# Supplementary material for: 3D heterospecies spheroids of pancreatic stroma and cancer cells demonstrate key phenotypes of pancreatic ductal adenocarcinoma
Source: Transl Oncol. 2021 May 1;14(7):101107. doi: 10.1016/j.tranon.2021.101107 (PMC8111319; doi:10.1016/j.tranon.2021.101107)
Supplement: Supplementary file 2 [file mmc2.zip › Supplemental Table S2..csv]

ensembl	name	biotype	logFC	logCPM	F	PValue	FDR	panc_HS1_RPKM	panc_HS3_RPKM	panc_HS4_RPKM	cocult_HS1_RPKM	cocult_HS2_RPKM	cocult_HS4_RPKM
ENSG00000265972	TXNIP	protein_coding	-2.55144364825455	6.76251081271671	3275.54899187602	7.11670661912743e-31	1.20279458569873e-26	82.2	81.5	80.6	15	13.2	13.7
ENSG00000131771	PPP1R1B	protein_coding	-2.52419050601022	6.39367884117756	1588.78809662932	1.81018887079512e-26	1.52970010526542e-22	23.3	22.6	24.3	4.3	3.9	4.1
ENSG00000124225	PMEPA1	protein_coding	1.2221444284049	6.80891959205713	976.954518498862	1.54849662190954e-23	8.7237138022977e-20	16.2	16.1	16.7	36.5	38.4	39.5
ENSG00000189143	CLDN4	protein_coding	-1.47141140845394	7.73564926531208	949.031502171332	2.31045552100918e-23	9.76225219014402e-20	66.1	68.9	70.6	25.9	24.4	23.8
ENSG00000040275	SPDL1	protein_coding	1.1458425513457	6.59094607834771	840.465438317867	1.23080359955839e-22	4.16036232722727e-19	18.3	18.2	17.8	41.8	39.4	39
ENSG00000187244	BCAM	protein_coding	-1.26477386670132	6.28614596267181	811.93079407584	1.9781037589835e-22	5.57198860509669e-19	45.1	45.2	45.8	18.6	19.3	18.7
ENSG00000112655	PTK7	protein_coding	-0.98380573058622	8.81070526282546	787.962272926682	2.98416935977566e-22	7.20506376422406e-19	54.2	53.5	53.1	27.1	27.5	26.6
ENSG00000078018	MAP2	protein_coding	1.52107435200705	7.1938996397343	758.823275628554	5.00181668737693e-22	1.05669629791697e-18	2	2.2	2.2	6	6.3	6.1
ENSG00000105204	DYRK1B	protein_coding	-0.979135825229844	8.63895379405256	751.036622539828	5.76070572616522e-22	1.08179652753243e-18	161.1	157.6	160.4	82.5	80.3	80.3
ENSG00000122035	RASL11A	protein_coding	-1.29206888726237	5.30955438622613	706.722188004643	1.32354350704977e-21	2.23692088126481e-18	69.2	72.3	72	28.4	29.6	29
ENSG00000103018	CYB5B	protein_coding	-0.872837951682281	8.30975953916213	695.528957529763	1.64603614463235e-21	2.52905971640284e-18	74	77.1	74.9	40.5	40.5	42.4
ENSG00000162804	SNED1	protein_coding	-1.72328130739694	5.83419407917186	662.846404637009	3.17382563742502e-21	4.47006892484336e-18	5.3	5.6	5.4	1.5	1.7	1.6
ENSG00000079257	LXN	protein_coding	-0.988573444285078	6.86490481500574	647.878322982114	4.33224267654093e-21	5.2299452483013e-18	209.3	217.1	218.6	109.5	106.7	109
ENSG00000135074	ADAM19	protein_coding	1.41567528242183	4.96430706093235	648.858119010394	4.24400728285637e-21	5.2299452483013e-18	6.2	5.7	5.9	15.2	17.2	15
ENSG00000163346	PBXIP1	protein_coding	-1.32581305230133	6.3016244249862	644.002841175582	4.70097922819418e-21	5.29674999571399e-18	34.6	33.1	33.8	13.7	14.2	12.4
ENSG00000142871	CYR61	protein_coding	1.16753938935393	8.57293724796742	635.714060286152	5.60731482324349e-21	5.92307673922739e-18	105.5	117.5	118.5	237.8	254.6	274.2
ENSG00000164171	ITGA2	protein_coding	1.10816780946769	7.32121183339588	613.529256380998	9.08847487655881e-21	9.03554787580709e-18	31	30.8	31	64.1	68.9	67
ENSG00000072310	SREBF1	protein_coding	-0.958150705543531	7.69545521504802	564.89274408334	2.78557815058098e-20	2.42333846759509e-17	46.1	45.7	47.5	23.8	24.5	23.3
ENSG00000133216	EPHB2	protein_coding	0.967749629845606	6.40817124870327	561.65311656643	3.01107081353156e-20	2.42333846759509e-17	7.6	7.7	7.7	15	15	15.1
ENSG00000161638	ITGA5	protein_coding	0.973892511972934	7.64771569280053	562.295421086555	2.96485696731595e-20	2.42333846759509e-17	25.3	26.2	26.9	51.7	52.3	49.7
ENSG00000279117	CTD-2562J17.6	TEC	-0.957245517492611	7.03791234875769	561.901765849406	2.99308965412367e-20	2.42333846759509e-17	118.2	118.9	110.4	57.2	60.8	60.8
ENSG00000140450	ARRDC4	protein_coding	-1.71632163835488	4.91778818911966	535.105932169496	5.79371876759479e-20	4.45089276777816e-17	10.4	10.4	9.7	2.7	3.2	3.3
ENSG00000132470	ITGB4	protein_coding	-1.57454367061388	5.2429082745274	527.735432796817	6.98640846995919e-20	5.13379519786001e-17	8.3	8.7	8.4	3.3	2.8	2.4
ENSG00000149809	TM7SF2	protein_coding	-0.955685541022302	6.55366586129779	525.156829846046	7.46364654618433e-20	5.25596209487756e-17	38.6	39	39.1	20.5	19.7	19.9
ENSG00000160932	LY6E	protein_coding	-0.935765581064615	7.57454214890711	523.473755781348	7.79388881014787e-20	5.26898059121237e-17	98.7	98	100.4	52.3	52	51
ENSG00000088836	SLC4A11	protein_coding	-1.31728223628519	6.26630553601283	513.394391633417	1.01292299429239e-19	6.5843890486676e-17	28.6	27.3	27.7	12.1	10.8	10.7
ENSG00000058085	LAMC2	protein_coding	0.955616959766623	5.81315514739043	491.210337229864	1.83549165774557e-19	1.14894979657622e-16	11.4	11.2	11.5	22.4	22.8	20.7
ENSG00000106366	SERPINE1	protein_coding	0.889805587280055	9.15121515099266	475.589826609411	2.83307086553461e-19	1.65109416201381e-16	194.8	201.6	209	375.8	375.6	370.1
ENSG00000196843	ARID5A	protein_coding	-1.41830435388373	5.51060279344622	476.17681115005	2.78656119237487e-19	1.65109416201381e-16	14.2	14.3	14.6	5.4	5	5.8
ENSG00000118523	CTGF	protein_coding	1.12096134692919	8.63183942227596	461.876234244053	4.19411830505729e-19	2.36282644912578e-16	31	35	34.2	67.6	70.8	79.6
ENSG00000179862	CITED4	protein_coding	-1.26027980554625	5.97126119202238	456.771309285835	4.86731085503596e-19	2.65362647616009e-16	103.3	108.1	115.2	46.6	43.5	46.6
ENSG00000119681	LTBP2	protein_coding	0.764658003173965	7.7368045441891	449.896167489696	5.96267414945843e-19	3.05379259999991e-16	32.7	31.6	32.2	55	54	55.1
ENSG00000130066	SAT1	protein_coding	-0.860579069441558	7.23725485984832	450.596886259711	5.83980902953274e-19	3.05379259999991e-16	142.5	132.8	131.2	74.6	73.4	76.2
ENSG00000011426	ANLN	protein_coding	0.706504870354838	8.6055484913709	438.796541404446	8.32673303843247e-19	4.13912103183962e-16	63.9	68.7	67.8	106.3	111.5	109
ENSG00000175745	NR2F1	protein_coding	-1.20634356516812	6.90852945514894	431.68364416696	1.03572060910037e-18	5.00134686125867e-16	21.1	22.9	21.8	10.4	9.2	9.1
ENSG00000173801	JUP	protein_coding	-0.800057555861982	8.5046973742228	428.996770143719	1.12570232457749e-18	5.28485971880114e-16	60.1	62.5	64.5	37.6	35.6	34.3
ENSG00000110492	MDK	protein_coding	-0.902397943997159	7.65807772551792	422.683488435278	1.37177338058574e-18	6.03372362638618e-16	185.1	182.3	188.7	104.3	98.6	94.6
ENSG00000167767	KRT80	protein_coding	1.23260056858507	4.92795210458151	423.346444951473	1.34341421444342e-18	6.03372362638618e-16	4.8	5	5.2	11.3	11.7	12.1
ENSG00000197746	PSAP	protein_coding	-0.588185387479093	11.7113462981906	422.212373238671	1.39231537441016e-18	6.03372362638618e-16	1311.7	1335.1	1374.7	910.1	890.2	874.8
ENSG00000065717	TLE2	protein_coding	-1.2033576617729	5.76175692380634	417.836086574307	1.59965785027217e-18	6.7589543318625e-16	14.7	15.1	15.5	6	7	6.5
ENSG00000165474	GJB2	protein_coding	-1.16339280565916	5.38343622811402	412.248870357638	1.91366563095835e-18	7.88850312898221e-16	39.3	41.7	45.9	18.1	18.9	19.6
ENSG00000139211	AMIGO2	protein_coding	1.07026834902796	7.00893202211509	410.765262273986	2.0077118169757e-18	8.07912795683482e-16	10.9	10.9	11.5	23.3	22.6	24.1
ENSG00000198668	CALM1	protein_coding	-0.664958132209463	8.26675622380967	402.464210812831	2.63388297389722e-18	1.03523851492644e-15	46.9	48.5	47.6	29.7	30.4	30.1
ENSG00000166825	ANPEP	protein_coding	0.765065741818195	8.27399407397785	401.381472596992	2.72986773024106e-18	1.04857942065464e-15	93.8	94.9	95.8	165.2	157.6	160.7
ENSG00000148773	MKI67	protein_coding	1.18528856900578	8.9855704963367	398.381258300663	3.01593785108867e-18	1.13271923602777e-15	18.7	20.4	17.6	42.7	44.8	41.6
ENSG00000120885	CLU	protein_coding	-0.809888784497457	7.63847755083252	397.113853655309	3.14628134415503e-18	1.15598480429487e-15	43.9	45.4	44.6	26.1	25	25.3
ENSG00000105974	CAV1	protein_coding	0.708722364981983	8.48227179867465	392.821628353219	3.63443997934308e-18	1.30692915086973e-15	70.3	75.1	75.5	117.3	122.2	121.5
ENSG00000175592	FOSL1	protein_coding	0.725255604225785	7.09839016268984	386.350932127443	4.52991100895629e-18	1.59500054088271e-15	91.2	93	94.8	151.2	157.8	151.8
ENSG00000114638	UPK1B	protein_coding	1.553420047428	3.37781088509938	384.154795882937	4.88533273607067e-18	1.68504099127205e-15	6.8	6.8	7.4	20.7	20.6	20.4
ENSG00000137486	ARRB1	protein_coding	-0.75228287666052	7.73527823720537	377.473408265825	6.16288233493895e-18	2.08317748685606e-15	66.8	64.4	64.2	37.6	40.5	37.8
ENSG00000004399	PLXND1	protein_coding	-0.59800223829313	8.98151870320415	374.319470032678	6.88634400384875e-18	2.19596415111411e-15	90.3	89.4	89.4	60.7	59.7	57.4
ENSG00000023445	BIRC3	protein_coding	0.818786933087502	7.25950421458861	374.858515458631	6.75652168734683e-18	2.19596415111411e-15	26.5	27.3	26.7	43.8	48.3	49.8
ENSG00000182809	CRIP2	protein_coding	-0.771325323447055	7.8776604051285	375.372052534357	6.6352771961166e-18	2.19596415111411e-15	73.6	71.8	74.5	44.8	42.9	41.1
ENSG00000112972	HMGCS1	protein_coding	0.87083502515903	6.87358204949529	367.56927994825	8.75877796787416e-18	2.74133530435261e-15	13.7	13.8	14.6	24.7	24.9	27.4
ENSG00000181444	ZNF467	protein_coding	-1.05570988862825	6.02921740554967	364.636715864121	9.73600050242634e-18	2.99178444530014e-15	27.7	29	28.7	13.3	13.2	14.7
ENSG00000144583	MARCH4	protein_coding	1.42689106063482	4.17383369947443	358.875647534953	1.20125211034199e-17	3.62542177087321e-15	3.6	3.3	3.6	9.3	9.6	9.3
ENSG00000136436	CALCOCO2	protein_coding	-0.748923836887618	7.64601243952385	358.142235045565	1.23409547028327e-17	3.65920132337852e-15	41.1	43.6	43.1	24.7	25.8	25.6
ENSG00000196924	FLNA	protein_coding	0.612194873380074	10.9098843026375	357.37169241625	1.26963959398987e-17	3.69968599621082e-15	172.7	166.8	163.8	255.8	263.9	249.6
ENSG00000171303	KCNK3	protein_coding	-1.59690117639805	6.6884798376521	356.328388835156	1.31952256844536e-17	3.77987303886356e-15	6.2	6	6.3	2	2.4	1.6
ENSG00000171940	ZNF217	protein_coding	-0.767747740171514	8.34028446543464	355.123889071031	1.37973521071467e-17	3.88648413271477e-15	62.6	60.3	58.4	33.2	35	38.3
ENSG00000146411	SLC2A12	protein_coding	-1.57402720952701	5.86015648112146	352.67701804536	1.51130299294793e-17	4.1873003088218e-15	6.8	7.4	6.9	2.2	2.5	2.3
ENSG00000116661	FBXO2	protein_coding	-0.774450878867368	7.61437437965509	351.762214018827	1.56388781093823e-17	4.2631077246237e-15	98.7	94.7	94.5	58	54.9	55.7
ENSG00000163050	COQ8A	protein_coding	-1.35960050113503	4.74049718643593	348.320761564618	1.7799540739089e-17	4.77507996875147e-15	5.8	5.7	6.1	2.5	2.2	2.1
ENSG00000099194	SCD	protein_coding	0.68230017481182	10.7653855141576	344.100760632216	2.08945839356571e-17	5.51780254838344e-15	230.4	247.3	241.1	370.1	396.7	386.4
ENSG00000030582	GRN	protein_coding	-0.736108496843653	7.95241271545615	340.361835989317	2.41204633948813e-17	6.1644927909743e-15	70.3	68.6	72.2	43.4	40.7	42.8
ENSG00000157613	CREB3L1	protein_coding	-2.32255268634304	5.28582045554368	340.023463352512	2.44376674158498e-17	6.1644927909743e-15	3.9	4.2	4.1	0.8	0.7	1
ENSG00000158315	RHBDL2	protein_coding	-1.23566488255463	4.16604041510047	340.341080957113	2.41397925561965e-17	6.1644927909743e-15	21.9	20.4	20.1	9.4	8.2	9
ENSG00000143320	CRABP2	protein_coding	-0.667896779822338	9.14046590909621	337.941301903284	2.64905243703715e-17	6.58406400564189e-15	991.4	991.6	1014.1	658.7	611.4	616.9
ENSG00000197977	ELOVL2	protein_coding	0.744390784374776	6.00612332639057	335.3389742028	2.93193681251455e-17	7.18154551714614e-15	26.7	26.3	27.2	46.5	43.4	44.6
ENSG00000158747	NBL1	protein_coding	-1.1534185111098	5.49285762540107	333.214649134744	3.18683742041552e-17	7.59994422397449e-15	17.7	16.3	16.9	7.9	7.9	7.1
ENSG00000171346	KRT15	protein_coding	-1.27672568268286	4.25511428978163	333.168058403707	3.19268705935855e-17	7.59994422397449e-15	7.1	7	6.7	2.8	2.9	2.9
ENSG00000114796	KLHL24	protein_coding	-1.45221950101159	4.91950610832756	332.361188866216	3.29583690183923e-17	7.72619541630644e-15	5.4	5.6	5.5	1.7	2.2	2.1
ENSG00000135052	GOLM1	protein_coding	-0.656877441630324	7.43844619244568	331.701158937777	3.38286764574094e-17	7.72619541630644e-15	52.2	53.5	52.4	33.7	33.9	32.5
ENSG00000150593	PDCD4	protein_coding	-1.00462421507851	5.53237271167413	331.863052305489	3.36129526557566e-17	7.72619541630644e-15	15.4	15.9	15.4	7.6	7.9	7.8
ENSG00000126803	HSPA2	protein_coding	-1.30456984381735	4.64136270025967	325.841683489221	4.27262985059137e-17	9.62822894731263e-15	10	9.8	10	4.3	3.6	4.3
ENSG00000146648	EGFR	protein_coding	0.802394782398237	8.42673927388026	319.097987612583	5.61710507460452e-17	1.23291808916742e-14	16.8	17.6	16.4	28.4	30.6	29.4
ENSG00000164938	TP53INP1	protein_coding	-1.20891218545688	4.54089360547626	319.121896618494	5.61160666205685e-17	1.23291808916742e-14	7.3	7	6.8	3.1	3.1	3
ENSG00000137337	MDC1	protein_coding	0.786334508285606	7.02488527084259	317.447140535016	6.01106289978458e-17	1.30247402652896e-14	10.3	10	9.4	16.6	17.5	17.2
ENSG00000117724	CENPF	protein_coding	0.868292100040278	8.3147202165121	315.521502281136	6.5083193659096e-17	1.39236842535744e-14	18	18.3	16.3	31.4	33.1	31.4
ENSG00000154229	PRKCA	protein_coding	0.855709897983901	6.74569773663472	314.068808065378	6.91253496314271e-17	1.46035941765094e-14	10.6	11.5	10.6	19	20.4	19.8
ENSG00000048052	HDAC9	protein_coding	-1.54336204473946	5.63839493859078	306.346593639313	9.56401382839657e-17	1.98597696741355e-14	2.4	2.5	2.4	0.9	0.7	0.9
ENSG00000137831	UACA	protein_coding	0.63273709567368	7.51190889896627	306.171464606629	9.63553111223663e-17	1.98597696741355e-14	22.5	23.1	22.6	33.7	36.2	35.8
ENSG00000159023	EPB41	protein_coding	-1.21882707281632	5.89732290862327	304.346617988241	1.04157531867419e-16	2.12092342902561e-14	5.4	5.7	5.1	2.1	2.5	2.4
ENSG00000168672	FAM84B	protein_coding	-1.22996196657105	5.61672532339726	302.819359864614	1.11207640276414e-16	2.23752420037103e-14	8.2	8.4	7.8	3	3.8	3.5
ENSG00000144959	NCEH1	protein_coding	0.757900203677261	6.77847353451599	300.555660933424	1.22613189698353e-16	2.43798296363749e-14	26.6	29.3	28	44.1	48.2	49.3
ENSG00000175793	SFN	protein_coding	-1.01516729061098	6.22964832278131	299.656974521919	1.2748298249397e-16	2.48277311252856e-14	94	89.9	92.5	48.5	45	43.4
ENSG00000188338	SLC38A3	protein_coding	-2.95718025886226	2.77974915870695	299.599059416772	1.27803834560076e-16	2.48277311252856e-14	3	2.6	2.7	0.4	0.4	0.3
ENSG00000130635	COL5A1	protein_coding	1.52784723430845	4.99785141071309	296.179856951378	1.48367650937097e-16	2.84950189600895e-14	2.2	2.3	2	5.9	6.5	6
ENSG00000204634	TBC1D8	protein_coding	-0.619688463948942	7.81016241910343	289.109155621436	2.03017279850733e-16	3.8552753334351e-14	59.3	57	58.2	38.7	37.8	37.1
ENSG00000152952	PLOD2	protein_coding	0.574922395675176	7.86735556931161	288.836838944063	2.05512843263652e-16	3.85930284888775e-14	34.4	34.6	34.1	50.4	51.6	51.5
ENSG00000130816	DNMT1	protein_coding	0.640940666178943	7.75683373753747	286.369694184464	2.29678045312035e-16	4.26570180639418e-14	18.1	18	17.5	28	28.2	27.4
ENSG00000131747	TOP2A	protein_coding	0.575641006206109	8.81366660891186	284.361598763848	2.51592605052478e-16	4.62192023694776e-14	51.7	55	51.3	75.9	80	79.6
ENSG00000121858	TNFSF10	protein_coding	-3.38026666500949	1.53355466551397	279.685176796022	3.11791915859267e-16	5.66623136552417e-14	2.8	3.3	2.9	0.2	0.3	0.3
ENSG00000052802	MSMO1	protein_coding	0.776788742884245	6.58040961006717	277.602907053544	3.43405243775691e-16	6.17435321814143e-14	20.4	22.3	21.2	36.3	37.4	35.4
ENSG00000183186	C2CD4C	protein_coding	-1.04443171704878	4.65357296525311	275.918394987225	3.71490158332807e-16	6.60900543787659e-14	15.6	15.2	15.7	7	7.4	8.1
ENSG00000088325	TPX2	protein_coding	0.529582883672169	9.02487267554234	273.16443617396	4.22837096116688e-16	7.44413516819598e-14	128.2	133.2	131.8	182.8	190.3	194.5
ENSG00000149257	SERPINH1	protein_coding	-0.69663275899295	7.46431516512994	272.831972787485	4.29532081569114e-16	7.48404300061813e-14	41.4	39.2	42	25.1	25.6	24.8
ENSG00000187017	ESPN	protein_coding	-1.31834764197303	4.18337608705992	272.519429130436	4.35929492977635e-16	7.51800444981124e-14	3.9	4	4.2	1.7	1.6	1.6
ENSG00000163814	CDCP1	protein_coding	0.749079112030625	6.95892039017772	271.366772460372	4.6041928823059e-16	7.86014786907596e-14	29.4	31.4	30.5	48.9	53.4	51
ENSG00000134954	ETS1	protein_coding	0.772650351497664	6.93944789494432	270.898718715838	4.70780589830039e-16	7.95666274871748e-14	16.6	17.1	17	27.8	28.5	30.3
ENSG00000178531	CTXN1	protein_coding	-0.832888991029325	6.6828773813701	269.824105962297	4.95525728947019e-16	8.29196073755799e-14	116.5	111.2	112.5	64.4	67.7	58.3
ENSG00000160752	FDPS	protein_coding	0.77074169580841	7.39037955124484	269.529645337334	5.02546741869085e-16	8.32700243561707e-14	32.1	30.2	33.3	56.9	53.1	53.3
ENSG00000197694	SPTAN1	protein_coding	0.67319907234952	8.50131716478825	268.389480755213	5.30753600188765e-16	8.70899669591292e-14	13.9	14.5	13.1	21.7	23.1	21.4
ENSG00000066279	ASPM	protein_coding	0.962590455996673	6.39597032078336	267.442239420028	5.55477039968621e-16	8.9410642404854e-14	5.6	5.5	5	9.9	10.9	10.7
ENSG00000168209	DDIT4	protein_coding	-1.0231754313798	7.3572622615212	267.451329113002	5.55234020067438e-16	8.9410642404854e-14	160.4	149.2	153.2	78.3	79.5	69.5
ENSG00000141232	TOB1	protein_coding	-0.834358687042196	5.85021492673683	266.534615728635	5.80325952141518e-16	9.25291407277717e-14	30.3	30.4	29.9	17.2	16.3	17.5
ENSG00000103811	CTSH	protein_coding	-1.03434261652417	4.99096085684411	263.039666958142	6.87716726989162e-16	1.07735669503784e-13	12.8	13.2	13.7	6	6.3	7.2
ENSG00000165215	CLDN3	protein_coding	-2.03078125491269	4.9253132836068	263.017934946799	6.88447565612017e-16	1.07735669503784e-13	17.1	17.3	17.4	4.7	3.9	4.2
ENSG00000236814	RP11-446E9.1	processed_pseudogene	4.96200938016144	0.504199972324674	262.349568611847	7.11335394709109e-16	1.10296142256685e-13	0.1	0.1	0.1	3.6	4	4.6
ENSG00000164300	SERINC5	protein_coding	-0.695187199021888	6.39492329976858	261.25986657369	7.5041632515705e-16	1.15298057377084e-13	19.6	20.5	19	11.9	12.6	11.9
ENSG00000148926	ADM	protein_coding	0.723073555841551	6.89578306204882	258.308582380367	8.68269430223054e-16	1.31023407501784e-13	28.2	29.4	30.9	47	48.7	50.3
ENSG00000155561	NUP205	protein_coding	0.643108233434993	7.53835259096776	258.438505566739	8.62684175311871e-16	1.31023407501784e-13	16.7	17.5	17.2	26.4	27.9	25.8
ENSG00000148843	PDCD11	protein_coding	0.575623840315619	8.00357726072575	256.904915268537	9.31141596098343e-16	1.39267470050072e-13	22.1	22.3	21.1	32.4	33.2	32
ENSG00000189060	H1F0	protein_coding	-0.654200823144358	7.35300611411946	256.331452947294	9.58214747415673e-16	1.42059539000634e-13	124.1	121.7	121.7	82.7	76.3	74.7
ENSG00000006327	TNFRSF12A	protein_coding	0.859453783479115	6.34664887443801	254.566809354251	1.04694367563214e-15	1.53788262572476e-13	45.7	41.9	42.6	86.5	76	74.3
ENSG00000065485	PDIA5	protein_coding	-0.788626077172673	5.82121494555485	254.404690332057	1.05552561732485e-15	1.53788262572476e-13	26.1	25.9	25.7	15.1	15.5	14.4
ENSG00000117115	PADI2	protein_coding	-0.768296679743726	8.22433306380448	252.396444032383	1.16831002902108e-15	1.68765878636626e-13	35	38	37.2	22.5	21.9	20.2
ENSG00000205336	ADGRG1	protein_coding	0.780278826802848	5.8267005797441	251.211233920747	1.24087258472856e-15	1.77728708088961e-13	6.3	6.6	6.8	10.8	11.7	11.1
ENSG00000175216	CKAP5	protein_coding	0.51663065867164	8.59634187442659	249.686139621909	1.34142122487388e-15	1.90515631273895e-13	33	34.7	32.9	47.2	48.9	47.7
ENSG00000166946	CCNDBP1	protein_coding	-0.92910633938294	5.28469520273279	248.430867504009	1.4307264011848e-15	1.99840552945656e-13	11.3	12	12.2	6.3	6.2	6
ENSG00000171848	RRM2	protein_coding	0.538280744876826	8.1737206629498	248.588405345485	1.41917729914412e-15	1.99840552945656e-13	56.7	59.9	60	84.7	86.8	84.8
ENSG00000020129	NCDN	protein_coding	-0.633534794463582	7.2699733878738	247.429833778751	1.50650377975468e-15	2.08700167062573e-13	37.3	36.4	37.9	24.9	22.9	24.4
ENSG00000107372	ZFAND5	protein_coding	-0.677307290821161	7.27026305155757	247.06644979139	1.53506505111779e-15	2.09283979875484e-13	27.5	29.5	29.7	17.4	18	18.9
ENSG00000129474	AJUBA	protein_coding	0.742953909195807	5.98220216876307	247.061174704847	1.53548390654754e-15	2.09283979875484e-13	7.5	7.3	7.1	12.3	11.8	12.7
ENSG00000141668	CBLN2	protein_coding	-1.72242086671785	4.59841178255166	246.15545159447	1.60924714499916e-15	2.17583087981046e-13	2.7	2.9	2.8	0.8	0.9	0.8
ENSG00000120437	ACAT2	protein_coding	0.708180420294009	7.15494903187008	245.414380112797	1.67242278425789e-15	2.24330297434465e-13	17.9	18.9	17.7	29.3	29.7	30.1
ENSG00000197324	LRP10	protein_coding	-0.575669550986105	7.70699929495117	244.137633811142	1.78757618504011e-15	2.37888386640653e-13	38.8	37.8	38.5	25.7	26	25.6
ENSG00000186591	UBE2H	protein_coding	-0.638743790177672	7.01338012884202	242.156965056216	1.98334074938664e-15	2.61878453167059e-13	30.9	30.2	30.2	18.3	19.7	20.5
ENSG00000103187	COTL1	protein_coding	0.493407568265944	8.80019769801996	241.423884583025	2.06151241949409e-15	2.70090088386586e-13	60	59.4	59	84.3	83.6	83.2
ENSG00000143819	EPHX1	protein_coding	-0.81140549494256	6.62664664087383	240.98304403364	2.11010430224308e-15	2.74329790863156e-13	45.3	47.5	48.7	28.5	25.7	26.7
ENSG00000277494	GPIHBP1	protein_coding	-2.48190963709665	3.05618265683137	239.938593529234	2.23019168053781e-15	2.87728775517325e-13	5.6	5	6	0.9	0.9	1.2
ENSG00000144560	VGLL4	protein_coding	-0.792009047131672	6.55412003421491	237.180566414506	2.58388601302794e-15	3.28347800798385e-13	16.3	16.3	17.5	8.5	10.3	9.9
ENSG00000213864	EEF1B2P2	processed_pseudogene	6.23506717230902	0.454741348860192	237.31069779847	2.56591309354041e-15	3.28347800798385e-13	0.1	0	0.2	6.6	6	8.2
ENSG00000073849	ST6GAL1	protein_coding	-0.86924132464011	4.76098277214852	235.683947219606	2.8005588798349e-15	3.5322571364246e-13	7.5	7.8	7.9	4.1	4.4	4.2
ENSG00000186480	INSIG1	protein_coding	0.674271132828361	6.71214633304417	235.27227867094	2.86351221088033e-15	3.58490517600655e-13	21.5	21.1	21	31.9	34	35.6
ENSG00000120800	UTP20	protein_coding	0.859364789864085	7.0571777626486	234.623193764203	2.96586916117545e-15	3.68574666860488e-13	5.7	5.5	5	9.6	10	9.8
ENSG00000185885	IFITM1	protein_coding	-1.100258387671	4.26421754272366	233.928511685897	3.07977064068097e-15	3.79935792687219e-13	52.6	56.7	58.4	28.5	25.4	24.4
ENSG00000171793	CTPS1	protein_coding	0.530929235203047	7.6301977467778	232.841403406195	3.26751591409276e-15	4.00175988870158e-13	32.9	34.6	34.2	48.8	49.8	48.1
ENSG00000120129	DUSP1	protein_coding	0.66947231401667	5.77216160238161	232.302515439869	3.36509184055205e-15	4.06238694265501e-13	32.7	34.8	34.8	55.4	53.3	54
ENSG00000255717	SNHG1	processed_transcript	1.01346732329072	5.40287146391975	232.313287580166	3.36311107189393e-15	4.06238694265501e-13	9.4	7.9	8.1	17.4	17.3	16.7
ENSG00000096433	ITPR3	protein_coding	0.583349973900522	7.78627317269313	229.15762588891	4.00044543606481e-15	4.79514385212279e-13	28.5	28	27.8	42.1	43.6	40.5
ENSG00000105976	MET	protein_coding	0.596012866089054	7.09180878739624	228.692213955492	4.10489717226535e-15	4.88569486679272e-13	27.4	29.2	28.5	40.9	44	43.6
ENSG00000147454	SLC25A37	protein_coding	0.870787254623852	5.83273931773318	227.589281138766	4.36426530231414e-15	5.12225332461189e-13	7.1	6.2	6.2	12.2	12	11.7
ENSG00000174080	CTSF	protein_coding	-1.15604493098738	5.13426512899164	227.617382608719	4.35744336571916e-15	5.12225332461189e-13	18.2	16.2	16.6	6.6	8.2	7.9
ENSG00000104549	SQLE	protein_coding	0.549207484779348	7.33543359250384	226.506211580972	4.63610333909375e-15	5.33640807047101e-13	24.5	25.8	25.4	36.5	37.6	36.7
ENSG00000134107	BHLHE40	protein_coding	0.706419669703853	6.43293597274464	226.491721716208	4.63986073277822e-15	5.33640807047101e-13	23.2	25.2	24.1	41.7	38.9	37.8
ENSG00000198826	ARHGAP11A	protein_coding	0.690983043520186	7.23716509083947	226.485584810579	4.64145308774178e-15	5.33640807047101e-13	18.7	19.4	19.6	30.4	32	30.8
ENSG00000179403	VWA1	protein_coding	-0.579806116011214	9.578966165842	225.222535579885	4.98196944763111e-15	5.68920713746036e-13	266.8	246.8	264.3	178.4	178.2	163.8
ENSG00000141736	ERBB2	protein_coding	-0.805646901969033	6.50024176157881	224.530216456099	5.17988235023842e-15	5.87551621485768e-13	6.3	6.5	6.6	3.6	3.7	3.8
ENSG00000179431	FJX1	protein_coding	-0.65539138038346	6.24431117615597	222.822596615183	5.70492948528277e-15	6.42793421538428e-13	44.2	45.6	46.9	28.8	29.4	28.4
ENSG00000102804	TSC22D1	protein_coding	-0.729527506625155	6.43140447237059	222.131825985151	5.93326120739706e-15	6.64093030902105e-13	16.7	17.6	18.2	10.7	10.5	10.4
ENSG00000124766	SOX4	protein_coding	-0.683795824903816	7.81119779506347	220.213571442194	6.62019497000185e-15	7.36104705184219e-13	55.6	54.7	51.2	31.8	34.2	34.5
ENSG00000075420	FNDC3B	protein_coding	0.614928273261593	7.51551970775678	218.673635712811	7.23323452535531e-15	7.99012396817191e-13	9.4	9.8	9.3	14	15.2	14.4
ENSG00000167772	ANGPTL4	protein_coding	0.602664713884718	6.19279351679306	218.550390883454	7.28485880560439e-15	7.99489601776102e-13	51.4	49.8	52.8	80.4	78.8	74.4
ENSG00000132589	FLOT2	protein_coding	-0.553029909953179	7.32403335388593	218.147801693548	7.45626059868383e-15	8.13021034699067e-13	67.1	66.5	69.7	47	46.2	45.4
ENSG00000078269	SYNJ2	protein_coding	0.610010101214502	6.71855257252908	217.35417874262	7.80691921001191e-15	8.45799625438534e-13	13.5	13.7	14.2	21.5	21	20.6
ENSG00000116209	TMEM59	protein_coding	-0.689106024952812	6.48863294593541	217.020427377435	7.95962228093554e-15	8.56850803631156e-13	12.5	13.3	13.7	8.2	8.3	8
ENSG00000171298	GAA	protein_coding	-0.830513344369584	5.65593471865238	216.870239655808	8.02937883064432e-15	8.5888944061215e-13	14.8	14.3	15.4	8.3	8.8	7.8
ENSG00000116679	IVNS1ABP	protein_coding	-0.715433211593981	7.26972958358476	216.634260344068	8.14030762518707e-15	8.65278862725073e-13	18.2	18.7	19.2	10.7	12	11.3
ENSG00000107984	DKK1	protein_coding	-0.521777700147114	8.49753488177063	216.056817184204	8.41872974613527e-15	8.89280946496451e-13	409	438.9	449.9	296.9	296.7	310.4
ENSG00000187678	SPRY4	protein_coding	-0.675103892566295	7.01232153132885	215.491229882543	8.7013389428176e-15	9.13424406661865e-13	38.5	36.4	36.1	23.8	23.6	22.1
ENSG00000075702	WDR62	protein_coding	0.654350678498997	6.53300416055417	213.957857226662	9.51986799233705e-15	9.93180795916595e-13	7.7	7.2	7.5	12.1	12.1	11
ENSG00000092758	COL9A3	protein_coding	-0.767509742246211	7.13168082769277	213.562315270501	9.74412928453838e-15	1.01034066894468e-12	22.1	20.6	20.9	12.7	12.8	11.8
ENSG00000116977	LGALS8	protein_coding	-0.559525652579832	7.27459828590995	213.307578299442	9.891547444316e-15	1.01319420215991e-12	29.8	31.6	31.6	20.6	21	21.4
ENSG00000188064	WNT7B	protein_coding	0.605558468121347	6.76796583992158	213.348761615281	9.86755346567149e-15	1.01319420215991e-12	27.4	25.9	26.1	41.5	39.7	39.7
ENSG00000112297	AIM1	protein_coding	0.595812374488486	6.22023216167015	212.369679829541	1.04552366993533e-14	1.06448165937211e-12	11.8	11.9	11.3	17.2	18.2	17.5
ENSG00000151690	MFSD6	protein_coding	-1.17944031571264	4.1968269976259	211.756826867228	1.08420821433104e-14	1.09072637085767e-12	4.4	4.4	4.6	1.9	2	2.1
ENSG00000188549	C15orf52	protein_coding	0.922324476817372	4.81993481468006	211.809821949378	1.08080328898638e-14	1.09072637085767e-12	5.9	5.3	5.1	10.1	10.8	9.8
ENSG00000183696	UPP1	protein_coding	0.655541758384529	6.10814897066406	210.934128452458	1.13856556719653e-14	1.13863293794015e-12	15.7	14.6	14.8	24.3	22.5	24.4
ENSG00000149948	HMGA2	protein_coding	0.552906540565511	7.47828395797999	210.457015338452	1.17142006225895e-14	1.15105642280456e-12	8.9	9.1	9.6	13	13.4	14
ENSG00000172893	DHCR7	protein_coding	0.495598817955169	8.50143144902829	210.47373619144	1.17025164455631e-14	1.15105642280456e-12	58.8	59.4	60.7	84.8	83.2	84.2
ENSG00000176788	BASP1	protein_coding	0.510428149879948	8.02921228276113	210.614236657603	1.16048291334222e-14	1.15105642280456e-12	77.2	74.5	72.8	108	106.2	105.8
ENSG00000113140	SPARC	protein_coding	-1.46304148650815	9.1490555785501	210.063402269056	1.19928875502231e-14	1.17162885830243e-12	357.8	376.9	383.6	132.6	138.6	134.3
ENSG00000166851	PLK1	protein_coding	0.624086042101707	6.96465819818445	209.080100991075	1.2720575103159e-14	1.23557724033615e-12	21.4	21.9	21.8	32.9	32.8	34.7
ENSG00000042062	FAM65C	protein_coding	-0.684666136639113	5.94133145703033	207.959506863676	1.36079234541071e-14	1.31421436741636e-12	13.1	12.8	13.4	8.1	8.2	8.1
ENSG00000005882	PDK2	protein_coding	-0.816567785020382	5.47340033924176	207.245632029947	1.42076026149484e-14	1.35907089509739e-12	9.8	10.2	10.5	6.1	5.8	5.4
ENSG00000143842	SOX13	protein_coding	-0.728251821125929	5.50141392921344	207.215865725668	1.42332139182438e-14	1.35907089509739e-12	11.9	11.5	11.9	7	7.3	7
ENSG00000138180	CEP55	protein_coding	0.514150583527739	7.41510914942436	205.987552850621	1.53343903352728e-14	1.45599174750813e-12	42.9	44.4	45.2	62.5	64.5	61.9
ENSG00000138193	PLCE1	protein_coding	0.622973160331729	6.27730334899834	205.614323754287	1.56867911308393e-14	1.48113104414701e-12	7.4	7.7	8	11.4	12.1	11.9
ENSG00000153094	BCL2L11	protein_coding	-0.79005632531753	6.39204527543732	205.430080139313	1.58639401764306e-14	1.48953584956585e-12	11.9	11.3	11	6.2	6.9	6.7
ENSG00000152104	PTPN14	protein_coding	0.8445564213516	8.71582068637931	204.309444005702	1.69886112855956e-14	1.58632331125885e-12	9.1	9.3	8.2	14.9	16.6	16.1
ENSG00000138347	MYPN	protein_coding	0.774464016061258	6.09226688769143	203.029224177119	1.83788144384607e-14	1.70670518035398e-12	6.5	6.1	6.7	11	11	10.8
ENSG00000272398	CD24	protein_coding	-0.625136759771185	5.89956589970944	201.788609010713	1.98427590668404e-14	1.83258180868126e-12	51.9	56.6	56.3	34.5	37.2	34.9
ENSG00000119285	HEATR1	protein_coding	0.556156564430478	7.76139595051283	201.270647744136	2.04904679744943e-14	1.8821163002007e-12	15.5	16.6	15.9	22.4	24.6	23.4
ENSG00000118257	NRP2	protein_coding	0.859172315713749	4.29025177265524	200.918973901184	2.09431137814206e-14	1.91329495145832e-12	2.7	2.7	2.6	4.7	5	4.7
ENSG00000110013	SIAE	protein_coding	-0.896036780380512	5.45475519382518	200.480804601124	2.15221207169749e-14	1.94664329169111e-12	6.9	6.4	6.7	3.8	3.7	3.2
ENSG00000139289	PHLDA1	protein_coding	-0.435802656822832	9.48387845735041	200.46858891006	2.15385063337221e-14	1.94664329169111e-12	137.6	146.1	143.7	103.5	107.4	104.9
ENSG00000123933	MXD4	protein_coding	-0.681869342913183	6.20127445847797	200.33940023947	2.17126143511257e-14	1.95194093164029e-12	12.6	11.8	12.6	7.7	7.7	7.6
ENSG00000183856	IQGAP3	protein_coding	0.767644285098807	5.39225376240113	199.916618017173	2.2293012628455e-14	1.99351431975406e-12	7.1	6.6	6.4	11.2	11.8	11.2
ENSG00000184584	TMEM173	protein_coding	-1.26541195943406	3.72735071230984	199.765686220917	2.25042171982908e-14	2.00180934141217e-12	9.8	9.7	9.9	4	4.2	3.9
ENSG00000107902	LHPP	protein_coding	-0.891110280874136	5.11042661154658	197.786777291015	2.54806159860433e-14	2.25470099884878e-12	10.6	10.3	11.4	5.8	5.8	5.7
ENSG00000144821	MYH15	protein_coding	1.32644876045736	2.99624861052758	197.552461930386	2.58600205975088e-14	2.27635525061717e-12	1.4	1.5	1.4	3.4	3.9	3.3
ENSG00000065833	ME1	protein_coding	0.664491031607306	6.59282503756473	197.268165470819	2.63284933520386e-14	2.30558479866738e-12	16.7	18	16.8	27.4	28	26.2
ENSG00000089159	PXN	protein_coding	0.412370911247054	9.27248555590695	196.821788487975	2.70824737872943e-14	2.34728661271313e-12	113.8	112.1	110.4	149.5	148.2	150
ENSG00000117523	PRRC2C	protein_coding	0.795924347212039	8.26368829726056	196.84913104336	2.70356308531167e-14	2.34728661271313e-12	11.1	12.1	10.4	18.7	21	18.4
ENSG00000165732	DDX21	protein_coding	0.508399243567388	9.34725718023819	196.645074828434	2.73873206272157e-14	2.36159747918659e-12	82.3	85.6	84.5	112.2	122.3	124.4
ENSG00000155792	DEPTOR	protein_coding	-1.35781284482092	4.07461372338051	195.692784167145	2.90945970872048e-14	2.49608012878603e-12	9.3	9.5	9.4	3.7	4	3.1
ENSG00000136156	ITM2B	protein_coding	-0.617808802505601	7.63766897440054	195.17437612534	3.00715975674267e-14	2.56686904286404e-12	22.5	25.2	25.8	16.2	15.5	16.3
ENSG00000137812	KNL1	protein_coding	0.898111228354477	6.33853554737215	194.783309435537	3.08318307311864e-14	2.61853653863207e-12	4.9	5.5	4.5	8.4	10.3	9.1
ENSG00000164054	SHISA5	protein_coding	-0.517352280897843	7.13291515330672	194.649818665617	3.10960255852667e-14	2.62776964208296e-12	39.6	37.9	37.5	27.2	26.7	26.6
ENSG00000120068	HOXB8	protein_coding	-0.660401666735811	5.83224521332592	194.354243334422	3.16896691529499e-14	2.66461242962192e-12	42	39.6	39.9	25.6	25.7	25.7
ENSG00000090889	KIF4A	protein_coding	0.569156393958344	6.94147607919523	193.867244309926	3.26943968378845e-14	2.7354851532529e-12	21	20.4	21.5	29.9	31.8	31.7
ENSG00000108840	HDAC5	protein_coding	-1.26868990212786	4.5716322337429	193.326349785603	3.38504295845168e-14	2.81825670151684e-12	4.1	3.8	4	1.5	1.6	1.9
ENSG00000162512	SDC3	protein_coding	-0.5696794521125	7.26223069528786	192.289994348823	3.61894508128844e-14	2.99822504013999e-12	29.4	27.9	29.2	19.4	19.8	19.1
ENSG00000116962	NID1	protein_coding	0.553259125237273	7.60634168325866	192.1673329913	3.6477541330526e-14	3.00735085866937e-12	21.4	20.2	20.5	29.2	30.5	31.5
ENSG00000171992	SYNPO	protein_coding	0.518854194655503	7.26502624981801	191.820355320967	3.73058520941076e-14	3.06070973904132e-12	25.7	24.7	24.4	35.4	37.1	34.7
ENSG00000166145	SPINT1	protein_coding	-1.58820052908178	3.46721779188431	191.504835740659	3.8076559330842e-14	3.10884989976117e-12	4	3.9	4.1	1.2	1.4	1.4
ENSG00000174938	SEZ6L2	protein_coding	-0.578108685306939	7.95818262403844	191.061714604553	3.91878656551207e-14	3.18420248767882e-12	62.8	64.2	65	44.5	43.7	40.3
ENSG00000032444	PNPLA6	protein_coding	-0.573420816966972	7.53422071237018	190.347663785613	4.1052340838744e-14	3.31973977280197e-12	27.8	28.1	27.2	18.8	18.7	18.3
ENSG00000157193	LRP8	protein_coding	0.623557115764613	6.09803462108602	189.891166793612	4.2293917165365e-14	3.40385473338968e-12	7.4	7.6	7.3	11.6	11.7	11
ENSG00000113504	SLC12A7	protein_coding	-0.435290594307822	9.26616590185033	189.476803474286	4.34557394899967e-14	3.46436534490771e-12	192.9	190.3	195.5	142.9	144.1	140.9
ENSG00000169710	FASN	protein_coding	0.567700782583151	10.1076079481867	189.514208496671	4.33494707398273e-14	3.46436534490771e-12	76.5	81.4	79.6	119	120.9	112.1
ENSG00000108691	CCL2	protein_coding	0.643100538189116	6.88518881380403	187.676120294651	4.89164671290341e-14	3.86451314702555e-12	70.3	77.9	77.9	120.1	117	115.7
ENSG00000122966	CIT	protein_coding	0.701581580660651	6.45730717805326	187.671199389866	4.89323598286177e-14	3.86451314702555e-12	5.8	5.8	5.5	9.5	9.5	8.7
ENSG00000186834	HEXIM1	protein_coding	-0.569154057607252	7.08262657699232	187.503787189969	4.94763455736137e-14	3.88930100716114e-12	54.9	51.2	52.3	35.4	34.7	36.8
ENSG00000113161	HMGCR	protein_coding	0.592504731465671	7.74240270075691	187.411506164386	4.97789663769356e-14	3.89497366081754e-12	18.7	20.5	18.9	28.2	29	30.3
ENSG00000107816	LZTS2	protein_coding	-0.662142471386765	6.80402808816764	186.675974134474	5.22630574398874e-14	4.07049739074441e-12	26.2	23.3	24.4	16.2	15.7	14.7
ENSG00000068654	POLR1A	protein_coding	0.6089226847692	7.60184609033522	186.24854726386	5.37672924734337e-14	4.16844500042891e-12	8.8	8.7	8.1	12.8	13.6	12.5
ENSG00000136731	UGGT1	protein_coding	0.590237588959903	7.8790259986928	186.108652486151	5.42696354164241e-14	4.18817857613235e-12	12.4	13.8	12.9	18.6	20.9	19.1
ENSG00000169100	SLC25A6	protein_coding	-0.560457857330857	7.95988799941919	185.917875607659	5.4962802499755e-14	4.22239238658345e-12	161.3	158.2	165.8	107.6	112.8	108.4
ENSG00000147459	DOCK5	protein_coding	1.07321335231496	4.68918134217675	185.612106095044	5.60936274279954e-14	4.28976650298891e-12	1.6	1.5	1.5	3.1	3.4	3.1
ENSG00000054793	ATP9A	protein_coding	-0.858657956593494	5.37513407997005	184.406582774212	6.08007081179402e-14	4.62879625180769e-12	7.6	7.9	7.6	4	4.4	4.3
ENSG00000114270	COL7A1	protein_coding	1.37727037333769	5.42010410062169	184.207211723969	6.1619104666131e-14	4.67006496844072e-12	3.8	2.7	2.8	8.1	8.5	7.5
ENSG00000204516	MICB	protein_coding	0.613441610174606	6.55684246181973	183.529293727657	6.4491283199211e-14	4.86592489888332e-12	22.8	22.6	23.2	34.4	35.4	35.1
ENSG00000010292	NCAPD2	protein_coding	0.499446133858545	7.79412077576599	182.962992799471	6.70004733601799e-14	4.97833006773003e-12	25.7	26.8	27	36.5	38.8	36.9
ENSG00000083312	TNPO1	protein_coding	0.551310041125008	8.24731909842836	182.927915349396	6.71592956299892e-14	4.97833006773003e-12	16.2	17.2	16.5	23.5	25	24.7
ENSG00000144554	FANCD2	protein_coding	0.830342826879406	5.27736131439979	183.005738727149	6.68074734005533e-14	4.97833006773003e-12	2.9	3	2.8	5.4	5.2	4.8
ENSG00000204262	COL5A2	protein_coding	0.416602249062269	9.47137361304287	182.965196392865	6.6990509450302e-14	4.97833006773003e-12	62.9	62.4	63.1	81.8	85.8	83.8
ENSG00000160209	PDXK	protein_coding	0.554650964304938	6.94923256729764	182.578272346581	6.87646083293763e-14	5.07506832041393e-12	14.7	14.4	13.6	20.1	21.2	21.4
ENSG00000129116	PALLD	protein_coding	0.968376608278808	5.95433862845317	182.222386509203	7.04408457544563e-14	5.1761771047655e-12	2.2	2	1.9	3.7	4.3	3.8
ENSG00000164733	CTSB	protein_coding	-0.511412567828824	8.17247271530709	181.804938631044	7.24629741918998e-14	5.30171743210952e-12	59.2	59.2	58.1	42.1	39.7	42.2
ENSG00000113649	TCERG1	protein_coding	0.594664151430443	6.67222416086325	180.405374870247	7.97086907232998e-14	5.80670940480383e-12	8.5	8.4	8.2	11.9	12.8	13.1
ENSG00000134690	CDCA8	protein_coding	0.538314937985268	6.55378403399561	180.075236116167	8.15285271263469e-14	5.91379243331498e-12	32.6	33.1	33.6	47.7	47.2	49.4
ENSG00000012822	CALCOCO1	protein_coding	-0.888140659371523	5.09912589897898	179.879059682456	8.26309457906036e-14	5.96814365302133e-12	6.6	6.4	6.1	3.6	3.7	3.1
ENSG00000142669	SH3BGRL3	protein_coding	-0.631187887826928	7.83512157240467	178.127705709072	9.32102987293783e-14	6.70360535670308e-12	214.6	217.2	231.6	151.8	139.8	137
ENSG00000175130	MARCKSL1	protein_coding	-0.49272641272956	8.26908658450511	177.966394505375	9.42552289903084e-14	6.75003231002205e-12	192.5	185.8	188.3	133.7	134.2	134.8
ENSG00000129757	CDKN1C	protein_coding	-2.15344018012392	3.73467622158331	177.777209910619	9.54967175190824e-14	6.81008448434604e-12	5.5	5.2	5.7	1	1.7	0.8
ENSG00000089154	GCN1	protein_coding	0.522283221631112	8.7446268353897	177.623337525194	9.65193853394885e-14	6.85409299001133e-12	41	38.7	37.7	55.2	58.9	54.3
ENSG00000101057	MYBL2	protein_coding	0.521579096835607	7.64068390851019	177.225964056414	9.92150370472932e-14	7.01603908425231e-12	57.1	55.9	57.2	82.9	82.3	79
ENSG00000132821	VSTM2L	protein_coding	-1.74402236584436	4.70316227586079	177.111680177277	1.0000514141061e-13	7.04244539575299e-12	5.2	5.3	5.3	1.4	1.4	1.9
ENSG00000166833	NAV2	protein_coding	0.947807907649379	4.59392822024292	176.840008651188	1.01910514689177e-13	7.14684484963396e-12	2.7	2.7	2.3	4.9	5.2	4.8
ENSG00000164442	CITED2	protein_coding	-0.518931245499615	7.58005037910647	176.588482625753	1.03709271618336e-13	7.24293553562602e-12	91	92.6	94	61	64.9	67.7
ENSG00000227051	C14orf132	protein_coding	-1.96039394669357	4.4186988167664	175.853014398264	1.09166648372451e-13	7.59269763021725e-12	1.6	1.4	1.6	0.3	0.4	0.5
ENSG00000138182	KIF20B	protein_coding	0.744142944739525	6.38534414164875	175.669223687543	1.10577906636331e-13	7.65933278713371e-12	8.8	9.6	8.5	14.2	15.2	15.8
ENSG00000267519	MIR24-2	lincRNA	2.11523853261014	2.21979942687596	175.098687744455	1.15084659920569e-13	7.93896260129608e-12	2.3	1.8	1.4	9.9	8.2	6.4
ENSG00000167972	ABCA3	protein_coding	-0.517969728387337	7.50392002576541	174.838609972982	1.17203944467524e-13	8.05229213595783e-12	35.1	33.9	34.3	23.7	25.3	23
ENSG00000156508	EEF1A1	protein_coding	-0.496778428353654	9.13790917189555	174.194998023038	1.22630240387627e-13	8.39098661049102e-12	111	112.7	112.7	83.3	74.8	80.6
ENSG00000181019	NQO1	protein_coding	-0.493761624496261	8.07456510758131	173.86841275351	1.25485993186749e-13	8.55176923729532e-12	110.1	114.2	112.1	76.8	82.3	79.5
ENSG00000105971	CAV2	protein_coding	0.520271796036499	7.43901103942593	173.511364552981	1.28689786786143e-13	8.73488388141609e-12	23.7	23.8	23.4	33.8	33.3	34.7
ENSG00000001461	NIPAL3	protein_coding	-0.827460742889689	4.86529957468743	173.291982366318	1.30701649714177e-13	8.82592700284171e-12	4.9	5	4.9	3.1	2.8	2.5
ENSG00000142541	RPL13A	protein_coding	-0.589898955224527	7.91729244245106	173.251610423225	1.31075538590218e-13	8.82592700284171e-12	166.2	160.4	160.4	114.5	106.4	103
ENSG00000099994	SUSD2	protein_coding	-0.951576896202691	4.80032794955026	172.819955166468	1.35145486048177e-13	9.06386452262002e-12	6.1	5.9	6.5	3.3	3.2	3
ENSG00000167508	MVD	protein_coding	0.666721454512174	6.7092095843454	172.609255545184	1.37181056231863e-13	9.16401988685656e-12	13.1	12.7	12.9	20.6	20.3	20.5
ENSG00000128849	CGNL1	protein_coding	-2.07986399975037	3.20590393769228	171.526136448114	1.48176162208099e-13	9.85954849401215e-12	1.3	1.3	1.2	0.2	0.3	0.4
ENSG00000183111	ARHGEF37	protein_coding	-1.31805513023431	3.51799758295961	171.31332314444	1.50445372502721e-13	9.97128329673916e-12	4	3.6	4.2	1.4	1.7	1.5
ENSG00000160072	ATAD3B	protein_coding	0.811150762399067	6.24282000436355	170.679605268788	1.57425779634651e-13	1.03931761781454e-11	5.5	5.4	5.8	10	10.5	8.8
ENSG00000076382	SPAG5	protein_coding	0.537424195917205	6.9553740685715	170.36854988795	1.60978203111607e-13	1.05453201968576e-11	20.5	22.1	21.7	32.1	31	30.3
ENSG00000111897	SERINC1	protein_coding	-0.512907883741434	8.19391414782151	170.40136797259	1.60599384762419e-13	1.05453201968576e-11	114.8	120.6	124.8	83.1	82.6	86.7
ENSG00000147155	EBP	protein_coding	0.717093218492734	6.19446152534744	169.898407620046	1.66511335356505e-13	1.08656682581478e-11	20.1	21	21.2	35.8	32.8	34
ENSG00000148671	ADIRF	protein_coding	-1.16882961178243	3.16931783702273	169.20488924741	1.75048283317149e-13	1.13788116782428e-11	28.9	25.8	28.6	12.4	11.9	12.9
ENSG00000118898	PPL	protein_coding	-0.610901486013927	7.54079087174324	169.114833082503	1.76190763686897e-13	1.14091957742231e-11	18.6	17.2	17.6	11	12.3	11.6
ENSG00000174231	PRPF8	protein_coding	0.546308596100039	9.34450413500885	168.862727482022	1.79431714281881e-13	1.15747152789239e-11	39.4	37.9	36.6	54	57.2	55.1
ENSG00000123136	DDX39A	protein_coding	0.657580595431617	6.09766334266213	168.588749427347	1.83026349936741e-13	1.17617047158968e-11	16.4	16.2	17.7	26.2	25.4	27.7
ENSG00000169679	BUB1	protein_coding	0.497709737645531	7.29903975511772	168.492052660673	1.84313368167192e-13	1.17995463461883e-11	23.6	25.7	25.1	34.5	36.1	34.2
ENSG00000124313	IQSEC2	protein_coding	-0.78832616420461	5.46661960365405	167.317044226611	2.00750701907683e-13	1.2803349482799e-11	10.2	9.6	10.6	6.5	5.7	5.4
ENSG00000115306	SPTBN1	protein_coding	0.620524202230611	8.53903059668837	166.536005245807	2.12540735357418e-13	1.34537489448529e-11	16	15.8	14.7	22.9	25.1	23.5
ENSG00000140319	SRP14	protein_coding	-0.462847324680604	7.34800410437437	166.557213787717	2.12210973780813e-13	1.34537489448529e-11	90.7	92	88.9	67.2	65.9	64
ENSG00000186871	ERCC6L	protein_coding	0.663378992204087	5.82986835029901	166.169314038587	2.18329829321638e-13	1.37686285274814e-11	8.7	9.3	8.9	14	14.5	14.1
ENSG00000164056	SPRY1	protein_coding	-0.883490282943123	5.96003580111762	165.940170349769	2.22032940619114e-13	1.3950106800757e-11	11	12.9	12.3	6	6.4	7.3
ENSG00000165424	ZCCHC24	protein_coding	-0.939191931558023	4.60558561802652	165.587752250288	2.27860086613376e-13	1.42631974957506e-11	8	8.5	8.8	4.7	4.1	4.5
ENSG00000105373	GLTSCR2	protein_coding	-0.739943917466691	6.03816993842579	164.859382252602	2.40428864833039e-13	1.49504811842053e-11	23.5	20.6	19.8	13.3	12.5	12.5
ENSG00000158828	PINK1	protein_coding	-0.726268190153375	5.82969579211218	164.8492479625	2.40608891906032e-13	1.49504811842053e-11	15.5	15	16.1	9.2	9.5	9.5
ENSG00000173581	CCDC106	protein_coding	-0.734633319086717	5.66056197142982	163.73820181019	2.6124861971421e-13	1.61734905560068e-11	29.7	28.7	29.7	18.7	18.1	16
ENSG00000137642	SORL1	protein_coding	0.771745389094672	6.80810169907382	162.847814017522	2.79156827762691e-13	1.71953135663298e-11	5.3	5.7	4.9	8.7	9.8	8.7
ENSG00000182253	SYNM	protein_coding	-0.580858557407854	7.17556330269336	162.813639144816	2.79869855187912e-13	1.71953135663298e-11	39.9	37.5	36.2	25.3	25.6	25.1
ENSG00000253729	PRKDC	protein_coding	0.962140068904559	10.0160899411357	162.768899430087	2.80806256689369e-13	1.71953135663298e-11	26.2	27.5	23.1	48.9	54.5	46.1
ENSG00000111276	CDKN1B	protein_coding	-0.660456888526278	5.85413778739557	162.619495928985	2.83957649095933e-13	1.7325517066319e-11	24	25.7	24.5	16	15	16.1
ENSG00000113810	SMC4	protein_coding	0.499976152816073	7.96638466139302	162.428023362043	2.88051875002747e-13	1.74493359835893e-11	24.7	25.9	24.2	33.3	36.7	35.8
ENSG00000145819	ARHGAP26	protein_coding	0.567169970227573	5.7290705415673	162.442150312948	2.87747651924786e-13	1.74493359835893e-11	6.1	6.6	6.5	9.3	9.7	9.4
ENSG00000143816	WNT9A	protein_coding	-1.06370366342167	5.24126114488454	162.13399697016	2.94462510741767e-13	1.77739674787379e-11	6.9	6.1	6.2	3.3	3.1	2.7
ENSG00000182472	CAPN12	protein_coding	-0.778789173472578	5.19975946464914	161.117806829102	3.17821180030935e-13	1.91156432871987e-11	10.6	10.5	10.9	6.5	6.7	5.3
ENSG00000185101	ANO9	protein_coding	1.02241980062252	4.91450772597686	159.56057470254	3.57549203879609e-13	2.14288620381889e-11	7.2	5.7	5.6	12.5	13.1	12.1
ENSG00000116584	ARHGEF2	protein_coding	-0.572419697075981	6.66141843441522	159.308008088549	3.64478976004108e-13	2.17669935457435e-11	18.9	18.1	17.7	12.3	12.9	11.6
ENSG00000143013	LMO4	protein_coding	-0.654160516721207	5.68407120227309	159.236148217215	3.66476796035342e-13	2.18092405978638e-11	15.8	16.9	15.6	9.9	10.4	10.3
ENSG00000173805	HAP1	protein_coding	-1.08468723130914	4.31094683993474	158.655872837067	3.83045500987088e-13	2.27152702181852e-11	4.9	4.7	4.6	2.5	2.1	2.2
ENSG00000146072	TNFRSF21	protein_coding	-0.51606814846801	6.69895889317328	158.161989979269	3.97779546117032e-13	2.34298130648504e-11	55.5	54.9	55.2	39.3	37.6	39
ENSG00000172927	MYEOV	protein_coding	0.678148022533244	4.46633976393773	158.159105322433	3.97867365813387e-13	2.34298130648504e-11	10.9	11	11.5	18.4	17.8	17.2
ENSG00000117399	CDC20	protein_coding	0.546321344547469	7.40191313427779	157.882149767723	4.0639636035761e-13	2.38489753000138e-11	64.5	65.4	70.1	96.5	100.4	94.6
ENSG00000138764	CCNG2	protein_coding	-1.11834309699557	4.75155089894901	157.777155408921	4.09680703097978e-13	2.39585244396502e-11	4.6	4.7	4.3	2.1	1.9	2.4
ENSG00000196177	ACADSB	protein_coding	-0.655357110585748	5.84675378099205	157.495455500092	4.18633794945062e-13	2.43976888564362e-11	10.9	10.5	10.8	6.6	6.6	7.3
ENSG00000052749	RRP12	protein_coding	0.501773718152206	7.31696473829747	157.153123912185	4.2979677822667e-13	2.48766964000307e-11	11.8	11.5	11.6	16.7	16.1	16.6
ENSG00000095319	NUP188	protein_coding	0.44884522969738	7.43639683734509	157.173853683256	4.29111823180789e-13	2.48766964000307e-11	15.9	15.7	15.7	21.3	21.8	21.4
ENSG00000164292	RHOBTB3	protein_coding	0.49305135605906	6.94973795205014	156.227132656654	4.61619811742903e-13	2.66274281169515e-11	19.7	20.1	19.4	26.1	28.9	28.2
ENSG00000185697	MYBL1	protein_coding	0.613006509035026	6.7372023815025	156.107626002257	4.65907172866382e-13	2.67833235667168e-11	21.3	20.5	20.2	30.9	32.5	31.4
ENSG00000164904	ALDH7A1	protein_coding	-0.617824166276049	6.44343972483082	155.784824256178	4.77702351108709e-13	2.73682963935196e-11	4.4	4.3	4.5	2.8	2.8	3
ENSG00000124098	FAM210B	protein_coding	-0.894112606932465	5.07464892499753	155.473929484304	4.89365084867604e-13	2.79417543896871e-11	15.6	16.8	15.3	8.8	8.1	9
ENSG00000069702	TGFBR3	protein_coding	-1.29697060306643	3.33029624465099	155.087827318562	5.042751336792e-13	2.85998457527254e-11	2.1	2.1	2.1	0.8	0.9	0.9
ENSG00000130707	ASS1	protein_coding	-0.935665835427597	5.54024608254594	155.097799824676	5.038839673416e-13	2.85998457527254e-11	11.9	13	13	5.8	6.7	7.2
ENSG00000159423	ALDH4A1	protein_coding	-0.90088169724091	4.32373713935321	155.042088836708	5.06073370963927e-13	2.8605839607563e-11	8.6	9.2	8.9	4.6	4.8	4.9
ENSG00000150687	PRSS23	protein_coding	0.378497553279219	9.10863435326793	154.855113400147	5.13496136192008e-13	2.89286606592704e-11	71.3	74	72.9	95.3	94.8	93.6
ENSG00000138778	CENPE	protein_coding	0.778871504474971	6.01548114867669	154.552064919538	5.25775557214858e-13	2.9522035523217e-11	4.8	5.1	5	7.7	9.2	8.5
ENSG00000164574	GALNT10	protein_coding	0.469083121910511	7.35927472510021	154.42767261936	5.30906557398118e-13	2.97114295582304e-11	14.6	14.3	15	19.8	19.9	21.2
ENSG00000134245	WNT2B	protein_coding	-1.78600026153697	2.60062368118348	154.230142629036	5.39164842604689e-13	3.00740099170358e-11	1.1	1.1	1.1	0.4	0.3	0.3
ENSG00000116251	RPL22	protein_coding	-0.579523697499637	6.2055595836872	153.999368465811	5.48987538391236e-13	3.0521178902468e-11	20.6	21.1	21.7	14.1	14.8	13.3
ENSG00000111206	FOXM1	protein_coding	0.51365725772106	7.01838496177822	153.55072934815	5.68635997199419e-13	3.15098917661226e-11	19.3	19.1	20	27.6	28.2	27.4
ENSG00000079459	FDFT1	protein_coding	0.549684919140269	6.90196466040468	152.688432119274	6.08546956812634e-13	3.34774670954154e-11	16.3	17.8	17.6	24.1	25.6	26
ENSG00000084774	CAD	protein_coding	0.475533724040533	7.89774057438925	152.656407641458	6.10085785775275e-13	3.34774670954154e-11	20.8	20.4	19.9	28.3	29.6	27.1
ENSG00000140525	FANCI	protein_coding	0.460554498679462	7.10222783250875	152.732952065781	6.06414599557352e-13	3.34774670954154e-11	15	15.7	15.7	21	22.1	20.8
ENSG00000060237	WNK1	protein_coding	0.568679839203525	8.52550432203079	152.182102044164	6.33371319263115e-13	3.46427464947117e-11	22.4	22.3	21.2	32	33.7	32
ENSG00000180138	CSNK1A1L	protein_coding	7.15248551334354	-0.180892789021527	152.008780121972	6.4211621454786e-13	3.50077617486238e-11	0	0	0	1.3	2.1	1.1
ENSG00000104419	NDRG1	protein_coding	-0.843172756186447	4.7613212282414	151.716045406274	6.57180900821154e-13	3.57044955693423e-11	6.1	5.9	6.7	3.6	3.6	3.2
ENSG00000142945	KIF2C	protein_coding	0.4786886732099	7.00774783961824	151.678870235967	6.59120916965552e-13	3.57044955693423e-11	26.2	27	27.8	37.2	37.9	37.7
ENSG00000148180	GSN	protein_coding	-0.70525919928187	4.81353550692719	151.5188119967	6.67543984099674e-13	3.60452424129987e-11	4.6	4.6	4.5	2.9	2.7	3
ENSG00000197081	IGF2R	protein_coding	0.662358099968453	9.17456220942591	151.216449755275	6.83771897907927e-13	3.68039135240187e-11	23.3	24.2	21.9	36.7	38.2	34.9
ENSG00000204394	VARS	protein_coding	0.414594939303841	8.51501492933117	151.021952519466	6.94433505991475e-13	3.72591132849585e-11	52.8	52.2	53.4	71.7	70	69.4
ENSG00000116133	DHCR24	protein_coding	0.433447099809162	9.06921854059698	150.957039169099	6.98031309261433e-13	3.73336302462895e-11	78.5	80.9	81	108.3	110	106.2
ENSG00000137807	KIF23	protein_coding	0.558665455934497	7.05134677449104	150.649843027769	7.15330330015464e-13	3.8138163746345e-11	16.9	17.6	16.3	25.7	24.2	25.2
ENSG00000165271	NOL6	protein_coding	0.470767238190241	7.29829224266217	150.582447743117	7.1918658393077e-13	3.81922360936924e-11	20	19	19.2	26.8	26.3	27.5
ENSG00000198816	ZNF358	protein_coding	-0.707926295504008	5.01398379065891	150.553251515452	7.20864050286247e-13	3.81922360936924e-11	21.8	21.1	21.8	12.7	13.2	13.6
ENSG00000189120	SP6	protein_coding	-2.02754158158232	2.92071562479837	150.470529896004	7.25639599239492e-13	3.83251089585833e-11	2.8	2.5	2.9	0.6	0.7	0.7
ENSG00000067064	IDI1	protein_coding	0.597749412487846	6.47802580501513	150.253229716862	7.38346493923534e-13	3.88747479557684e-11	16.9	19	18.1	26.9	27.5	27.2
ENSG00000144115	THNSL2	protein_coding	-0.684671073914003	5.37089141802479	150.13019153103	7.4564675222815e-13	3.91371917994036e-11	7.8	7.9	7.7	4.9	4.6	5.1
ENSG00000099204	ABLIM1	protein_coding	0.487763684875349	8.65326700885954	150.077186704631	7.48815482276375e-13	3.9181828067966e-11	36.2	36.5	34.4	46.7	52.9	50.5
ENSG00000198563	DDX39B	protein_coding	0.989311022742056	5.74717181165018	148.790789231801	8.30311820710286e-13	4.33120372895819e-11	8.9	7.5	7.1	16.6	15.4	14.9
ENSG00000073008	PVR	protein_coding	0.580465925840556	6.32810647453506	148.58361516007	8.44301597457295e-13	4.38341044870814e-11	13.5	14.2	14.3	20.5	21.3	20.9
ENSG00000170776	AKAP13	protein_coding	0.679269146090089	6.60680169402251	148.565932947725	8.45507251806908e-13	4.38341044870814e-11	3.5	3.5	3.4	5.2	5.9	5.5
ENSG00000119946	CNNM1	protein_coding	-0.771911841118498	5.31185759381184	148.414432382982	8.55913121107719e-13	4.42378827518091e-11	7.1	7.7	6.9	4.5	4	4.3
ENSG00000167526	RPL13	protein_coding	-0.458512640145901	8.5782421148184	148.183109595608	8.72066973358394e-13	4.49353777949092e-11	55.8	53.6	56.9	42.5	39	39.6
ENSG00000074590	NUAK1	protein_coding	0.642909450857526	6.30796859950782	148.109897273398	8.77247327873491e-13	4.50649151622793e-11	9.1	9	8.9	13.1	14.1	15.1
ENSG00000141959	PFKL	protein_coding	-0.541346776034543	7.37119094033343	147.933718813245	8.89848864651425e-13	4.55630120528979e-11	27.7	26.4	27.4	19.6	17.7	18.9
ENSG00000167861	HID1	protein_coding	-1.39033215453703	3.40617937775759	147.899273826348	8.92335186646305e-13	4.55630120528979e-11	2.7	2.9	2.4	1	1.1	0.9
ENSG00000196218	RYR1	protein_coding	-0.626700543945693	6.49426353880915	147.617865160717	9.1292870477846e-13	4.64741206007854e-11	4.8	4.4	4.6	2.9	3.1	2.9
ENSG00000135862	LAMC1	protein_coding	0.51724423389621	8.67660546029916	147.119403625657	9.50665462759606e-13	4.82498407990994e-11	28.9	31	29.4	40.5	44.4	42.6
ENSG00000184371	CSF1	protein_coding	0.520909324517065	7.46893227558137	146.557219925909	9.95240031654934e-13	5.03609334580839e-11	50.1	50.3	50.6	74.7	71.9	70.1
ENSG00000135245	HILPDA	protein_coding	-0.800052863400365	4.94623361529933	146.436811318464	1.00507489144256e-12	5.07067783291664e-11	22.6	22.9	23.3	13.3	13.8	12.2
ENSG00000150995	ITPR1	protein_coding	1.03980505900671	4.7724569264476	146.179304055382	1.0264587595835e-12	5.16314865944069e-11	1.4	1.7	1.5	3	3.4	2.9
ENSG00000141367	CLTC	protein_coding	0.593895497379375	9.28983665942348	145.927920056307	1.04780457292618e-12	5.254879847782e-11	34.8	36.9	33	50	55	52.8
ENSG00000165475	CRYL1	protein_coding	-0.8438553448755	4.44060876759793	145.876591053758	1.0522212235822e-12	5.26141742596534e-11	18.1	19.6	18.1	10.6	9.9	10.7
ENSG00000197956	S100A6	protein_coding	-0.510950286538807	8.87248449571558	145.767667861515	1.06165977719775e-12	5.29295336118559e-11	1053.1	1055.8	1083.5	794	729.6	717.4
ENSG00000077942	FBLN1	protein_coding	-0.465035622371496	7.7778434744519	145.706253015008	1.06702150146288e-12	5.30403835183064e-11	28.3	27.8	28.7	20.5	20.6	20.3
ENSG00000021300	PLEKHB1	protein_coding	-1.38516757205078	3.90704830612927	145.635713544797	1.07321562803366e-12	5.31918396756507e-11	3.5	3.1	3.2	1.2	1.2	1.3
ENSG00000135916	ITM2C	protein_coding	-0.470265638230612	7.97639073853106	145.039392254921	1.12714352671776e-12	5.57013238159556e-11	111	105.4	109.9	82.6	78.2	74.8
ENSG00000100243	CYB5R3	protein_coding	-0.48352531840634	7.47334327305533	144.851935159686	1.14468976561186e-12	5.6403503581942e-11	39.5	39.8	40.2	29.3	28.4	27.8
ENSG00000147065	MSN	protein_coding	0.363198752319011	9.16469593251752	144.762641457409	1.15315039023652e-12	5.66552172831029e-11	114.4	114.9	114.1	147.9	147.3	146.5
ENSG00000155090	KLF10	protein_coding	0.54328020803795	7.06168125841453	144.370969577272	1.19106032843407e-12	5.83481466981571e-11	23.3	25.7	26.3	36.4	36.1	37.1
ENSG00000038382	TRIO	protein_coding	0.592118396365389	8.60915655165834	144.288411872395	1.19922007731638e-12	5.85780882275262e-11	14.9	14.9	14.4	21.9	23.3	21.3
ENSG00000198034	RPS4X	protein_coding	-0.400208931050436	9.44852309436387	144.075112752322	1.22058022766913e-12	5.94496438842534e-11	252.3	263.2	264.9	202	190.8	198.8
ENSG00000151718	WWC2	protein_coding	0.58226663603306	6.75587967563385	143.811544340008	1.24753863214895e-12	6.05880759251419e-11	9.1	9.1	9.1	12.7	14.1	13.9
ENSG00000160408	ST6GALNAC6	protein_coding	-0.702239360835252	6.01781865998073	143.771174326386	1.2517237561782e-12	6.06171438486182e-11	15.5	15.4	16	9	9.6	10.2
ENSG00000073350	LLGL2	protein_coding	-0.706183281635614	4.94800380146928	143.591078153861	1.27057811311035e-12	6.13544019705085e-11	7.5	6.8	7.4	4.5	4.4	4.4
ENSG00000105701	FKBP8	protein_coding	-0.490889078335684	7.93828858470027	143.466097585104	1.28384096998298e-12	6.18182228879839e-11	102.3	99.8	103.1	75	70.3	72
ENSG00000178999	AURKB	protein_coding	0.672684880920769	5.31230929844878	143.294633229811	1.30227833478202e-12	6.25278583413379e-11	16.1	15.6	16.5	25.1	25.9	25.7
ENSG00000167601	AXL	protein_coding	0.449084256239511	7.82945676489673	143.123918212912	1.32091700533964e-12	6.32431113519696e-11	64.9	63.7	60.1	82.7	88.1	86.7
ENSG00000136848	DAB2IP	protein_coding	-0.717082823589186	5.87705351194256	142.706845496861	1.36766483522568e-12	6.52963372320601e-11	6.9	6.3	6.9	3.6	4.3	4.2
ENSG00000144136	SLC20A1	protein_coding	0.460516218920067	7.16832479437594	141.912769401178	1.4616376504581e-12	6.95863040292743e-11	34.6	34.4	34.4	45.8	48	48.3
ENSG00000023909	GCLM	protein_coding	0.606239661786498	6.15432640650092	141.786723558562	1.47717932568507e-12	7.01286735488857e-11	11.1	10.3	9.7	15.1	16.4	15.7
ENSG00000117143	UAP1	protein_coding	0.479502632488023	6.7933664297061	141.39574152648	1.52652406225978e-12	7.22683002135925e-11	33.6	36.2	35.5	49.4	49.4	48.1
ENSG00000047457	CP	protein_coding	-1.47401196281588	3.56829691851345	141.278567696065	1.54165368755136e-12	7.27806954561608e-11	1.9	2.2	2.3	0.7	0.8	0.8
ENSG00000142694	EVA1B	protein_coding	-0.563692633300161	6.14730931514289	141.215866006321	1.54981567064671e-12	7.29622135086352e-11	73.1	70.4	73	49	48.2	49.4
ENSG00000109685	WHSC1	protein_coding	0.416364586304342	7.97889520903387	140.823086043852	1.6020086739479e-12	7.52098572177594e-11	10.6	11	10.4	13.9	14.7	14.1
ENSG00000099219	ERMP1	protein_coding	-0.582381349927204	6.67369822812718	140.7660232294	1.60974645978093e-12	7.53637809328461e-11	19.4	20.8	20.2	13.9	13.8	12.6
ENSG00000157557	ETS2	protein_coding	0.44966366652038	7.79266225525876	140.417901271599	1.65782729013047e-12	7.74003840621409e-11	87.6	87.2	85.9	116.5	120.4	118.9
ENSG00000123473	STIL	protein_coding	0.632392261798799	6.14501058469523	140.300368162985	1.67440565917444e-12	7.79590359385872e-11	6.3	6.9	6.6	9.9	10.6	9.8
ENSG00000128564	VGF	protein_coding	-0.934868688831082	6.16387871625705	140.02371469201	1.71413305176465e-12	7.95894579886657e-11	11.7	12.1	11.6	6.9	5.3	6.5
ENSG00000188042	ARL4C	protein_coding	-0.376185597553171	8.58722213462343	139.704525007092	1.76122619776303e-12	8.15520108723094e-11	159.6	162.9	163.6	125.2	125.3	124
ENSG00000107862	GBF1	protein_coding	0.568784118351209	7.44542535416291	139.280597373484	1.8259252353851e-12	8.43168371673324e-11	22.2	21.3	20.4	33.4	32.2	29.3
ENSG00000167676	PLIN4	protein_coding	-1.22761389950194	3.38493295107345	139.044000971522	1.86313651184212e-12	8.5800736203389e-11	4.1	3.8	4	1.9	1.6	1.6
ENSG00000143382	ADAMTSL4	protein_coding	-0.772063967154094	4.67300525545909	138.645219304195	1.92770564866308e-12	8.85330249131921e-11	7.2	7.5	7.3	4.4	4.4	4.2
ENSG00000029153	ARNTL2	protein_coding	0.575956916820177	7.0384088466414	138.569454022776	1.94024187073897e-12	8.88672841662856e-11	19.2	19.8	18.3	25.9	30.1	29.3
ENSG00000100664	EIF5	protein_coding	0.414714542014695	8.06011542618127	138.106255330874	2.01880624976987e-12	9.22157957496232e-11	23.5	23.6	23.1	30.4	30.8	32.5
ENSG00000141429	GALNT1	protein_coding	0.504563741510996	7.29098109085613	137.58372991415	2.11154080010252e-12	9.6191781839711e-11	36.2	39.3	38.7	50.4	54.5	56.9
ENSG00000167553	TUBA1C	protein_coding	0.437023784404042	8.2344071419867	137.137285819424	2.19438813210854e-12	9.96971876902322e-11	59.7	64.1	65.7	85.1	85.9	85.3
ENSG00000141458	NPC1	protein_coding	0.52145075658115	7.07555680647044	136.718626831154	2.27524691025186e-12	1.03093694450849e-10	7.7	8	7.6	11	11.2	11.3
ENSG00000167815	PRDX2	protein_coding	-0.88678377088921	4.51621096310077	136.372887956029	2.34442719872902e-12	1.05944288999249e-10	14.7	15.6	16.6	8.1	8	9.2
ENSG00000131171	SH3BGRL	protein_coding	-0.496166756486071	7.18178824708011	136.128539872895	2.39467625276525e-12	1.07926462261295e-10	72.2	77.6	80.3	50.9	55.2	56.8
ENSG00000102181	CD99L2	protein_coding	-0.419595594878538	8.29026426219192	136.054295740686	2.41017166141261e-12	1.08177903096148e-10	71	71.6	73	54.7	54.7	51.8
ENSG00000160271	RALGDS	protein_coding	-0.598007469133333	5.78643021330921	136.040529423827	2.41305659234647e-12	1.08177903096148e-10	11	10.3	10.9	6.9	7.3	6.9
ENSG00000089280	FUS	protein_coding	0.48853614900305	9.13036733367028	135.411511347976	2.54890191184275e-12	1.1377363795459e-10	46.1	40.3	40.3	59.6	59.6	58.6
ENSG00000178921	PFAS	protein_coding	0.550985773946059	6.55885979679828	135.40054938556	2.55134067716641e-12	1.1377363795459e-10	12.4	11.2	11.6	16.8	17.7	17.1
ENSG00000153317	ASAP1	protein_coding	0.474072318872768	7.46844323068018	135.335965049197	2.56575990124297e-12	1.14115547607651e-10	21.4	20.9	20.1	27.9	30.4	28.3
ENSG00000147394	ZNF185	protein_coding	0.631405406706387	5.39217631045145	135.286479638469	2.57686713547861e-12	1.14308743980903e-10	6.9	6.8	7	10.5	10.9	10.6
ENSG00000196154	S100A4	protein_coding	-0.590727535768913	6.99470966391922	134.526771841236	2.75400591841825e-12	1.21846738291065e-10	302.2	308.5	316.1	225	200.9	190
ENSG00000225558	UBE2D3P2	processed_pseudogene	6.17431081646574	-0.423112850040202	134.176830181607	2.83994653084456e-12	1.25320982553013e-10	0	0	0.3	5.3	8.9	6.6
ENSG00000164070	HSPA4L	protein_coding	0.645468023594528	6.09093895147537	133.958848662134	2.8949275794269e-12	1.27414507864308e-10	3.9	4.4	4.2	6.2	6.7	6.6
ENSG00000110002	VWA5A	protein_coding	-1.35735324703225	2.6696821464021	133.463727350416	3.02409037064402e-12	1.32753639881181e-10	2.8	2.9	2.9	1	1.1	1.2
ENSG00000242125	SNHG3	sense_intronic	1.08542170844038	4.44034246109571	133.383036732462	3.04571852087327e-12	1.33356706531811e-10	5.8	4.2	4.3	10.1	10.4	10.2
ENSG00000110315	RNF141	protein_coding	-0.552687773898997	6.3441192687709	133.098069161292	3.12343558386807e-12	1.36406162281535e-10	11.5	12	12	7.5	8.4	8.2
ENSG00000162576	MXRA8	protein_coding	-0.470951332157294	6.4606745806028	132.813591638542	3.20314030553853e-12	1.39526480164708e-10	54	51.1	54.3	39.4	38	37.7
ENSG00000118193	KIF14	protein_coding	0.629104457669945	5.92950415651646	132.730123615363	3.22693741480936e-12	1.40201720431087e-10	6.9	7.5	6.6	10.7	10.9	11
ENSG00000131242	RAB11FIP4	protein_coding	-1.25686275842632	4.2867192408966	132.454383430686	3.30690710111593e-12	1.43307786964001e-10	1	1.1	1.1	0.4	0.4	0.5
ENSG00000064607	SUGP2	protein_coding	0.526479510866308	6.94673918419678	132.265442862066	3.36292678660214e-12	1.45362725371772e-10	12.8	12.8	12.7	18.5	19.3	17.1
ENSG00000006534	ALDH3B1	protein_coding	-1.02718040790798	3.81942041220471	131.843465987598	3.49174218512557e-12	1.50545751711243e-10	4.7	4.3	5.1	2.4	2.2	2.3
ENSG00000126005	MMP24-AS1	protein_coding	-0.559005573065108	6.06863575704886	131.394577123931	3.63459236496202e-12	1.55992355233083e-10	15.3	15.1	16.1	11.1	10	10.4
ENSG00000136603	SKIL	protein_coding	0.715072789085384	6.31272206347257	131.388619951521	3.63652967054225e-12	1.55992355233083e-10	7.8	8.7	8.2	11.7	14.2	14.5
ENSG00000129103	SUMF2	protein_coding	-0.497097540623748	7.38921449919285	131.186362944558	3.70296512612906e-12	1.58440034422044e-10	55.9	57.1	56.9	41.8	41.7	36.7
ENSG00000142534	RPS11	protein_coding	-0.451157000693188	8.69702469814593	131.106660406779	3.72950091864008e-12	1.59172462186707e-10	447.7	462.4	462.1	354.7	325.1	324.5
ENSG00000163683	SMIM14	protein_coding	-0.520546712687873	6.48411840933896	131.058102864246	3.74576717782136e-12	1.59464007738939e-10	22.8	24	22.9	15.4	17.2	15.8
ENSG00000010278	CD9	protein_coding	-0.446471395912206	6.70870335836254	130.920358031632	3.79232493515793e-12	1.61040411379659e-10	59.3	62.9	62.9	44.6	44.2	47.1
ENSG00000163507	KIAA1524	protein_coding	0.594478972364483	6.02609916700699	130.836307265156	3.82103814901489e-12	1.61853047008773e-10	11.6	12.8	12.2	19.1	17.4	18.9
ENSG00000124749	COL21A1	protein_coding	-1.28926993661379	4.12865299920157	130.603977859	3.9016235471763e-12	1.64853348927066e-10	1.9	1.9	2.2	0.8	0.9	0.7
ENSG00000175274	TP53I11	protein_coding	-0.440449096293399	6.75451349156606	130.258877629655	4.02470104586981e-12	1.69629606923306e-10	28.6	28.1	28	20.9	21	20.4
ENSG00000108021	FAM208B	protein_coding	0.533673744519288	6.85786332633453	129.679540368744	4.24076032551544e-12	1.78291269307305e-10	6.7	7.2	6.9	10.2	10.2	9.7
ENSG00000128944	KNSTRN	protein_coding	0.559710370445141	5.80656559375568	129.312001261858	4.38424559705621e-12	1.83866339543045e-10	13.3	13.4	13.2	19.2	20	19.4
ENSG00000184481	FOXO4	protein_coding	-2.10088895418817	2.42889556624345	129.281467553356	4.3963974458007e-12	1.83919587206628e-10	1.8	1.7	1.7	0.4	0.4	0.4
ENSG00000132329	RAMP1	protein_coding	-1.59007406897492	3.56122673789847	129.184403452387	4.43526725646187e-12	1.85087535559166e-10	9.7	9.7	11.6	3.3	3.2	3.9
ENSG00000100558	PLEK2	protein_coding	1.17795237124562	3.25540631765795	129.012088086142	4.50518106325277e-12	1.86295704662029e-10	5.2	6.3	6.9	13.1	14.1	13.9
ENSG00000142408	CACNG8	protein_coding	0.767764771809375	4.7432025740126	129.051427557762	4.48911650713497e-12	1.86295704662029e-10	6.6	5.4	5.1	9.8	9.8	9.5
ENSG00000151012	SLC7A11	protein_coding	1.09328506167126	5.47561312030327	129.073530254528	4.48011762787542e-12	1.86295704662029e-10	1.4	1.4	1.4	2.7	3.3	2.8
ENSG00000204580	DDR1	protein_coding	-0.390285244487347	7.68905449509725	129.004443899261	4.50830975721969e-12	1.86295704662029e-10	33.7	32.1	32.7	25.1	25.1	25
ENSG00000233276	GPX1	protein_coding	-0.567885784610433	6.18556286596085	128.827190111112	4.58151425997119e-12	1.88858957336032e-10	60.3	58.4	61	41.2	40.9	39
ENSG00000129159	KCNC1	protein_coding	-1.87473298077462	2.27445023113984	128.498881321588	4.72048625928102e-12	1.94114205031894e-10	0.9	0.9	0.9	0.2	0.3	0.3
ENSG00000100311	PDGFB	protein_coding	0.531586409666578	6.7123316238796	128.313413896734	4.8009831279548e-12	1.96945184091175e-10	19.6	18.5	19	27.4	28.8	26.2
ENSG00000086619	ERO1B	protein_coding	-0.831707933330768	4.63676193498846	127.730477836074	5.0637038785067e-12	2.07219513924072e-10	6.9	6.5	7.2	3.6	3.8	4.3
ENSG00000129353	SLC44A2	protein_coding	-0.52469319272319	6.11455508496411	127.657703619329	5.09756766541596e-12	2.0810142780965e-10	14.1	14.3	14.9	9.9	9.8	10.5
ENSG00000214357	NEURL1B	protein_coding	-0.971401995755313	4.37905492234909	127.478632674696	5.18193074606305e-12	2.11035690455932e-10	4.7	4.2	4.5	2.2	2.4	2.3
ENSG00000011105	TSPAN9	protein_coding	-0.703598088541292	4.93902093540956	127.440541135584	5.20006832233308e-12	2.11265275759018e-10	6.6	6.5	6.4	3.9	4	4
ENSG00000177181	RIMKLA	protein_coding	-1.09116109333653	5.08148516141407	127.348297166658	5.24427316667272e-12	2.12550265683299e-10	2.4	2.6	2.9	1.1	1.3	1.2
ENSG00000101457	DNTTIP1	protein_coding	-0.601177259204125	5.31021538340076	127.30442353082	5.26543916223784e-12	2.12897577227229e-10	29	28.8	28.3	19	18.6	19.2
ENSG00000214548	MEG3	lincRNA	1.28486948520424	6.48503991447893	127.228479591305	5.30229332810448e-12	2.13876037084233e-10	10.2	6.7	7.1	20.1	19.6	18.7
ENSG00000184445	KNTC1	protein_coding	0.649021497309024	6.11413883131904	127.029843646477	5.39999964373817e-12	2.17298557092426e-10	6.2	6.1	5.9	9.1	10.1	9.2
ENSG00000106003	LFNG	protein_coding	-0.591550000344433	5.71869064630816	126.924000600162	5.45284802001856e-12	2.18904000917657e-10	30.7	27.7	29.7	19.5	20.4	18.3
ENSG00000182871	COL18A1	protein_coding	-0.372372198516583	10.6914454207382	126.589584154863	5.62349555763452e-12	2.25219664501377e-10	359.8	350.7	364.4	286.7	275.3	268.6
ENSG00000110697	PITPNM1	protein_coding	-0.458908449636873	6.64533249314197	126.493786925974	5.67342632842249e-12	2.26682218384559e-10	22.3	22.4	23.1	16.8	16	16.6
ENSG00000175471	MCTP1	protein_coding	0.739479132293284	4.98616098414756	126.17042808478	5.84550048936525e-12	2.33006612666892e-10	2.3	2.3	2.1	3.8	3.6	3.8
ENSG00000104964	AES	protein_coding	-0.363875584528083	8.46534153376574	126.031873759205	5.92093404399967e-12	2.35458132417973e-10	83.1	83.5	84	66.2	65	63.5
ENSG00000167671	UBXN6	protein_coding	-0.561177706672113	5.99725352602932	125.858833139495	6.01660967983469e-12	2.38701221124146e-10	15.2	14.6	14.5	10.1	10.2	9.7
ENSG00000198901	PRC1	protein_coding	0.409148937176482	7.88943048064101	125.803943934036	6.04730310939675e-12	2.39357072252727e-10	43.2	45.6	46.7	59	58.6	62.2
ENSG00000104823	ECH1	protein_coding	-0.419939614667082	8.97962657956329	125.512503736934	6.21310577325393e-12	2.45345095032161e-10	268.9	265	277.5	211.8	194.1	200.9
ENSG00000099864	PALM	protein_coding	-0.831142332251525	5.13037530838298	125.268042870163	6.35593566587291e-12	2.50400160114028e-10	8.3	7.6	8.1	4.5	4.4	4.5
ENSG00000167978	SRRM2	protein_coding	0.758744835220241	9.83107807302183	125.234463280944	6.37582801511671e-12	2.50599696008111e-10	46.2	44.1	39.2	73.3	76.8	69
ENSG00000111412	C12orf49	protein_coding	-0.42421082569099	7.11879434548728	125.183537660679	6.40612334385633e-12	2.51050041096114e-10	20.1	20.6	20.9	14.8	15.8	15.2
ENSG00000168056	LTBP3	protein_coding	-0.421002723530105	7.52549369806379	125.165326998589	6.41699412777477e-12	2.51050041096114e-10	29.8	28.3	29.5	21.7	22.1	21.6
ENSG00000143344	RGL1	protein_coding	-1.10607376690146	3.29458202101277	124.880313703495	6.58972980357674e-12	2.56619869608872e-10	3.9	4.1	4.2	1.6	1.9	2.2
ENSG00000198805	PNP	protein_coding	0.651274375337862	5.41463293911109	124.884657854645	6.58705993466485e-12	2.56619869608872e-10	8.4	9.3	9.2	15.2	13.9	13
ENSG00000204592	HLA-E	protein_coding	-0.447797882219487	7.54985821660422	124.46542410826	6.85013424531983e-12	2.66147399724484e-10	86	83.2	85.2	64.9	61.2	60.5
ENSG00000064601	CTSA	protein_coding	-0.472100482008128	7.47603582716216	124.383898584883	6.90258675953006e-12	2.67570226657838e-10	40.3	40.9	41.5	30.5	29	29
ENSG00000261713	SSTR5-AS1	processed_transcript	-1.86661549439187	1.83016491490662	124.099985831439	7.08863496747553e-12	2.74153362895432e-10	2.5	2.7	2.7	0.6	0.8	0.8
ENSG00000143641	GALNT2	protein_coding	0.336652368715871	8.68084251438422	124.047005050525	7.12394390389285e-12	2.7488989936003e-10	70.8	68.7	71.5	88.3	89	89.2
ENSG00000163535	SGO2	protein_coding	0.578324848956301	6.51751298769274	123.873074105574	7.24118973717028e-12	2.78777557512334e-10	11.1	12.4	11.7	15.9	17.9	18.8
ENSG00000162591	MEGF6	protein_coding	-1.07393077479729	4.84077940725511	123.730256263284	7.33900702553255e-12	2.81901267587558e-10	6.5	5.7	6.6	2.8	3.5	2.5
ENSG00000164823	OSGIN2	protein_coding	0.640525349000561	6.18918218991373	123.328454444406	7.62187157102022e-12	2.92102610933816e-10	12.8	13.1	13.2	19.4	20.4	21.3
ENSG00000183760	ACP7	protein_coding	1.16638987005652	3.34705328458513	123.110725957117	7.78000701681044e-12	2.96957036201132e-10	3.1	3.2	3.1	7.4	6.5	7.4
ENSG00000186185	KIF18B	protein_coding	0.727976225415281	5.20870433132767	123.105725974127	7.78367948861614e-12	2.96957036201132e-10	6.2	6.2	5.6	9.4	10.4	9.9
ENSG00000132382	MYBBP1A	protein_coding	0.405761826089577	7.63516616731885	123.01439639139	7.85108835989266e-12	2.98854153987716e-10	22.7	23.3	22.4	29.1	30.5	31
ENSG00000159184	HOXB13	protein_coding	-0.954005322635877	4.52042610951457	122.880612937899	7.95096242698361e-12	3.01975766243708e-10	8.5	9.6	9.3	4.9	4.5	4.7
ENSG00000196411	EPHB4	protein_coding	-0.419593696240516	7.97043391425968	122.785942936507	8.02245829768626e-12	3.04007999303129e-10	57.9	54	55	41.2	41	42.6
ENSG00000150977	RILPL2	protein_coding	-0.720042884337576	4.69818885240596	122.484545911372	8.25469773284204e-12	3.12108828596786e-10	6.4	6.1	6.2	3.6	4	3.7
ENSG00000146918	NCAPG2	protein_coding	0.401357864158176	7.2452673652032	122.415926036159	8.3085717628043e-12	3.13444578935615e-10	17.4	18.1	17.7	23.9	23.3	23.2
ENSG00000110888	CAPRIN2	protein_coding	0.684893808787666	5.39479385601014	122.299624869367	8.40074228000651e-12	3.15513211720867e-10	5.8	5.2	4.8	8.7	8.5	8.3
ENSG00000164237	CMBL	protein_coding	-0.486651355169672	6.16312802845204	122.300991726694	8.39965268904496e-12	3.15513211720867e-10	29.8	31.1	30.1	21.7	21.6	21.6
ENSG00000013588	GPRC5A	protein_coding	-0.491744978035872	7.83412004384545	122.168364207163	8.50608507519297e-12	3.18761294580568e-10	67.7	68.7	60.4	44.3	47.3	48.3
ENSG00000157954	WIPI2	protein_coding	-0.419139977316591	7.00594649665461	122.069174054047	8.58662764282632e-12	3.2106768537922e-10	15.2	15.4	15.7	11.5	11.6	11.5
ENSG00000130304	SLC27A1	protein_coding	-1.28717038985272	3.88918204961149	121.874766819633	8.74686470450923e-12	3.26337219361833e-10	3	2.7	2.8	1.1	1.2	1.3
ENSG00000140264	SERF2	protein_coding	-0.429963087229958	8.24305215440631	121.802801510096	8.80699027118477e-12	3.2785670170329e-10	46.1	45.2	45.2	35.3	33.8	32.2
ENSG00000159140	SON	protein_coding	0.537158509831189	8.4767898786713	121.73275222016	8.865940171747e-12	3.29325834819112e-10	18.8	19.8	18.3	26.2	28.7	27.6
ENSG00000186594	MIR22HG	lincRNA	1.03236856570711	3.49650698564981	121.652859473835	8.93368988996233e-12	3.31114677259328e-10	3.7	3.2	3.5	7.4	7	6.8
ENSG00000062038	CDH3	protein_coding	-2.20968955808874	5.13719142515298	121.543524532765	9.02730654667874e-12	3.33852314979032e-10	0.7	0.7	0.8	0.1	0.2	0.2
ENSG00000175215	CTDSP2	protein_coding	-0.444674025546133	7.66227818886961	121.21628546903	9.31383135609756e-12	3.43696645741059e-10	53.6	53.1	53.7	39.2	40.4	38.2
ENSG00000063046	EIF4B	protein_coding	-0.455462700433546	7.64510479065962	120.883242184765	9.61545934189540e-12	3.5405420117075e-10	44	44.5	42.4	29.8	32.8	32.7
ENSG00000225968	ELFN1	protein_coding	-0.442675908720379	6.69736950665475	120.581169107802	9.89809289794584e-12	3.63668843626484e-10	43.8	44.3	43.7	33.4	32.5	31.1
ENSG00000175061	LRRC75A-AS1	processed_transcript	-0.517838132515676	7.24560720279424	120.07110196174	1.03957213522433e-11	3.81123832048294e-10	56.1	56.1	53	40.5	37.3	37.8
ENSG00000128016	ZFP36	protein_coding	-0.46540793676054	8.15914827227002	119.95679347802	1.05108754459474e-11	3.84511484657916e-10	173	189.8	187.3	139.7	126.5	132.7
ENSG00000278259	MYO19	protein_coding	0.526842929962339	6.24377781526087	119.808054448125	1.06627635076786e-11	3.89225412620466e-10	5.2	5	4.7	7.2	7.2	7.1
ENSG00000163975	MELTF	protein_coding	-0.821013258850867	4.14732512534968	119.753936543774	1.07186087439641e-11	3.90420703408916e-10	4.1	4	4.1	2.6	2.3	2.1
ENSG00000162407	PLPP3	protein_coding	-1.1108209666355	3.3990688795675	119.47979883814	1.10063478066961e-11	4.00039321034345e-10	4	3.9	3.7	1.6	1.7	2.1
ENSG00000113916	BCL6	protein_coding	-0.961298702112849	3.84132399666571	119.417492203197	1.10728922866307e-11	4.01594318747521e-10	5.1	5	5	2.7	2.4	2.8
ENSG00000105223	PLD3	protein_coding	-0.516707306628366	6.95128636420521	119.303392355552	1.11958719588426e-11	4.05185079178583e-10	23.4	23.3	23.5	17.7	15.7	15.8
ENSG00000175416	CLTB	protein_coding	0.484116225370702	6.82849649870218	118.864180616051	1.16830896675654e-11	4.21014708894505e-10	63	59.4	61.6	88.3	84.6	84.5
ENSG00000180573	HIST1H2AC	protein_coding	-0.776124397726809	4.74754447809511	118.878208821998	1.16671820709199e-11	4.21014708894505e-10	19.9	22.4	20.4	12	12.3	12.3
ENSG00000054179	ENTPD2	protein_coding	-1.98014584620953	3.5131812420826	118.776333759701	1.17832350450059e-11	4.22142457770677e-10	2.6	3.2	2.8	0.8	0.7	0.6
ENSG00000067798	NAV3	protein_coding	1.48763312063195	5.13216360896238	118.790196825027	1.17673702784774e-11	4.22142457770677e-10	0.4	0.3	0.4	1	1.1	1
ENSG00000177119	ANO6	protein_coding	0.441720323217597	7.96573368928768	118.771024817684	1.17893166124939e-11	4.22142457770677e-10	24.3	25.8	26	32.5	35.3	35.6
ENSG00000139514	SLC7A1	protein_coding	0.506686057487727	7.11272843012853	118.674953394177	1.18999521707602e-11	4.25203153568748e-10	12	12.1	11.7	16.2	17.4	17.2
ENSG00000063180	CA11	protein_coding	-1.59418379748927	3.46186852870276	118.02457673347	1.26787872237612e-11	4.5112459551324e-10	6	5.9	6.1	2	1.8	2.1
ENSG00000102384	CENPI	protein_coding	0.690347385281081	5.77927523932175	118.035340886016	1.26654617887109e-11	4.5112459551324e-10	7.8	8.2	7.6	12.5	13.1	12.5
ENSG00000127824	TUBA4A	protein_coding	1.18593907390817	4.51455916934788	117.920506817183	1.28083969102883e-11	4.54778815505845e-10	1.5	1.6	1.8	4.2	3.6	3.4
ENSG00000185201	IFITM2	protein_coding	-0.597254986734102	5.3370430289675	117.865977674521	1.28768737203401e-11	4.56251661944376e-10	53	54.4	57.1	36.1	37.6	34.7
ENSG00000107829	FBXW4	protein_coding	-0.573950685901846	6.08482807277834	117.62662193676	1.31821226298153e-11	4.66090072314872e-10	18.6	17.7	19.3	13.4	12.5	11.5
ENSG00000134324	LPIN1	protein_coding	0.55708391534236	5.94578272674805	117.426770471371	1.34429274786055e-11	4.74319242830714e-10	6.1	6.1	6.3	8.6	9.4	9.1
ENSG00000125827	TMX4	protein_coding	-0.534592669064308	6.74999947181258	117.343792355064	1.3552831495229e-11	4.77200843960134e-10	22	22.5	22.8	14.7	16.2	15.4
ENSG00000114626	ABTB1	protein_coding	-1.73264346778793	2.60744993569019	117.191029111779	1.37576891754831e-11	4.83406870592184e-10	2.1	1.9	1.7	0.5	0.6	0.6
ENSG00000146670	CDCA5	protein_coding	0.426413660462923	7.38219507551852	117.128408014419	1.38426207290285e-11	4.85382018550437e-10	31.2	31	33	42.5	42.9	42.3
ENSG00000053371	AKR7A2	protein_coding	-0.628458745203061	6.29904929462827	117.077503463954	1.39120750074109e-11	4.86807411387683e-10	54.3	54.3	55.8	37.2	34.4	35
ENSG00000013810	TACC3	protein_coding	0.450919589855374	7.08430257149972	116.88125380936	1.41833504553059e-11	4.95274392655216e-10	17.5	18.3	18.4	25	25.2	23.9
ENSG00000187555	USP7	protein_coding	0.413118412570313	7.73192517137735	116.755362590536	1.43603473458472e-11	5.00421093798274e-10	23.2	23.8	23.8	30.5	32.4	31.2
ENSG00000013364	MVP	protein_coding	-0.444770658921815	7.84995059206238	116.711417186125	1.44226880036287e-11	5.01255715397666e-10	60.9	60	61.1	45.7	44	44
ENSG00000104783	KCNN4	protein_coding	-0.6373479259944	5.11285648488061	116.696710980477	1.44436147801114e-11	5.01255715397666e-10	19.7	19.7	19.7	13.2	12	13
ENSG00000123485	HJURP	protein_coding	0.497720099326227	6.71266962547199	116.393818714988	1.48819364697811e-11	5.1540903335199e-10	29.7	30.7	29.8	41	42.2	44.2
ENSG00000156970	BUB1B	protein_coding	0.472814839130293	6.66405457647546	116.352794467402	1.49423900474598e-11	5.16444446200651e-10	17.3	18.5	18.1	24.8	25.5	24.5
ENSG00000065054	SLC9A3R2	protein_coding	-0.441960303254203	6.9390630788787	116.30761014932	1.50092783147533e-11	5.17697577138054e-10	74.3	72.6	75.5	57.1	53.9	52.7
ENSG00000101871	MID1	protein_coding	0.784691486418414	4.83156686548763	116.234082748268	1.51188102312191e-11	5.20413465820437e-10	2.5	2.4	2.5	4.3	4.6	3.8
ENSG00000167363	FN3K	protein_coding	-0.715401150566656	5.02120370024347	116.169907465319	1.52151100412097e-11	5.22663769931882e-10	10.7	11.5	11.4	6.7	7.1	6.6
ENSG00000131473	ACLY	protein_coding	0.353491500359146	8.73193085734032	115.967256141196	1.55235389341352e-11	5.32177143054399e-10	59.3	58.8	57.6	73.3	75.6	75.6
ENSG00000165891	E2F7	protein_coding	0.62766529979778	5.41689131001594	115.813152722215	1.57625579169223e-11	5.39277310433003e-10	5.8	5.8	5.7	8.2	9.5	8.8
ENSG00000130600	H19	processed_transcript	-0.649177958374578	5.9707953281912	115.641261917095	1.60338222327263e-11	5.45246739547903e-10	28.6	28	30.7	17.3	20.3	17.6
ENSG00000138160	KIF11	protein_coding	0.53687969738601	7.20982123063159	115.642862093525	1.60312740392544e-11	5.45246739547903e-10	22.3	23.2	23.6	31	34.9	34
ENSG00000173848	NET1	protein_coding	-0.587756475879088	5.58913954805385	115.67846972452	1.59746828539166e-11	5.45246739547903e-10	18.1	19.2	17.1	11.9	12.6	11.6
ENSG00000006756	ARSD	protein_coding	-0.752634698652399	5.07304133670949	115.144263644022	1.68466461955466e-11	5.71737283837215e-10	5.9	5.7	5.5	3.1	3.5	3.5
ENSG00000115107	STEAP3	protein_coding	0.413839788454942	6.78757250338376	115.016259651758	1.70630612831124e-11	5.77921440372511e-10	36.8	37	38.2	50.9	50.5	47.8
ENSG00000115355	CCDC88A	protein_coding	0.513008223308079	7.91087205048242	114.649902509358	1.76990727293075e-11	5.97069916562925e-10	13.5	13.9	12.3	18.1	19.4	19.2
ENSG00000172725	CORO1B	protein_coding	-0.464680663914398	7.50352464398773	114.658678774975	1.76835435125727e-11	5.97069916562925e-10	54.5	50.7	52.1	39.5	36.7	37.9
ENSG00000179632	MAF1	protein_coding	-0.53936306800969	6.63114908567191	114.584446778597	1.78153553054783e-11	5.99795458202965e-10	54.3	54.6	55.5	38	38.4	36.5
ENSG00000132688	NES	protein_coding	0.399102832518472	7.66882083036754	114.463321711322	1.80326975708141e-11	6.05905808438029e-10	72.6	68.9	65.1	88.4	92.9	91.1
ENSG00000196584	XRCC2	protein_coding	0.882019823569298	4.34308828463426	114.426577947504	1.80991890467732e-11	6.06933321586338e-10	3.1	2.7	2.7	5.2	5.4	5.1
ENSG00000101825	MXRA5	protein_coding	0.709535205313891	4.78927660880087	114.254739410119	1.84136509388485e-11	6.13824683466426e-10	4.9	5.1	4.5	7	8.9	7.6
ENSG00000109805	NCAPG	protein_coding	0.502259780179682	5.9887947322038	114.280446956766	1.83662367974334e-11	6.13824683466426e-10	10.3	10.7	9.8	13.8	14.7	14.9
ENSG00000110330	BIRC2	protein_coding	0.475626073574025	7.30448629479059	114.271030067825	1.83835898054699e-11	6.13824683466426e-10	35.1	38.8	38	50.6	53.1	51.8
ENSG00000145555	MYO10	protein_coding	0.45920575790539	7.96673549782702	114.142240288838	1.86226874676243e-11	6.19570946634486e-10	21.4	22.5	21.7	29.7	31.5	29
ENSG00000159167	STC1	protein_coding	-1.04832885291835	5.20925524750424	114.059626206651	1.87778113893849e-11	6.22281941749010e-10	4.2	4.1	3.7	2.2	2	1.7
ENSG00000170412	GPRC5C	protein_coding	-0.513966282349131	5.33356601170921	114.071886927322	1.87547023623587e-11	6.22281941749010e-10	12.7	12.7	13	8.9	8.8	9.2
ENSG00000189410	SH2D5	protein_coding	0.832744475023112	4.52248755474983	113.787759427301	1.92981375320438e-11	6.38273625105817e-10	3.5	3.4	3.7	5.9	6.3	6.6
ENSG00000099875	MKNK2	protein_coding	-0.468102041161056	7.38900940358764	113.725652597859	1.9419156532861e-11	6.39772250607962e-10	48.4	47.2	48.2	35	34.3	34.8
ENSG00000256043	CTSO	protein_coding	-1.18987652529451	3.89092721700628	113.731834272744	1.94070748261753e-11	6.39772250607962e-10	5.8	5.4	6	2.8	2.3	2.4
ENSG00000144028	SNRNP200	protein_coding	0.344352333281111	9.54047538575924	113.641671421154	1.95840928241821e-11	6.43249973943646e-10	44.1	44.3	42.8	54.9	56.5	55.2
ENSG00000167291	TBC1D16	protein_coding	-0.446529383587598	7.01463550104511	113.633188386075	1.96008364345883e-11	6.43249973943646e-10	17.3	16.8	16.9	13	12.3	12.2
ENSG00000148303	RPL7A	protein_coding	-0.367232972600698	7.86231088528843	113.532063848208	1.98016181553575e-11	6.48579745045924e-10	120.8	122.6	123.1	98	91.9	94.5
ENSG00000123364	HOXC13	protein_coding	-0.470386850746459	5.86635279685836	113.384671198727	2.00982181382757e-11	6.57021247108313e-10	41.1	41	43.1	30.7	28.8	31
ENSG00000181222	POLR2A	protein_coding	0.442318955632506	9.18601894186443	113.121982283385	2.06386874679085e-11	6.73386982423013e-10	57	56.4	52.3	73.2	78.3	73.6
ENSG00000164684	ZNF704	protein_coding	-1.30130834287414	6.13882089780353	113.101109968742	2.0682293540921e-11	6.73509524345096e-10	2.2	2.1	1.9	0.7	0.9	0.9
ENSG00000185442	FAM174B	protein_coding	-0.664089570918945	4.99665364513646	112.94061922044	2.10209013149486e-11	6.83219717546051e-10	14.2	14.3	13.6	9	8.7	8.9
ENSG00000166881	NEMP1	protein_coding	0.463797801569708	6.6725442664466	112.790526879792	2.1342944892639e-11	6.92355300634342e-10	13.2	13.4	12.7	17.9	18.3	18.1
ENSG00000075891	PAX2	protein_coding	-0.557595504177819	6.28017829495946	112.767304127876	2.13932425196147e-11	6.92657455601547e-10	21.2	19.1	19.7	13.9	13.9	12.9
ENSG00000108828	VAT1	protein_coding	-0.411369326704426	7.9129379148588	112.687754263817	2.15665018872523e-11	6.96932023702584e-10	56.3	59.7	60.9	45.1	44.7	43.2
ENSG00000070731	ST6GALNAC2	protein_coding	-1.00715782091887	3.48452168530395	112.599831750824	2.17597461506438e-11	7.01834865824487e-10	7.6	8.4	8.5	4.2	3.7	4.3
ENSG00000104738	MCM4	protein_coding	0.357353830516062	7.9347330782061	112.407343055321	2.21893178858379e-11	7.14326974454375e-10	28.1	29.1	28.3	36.6	35.8	37.2
ENSG00000149273	RPS3	protein_coding	-0.392826163652064	10.3365791770643	112.350132781635	2.23187359489462e-11	7.16656886226119e-10	271.9	270.2	274.8	217.9	204.1	200.2
ENSG00000157827	FMNL2	protein_coding	0.509260633087231	6.40808678034522	112.337906189605	2.23464989669939e-11	7.16656886226119e-10	14.7	15.6	14.8	20.7	21.3	22.2
ENSG00000008294	SPAG9	protein_coding	0.422050101336218	7.90351079336039	112.281909959592	2.2474123312689e-11	7.19384769143477e-10	19	18.7	18.1	23.9	26.3	24.5
ENSG00000175356	SCUBE2	protein_coding	-2.23581917222595	1.64132046588369	112.224433600532	2.2605933027489e-11	7.22236056895257e-10	0.7	0.7	0.8	0.1	0.2	0.2
ENSG00000072954	TMEM38A	protein_coding	-1.01691899234771	3.84695031589578	112.02219990713	2.30763316387388e-11	7.35873737785517e-10	6.2	6.5	7	3.1	3	3.6
ENSG00000078808	SDF4	protein_coding	-0.355053859589539	8.58662347798234	111.99538617675	2.31394833957813e-11	7.36497945145199e-10	98.1	96.8	100	79.1	77.3	74.1
ENSG00000167680	SEMA6B	protein_coding	-0.76605954142601	5.22405469722093	111.965893812358	2.32091576129115e-11	7.37327016571084e-10	8.9	7.8	8.6	4.8	4.9	5.1
ENSG00000105856	HBP1	protein_coding	-0.779467725838905	5.42225305855334	111.769793399077	2.36781849916522e-11	7.50816143609594e-10	8.4	9	9.1	4.4	5.5	5.5
ENSG00000172889	EGFL7	protein_coding	-0.698564104038732	5.78106292738831	111.504603498758	2.43286654095291e-11	7.69997704281744e-10	21	20.7	21.3	13.9	11.3	14.1
ENSG00000166848	TERF2IP	protein_coding	-0.558796463320047	5.37890125235706	111.203349762582	2.50908949319239e-11	7.92637785503637e-10	15.7	15.2	16.2	10.5	10.4	11.1
ENSG00000169045	HNRNPH1	protein_coding	0.503334657919042	8.1156466714291	111.048411250912	2.54928398784255e-11	8.03066705920983e-10	29	25.4	24.7	37.6	36.7	38
ENSG00000187079	TEAD1	protein_coding	0.563153252185705	7.66567515053426	111.039543061299	2.55160535518353e-11	8.03066705920983e-10	12.5	12	11.9	17.5	18.7	17.5
ENSG00000169231	THBS3	protein_coding	-0.694160561978298	4.8520776716084	110.923626309866	2.58215711705094e-11	8.09666742769536e-10	12.8	11.3	11.6	7.2	7.4	7.6
ENSG00000174684	B4GAT1	protein_coding	-0.524306869515606	6.32327556392311	110.928756195446	2.58079680133436e-11	8.09666742769536e-10	40.4	40.2	40.3	28.1	28.7	27
ENSG00000127463	EMC1	protein_coding	0.450948203578635	8.1633634385999	110.894912293349	2.5897855340512e-11	8.10554913166654e-10	19.7	20.5	17.9	25.9	27.7	25.8
ENSG00000103257	SLC7A5	protein_coding	0.34582073781126	9.66779093067202	110.677130449169	2.64843483275562e-11	8.27378874462157e-10	90.7	89.8	90.1	115.5	115.6	112.7
ENSG00000150938	CRIM1	protein_coding	0.461952071229578	8.72647782545067	110.465233577304	2.70686599249882e-11	8.4399099827526e-10	58.2	59.9	56.5	75.1	81.9	83.2
ENSG00000174574	AKIRIN1	protein_coding	-0.398344158515441	8.05330068244832	110.44828946105	2.71159760998442e-11	8.4399099827526e-10	117.8	126.2	123.6	89.5	95.1	94
ENSG00000104081	BMF	protein_coding	-1.25393599776183	4.36413651307938	110.39129955425	2.72757703667629e-11	8.4584916508011e-10	2.2	2.2	2.4	1	1	0.8
ENSG00000142207	URB1	protein_coding	0.533863702330299	6.50196739729414	110.395210764685	2.72647715489773e-11	8.4584916508011e-10	6	5.7	6	8.2	9.1	8.1
ENSG00000166920	C15orf48	protein_coding	0.653006484131575	5.63211239463919	110.310827105728	2.7503126569451e-11	8.51337622985881e-10	23.4	24.6	23.9	38.1	36.3	39
ENSG00000114019	AMOTL2	protein_coding	0.525366843725019	6.47752563266122	110.16070849582	2.79326925824625e-11	8.63053815971113e-10	10.8	9.4	10	13.9	14.2	15.5
ENSG00000112118	MCM3	protein_coding	0.374185669242676	7.60107432970808	109.866405118137	2.8795831774439e-11	8.88099183977726e-10	43.8	41.8	43	54.6	55.9	56.1
ENSG00000124006	OBSL1	protein_coding	-0.760139872763159	5.5931784607776	109.765819458189	2.90973429311733e-11	8.95763557158033e-10	7.5	6.7	7.1	4.2	4.5	3.8
ENSG00000174437	ATP2A2	protein_coding	0.354678561658058	9.33781518075003	109.681514295067	2.935265620434e-11	9.01980440926456e-10	41.6	41.5	41.4	51.6	55.3	52.2
ENSG00000099377	HSD3B7	protein_coding	-1.00445624513139	3.44716362623515	109.43680685664	3.01074178480437e-11	9.23494499182917e-10	10.8	10.3	9.2	5.1	5.2	4.9
ENSG00000124191	TOX2	protein_coding	-0.744435963252168	4.92594761027387	109.419225375551	3.01624394550973e-11	9.23506139910507e-10	13.6	13	14.3	9.1	8	7.4
ENSG00000179163	FUCA1	protein_coding	-0.677522440356912	4.55453872585581	109.255749355695	3.06792255953827e-11	9.37630364896136e-10	19.9	19.5	19.5	12.8	12.2	12
ENSG00000167191	GPRC5B	protein_coding	-1.19841360172465	3.82492147989922	109.068523363386	3.1282761281775e-11	9.54350087406641e-10	3.7	3.8	4.1	1.3	1.9	1.8
ENSG00000135451	TROAP	protein_coding	0.672265145111787	4.747245394653	108.581402660969	3.29133886990631e-11	1.0022868151403e-09	6.1	5.9	6.2	9.9	9.9	9.2
ENSG00000257043	RP11-137N23.1	processed_pseudogene	5.77062592448397	-0.241918213403609	108.524681661275	3.3109096043883e-11	1.00643315150659e-09	0.2	0	0	5	3.9	5.7
ENSG00000182446	NPLOC4	protein_coding	0.344218130976037	8.44515093832645	108.298103303056	3.39033890311943e-11	1.02872742911349e-09	34.8	34.5	35.5	43.9	43.9	45.3
ENSG00000166681	BEX3	protein_coding	-0.466426373133214	6.73125788690692	107.978910645187	3.50571513067071e-11	1.05993007913176e-09	89.7	88.3	90.8	64.6	64.7	65.3
ENSG00000197102	DYNC1H1	protein_coding	0.915271727232672	9.3647199062147	107.992896283423	3.50057275121983e-11	1.05993007913176e-09	16.9	18.2	15.2	31.3	33.7	29.7
ENSG00000185215	TNFAIP2	protein_coding	0.40971925624651	7.64485735704207	107.766507308842	3.58481586643628e-11	1.08191023140428e-09	60.9	55.3	58	78.7	79	73.7
ENSG00000066697	MSANTD3	protein_coding	0.543870047449905	5.53200013712051	107.728241284796	3.59926848056186e-11	1.08433576809226e-09	14	15.2	14.9	20.7	21.4	22.1
ENSG00000164463	CREBRF	protein_coding	-1.2147669667399	3.6145817244245	107.615500933473	3.64221297038321e-11	1.09532102157378e-09	1.4	1.2	1.2	0.5	0.5	0.6
ENSG00000116830	TTF2	protein_coding	0.610653751375134	5.47536662115231	107.52370416057	3.6775849085134e-11	1.10399400601749e-09	3	3	2.9	4.5	4.5	4.5
ENSG00000170037	CNTROB	protein_coding	0.427277579204417	6.44272557944458	107.374603311747	3.73582390632598e-11	1.11948864965985e-09	14.5	13.8	14	19.4	18.7	18.9
ENSG00000170677	SOCS6	protein_coding	-0.560196811401992	5.85949201048618	107.322333013581	3.75647385946674e-11	1.12368433095305e-09	17.9	18.1	17.7	11.6	11.9	13
ENSG00000049239	H6PD	protein_coding	-0.498619703054387	6.90028461897668	107.197942537893	3.80610873311866e-11	1.13652020668619e-09	16.7	16.6	15.3	10.5	12.2	11.6
ENSG00000175938	ORAI3	protein_coding	-0.921242210986303	3.74859254702265	107.138348627036	3.83013652983887e-11	1.14167790989077e-09	7.8	8.6	8.3	4.4	4.4	4.3
ENSG00000223764	RP11-54O7.3	lincRNA	1.10355517598019	3.88544208106861	107.112143363407	3.84075364592588e-11	1.1428270663696e-09	5	3.3	3.8	9.6	8.8	8
ENSG00000123416	TUBA1B	protein_coding	0.352791092530157	8.89543797605637	106.605152840148	4.05248655686107e-11	1.20370958343601e-09	118.4	126	126.8	159.6	155.3	159.1
ENSG00000125740	FOSB	protein_coding	1.77531193164317	2.54582573764853	106.571647245191	4.06691287871255e-11	1.20587534321265e-09	0.7	1.5	1.1	3.3	3.3	4.8
ENSG00000102316	MAGED2	protein_coding	-0.449365659845386	7.24617951683055	106.501740335809	4.09718965149153e-11	1.21272508406057e-09	44.9	45.7	46.4	33.1	35	32
ENSG00000165029	ABCA1	protein_coding	-1.50070432148634	2.80393389439221	106.317260991446	4.17825255052177e-11	1.23455675448197e-09	1	1	1	0.3	0.4	0.4
ENSG00000105514	RAB3D	protein_coding	-0.63733250752797	5.36100849966659	105.957900289653	4.34113323256224e-11	1.28044489988716e-09	14.2	14.5	13	8.2	9.6	8.9
ENSG00000066084	DIP2B	protein_coding	0.539664129248902	6.51936098183849	105.789399257965	4.41983573249506e-11	1.30138752116549e-09	6.7	6.7	6.1	9.4	9.7	9.3
ENSG00000218891	ZNF579	protein_coding	-0.488505424682924	5.72110146480161	105.520243174242	4.54873763221954e-11	1.3370124299503e-09	23.6	22.9	23.2	16.6	16.8	16.4
ENSG00000105810	CDK6	protein_coding	0.689539830295274	7.66812906063024	105.438717075489	4.58857112162967e-11	1.34637917581012e-09	8.5	9	8	12.5	14.4	14.3
ENSG00000134013	LOXL2	protein_coding	0.526939424524183	6.96471907355187	105.40099022482	4.60713063358236e-11	1.3494820595871e-09	31.5	31.2	32.2	47	44.2	45.7
ENSG00000139178	C1RL	protein_coding	-1.15825213916273	3.15291509791038	105.341565561563	4.63652744665251e-11	1.35574308608779e-09	2.4	2.6	2.3	1	1.1	1.1
ENSG00000115109	EPB41L5	protein_coding	-0.523792267064446	6.35043879508335	105.270345504229	4.6720241386744e-11	1.36376303916643e-09	9.5	10	9.2	6.3	6.4	7.3
ENSG00000060718	COL11A1	protein_coding	0.481443927952914	7.35222264752616	105.146765602814	4.73430970414264e-11	1.37956152258129e-09	31.9	33.2	32.8	44.9	46.8	44.9
ENSG00000137207	YIPF3	protein_coding	-0.467389830303318	6.31477438353142	105.065635978898	4.77568288266575e-11	1.38922231325187e-09	32.3	34.5	32.6	25.1	24.1	22.8
ENSG00000163347	CLDN1	protein_coding	0.820372251661064	3.74381009206407	105.039060286473	4.78931955772652e-11	1.39079535816385e-09	5.1	5.3	4.9	8.6	9.5	8.9
ENSG00000174640	SLCO2A1	protein_coding	-1.7965187808098	1.82722850282816	104.997595054374	4.81067977386662e-11	1.39460203873276e-09	1.9	2	2.4	0.6	0.7	0.6
ENSG00000087586	AURKA	protein_coding	0.432346619454035	6.99294293331177	104.827078529724	4.89959701865379e-11	1.41780073633214e-09	40.4	41.2	42.2	53	58.6	55
ENSG00000241343	RPL36A	protein_coding	1.81613824314771	2.72968215378162	104.812118849257	4.90748139609669e-11	1.41780073633214e-09	1.5	1	0.9	4.5	4.2	3.7
ENSG00000213130	EEF1DP5	processed_pseudogene	5.59385580407781	-0.558641459343946	104.779704337138	4.92461184133769e-11	1.42032192372779e-09	0.1	0	0.1	2.8	2.1	3.5
ENSG00000050165	DKK3	protein_coding	-0.376027798606636	7.39828381249149	104.68113748204	4.97709700491798e-11	1.4330139093717e-09	66.5	64.4	65	50.5	50.8	49.6
ENSG00000008735	MAPK8IP2	protein_coding	-0.678374044256901	6.11180177570536	104.632490912666	5.00322090332591e-11	1.43808565454271e-09	8.7	8	8.8	4.6	5.6	5.6
ENSG00000188976	NOC2L	protein_coding	0.358593815736673	8.10390491651017	104.59919006225	5.02118855294506e-11	1.44079979173726e-09	46.3	42.4	43.6	57.5	55.6	56.7
ENSG00000125449	ARMC7	protein_coding	-0.606012810277952	5.39769088847784	104.526570954375	5.06061060378813e-11	1.4496505053326e-09	17.6	17.4	18.1	11.1	11.3	12.5
ENSG00000228002	DHX9P1	processed_pseudogene	3.36149350759805	0.548518249202979	104.479973054864	5.08608120862337e-11	1.45448153142037e-09	0.1	0.1	0.1	0.7	1.2	0.8
ENSG00000170421	KRT8	protein_coding	-0.369138548279298	10.2963829228582	104.389099231885	5.136148892473e-11	1.46631845323794e-09	252.3	253.8	266.2	201.9	198.2	198
ENSG00000067113	PLPP1	protein_coding	-0.647758885404419	4.88357097136393	103.959817370413	5.37990470538825e-11	1.53331820279539e-09	21.7	21.7	23	14.4	13.6	14.5
ENSG00000068697	LAPTM4A	protein_coding	-0.384863718990905	7.58197462447604	103.546822785913	5.62613269310561e-11	1.59810535539795e-09	112.1	115.5	117.8	87.9	90.3	86.1
ENSG00000080031	PTPRH	protein_coding	-0.534222173265267	5.06070445587005	103.547130580692	5.6259447552182e-11	1.59810535539795e-09	14.9	14.4	15.2	10.2	10	10.6
ENSG00000003436	TFPI	protein_coding	-0.65222503793295	7.33765506307482	103.514263674435	5.64605112907683e-11	1.5983904544812e-09	4.4	4.9	4.4	2.6	2.9	3.3
ENSG00000149260	CAPN5	protein_coding	-0.605165416240815	5.06754703052695	103.521539481697	5.64159352338228e-11	1.5983904544812e-09	7.9	8.2	8.6	5.7	5.5	4.9
ENSG00000161395	PGAP3	protein_coding	-0.75452348494504	4.52821334968337	103.432258914279	5.69655385267294e-11	1.60999091411414e-09	8.4	7.7	8.1	5	4.8	4.6
ENSG00000151503	NCAPD3	protein_coding	0.399169498486333	7.55826806780617	103.017941619453	5.95921373254992e-11	1.68141354413733e-09	15.4	16.8	16.4	20.7	21.4	21.9
ENSG00000108829	LRRC59	protein_coding	0.343317352902085	8.0915106935337	102.905380489902	6.0327916746464e-11	1.69933686821998e-09	53.9	55.9	54.8	69.1	70.2	69.5
ENSG00000108773	KAT2A	protein_coding	0.488777697044592	6.5755876543442	102.574594673987	6.25470211973238e-11	1.75891381906151e-09	20.6	18.9	20.2	28.8	29.1	25.8
ENSG00000182704	TSKU	protein_coding	-0.607881690245988	5.1381587048975	102.50877425762	6.2998919381644e-11	1.76867896423449e-09	9	9.3	9.2	6	6.1	5.8
ENSG00000156463	SH3RF2	protein_coding	0.884180378473086	3.76674280635116	102.455256701892	6.33689272556272e-11	1.77611648349479e-09	2.3	2.1	2	4.2	3.7	4.2
ENSG00000133243	BTBD2	protein_coding	-0.482456875342355	7.36311177112418	102.339377504349	6.41780858190709e-11	1.79581759673529e-09	38.6	38.5	38.2	28	26.2	28.5
ENSG00000112541	PDE10A	protein_coding	0.47967322607042	5.44621905432725	102.199441659266	6.51699995025699e-11	1.81755472210055e-09	5.4	5.4	5.4	7.5	7.6	7.4
ENSG00000184160	ADRA2C	protein_coding	-1.08870075911427	3.95263729683749	102.207786486319	6.5110390625036e-11	1.81755472210055e-09	10.5	8.5	9.2	4.3	4.5	4.4
ENSG00000188554	NBR1	protein_coding	-0.488810372281945	6.54002730700015	102.151512013084	6.55135046242147e-11	1.82412478031936e-09	13.6	15	14.1	10.4	10.1	10
ENSG00000133112	TPT1	protein_coding	-0.401671224146614	9.28891918610813	102.113686072407	6.57859663873648e-11	1.82869838472509e-09	82.1	86.2	86.3	67.5	63.5	61.8
ENSG00000164163	ABCE1	protein_coding	0.406999382138346	7.25796387887752	102.058311587504	6.61870211853251e-11	1.83682568974249e-09	16.3	17.7	17.4	21.9	23.2	22.8
ENSG00000110651	CD81	protein_coding	-0.356029788448369	8.8269173169529	101.989708741647	6.66875174760337e-11	1.8446575005932e-09	77.4	77.3	79.2	62.6	61.4	58.7
ENSG00000164638	SLC29A4	protein_coding	-0.486289587082722	6.24174357145536	101.9953580586	6.66461498333822e-11	1.8446575005932e-09	13.6	13.2	13.7	9	9.9	9.9
ENSG00000117472	TSPAN1	protein_coding	-1.50317659834651	2.19000578967847	101.774352310874	6.82851649245069e-11	1.88576400717172e-09	4.9	4.2	4.2	1.6	1.7	1.3
ENSG00000125148	MT2A	protein_coding	0.436005469332515	7.27177936995063	101.745193609191	6.85046127288144e-11	1.88873810722625e-09	219	225.4	231.6	315.5	308.1	290.6
ENSG00000164418	GRIK2	protein_coding	-1.01714660553628	3.32314484284462	101.536819900003	7.00949771883735e-11	1.92943845189039e-09	3	2.9	3.1	1.6	1.5	1.3
ENSG00000114779	ABHD14B	protein_coding	-0.525326496954982	5.66664337468373	101.4617068675	7.06779142342828e-11	1.94232102190832e-09	22.6	23	23.4	15.1	16.1	16.7
ENSG00000112159	MDN1	protein_coding	0.912325275287088	7.39629349268204	101.382279023529	7.12999880645914e-11	1.95623554915529e-09	2.9	3.1	2.8	5.8	5.7	5.1
ENSG00000130826	DKC1	protein_coding	0.352567092580546	8.09148013374691	101.29261221659	7.20093042323953e-11	1.97249473392498e-09	52.5	52.2	53.9	67.2	66.5	68.9
ENSG00000123374	CDK2	protein_coding	0.418942465954882	6.55454510801014	101.265347746865	7.22264768513926e-11	1.97524220916729e-09	21.2	21.6	20.2	27.5	28.4	28.2
ENSG00000099331	MYO9B	protein_coding	0.373853587613491	7.28478115057217	101.151223254894	7.31431652016608e-11	1.99708018590189e-09	16.1	16.7	15.9	21.5	20.8	20.9
ENSG00000092853	CLSPN	protein_coding	0.658113171023974	6.19627641071699	100.986357074659	7.44894902575915e-11	2.03055947555412e-09	9.3	8.4	7.6	12	13.6	14.4
ENSG00000130164	LDLR	protein_coding	0.414436650955409	7.38271858269175	100.783569910677	7.61819773541039e-11	2.07335201169357e-09	19.5	20.4	20	26.4	27.3	26.1
ENSG00000166340	TPP1	protein_coding	-0.344416107576181	7.97415774636732	100.730377346155	7.66327130484819e-11	2.08226605021285e-09	55.2	57.3	54.6	44.1	44.8	42.7
ENSG00000145632	PLK2	protein_coding	-0.473939543726486	6.98640898283059	100.541208681577	7.82589389159107e-11	2.11963834393879e-09	57.3	61.5	57.5	38.5	43.4	44.9
ENSG00000169439	SDC2	protein_coding	-0.52936308882532	6.19766655208023	100.547358727635	7.8205491690337e-11	2.11963834393879e-09	17.3	19.8	19.8	13.1	13.2	13.1
ENSG00000174130	TLR6	protein_coding	1.42218199756287	2.70617839708748	100.226906536552	8.10431504800286e-11	2.19153645802074e-09	0.6	0.9	0.7	2.2	1.9	1.9
ENSG00000124571	XPO5	protein_coding	0.394292172220448	7.75990117310314	100.131614790865	8.19080895223682e-11	2.21138757351045e-09	17.9	19.2	17.4	23.6	24.8	23.1
ENSG00000162337	LRP5	protein_coding	-0.396898212979332	8.83174522170166	100.065628276325	8.25128209126147e-11	2.22416138156954e-09	114.4	110.2	115.1	86	87.3	84.7
ENSG00000164690	SHH	protein_coding	0.679068034115469	4.07394474966088	99.9989135437507	8.31290882036962e-11	2.237204967724e-09	6.8	5.9	6.2	10.5	10.3	9.3
ENSG00000167107	ACSF2	protein_coding	-0.803826485046413	4.21185142843172	99.9046105348071	8.40086181389804e-11	2.25728085082179e-09	4.6	4.5	4.4	2.3	2.8	2.5
ENSG00000134909	ARHGAP32	protein_coding	0.60610335678157	6.31375623471634	99.7706911974472	8.52747969662223e-11	2.28766562464464e-09	4.5	4.5	4.1	6.8	6.7	6.4
ENSG00000062716	VMP1	protein_coding	0.407431714659946	7.3603989734984	99.4128749117944	8.87591725761802e-11	2.37736731491287e-09	25	24.3	24.7	34.1	32.5	31.6
ENSG00000126247	CAPNS1	protein_coding	-0.321159299149564	9.08417137676336	99.1029097768811	9.19008943618357e-11	2.45762186014143e-09	188.2	193.2	198.2	156.5	155.3	152.1
ENSG00000110395	CBL	protein_coding	0.658836881114935	7.91288597941203	99.0886761163594	9.20479928616311e-11	2.4576668678585e-09	12.5	13.4	11.8	18.4	21.1	19.9
ENSG00000148700	ADD3	protein_coding	-0.474414358170725	6.52748252837149	99.002894851529	9.29398581257017e-11	2.47756552394714e-09	20.8	22	22.9	14.6	16.3	16.4
ENSG00000151835	SACS	protein_coding	0.959480565938807	6.80754446597894	98.9768342074006	9.32126387321286e-11	2.48092410584521e-09	3.7	3.7	3.6	6.7	7.4	7
ENSG00000135476	ESPL1	protein_coding	0.545089577986772	5.76476767396261	98.8850526272806	9.41801759856604e-11	2.50273451939253e-09	5.7	5.4	5.3	8.3	8.3	7.4
ENSG00000168734	PKIG	protein_coding	-0.526840206880703	5.43013463435831	98.8393756064317	9.46656931875261e-11	2.51168741061598e-09	25.5	24.7	22.8	16.9	17.3	16.4
ENSG00000165490	DDIAS	protein_coding	0.665879503257418	5.4002825291882	98.7993390419326	9.50934600321388e-11	2.51908239498931e-09	4.5	5.3	5	7.4	8.2	7.7
ENSG00000250722	SELENOP	protein_coding	-3.32557184926483	1.63978436553002	98.7099752515677	9.60557418160507e-11	2.54059169394847e-09	0.6	0.6	0.6	0.1	0.1	0
ENSG00000141756	FKBP10	protein_coding	-0.364274152940768	8.18592012092876	98.629675853766	9.69293126306392e-11	2.5596911137038e-09	113.7	111.5	112.9	88.4	88.3	85.9
ENSG00000000003	TSPAN6	protein_coding	-0.767847407402704	5.23673328705336	98.5378273166964	9.79389661984662e-11	2.57829667869202e-09	5.7	6.1	6.2	3.6	3.5	3.5
ENSG00000103024	NME3	protein_coding	-0.526782375879963	6.24027960296535	98.5406302553797	9.79079886265584e-11	2.57829667869202e-09	79.1	76.1	79	55	56.1	51.1
ENSG00000118263	KLF7	protein_coding	0.838118818492363	3.8314412010353	98.2969700855967	1.00640473944521e-10	2.6452949457797e-09	1.6	1.7	1.6	2.6	3.1	3
ENSG00000100316	RPL3	protein_coding	-0.351104265698487	9.52690618121223	98.2594176951868	1.01068809732166e-10	2.65242849888717e-09	177.7	180.6	181.4	142.7	141.2	139.3
ENSG00000161960	EIF4A1	protein_coding	1.80496871207067	1.63907667517625	98.1744975033587	1.02044653673841e-10	2.6738863437854e-09	0.5	0.4	0.4	1.6	1.4	1.5
ENSG00000176890	TYMS	protein_coding	0.354609018851253	7.92328301509721	97.9053660210625	1.05204549334485e-10	2.75241809334694e-09	79.1	81.3	80.2	102.6	105.1	99.7
ENSG00000111665	CDCA3	protein_coding	0.563512817496336	5.12196369520742	97.7983511005938	1.06489989022475e-10	2.7817423562115e-09	5.9	6	5.7	9.3	8.5	8.3
ENSG00000125354	SEPT6	protein_coding	-0.446236359166237	6.45295481528199	97.7319247998779	1.0729633782511e-10	2.79848056417003e-09	15.6	15.9	16.2	11.4	12.1	11.5
ENSG00000264112	RP11-159D12.2	lincRNA	1.72570338676813	3.26944630729832	97.6753923213783	1.07987735080047e-10	2.8121736680861e-09	1.2	1.2	0.7	3.4	3.2	3.9
ENSG00000138061	CYP1B1	protein_coding	-0.351754901338152	9.23204211454842	97.5542369070733	1.09485594121818e-10	2.84679388654284e-09	96	103.2	100.4	77.3	79.7	77.8
ENSG00000134278	SPIRE1	protein_coding	0.438464144185216	6.07646115589805	97.434914534221	1.10982552019565e-10	2.88128434974295e-09	11.3	10.7	11.1	14.2	14.9	15.8
ENSG00000037474	NSUN2	protein_coding	0.337525628781685	7.85752740991721	97.2769080871039	1.1299863086017e-10	2.92463990837324e-09	35.4	35.8	37.1	45.5	46.1	45.2
ENSG00000175455	CCDC14	protein_coding	0.612609643316418	5.62541926304422	97.280464350047	1.129528259725e-10	2.92463990837324e-09	4.7	4.3	4.1	6.5	6.9	6.7
ENSG00000126067	PSMB2	protein_coding	0.351884291584881	7.66822847802702	97.245100551122	1.13409199386429e-10	2.92630363180159e-09	34	34.7	35.2	43.6	45.3	43.5
ENSG00000226137	BAIAP2-AS1	lincRNA	-0.461299772751411	6.00216117254057	97.2568450550016	1.13257416811072e-10	2.92630363180159e-09	21.4	20.5	21.4	15.4	15.1	15.5
ENSG00000187741	FANCA	protein_coding	0.569081408074589	5.59409100392434	97.0412247821227	1.160790289871e-10	2.99062754407161e-09	3.5	3.3	3.6	5.4	5.1	4.9
ENSG00000018408	WWTR1	protein_coding	-0.349527864185561	9.03418400084677	96.9638995043304	1.17109165461469e-10	3.01257535078277e-09	85.8	89.7	88	65.9	70	70.8
ENSG00000170703	TTLL6	protein_coding	-2.03747147266966	1.00194961786172	96.7527470157972	1.19972342779269e-10	3.08153885305839e-09	1.2	1.3	1.2	0.3	0.4	0.2
ENSG00000130513	GDF15	protein_coding	-1.00669963602874	5.76483167023345	96.6113236345597	1.21931862299022e-10	3.12711745783881e-09	14.6	15.8	16.5	9.7	6.6	7.4
ENSG00000137198	GMPR	protein_coding	-2.16055044470805	1.03477262871678	96.5376663633767	1.22965981253216e-10	3.14886068054636e-09	1.9	2.2	2.1	0.5	0.5	0.4
ENSG00000168300	PCMTD1	protein_coding	-0.622152187159871	5.2833911164399	96.5173345025153	1.23253083379511e-10	3.15143776429215e-09	7.7	8.4	8.4	5	5.6	5.2
ENSG00000042445	RETSAT	protein_coding	-0.478259915083133	5.90441633551397	96.4486801429191	1.24227853059364e-10	3.17156336035698e-09	22.8	22.9	22.4	17	16.7	15.1
ENSG00000103064	SLC7A6	protein_coding	0.470225187747454	6.48447309838451	96.4287575044126	1.24512261699433e-10	3.17402976618721e-09	8.8	8.6	8.3	12	12.1	11.3
ENSG00000089199	CHGB	protein_coding	-1.01114227248099	4.97223497607587	96.3604183649765	1.25493156454856e-10	3.19421662235471e-09	3.2	3.7	3.7	1.7	1.8	1.7
ENSG00000077150	NFKB2	protein_coding	0.434388572189755	7.35639109441656	96.2267258087379	1.27436096715699e-10	3.23879318886018e-09	29.9	27.3	28.1	38.5	39.4	37.5
ENSG00000257453	RP11-290L1.3	antisense	-0.826514249931748	5.03687955754257	96.0947144213397	1.29386238215134e-10	3.28341863674772e-09	103.1	89.3	96.3	67	47.9	49.7
ENSG00000089220	PEBP1	protein_coding	-0.393510648161463	7.59646984259344	96.0448379755573	1.30131334485372e-10	3.29730056687636e-09	118.9	121.5	129.5	92.9	94.7	93.8
ENSG00000134057	CCNB1	protein_coding	0.383593059147728	7.8774607562382	96.0320268220053	1.30323458888433e-10	3.29730056687636e-09	75.3	80.5	84.2	105.2	101.8	106.1
ENSG00000117614	SYF2	protein_coding	-0.60956203819438	4.99880348526665	95.9620903864753	1.3137763919906e-10	3.31900370717984e-09	12.8	11.6	12.5	8	7.8	8.5
ENSG00000100504	PYGL	protein_coding	0.467379403418788	6.59699207621705	95.7842073234356	1.34100304035266e-10	3.38273020671646e-09	16.1	16	16.6	22.7	23.9	20.5
ENSG00000173706	HEG1	protein_coding	0.510456449965005	6.98983299533728	95.6747690563807	1.35805326762935e-10	3.42063461642378e-09	6.8	7.7	7.3	10	10.4	10.5
ENSG00000198604	BAZ1A	protein_coding	0.471745504766073	6.29178246503685	95.6023788995024	1.36945893138434e-10	3.4442299701379e-09	8.4	8.9	8.5	10.9	12.5	12.2
ENSG00000006125	AP2B1	protein_coding	0.333817705949842	9.68711758016018	95.4189441253891	1.39882231633859e-10	3.51285229843069e-09	99.1	105.7	101.2	123.7	132.7	129
ENSG00000155111	CDK19	protein_coding	-0.484381210685302	6.4022775910341	95.4024043910863	1.40150285574958e-10	3.5143619829412e-09	15.1	15.6	14.3	10.5	11.1	10.7
ENSG00000131711	MAP1B	protein_coding	0.725246549497245	7.96970673421966	95.2906327606058	1.41976209280863e-10	3.55487394526794e-09	8.1	8.2	6.6	11.8	13.8	12.4
ENSG00000039560	RAI14	protein_coding	0.459254836825459	6.04976865025562	95.2243003348083	1.4307185852826e-10	3.57700810796765e-09	9.4	9.9	9.8	12.6	13.5	13.8
ENSG00000064195	DLX3	protein_coding	-1.05004811614121	2.95927852660281	95.1715872595267	1.43949004430461e-10	3.59362204413473e-09	8.4	8.2	7.9	4.3	4.3	3.1
ENSG00000182022	CHST15	protein_coding	-0.460572200787685	5.82433916878861	94.912402684274	1.48346394227427e-10	3.69793865610287e-09	14	14.1	14.4	10.4	10.6	9.9
ENSG00000138131	LOXL4	protein_coding	1.06232623041033	3.34629149430652	94.8818924121536	1.48873425070547e-10	3.70561083522432e-09	2.5	2.3	2.4	5.2	4.8	5.1
ENSG00000172115	CYCS	protein_coding	0.36468950117562	7.7699725959137	94.811738512752	1.50092874539265e-10	3.73047010674723e-09	43.6	44	45.2	56.9	57.3	56.8
ENSG00000133657	ATP13A3	protein_coding	0.410733401954805	8.09259734366077	94.7300555373624	1.51526217744988e-10	3.76056476667849e-09	20.6	21.7	20.9	26.2	28.9	28.8
ENSG00000103502	CDIPT	protein_coding	-0.421567335999395	6.67559040074478	94.5698721083568	1.54379784374904e-10	3.82576647466313e-09	38.8	37.7	39.5	30.6	28.4	27.7
ENSG00000111653	ING4	protein_coding	-1.12879967578194	3.65027227611424	94.5288488559511	1.55119805187628e-10	3.8384770534057e-09	6.3	7.8	6.6	3.3	2.9	3.3
ENSG00000197705	KLHL14	protein_coding	-0.60434998470195	5.08566941265151	94.5093719724137	1.55472478606184e-10	3.8415794750338e-09	16.4	16	16.3	10.9	10.7	10.4
ENSG00000169604	ANTXR1	protein_coding	0.383195954629977	7.16920200260352	94.3277830203629	1.58802179022437e-10	3.91812500388061e-09	25	26.6	25.2	31.7	34	34.4
ENSG00000197782	ZNF780A	protein_coding	-0.511879364987831	7.78959700274362	94.2534839815497	1.60186499315564e-10	3.94651898678185e-09	31.8	29.1	28	20.1	21.6	20.7
ENSG00000005513	SOX8	protein_coding	-1.71973442827826	2.8610780041599	94.0964626560443	1.63154767771184e-10	4.01379727816709e-09	2.2	1.8	2	0.7	0.7	0.3
ENSG00000237350	CDC42P6	processed_pseudogene	3.29483551911186	-0.0923714074008971	94.0729775649019	1.63603759493831e-10	4.01899293489134e-09	0.8	0.4	0.2	4.5	4.1	5.7
ENSG00000164615	CAMLG	protein_coding	-0.555952902104384	5.61388681675261	94.0475364148719	1.64091640625844e-10	4.02512745749985e-09	23	23.1	22.6	15.3	16.2	15.2
ENSG00000074370	ATP2A3	protein_coding	-0.882862854623479	5.60563576275639	93.9466744398118	1.6604123966592e-10	4.06704781390393e-09	2.5	2.7	2.6	1.5	1.4	1.3
ENSG00000107821	KAZALD1	protein_coding	-0.790601707475245	4.42230121217694	93.6440410690133	1.72041272590829e-10	4.20791540963474e-09	10.3	9.3	9.3	6	5.7	4.9
ENSG00000176490	DIRAS1	protein_coding	-0.548902121414004	5.60797885419794	93.5073275264034	1.74827510503309e-10	4.26988403904107e-09	18	19.4	17.5	13.6	11.7	12.4
ENSG00000089685	BIRC5	protein_coding	0.387024492364588	7.35580192323746	93.4319487319125	1.76384367715984e-10	4.30169148451349e-09	38.4	40.7	40.7	52.6	53.1	50.9
ENSG00000231500	RPS18	protein_coding	-0.491250156181664	8.84597580237807	93.3497489845478	1.78099038125794e-10	4.33725049476086e-09	283.2	289.2	304.4	224.3	205.9	193.8
ENSG00000196781	TLE1	protein_coding	-0.520166280043304	5.39507201744755	93.1606149291318	1.82112482335024e-10	4.42860872509963e-09	13.1	12.2	13.4	8.8	8.8	9.3
ENSG00000176095	IP6K1	protein_coding	-0.492520828600462	6.28673103144764	92.9219890981514	1.87314831821518e-10	4.5485746732981e-09	15.2	15.3	15.3	11.2	10.4	11
ENSG00000138834	MAPK8IP3	protein_coding	0.777183383422449	5.11457886047735	92.8812350273186	1.8821912067327e-10	4.56397612410177e-09	5.2	4	4.4	8.3	7.5	7.5
ENSG00000106261	ZKSCAN1	protein_coding	-0.521950629334412	6.68735534566592	92.8572267254855	1.88754025841986e-10	4.57038938503639e-09	14.4	16.8	14.9	10	11.1	11
ENSG00000142937	RPS8	protein_coding	-0.384663507528862	8.90524217119991	92.7826775994675	1.90425379980874e-10	4.60426229907975e-09	167.4	179.8	177.1	142.3	128.5	131.1
ENSG00000198959	TGM2	protein_coding	0.469501363674565	5.48710456410389	92.7205644584112	1.91830026843895e-10	4.6315989766981e-09	8.4	8.9	8.9	12.5	12.3	11.4
ENSG00000108671	PSMD11	protein_coding	0.395955836520516	7.64862532278642	92.5950968365401	1.94701343237509e-10	4.6875319117623e-09	22.8	23	22.4	28.5	29.8	31.4
ENSG00000139618	BRCA2	protein_coding	0.864193692630155	5.3446884916585	92.5977544550643	1.94640049098048e-10	4.6875319117623e-09	1.3	1.2	1.1	2.1	2.3	2.1
ENSG00000068878	PSME4	protein_coding	0.385768998812154	7.61471235216555	92.5511887969129	1.95717015708608e-10	4.70528205190781e-09	14.3	15.2	14.6	18.4	19.8	19.3
ENSG00000134775	FHOD3	protein_coding	0.580794672772844	4.23190889237256	92.4501492733988	1.98075852642791e-10	4.75084969045598e-09	4.6	4.4	4.6	7.1	6.7	6.8
ENSG00000184117	NIPSNAP1	protein_coding	-0.429844907554687	6.52477708902838	92.4459473244029	1.98174606932812e-10	4.75084969045598e-09	32.3	31.3	32.5	24	24	23.3
ENSG00000100321	SYNGR1	protein_coding	-0.791937442933909	4.71831881448429	92.375831919501	1.99830262622534e-10	4.78375533793689e-09	3.6	3.4	3.5	2.1	1.8	2.2
ENSG00000186951	PPARA	protein_coding	-0.69871133796146	4.9894072937244	92.2630190916651	2.02525306545442e-10	4.84141471842224e-09	3.1	3	2.8	1.6	1.8	2.1
ENSG00000170017	ALCAM	protein_coding	0.507716290197151	6.87150918787726	92.1965188384843	2.04132175321343e-10	4.87293488009324e-09	7.7	7.7	7	10	10.7	11.4
ENSG00000125398	SOX9	protein_coding	-0.453049701639349	7.45478567161516	92.0928069267183	2.06665507695281e-10	4.91951231768725e-09	59.6	59.4	52.4	38.8	43.9	42.4
ENSG00000156966	B3GNT7	protein_coding	-0.425070376039056	6.84374100841279	92.0996362263231	2.06497659931594e-10	4.91951231768725e-09	74.7	74.2	73.9	57	54.5	54.5
ENSG00000167535	CACNB3	protein_coding	-0.576419811488949	4.99250295864533	92.0542382958474	2.07616177905273e-10	4.93519131192267e-09	6.9	7.2	6.6	4.6	4.8	4.5
ENSG00000006062	MAP3K14	protein_coding	0.48577945363575	6.81528295477624	92.0297895962443	2.08221232774482e-10	4.94262226842911e-09	15.4	14.5	15.5	20.2	21.9	21.1
ENSG00000117877	CD3EAP	protein_coding	0.603417197443958	5.75555472989077	91.9873563752271	2.09275853781843e-10	4.96068892674184e-09	9.7	8.9	9.2	14.8	13.4	14.5
ENSG00000151914	DST	protein_coding	0.90144120801034	8.41445736753788	91.9735040891817	2.09621370880996e-10	4.96191987291276e-09	4.4	4.4	3.9	8	8.4	7.4
ENSG00000090661	CERS4	protein_coding	-1.0332311414475	3.9326019911842	91.9581727416978	2.10004492345966e-10	4.96403625893589e-09	4.3	4.5	4.7	2.3	2.3	2
ENSG00000072110	ACTN1	protein_coding	0.296604480466805	8.64610110669497	91.8540405702386	2.12626616258702e-10	5.01899782316805e-09	45.4	45.5	45.2	55.4	56	55.7
ENSG00000185650	ZFP36L1	protein_coding	-0.50252023086466	6.23055350499601	91.8272284370307	2.13307425075362e-10	5.02804573388940e-09	19.1	17.7	16.3	12.3	12.6	12.6
ENSG00000057935	MTA3	protein_coding	-0.373535179015122	6.89961348513048	91.7828245044846	2.14440060116578e-10	5.04770397775806e-09	12.1	12.7	12.1	9.6	9.5	9.4
ENSG00000155506	LARP1	protein_coding	0.323165818393549	9.03117122938648	91.7532216648402	2.15198731924707e-10	5.05851706294781e-09	51.4	52.2	49.8	61.6	65.2	65.1
ENSG00000140416	TPM1	protein_coding	0.361313322590574	8.16066510917114	91.6954186391588	2.16688424625388e-10	5.08645981193567e-09	20.5	20.4	20.8	26.8	26.3	26.2
ENSG00000104824	HNRNPL	protein_coding	0.394214659701424	8.38434043922568	91.5637737326853	2.20122526921284e-10	5.15275737880419e-09	50.9	46.8	46.3	64.7	62.2	62.5
ENSG00000154760	SLFN13	protein_coding	0.561214719440934	5.50520864043363	91.5648915463393	2.20093123444383e-10	5.15275737880419e-09	3.7	3.9	3.4	5.3	5.5	5.3
ENSG00000165272	AQP3	protein_coding	-1.72909055857857	1.77795559531441	91.4645460897151	2.22749488146954e-10	5.20703886469111e-09	2.5	2.2	2.6	0.6	0.7	0.9
ENSG00000160712	IL6R	protein_coding	-0.777419482251303	3.89760023578452	91.3198182587187	2.26641382243016e-10	5.29069889680832e-09	6.3	5.8	5.6	3.1	3.4	3.8
ENSG00000121152	NCAPH	protein_coding	0.480850233613564	6.23918485144512	91.274909816735	2.27863771755975e-10	5.31189738820378e-09	16.1	16	16.5	21.7	22.1	24.1
ENSG00000186432	KPNA4	protein_coding	0.42611474825909	7.29905517415482	91.2021062557575	2.29860477292373e-10	5.35106325994269e-09	12.6	13.3	12.3	16.2	17.2	18
ENSG00000147509	RGS20	protein_coding	0.619466889701076	4.78028655796722	91.1374518737151	2.31649392722614e-10	5.38529076534374e-09	7.8	8.2	8.8	12.5	12.1	13.7
ENSG00000174748	RPL15	protein_coding	-0.335846614448548	7.7982450121272	91.0518531883937	2.34040779818481e-10	5.43341101608811e-09	38.6	40.3	39.4	31.5	31.1	31.2
ENSG00000119707	RBM25	protein_coding	0.437814719393626	7.0170179365882	91.027149737871	2.3473582948449e-10	5.44207167917333e-09	9.7	9.4	8.8	12.4	12.6	12.9
ENSG00000168615	ADAM9	protein_coding	0.371980639459225	7.46041716706848	90.9162053123965	2.37884695363211e-10	5.5075195018269e-09	24.9	25.8	24.1	31.8	32.6	32.3
ENSG00000079819	EPB41L2	protein_coding	0.36720911861021	8.32651861455851	90.8650581144512	2.39351577494602e-10	5.53390015216999e-09	22.5	23	22.4	28	30	29.5
ENSG00000197756	RPL37A	protein_coding	-0.401135971543667	9.27823322887983	90.7813373619855	2.41773596857935e-10	5.58226169466662e-09	111.9	106.8	107.3	87.8	80.9	78.4
ENSG00000183495	EP400	protein_coding	0.749006006077187	7.35759718604082	90.395157540742	2.53290371137403e-10	5.83421587853002e-09	4.4	4.3	3.8	6.8	7.5	6.7
ENSG00000196305	IARS	protein_coding	0.341069943054812	8.36131092586987	90.3923442170045	2.53376395174311e-10	5.83421587853002e-09	32	34.2	34.4	41	43.3	43
ENSG00000135114	OASL	protein_coding	-1.72084087131208	1.5613726398473	90.2331920438054	2.58294156277835e-10	5.93935991190706e-09	2.6	2.3	2.3	0.6	0.9	0.7
ENSG00000142089	IFITM3	protein_coding	-0.426051994863859	7.92563382672167	90.2070157536085	2.59112736533383e-10	5.95008744585693e-09	299.3	313.1	322.7	236.9	236.4	222.3
ENSG00000213190	MLLT11	protein_coding	0.691584933330691	5.20280799785207	90.0998514731855	2.62493035243726e-10	6.01953159925944e-09	5.4	5.2	5.9	8.8	8.3	9.5
ENSG00000160285	LSS	protein_coding	0.369556545890823	7.32663896271685	89.6415221748441	2.77492221790093e-10	6.35487268356959e-09	19	17.9	18.8	24.5	24.5	23
ENSG00000116729	WLS	protein_coding	-0.574247520566287	5.85414048943359	89.6233095832567	2.781068887389e-10	6.3603308884657e-09	12.6	11.6	12.6	8.8	7.9	8.2
ENSG00000184787	UBE2G2	protein_coding	0.479883393343998	6.86673159351404	89.61134625986	2.78511438798453e-10	6.36097544207116e-09	13	12.4	12.6	17.1	17.2	18.7
ENSG00000024526	DEPDC1	protein_coding	0.574835797946836	6.36346260101819	89.4088603775103	2.85455111532164e-10	6.51076496626869e-09	9.7	10.3	10.1	13.2	14.8	16.8
ENSG00000168003	SLC3A2	protein_coding	0.358760504240657	8.03009809695419	89.3024105485608	2.89179634489063e-10	6.58682614892136e-09	30.2	32.2	31.4	39.5	39.4	41.3
ENSG00000111261	MANSC1	protein_coding	-0.962524830336874	3.72085291715948	89.2886497560134	2.89664889253126e-10	6.58899904881168e-09	2.9	2.9	2.8	1.6	1.4	1.5
ENSG00000105605	CACNG7	protein_coding	-0.554830463487569	4.53024471381555	89.2530163410601	2.90925507239805e-10	6.60877956701604e-09	23.3	23.8	24.1	17.6	15.2	15.8
ENSG00000170190	SLC16A5	protein_coding	-0.63570895767933	4.84000368194261	89.2023634853475	2.9272759369386e-10	6.64079068593279e-09	16.6	17.2	15.2	10.7	11	9.8
ENSG00000162244	RPL29	protein_coding	-0.429782161043967	7.1279105753482	89.09412506844	2.966185935986e-10	6.72004135443691e-09	86.1	89.7	83.7	66.7	62.1	64.2
ENSG00000083857	FAT1	protein_coding	0.894689613133789	9.35145067371789	89.0290648379927	2.98984023221415e-10	6.76317089753684e-09	17.3	18	15.2	30.8	33.4	29.6
ENSG00000130881	LRP3	protein_coding	-0.653735347050713	5.57832596731008	89.0197966001071	2.99322633652302e-10	6.76317089753684e-09	7.8	8.1	8	5.5	4.8	5
ENSG00000112742	TTK	protein_coding	0.505950861115057	6.01223897094981	88.8742462890947	3.04694442463614e-10	6.87535483588456e-09	11.1	12.8	12	16.3	17.5	17
ENSG00000100219	XBP1	protein_coding	-0.491625575599214	6.19381485704119	88.781560346908	3.08168919543382e-10	6.94448387893692e-09	26	25.2	26.6	18.1	17.4	20.1
ENSG00000120254	MTHFD1L	protein_coding	0.39889721400517	6.98516675567874	88.6048242156125	3.14912269509446e-10	7.08699369770858e-09	17.7	18.2	17.7	23.1	24.5	22.8
ENSG00000100300	TSPO	protein_coding	-0.475193262438264	6.59218796935671	88.5399057592825	3.17428753865457e-10	7.13412682058523e-09	82.6	80.9	83.8	61.9	57.3	59.1
ENSG00000076706	MCAM	protein_coding	0.520877744785081	6.51782810090082	88.3671942555015	3.24229129165753e-10	7.27728620455563e-09	4.2	3.9	4.3	5.9	5.8	6.1
ENSG00000150093	ITGB1	protein_coding	0.28388743370882	9.63783411363067	88.3433601250468	3.25179759785576e-10	7.28894313015387e-09	141.8	146.9	150.9	176.6	178.8	179.7
ENSG00000185818	NAT8L	protein_coding	-0.573913620628849	5.59950343631018	87.9824578339309	3.39945055529143e-10	7.60981640198418e-09	8.6	7.8	8.1	5.2	6	5.1
ENSG00000154127	UBASH3B	protein_coding	0.400497729286937	6.17228865234632	87.8304745775399	3.46376380639039e-10	7.73484764687705e-09	13.3	13.9	13.4	16.9	18	18.7
ENSG00000236609	ZNF853	protein_coding	-1.281862944097	3.24980329482803	87.8288517098022	3.46445752836277e-10	7.73484764687705e-09	2.2	2.2	2.1	0.8	0.8	1.1
ENSG00000135506	OS9	protein_coding	-0.33601606434087	8.19946308310877	87.7198996375525	3.51137287159515e-10	7.82924972332844e-09	69.8	70	70.8	58.4	53.9	54.7
ENSG00000197457	STMN3	protein_coding	-0.487088443323352	6.01045927916988	87.5522434783143	3.58490018974101e-10	7.98266114714266e-09	45.7	45.6	48.3	34.7	33	31.9
ENSG00000121895	TMEM156	protein_coding	1.21348858101369	2.23818158533453	87.4809128862869	3.6166812814067e-10	8.04283293908613e-09	1.8	1.6	1.7	4.1	4.1	3.6
ENSG00000134250	NOTCH2	protein_coding	0.547630002375922	9.02138363575994	87.4470328080612	3.63188197603854e-10	8.06602329527298e-09	14.1	14.5	14	19.3	22	20.9
ENSG00000100027	YPEL1	protein_coding	-1.0189448898878	3.37815984450387	87.2157858538444	3.73747808200024e-10	8.28964790864647e-09	3.4	3.8	3.7	1.4	1.9	2
ENSG00000054983	GALC	protein_coding	-0.575913184961064	5.33193518467613	87.1354967825699	3.77490596333818e-10	8.36168881866036e-09	7.1	8	7.6	4.7	5	5.6
ENSG00000127603	MACF1	protein_coding	0.828754443143723	9.03141815577841	87.0072501311196	3.8355248682969e-10	8.48484369097983e-09	5.4	5.6	5	9.7	10.1	8.4
ENSG00000166444	ST5	protein_coding	-0.546145344657379	5.54764196593317	86.9553063065816	3.86037320409109e-10	8.52864934932594e-09	4.7	4.6	4.9	3.3	3.3	3.2
ENSG00000142627	EPHA2	protein_coding	0.311000980736793	8.62407117732041	86.661658351522	4.00412567181119e-10	8.83469033672075e-09	99.6	95	96.5	122.1	122.9	116.1
ENSG00000100105	PATZ1	protein_coding	-0.555655863559887	5.49926305747279	86.6321768789309	4.01887148010774e-10	8.84413370902356e-09	10	11	10.5	6.8	7.2	7.3
ENSG00000133131	MORC4	protein_coding	-0.697502836622233	4.55802700120925	86.633588087232	4.01816430983177e-10	8.84413370902356e-09	5.1	5	5	3.2	2.8	3.3
ENSG00000070814	TCOF1	protein_coding	0.419904342208467	7.68829646164659	86.5746413601826	4.04781685990745e-10	8.88469516224621e-09	12.5	13.1	12.2	16.1	17.1	17.4
ENSG00000165733	BMS1	protein_coding	0.35320017300758	7.03058806895343	86.5767399921428	4.0467571519271e-10	8.88469516224621e-09	14.4	14.2	14.8	18.1	19	18.2
ENSG00000106541	AGR2	protein_coding	-0.621139153957668	6.1785291280964	86.4822169418958	4.09478268497414e-10	8.97612479361192e-09	25	31.1	30.4	18.7	18.9	18.5
ENSG00000004799	PDK4	protein_coding	-1.28204348351034	2.90638189300791	86.3494499872606	4.16327256123005e-10	9.11443906183279e-09	2.8	3	2.7	0.9	1.2	1.4
ENSG00000002586	CD99	protein_coding	-0.40429957183267	6.38085788192721	86.3002687498442	4.18895391259142e-10	9.15879819879788e-09	36.9	34.6	36.2	27.9	27.4	26.1
ENSG00000167642	SPINT2	protein_coding	-0.314712283939114	9.35750215614664	86.2429567687773	4.21909512593277e-10	9.21278123041211e-09	162.4	157	162.1	133	127	127.2
ENSG00000042493	CAPG	protein_coding	-0.406117413028447	6.88443024305202	86.1443294216725	4.27150968074606e-10	9.31519807926311e-09	70.3	68.4	71.3	55.8	52.1	50.7
ENSG00000169641	LUZP1	protein_coding	0.429129148307599	6.78189446469322	86.0807551975848	4.30566482917415e-10	9.37758263890106e-09	10.3	10.7	10	13.1	14.7	13.9
ENSG00000109084	TMEM97	protein_coding	0.423075990282292	6.70792183254599	85.9550376828741	4.37407025348674e-10	9.50849662784502e-09	20	21.5	20	27.1	27.5	28
ENSG00000177084	POLE	protein_coding	0.461698372323131	7.11385888834301	85.949654425797	4.37702525085109e-10	9.50849662784502e-09	6.4	5.7	5.7	8.5	8.3	7.8
ENSG00000172663	TMEM134	protein_coding	-0.648969209103424	5.4799698777774	85.8541514361501	4.42980597227942e-10	9.61080240532663e-09	9.5	9.5	10.2	7.2	5.9	5.6
ENSG00000123407	HOXC12	protein_coding	-0.57888661225208	4.84756292965115	85.7258772239453	4.50177296548268e-10	9.75441857559267e-09	26.1	24.1	25.7	15.5	18.1	17
ENSG00000151693	ASAP2	protein_coding	0.347376041920396	7.7009583088568	85.6442562427799	4.54821659009845e-10	9.84243387826554e-09	40.3	41.3	40.2	49.5	53.5	51.9
ENSG00000079482	OPHN1	protein_coding	-0.625840823373818	4.91400745666114	85.5078434238267	4.62698666747694e-10	1.00000897272414e-08	5.5	6	5.8	3.8	3.5	4
ENSG00000101460	MAP1LC3A	protein_coding	-0.860363846680331	4.47673060044581	85.4709353002775	4.64854902076912e-10	1.00281324794486e-08	13.7	14	14.5	8	8.1	7
ENSG00000274180	NATD1	protein_coding	-1.11649014267957	3.02107942421454	85.465337381575	4.65182880532971e-10	1.00281324794486e-08	3.1	2.9	3	1.6	1.4	1.1
ENSG00000182551	ADI1	protein_coding	-0.429398816123732	6.04612503488616	85.4065507972857	4.68642150338385e-10	1.00898356469669e-08	12.5	13.3	12.8	9.6	9.8	9.2
ENSG00000105699	LSR	protein_coding	-0.647571258595706	5.51772638570435	85.3423298262454	4.72452708349893e-10	1.01501105660445e-08	12.1	12.9	12	8.2	7.7	7.7
ENSG00000168646	AXIN2	protein_coding	-2.98945567209177	1.80701114976731	85.3391396223464	4.72642862284894e-10	1.01501105660445e-08	0.7	0.6	0.6	0	0.1	0.1
ENSG00000197182	MIRLET7BHG	lincRNA	1.30389873603736	2.34504776112694	85.3266353580407	4.73388976554691e-10	1.01532323512066e-08	0.9	0.6	0.7	1.9	1.7	1.8
ENSG00000151414	NEK7	protein_coding	-0.435005361815466	6.44247423046883	85.2388195247451	4.78664499967816e-10	1.02403907771596e-08	24.2	25.3	24.3	17.8	18.3	18.5
ENSG00000242498	ARPIN	protein_coding	-0.768143171756497	4.10338996335286	85.2460156856393	4.78229832828933e-10	1.02403907771596e-08	3.4	3.4	3.3	2.1	2.1	1.8
ENSG00000127481	UBR4	protein_coding	0.985406157826019	8.60575586414458	85.2070303079304	4.80589720584852e-10	1.02685801107517e-08	5	4.5	4.1	8.9	9.5	8.4
ENSG00000108219	TSPAN14	protein_coding	-0.438985296909022	6.13274550186193	85.0544324823616	4.89947486266782e-10	1.04542843407002e-08	4.5	4.5	4.4	3.1	3.3	3.5
ENSG00000127314	RAP1B	protein_coding	-0.455032786177135	5.75106659344508	85.0452275779198	4.90518163550991e-10	1.04542843407002e-08	6.5	6.5	6.8	4.8	4.6	5.1
ENSG00000102034	ELF4	protein_coding	0.435282936088557	6.68660322865301	84.9564164325596	4.96060898061992e-10	1.05590997961533e-08	26.5	25.8	26.2	35.8	35.8	34.5
ENSG00000235106	LINC00094	protein_coding	-0.516977268129102	5.40828977721588	84.6477244441058	5.15854102875292e-10	1.09666040159689e-08	7	6.9	7.3	5	4.9	4.9
ENSG00000166313	APBB1	protein_coding	-1.38228865228218	4.43665908298369	84.3187317222994	5.37883362209881e-10	1.14205611868206e-08	1.2	1.2	1.3	0.5	0.4	0.6
ENSG00000149483	TMEM138	protein_coding	0.518346393285284	5.17871960750557	84.2757108607021	5.40837683465886e-10	1.14688804118657e-08	4.8	4.9	4.9	7.1	7	6.8
ENSG00000184489	PTP4A3	protein_coding	-0.590886099714257	5.40765330149539	84.2525440416139	5.42435784051024e-10	1.14883548699829e-08	21	19.4	18	13	12.5	13.4
ENSG00000109743	BST1	protein_coding	-1.55107944089657	2.30533671448519	84.1834766865617	5.47230288397524e-10	1.15753931216603e-08	2.5	2.7	2.6	0.7	0.9	1.1
ENSG00000077044	DGKD	protein_coding	0.411437077855867	6.65858350591766	84.1004263041224	5.53055624611814e-10	1.16694046336633e-08	12.3	12.5	12.5	16.6	16.2	17
ENSG00000128641	MYO1B	protein_coding	0.445436487320464	5.94888335678871	84.1097949598259	5.52395176488433e-10	1.16694046336633e-08	6.9	7	7.4	9.3	9.7	10
ENSG00000065328	MCM10	protein_coding	0.605147077568235	5.24786552129049	84.0695941956652	5.55235125988705e-10	1.17007841201186e-08	4.3	4.3	4	7.1	6.2	6
ENSG00000183963	SMTN	protein_coding	0.521209132822992	5.70684683515016	83.9960702027135	5.60469688278538e-10	1.17963863033569e-08	4.8	4.5	4.6	6.7	6.9	6.4
ENSG00000112984	KIF20A	protein_coding	0.423198282697977	6.51935727961208	83.7662252126949	5.77177181568843e-10	1.21329248080784e-08	21.3	23.8	22.6	30.9	29.7	30.3
ENSG00000123066	MED13L	protein_coding	0.526014746089241	7.51425077261997	83.7210557487634	5.80522823336093e-10	1.21880947046004e-08	8.1	8.8	8.1	11.7	12.4	11.7
ENSG00000187720	THSD4	protein_coding	-0.373219813532192	6.96326399104873	83.5218863494194	5.95524640578821e-10	1.24875458441968e-08	18.3	18.2	17.7	13.5	14.6	13.7
ENSG00000137203	TFAP2A	protein_coding	-0.417520739608867	6.9734255738914	83.3568765275709	6.08267938791159e-10	1.27389546883635e-08	17.7	19	18.2	13.6	14.6	12.9
ENSG00000269688	AC008982.2	sense_intronic	2.18324317544038	1.18417849755832	83.330699334138	6.10316228868685e-10	1.27660329011258e-08	3.1	3.4	2.1	14.4	13	11.8
ENSG00000140534	TICRR	protein_coding	0.746776709157225	4.94087427948913	83.250406299521	6.16645127146284e-10	1.28824713150795e-08	2.3	2.3	2.4	4	4.2	3.5
ENSG00000166165	CKB	protein_coding	-0.360532493811355	8.05867105671028	83.1858498598295	6.21784586334105e-10	1.29738040662132e-08	117	111.7	119.2	92.3	90.5	88.2
ENSG00000160445	ZER1	protein_coding	-0.612638652387227	5.26304256699126	83.175884367526	6.22582035705943e-10	1.29744253828189e-08	11.6	11.3	11.4	7.2	7.8	7.3
ENSG00000169692	AGPAT2	protein_coding	-0.50472730207214	6.39441345852695	83.1289409649974	6.26353253579348e-10	1.30369413038726e-08	46.3	46.5	46.4	35.8	32	30.5
ENSG00000074219	TEAD2	protein_coding	-0.618716258153641	5.01314726940452	83.0459969036036	6.33076517444993e-10	1.31606718589641e-08	19	19.2	19.3	11.5	13.2	12.6
ENSG00000150347	ARID5B	protein_coding	-0.583531912355825	6.76884610066123	83.0146779037973	6.35635227666588e-10	1.31976301999914e-08	8	8.6	8.3	4.9	5.8	5.8
ENSG00000104870	FCGRT	protein_coding	-0.753705567733237	4.62672208031442	82.8997545522612	6.45119552725003e-10	1.33781172522764e-08	8.8	9.2	9.6	5.4	5.2	5.8
ENSG00000169607	CKAP2L	protein_coding	0.570682037951012	5.42970328615903	82.791539367424	6.54188881985753e-10	1.35495665373054e-08	6.9	7.3	7.9	9.9	10.9	11.8
ENSG00000110660	SLC35F2	protein_coding	0.345780527374045	7.48935682002959	82.7659199539432	6.563559248718e-10	1.35778108766931e-08	50.7	51.1	51.9	64	64.1	67.3
ENSG00000165507	C10orf10	protein_coding	-0.659279520036851	4.51480155491059	82.719666916875	6.6028777106205e-10	1.36424494116378e-08	18.4	20.5	21.5	13.3	12.7	12.2
ENSG00000178538	CA8	protein_coding	0.441572622255948	6.09577868153496	82.6387144254699	6.67230147842288e-10	1.37690558347772e-08	11.8	12.7	12.6	16.3	16.9	17.2
ENSG00000104324	CPQ	protein_coding	-0.693375425233923	4.75359213258744	82.6047645660773	6.70164866338845e-10	1.38127517146254e-08	9.8	10.5	9.9	6.7	6.7	5.2
ENSG00000205795	CYS1	protein_coding	-0.621175619505791	4.61614791647698	82.5735943571709	6.72871475833992e-10	1.38516453265168e-08	14.5	14.7	15.4	8.6	10.3	9.9
ENSG00000130830	MPP1	protein_coding	0.384922439321442	5.85088069935564	82.5311399116316	6.76576774341058e-10	1.39109781790003e-08	14.1	14.6	14.8	18.5	18.6	19.7
ENSG00000114857	NKTR	protein_coding	0.683253837801743	5.74997561944954	82.4915354377194	6.80053036439616e-10	1.39654633886585e-08	2.8	2.7	2.5	4.3	4.2	4.3
ENSG00000167658	EEF2	protein_coding	-0.288504127877276	11.0341286628946	82.4652539980953	6.82370428967414e-10	1.39960468689057e-08	524.7	534.2	547.6	445.1	437.4	432.8
ENSG00000141376	BCAS3	protein_coding	-0.894621662369856	3.78983319653374	82.3965971453726	6.88464304592577e-10	1.41039214689929e-08	1.1	1.3	1.3	0.7	0.7	0.6
ENSG00000237649	KIFC1	protein_coding	0.419080858914625	6.65509176271827	82.3461858047445	6.92975825595075e-10	1.41791579036106e-08	27.3	29.3	28.5	37.7	37.2	38.9
ENSG00000156535	CD109	protein_coding	0.457240492867463	7.70055994781886	82.2950900887718	6.97580911901731e-10	1.42389069952309e-08	28.6	30.3	27.5	38.1	41.8	38.7
ENSG00000169967	MAP3K2	protein_coding	0.691231345886915	6.73348234186703	82.3039818997225	6.96777173655612e-10	1.42389069952309e-08	5.8	5.8	4.9	7.8	9.8	8.9
ENSG00000189171	S100A13	protein_coding	-0.763521036330673	3.99090623446459	82.2526649991918	7.01429442106265e-10	1.43001917985983e-08	15.3	14.1	15.4	9.5	8.7	8.1
ENSG00000205352	PRR13	protein_coding	0.366295465096115	6.45384614888109	81.9715997093931	7.27507123081371e-10	1.48139733580702e-08	30.9	31.4	31.9	40.1	39.4	41.9
ENSG00000123689	G0S2	protein_coding	1.51590132998649	1.44487892863198	81.8629617883616	7.37863220324767e-10	1.50067705014547e-08	3.9	4.5	4.5	14.9	11.1	11.2
ENSG00000134824	FADS2	protein_coding	0.347120404883294	8.71236999371247	81.8059373597035	7.43362244353411e-10	1.51004390526647e-08	39.9	40.8	42.3	52.1	52.4	52.1
ENSG00000085117	CD82	protein_coding	0.574405704537504	4.93908369230093	81.6738861924197	7.56265480536384e-10	1.53441091074975e-08	12.4	11.2	11.7	19	16.7	17.1
ENSG00000030066	NUP160	protein_coding	0.417464756928885	7.14808955455935	81.6451034581502	7.59109661356403e-10	1.53833481853532e-08	9.9	9.6	9.2	12.3	13.1	12.9
ENSG00000138629	UBL7	protein_coding	-0.454730024268058	6.01030968143769	81.2947187918649	7.94666524644915e-10	1.60846214766751e-08	37.2	40.3	37.6	29.6	27.5	27
ENSG00000183779	ZNF703	protein_coding	-0.701152050276179	4.01869490331578	81.2455963688444	7.99792293068041e-10	1.61690066329461e-08	10.2	10	9.8	6.2	5.9	6.4
ENSG00000156802	ATAD2	protein_coding	0.337476121289665	7.21206334581481	81.1354370977216	8.11416220137197e-10	1.63844032694609e-08	15.5	16.5	16.5	20.2	20.6	20.4
ENSG00000237187	NR2F1-AS1	antisense	-0.640418135912712	4.80540108634974	80.7760913552025	8.50608694363447e-10	1.71552953978957e-08	3.5	3.6	3.7	2.3	2.4	2.3
ENSG00000113356	POLR3G	protein_coding	0.61543763191676	5.03861521951518	80.7342675731376	8.55300284868931e-10	1.7229356513194e-08	6.5	7.6	7.6	10.2	11.4	11.5
ENSG00000119326	CTNNAL1	protein_coding	0.374246128940477	6.49840391132432	80.6663702604144	8.62975777945533e-10	1.73589548813442e-08	34.7	35.8	34.6	43.5	47	45.6
ENSG00000255302	EID1	protein_coding	-0.362671078501593	7.3812415138044	80.6592231788153	8.63788003976714e-10	1.73589548813442e-08	81.9	83.3	87.7	63.7	66.2	66.6
ENSG00000108821	COL1A1	protein_coding	1.3212609946374	8.05206006102925	80.4554718506373	8.87290928486108e-10	1.78100997415008e-08	5.9	5.7	5.4	14.3	13.9	14.4
ENSG00000173757	STAT5B	protein_coding	0.343633773514519	7.10194634422404	80.2310831857778	9.13968995149027e-10	1.8323831538569e-08	21.7	22.1	21.2	27.7	27.6	27.2
ENSG00000110713	NUP98	protein_coding	0.329698227277166	8.98460583607439	80.1050557459626	9.29328245468602e-10	1.85876647061122e-08	36.2	38.9	38.4	46	49	47.5
ENSG00000169093	ASMTL	protein_coding	-0.61083514162844	5.10515520677936	80.1099738055213	9.28723716493594e-10	1.85876647061122e-08	12.2	11.2	12.5	7.3	7.9	8.3
ENSG00000143515	ATP8B2	protein_coding	-0.597420964642927	5.27407765670069	80.0774345277327	9.32731289097488e-10	1.8633677916119e-08	6.3	5.7	5.2	3.8	3.8	3.9
ENSG00000136710	CCDC115	protein_coding	-0.564222824784566	5.33314362343047	80.0556171207443	9.35428711568141e-10	1.86477446054691e-08	13.2	13.2	14.3	8.9	9.9	8.5
ENSG00000149823	VPS51	protein_coding	-0.423283296213262	6.78206065272893	80.0538939192798	9.35642117356237e-10	1.86477446054691e-08	34.7	33.9	34.7	25.8	25.1	26.2
ENSG00000108107	RPL28	protein_coding	-0.392368621364991	8.93463406853588	79.939092838401	9.49977475620274e-10	1.89111534928837e-08	105.5	106.6	108.7	84.4	79.2	80.8
ENSG00000163430	FSTL1	protein_coding	0.768321631041812	5.68371350314387	79.8790753725268	9.57565385479647e-10	1.90397795058724e-08	4.3	4.6	4.2	7.3	7.4	7.6
ENSG00000197050	ZNF420	protein_coding	-0.845414754996927	4.0562839075403	79.8434769306259	9.6209667807441e-10	1.91073983033321e-08	4.9	4.6	4.7	2.6	2.6	2.6
ENSG00000122965	RBM19	protein_coding	0.470457275942649	5.93779827608393	79.8024967381914	9.67341453346197e-10	1.91665157127832e-08	8.2	7.4	7.6	11	10.2	11.1
ENSG00000148840	PPRC1	protein_coding	0.339919161345263	7.16557693837031	79.804156413799	9.67128449038129e-10	1.91665157127832e-08	18.9	18.1	18.7	23.9	23.6	23.1
ENSG00000075539	FRYL	protein_coding	0.513772746985141	6.41882619317399	79.7650134245957	9.72165498704129e-10	1.92395422641668e-08	3.3	3.4	3	4.5	4.8	4.6
ENSG00000124224	PPP4R1L	transcribed_unprocessed_pseudogene	0.661741441146027	4.29847476435385	79.727652820374	9.7699939224936e-10	1.93125926648028e-08	2.4	2.3	2.1	3.8	3.5	3.6
ENSG00000122359	ANXA11	protein_coding	-0.30067715317548	8.09478756392352	79.6475151169231	9.87455013548435e-10	1.94964686728763e-08	45.2	45.4	45.7	37	36.8	36.9
ENSG00000174444	RPL4	protein_coding	-0.299413093714611	9.49938783105145	79.5568260028946	9.99431977161603e-10	1.9709918140033e-08	146.4	158.9	154.9	127.2	124.8	121.9
ENSG00000106105	GARS	protein_coding	0.307288155539225	8.519806264553	79.5024484869743	1.00668792621934e-09	1.9829874872999e-08	67.3	72.5	69.5	83.8	88.1	86.9
ENSG00000114867	EIF4G1	protein_coding	0.254369560325009	10.3648350319574	79.428633946606	1.01662786949868e-09	2.00023604451655e-08	135.5	135.5	136.3	158.7	163.1	164
ENSG00000056558	TRAF1	protein_coding	0.749262125701929	4.1304604121248	79.3730466016163	1.02418267004077e-09	2.01275712864641e-08	2.7	2.3	2.7	4.5	4.5	3.9
ENSG00000166197	NOLC1	protein_coding	0.300809378016661	8.72225450699112	79.3472335182792	1.02771130912815e-09	2.01734597393437e-08	77	79.6	79.9	93.7	96.5	101.2
ENSG00000138119	MYOF	protein_coding	0.325042521418743	9.15180491225762	79.1974905044815	1.04843959180549e-09	2.05564704653186e-08	85.1	87.9	87	106.3	111.6	107.8
ENSG00000115760	BIRC6	protein_coding	0.757131369506496	7.41387947466311	79.1553586906806	1.05435208338835e-09	2.06256683825388e-08	3.9	4	3.6	6.3	7.1	6
ENSG00000143416	SELENBP1	protein_coding	-1.64401335853036	1.70229694943078	79.1549497264997	1.05440964928191e-09	2.06256683825388e-08	2	2.4	2.4	0.8	0.6	0.8
ENSG00000101224	CDC25B	protein_coding	-0.295848186682055	8.25543695911539	79.1319958153241	1.0576460484982e-09	2.06650588042406e-08	90.9	94.2	90.9	74.5	76.1	74.2
ENSG00000188070	C11orf95	protein_coding	-0.665232260062866	5.17529752280404	79.0308373847408	1.07203619467616e-09	2.09220366353601e-08	6.1	5.9	5.8	4	3.6	3.7
ENSG00000096384	HSP90AB1	protein_coding	0.259848155108493	11.1189894672367	78.9638474094999	1.08168104691919e-09	2.10516126498307e-08	618.5	637.2	629	749.1	751.8	755.8
ENSG00000111554	MDM1	protein_coding	-0.572612063039052	4.30995837203714	78.9752171822835	1.08003756460554e-09	2.10516126498307e-08	6.1	6.2	6.1	4.3	3.8	4.3
ENSG00000189067	LITAF	protein_coding	-0.381643932802511	6.79288149026453	78.9587940192047	1.08241236570042e-09	2.10516126498307e-08	27.3	28.8	28.4	20.8	22.3	21.6
ENSG00000067082	KLF6	protein_coding	0.452161851017021	7.70131988311115	78.8480317976334	1.0985753962899e-09	2.13414054858569e-08	33.6	38.2	37.4	47.2	50.7	51.2
ENSG00000113569	NUP155	protein_coding	0.377671908612448	7.262602462345	78.8307410284512	1.10112179293258e-09	2.13484120823602e-08	12.1	12.3	12	14.8	16.3	16.1
ENSG00000128510	CPA4	protein_coding	2.40918546956124	1.24314041924426	78.8284317302751	1.10146235937626e-09	2.13484120823602e-08	0.2	0.2	0.1	1.2	0.9	1
ENSG00000124145	SDC4	protein_coding	-0.343224126863303	7.14259799218318	78.5743964101641	1.13962406029911e-09	2.20383268524168e-08	102.4	103.3	98.4	76.5	80.9	82.1
ENSG00000254122	PCDHGB7	protein_coding	-0.896068699905507	3.81584267546646	78.5741212554548	1.13966615401528e-09	2.20383268524168e-08	4.5	3.9	4.4	2.2	2.6	2
ENSG00000078114	NEBL	protein_coding	-0.449948406962283	6.56618313702566	78.5101992499285	1.14949033303263e-09	2.22028984212394e-08	4	4.1	3.9	3	3	2.8
ENSG00000160094	ZNF362	protein_coding	-0.792573601072674	4.20049998000419	78.4434627455446	1.15984389769015e-09	2.23773078936772e-08	8.2	7.4	7.7	4.9	4.4	4.3
ENSG00000171368	TPPP	protein_coding	-1.25079321483723	3.35338085895388	78.3776702915654	1.17014880066813e-09	2.25503818473113e-08	1.7	1.8	2.2	0.9	0.8	0.7
ENSG00000108010	GLRX3	protein_coding	0.3599652799388	6.92672921361009	78.3388760459625	1.1762709525454e-09	2.26425459783255e-08	19.8	21.8	20.5	27	26.2	26.4
ENSG00000102996	MMP15	protein_coding	-0.545588265719675	5.23927764427518	78.1891744048843	1.20021896708532e-09	2.30772477391456e-08	8.9	9.5	9.6	6.6	6.4	6.2
ENSG00000179604	CDC42EP4	protein_coding	-0.363902626955131	6.57864186735134	78.1344594770233	1.20910162440984e-09	2.32216210842622e-08	32.8	32.9	31.8	27.1	24.5	24.4
ENSG00000120334	CENPL	protein_coding	0.560642981546031	4.91820265543571	78.0751246422206	1.21881391224458e-09	2.33815822143538e-08	4.8	4.3	4.7	6.6	7	6.7
ENSG00000131504	DIAPH1	protein_coding	0.307442151218037	7.99884814088121	78.0431631966047	1.22408014441844e-09	2.34559847174785e-08	37.6	37.7	35.1	44.9	46.1	45.7
ENSG00000078902	TOLLIP	protein_coding	-0.378856401516137	7.29128751529	77.951157540942	1.23937623182736e-09	2.36989915255128e-08	28.7	28.7	30.1	22	22.7	22.5
ENSG00000140479	PCSK6	protein_coding	-1.04238026345204	4.64222782286321	77.9500224863591	1.23956620960614e-09	2.36989915255128e-08	0.9	0.8	0.9	0.5	0.4	0.4
ENSG00000072571	HMMR	protein_coding	0.437137316790456	6.54324787339521	77.9263884619488	1.24352900519432e-09	2.37478912054115e-08	13.7	15.2	14.7	20.2	18.7	20.4
ENSG00000124664	SPDEF	protein_coding	-1.22268212884849	2.01134481538452	77.9066045820909	1.2468566645377e-09	2.3784564884144e-08	6	5.7	5.9	2.5	2.3	2.8
ENSG00000143891	GALM	protein_coding	-0.787792887969987	3.55484525258856	77.8612761731587	1.25451693001357e-09	2.39037098468539e-08	7.8	7.4	7.6	4.4	4.6	4.2
ENSG00000171241	SHCBP1	protein_coding	0.48086581681324	5.44401498274208	77.8517874759199	1.2561268397509e-09	2.39074321155743e-08	8.7	9.2	9.4	12.3	13.4	12.3
ENSG00000175054	ATR	protein_coding	0.473431344840112	6.42335673559366	77.7991758206941	1.26509348029882e-09	2.40510066485156e-08	5.4	5.7	5.7	7.2	8.2	7.9
ENSG00000115053	NCL	protein_coding	0.264440245295606	10.4096665656554	77.7708146991342	1.26995549420391e-09	2.41163121433037e-08	167.3	166.9	165.4	193.3	200	206.8
ENSG00000187961	KLHL17	protein_coding	0.846934516902766	4.87270659409483	77.6887279096763	1.28414092586038e-09	2.43583229943504e-08	10.5	7.5	8	16.2	15.6	15.1
ENSG00000125885	MCM8	protein_coding	0.459205496622147	6.43975508785644	77.6627715112743	1.28866168622715e-09	2.44166717028307e-08	8.6	9.9	9.4	12.8	12.7	12.9
ENSG00000182218	HHIPL1	protein_coding	-1.08389757244977	3.50778223771858	77.6365828087531	1.29324018108123e-09	2.44759824193212e-08	2	1.8	1.7	0.8	0.9	0.9
ENSG00000106012	IQCE	protein_coding	-0.360902737065257	6.96515212194301	77.6077613758691	1.29829908821794e-09	2.45442426062319e-08	14.2	13.9	13.9	10.8	11.2	10.7
ENSG00000249859	PVT1	lincRNA	0.775503902095329	4.13314536037993	77.5552123866089	1.30757741311797e-09	2.46920288928567e-08	3.2	3.1	3.2	5.8	5.5	5
ENSG00000170558	CDH2	protein_coding	0.500475346121322	5.87402166014125	77.4914978666696	1.31892251388092e-09	2.48784703204257e-08	8.9	10.2	9.7	13.4	14.5	12.7
ENSG00000075213	SEMA3A	protein_coding	-0.691029298783478	6.26664493297119	77.4792931229413	1.32110771200976e-09	2.4891907960621e-08	2.2	2.2	2.3	1.2	1.4	1.4
ENSG00000183087	GAS6	protein_coding	-0.604168473120606	5.80301598208354	77.4265724530313	1.33059172184243e-09	2.50426845109788e-08	5.6	5.5	5.9	3.8	3.7	3.7
ENSG00000182580	EPHB3	protein_coding	-1.81785885820857	2.39572165827123	77.2591281441957	1.36120013946398e-09	2.55902597965303e-08	1.3	1.5	1.4	0.4	0.5	0.2
ENSG00000132436	FIGNL1	protein_coding	0.442580537801308	5.70589469694658	77.2230716483246	1.36788931770728e-09	2.56874415095231e-08	8.9	9.5	9.2	12.6	12.6	12.3
ENSG00000145833	DDX46	protein_coding	0.375681543805719	7.6410200099778	77.1781202018831	1.37627801339942e-09	2.58162871303702e-08	16.3	16.4	15.9	20.1	21.6	21.4
ENSG00000006210	CX3CL1	protein_coding	-0.351860263945037	6.96113969499682	77.0903745970885	1.39281194366453e-09	2.60830007811081e-08	51.5	51.3	52.5	41.5	40.5	39.8
ENSG00000016391	CHDH	protein_coding	-0.405592108875295	5.98486158337679	77.0863087905838	1.39358320249338e-09	2.60830007811081e-08	18.8	18.6	19.8	14.1	14.9	14.1
ENSG00000125945	ZNF436	protein_coding	-0.560938189206816	5.6918176051996	77.0714962054507	1.39639693009676e-09	2.61067527827049e-08	13.9	13.9	13.4	9.8	10.1	7.9
ENSG00000197958	RPL12	protein_coding	-0.367158818069576	7.39862201384896	76.999454974459	1.41016854091052e-09	2.63350922761643e-08	70.9	70.3	73.3	57.8	54.3	54.4
ENSG00000101361	NOP56	protein_coding	0.373975612032299	7.57930300048969	76.8558827640366	1.4380498475604e-09	2.68261373880998e-08	32.7	30.9	31.7	41.3	40.3	42.1
ENSG00000101447	FAM83D	protein_coding	0.434284196095987	5.85767572768895	76.7372370981662	1.46153596298121e-09	2.72042062889267e-08	21.3	22.5	22.7	29.8	30.2	29.8
ENSG00000103479	RBL2	protein_coding	-0.392126841139387	6.09402749079219	76.7382381741578	1.46133608892343e-09	2.72042062889267e-08	11.7	11.9	11.8	8.8	9.2	8.9
ENSG00000196159	FAT4	protein_coding	0.930008891142766	5.09962301111977	76.625315723046	1.48406774373836e-09	2.75932111517295e-08	1.1	1	0.9	1.9	2.1	1.7
ENSG00000077585	GPR137B	protein_coding	-0.762933974204578	4.20443839109673	76.6071649896938	1.48775672854226e-09	2.76314027132886e-08	10	11.3	11.1	6	6.8	6.2
ENSG00000143126	CELSR2	protein_coding	-1.08604574154888	3.66098378362351	76.5172237264249	1.50618197592812e-09	2.79428996434261e-08	1.1	1.1	1.1	0.4	0.6	0.5
ENSG00000196878	LAMB3	protein_coding	1.26178758918069	2.21757171235587	76.4998520246314	1.50976879049348e-09	2.79787306229498e-08	1.6	1.2	1.4	3.6	3.5	2.9
ENSG00000135829	DHX9	protein_coding	0.301147561086158	8.43251197138713	76.4907002382796	1.51166207890276e-09	2.79831334014628e-08	46.2	46.6	46.7	54.4	58.2	59.1
ENSG00000196542	SPTSSB	protein_coding	-1.05003225011965	2.50496158513972	76.4803230316591	1.51381195383407e-09	2.79922711507108e-08	3.6	3.4	3.5	1.9	1.7	1.5
ENSG00000086758	HUWE1	protein_coding	0.63127017423862	9.11268235800326	76.4224795213373	1.52585569406936e-09	2.81826197680423e-08	17.6	17.9	16.4	25.8	28.5	26.1
ENSG00000173692	PSMD1	protein_coding	0.30681357327869	7.99298656369287	76.4149022424017	1.52744096251859e-09	2.81826197680423e-08	42.7	45.3	43.6	52.1	55.2	55.3
ENSG00000213390	ARHGAP19	protein_coding	0.468571574273447	5.84752464191981	76.3456505678899	1.54201132116254e-09	2.84204289410775e-08	7	7.1	6.7	9.3	9.7	10
ENSG00000184163	FAM132A	protein_coding	-0.718708894779211	4.88429000579629	76.3281710640023	1.54571243394878e-09	2.84576098542138e-08	23.2	21.5	21.9	15.8	12.8	12.1
ENSG00000110047	EHD1	protein_coding	0.299675666478458	7.86682049680472	76.2953524253456	1.55268717704093e-09	2.85549140143295e-08	43.8	44	46.3	55.7	55.7	53.6
ENSG00000124126	PREX1	protein_coding	0.438480658235151	5.58266190453897	76.1764540627234	1.57823947258946e-09	2.89932883980809e-08	11.3	11.2	11.6	15.2	15.8	15
ENSG00000115648	MLPH	protein_coding	0.69412607035546	4.88881823315277	76.1575918772067	1.58233433240889e-09	2.90140296639694e-08	8	7.4	7.6	12.1	12.8	12.1
ENSG00000145386	CCNA2	protein_coding	0.453125989665887	6.055144243906	76.1475516897671	1.584518630841e-09	2.90140296639694e-08	21.5	20.3	20.6	27.6	30.1	27.4
ENSG00000160113	NR2F6	protein_coding	-0.352065680986716	7.34879931072144	76.1528871041415	1.58335748017617e-09	2.90140296639694e-08	79.4	77.3	82.5	65.7	60.8	61
ENSG00000179222	MAGED1	protein_coding	-0.333726566600473	8.48197662075358	76.069663728149	1.60157366070704e-09	2.92945848913525e-08	61.7	65	64.2	47.6	52.3	51.4
ENSG00000228594	FNDC10	protein_coding	-0.650898087854974	5.01605309621126	76.0151937449955	1.61361762586837e-09	2.94829745889744e-08	16.3	19.3	16.9	11.2	11.3	10.9
ENSG00000100302	RASD2	protein_coding	-0.810262848270016	3.68142719227473	75.905898255425	1.6380776851116e-09	2.98975712268587e-08	8.5	9.5	9.6	5.3	5.2	5.4
ENSG00000167721	TSR1	protein_coding	0.319170604483463	7.34452955907017	75.8306079735578	1.65515823768816e-09	3.01767307175487e-08	24.7	25.2	24.5	29.9	31.4	31.6
ENSG00000197548	ATG7	protein_coding	0.410372762299446	5.36926924593899	75.8069534183071	1.66056386370453e-09	3.02426614875757e-08	6.2	6.4	6.4	8.2	8.3	8.7
ENSG00000162434	JAK1	protein_coding	0.326077203290271	7.72174682383617	75.734053747859	1.67734239767149e-09	3.05153539968201e-08	30	32.7	32.8	39.3	40.9	39.4
ENSG00000141738	GRB7	protein_coding	-2.25654276272093	1.62911623964797	75.5180146855399	1.72814072443666e-09	3.1405705788929e-08	1.3	1.3	1.3	0.4	0.2	0.3
ENSG00000169180	XPO6	protein_coding	0.297235720038148	7.77071565605901	75.4722930065094	1.73910123945369e-09	3.15709452717582e-08	28.5	28.3	28.7	34.8	35.9	34.4
ENSG00000100714	MTHFD1	protein_coding	0.332971040491925	7.43869900390427	75.3882099074536	1.75945263917129e-09	3.19061255951008e-08	14.7	15.2	14.9	18.5	19.1	18.7
ENSG00000176533	GNG7	protein_coding	-1.45294819711737	2.40867064655172	75.2986436609689	1.78141197877906e-09	3.22697147409913e-08	2.2	1.8	1.7	0.8	0.6	0.7
ENSG00000173786	CNP	protein_coding	-0.386364732548927	6.82300948381133	75.2711714180109	1.78820613477988e-09	3.2358106942093e-08	15.2	15.4	15	12.1	12	10.8
ENSG00000183864	TOB2	protein_coding	-0.572416171820899	6.29916845736511	75.1838242705319	1.80999292507879e-09	3.27173159644457e-08	19.7	17.8	17.6	11.9	13.2	11.7
ENSG00000272841	RP3-428L16.2	antisense	-1.29175181734796	2.49639676818697	75.1682166435879	1.81391574064914e-09	3.27531943725547e-08	4.4	4.3	5.2	1.9	1.7	2.1
ENSG00000080345	RIF1	protein_coding	0.559804108319742	7.22927743951475	75.1578231902679	1.81653307653224e-09	3.276544880093e-08	5.1	5.1	4.9	6.8	8.1	7.3
ENSG00000100697	DICER1	protein_coding	0.533377297477147	6.22560743120555	75.073504739367	1.83791668099328e-09	3.31158100484727e-08	3.9	4.1	3.9	5.5	5.9	5.6
ENSG00000130713	EXOSC2	protein_coding	0.462718642430822	5.49847613758886	75.0311555526511	1.84875819775851e-09	3.32756787010827e-08	8.8	8.9	8.4	11.4	12.4	12.1
ENSG00000075945	KIFAP3	protein_coding	-0.525735994193691	5.38749652113675	74.9625874671378	1.86645728360012e-09	3.35585048405591e-08	10.1	10.4	11.1	6.6	7.9	7.3
ENSG00000261236	BOP1	protein_coding	0.341593156218437	7.7048706437723	74.939391657178	1.87248568278612e-09	3.36311163918896e-08	48.9	48.3	50.9	65.1	60.7	62
ENSG00000094804	CDC6	protein_coding	0.477573696222479	6.04133542711778	74.8823250443269	1.8874057426174e-09	3.3790661661377e-08	8.9	8.9	8.4	11.5	12.5	12.3
ENSG00000110931	CAMKK2	protein_coding	-0.371411968615814	6.64883593164488	74.8926617200247	1.88469380783983e-09	3.3790661661377e-08	18.3	19	19.4	14.6	14.9	14.3
ENSG00000126351	THRA	protein_coding	-0.63413616282907	5.03732541969652	74.8842331966686	1.88690480463504e-09	3.3790661661377e-08	4.8	4.8	4.9	3	3.2	3.1
ENSG00000158050	DUSP2	protein_coding	1.03134052531464	2.53228005868353	74.8748632085142	1.8893660298208e-09	3.3790661661377e-08	4.1	4.6	4.5	9.3	8.8	8.8
ENSG00000143669	LYST	protein_coding	0.51845034806191	5.86158678968115	74.8403538514171	1.8984603265145e-09	3.3917418581841e-08	3.2	3.1	2.9	4.1	4.6	4.3
ENSG00000090530	P3H2	protein_coding	0.40731683329068	5.70305817692652	74.7721366514874	1.91657589482777e-09	3.42049093964986e-08	18.4	19.1	19.2	25.9	24.2	25.1
ENSG00000116560	SFPQ	protein_coding	0.327718413454169	8.88024962602551	74.74982230019	1.92254173548635e-09	3.4275187628117e-08	49.3	48.8	47.4	59.4	59.7	63.5
ENSG00000165661	QSOX2	protein_coding	0.346953672621275	6.87848787285239	74.7245052536034	1.92933444663567e-09	3.43238752448309e-08	21.1	20.7	21.4	27	27.8	25.3
ENSG00000172830	SSH3	protein_coding	-0.392928981573048	6.02611559753147	74.7246214030524	1.92930322444831e-09	3.43238752448309e-08	28.2	27.3	28.6	21.8	21.1	21.2
ENSG00000135535	CD164	protein_coding	-0.282916750163745	9.22894425041884	74.6845335540208	1.94011145598274e-09	3.44793099028015e-08	100.3	105.2	101.8	81.9	84.1	86.7
ENSG00000158055	GRHL3	protein_coding	-1.39521115547936	3.89979953432777	74.6637658280964	1.94573619588173e-09	3.45429489985264e-08	1.4	1.6	1.7	0.6	0.5	0.6
ENSG00000258441	LINC00641	processed_transcript	1.35968531503954	3.55928636780546	74.6472888021195	1.95021126271019e-09	3.45860656359549e-08	0.8	1	0.7	1.9	2.3	2.2
ENSG00000167522	ANKRD11	protein_coding	0.40032453500743	7.68699079274837	74.5995572433381	1.96323720004103e-09	3.47805785302866e-08	8.6	8.6	8.1	10.9	11.6	10.8
ENSG00000125534	PPDPF	protein_coding	-0.398879220498808	7.54967386761653	74.5752904250224	1.96989530494094e-09	3.48619901034626e-08	220.2	217.4	235.8	174.8	169.6	166.3
ENSG00000132670	PTPRA	protein_coding	-0.375713943361259	6.80956385969881	74.5594829245595	1.97424542215634e-09	3.49024287446279e-08	32.1	33.5	34	26.8	25.5	24.4
ENSG00000095321	CRAT	protein_coding	-0.415238774761807	6.05389936010369	74.4273452677528	2.01101373547707e-09	3.55153010901756e-08	25.9	25.4	25.8	20.5	18.3	19.2
ENSG00000163755	HPS3	protein_coding	-0.367599132647915	6.63292258272499	74.3483706229746	2.03333856802196e-09	3.58720826076609e-08	27.4	29.7	28.9	21.1	23	22.4
ENSG00000198125	MB	protein_coding	-1.16391432045101	2.05144175251486	74.316092713764	2.04253926540273e-09	3.59968259901684e-08	5.3	5.4	5.9	2.5	2.6	2.3
ENSG00000183770	FOXL2	protein_coding	-0.657900955612614	4.07145108801099	74.2404068562865	2.06428850931699e-09	3.63288811323728e-08	9.3	9.2	10.1	5.7	6.6	5.7
ENSG00000253910	PCDHGB2	protein_coding	-1.0090487436905	2.83122390928688	74.235594256532	2.06567982771494e-09	3.63288811323728e-08	2.8	2.8	2.4	1.4	1.2	1.5
ENSG00000120802	TMPO	protein_coding	0.339191475506298	8.05090560833509	74.1338932416084	2.09531753791893e-09	3.68118105076588e-08	23.5	25.9	25.3	30.2	31.8	32.4
ENSG00000126787	DLGAP5	protein_coding	0.435567546856545	6.25916172886023	74.110238900384	2.10227594619733e-09	3.68957069228256e-08	19.2	19.2	20.5	24.7	28.8	25.6
ENSG00000004059	ARF5	protein_coding	-0.35281242516184	6.64682488906047	74.0728340260099	2.11332990330623e-09	3.70512330869072e-08	63.3	63.7	64.9	47.9	50.6	51.6
ENSG00000164611	PTTG1	protein_coding	0.43693343732975	6.22282350105268	74.0595707565265	2.11726442159589e-09	3.70817471392664e-08	33.4	36.9	35	49.8	46	47
ENSG00000139734	DIAPH3	protein_coding	0.566114652996705	5.28652008841799	74.0303360984696	2.1259645400908e-09	3.71955762857916e-08	3.9	4.2	3.7	5.3	6.2	5.9
ENSG00000166226	CCT2	protein_coding	0.315219208544869	8.50914214351546	73.9190297258176	2.15944083649449e-09	3.77422022519063e-08	69.5	75.2	75.7	92	90.1	92.1
ENSG00000147162	OGT	protein_coding	0.4455042171359	7.50984284325572	73.7331664053355	2.21660535898199e-09	3.87012884009861e-08	20.4	17.5	16.8	24.5	25	25.2
ENSG00000113070	HBEGF	protein_coding	0.745554985595392	3.27597665111073	73.7057028326669	2.22518860268637e-09	3.88110552879281e-08	4.5	4.5	4.9	7.3	7.6	8.6
ENSG00000085511	MAP3K4	protein_coding	-0.407680420242589	6.18140546068523	73.6973776197796	2.227797521486e-09	3.88165009387988e-08	15.3	15.4	15	10.8	12.4	11
ENSG00000164211	STARD4	protein_coding	0.770497298768324	5.10747454351678	73.6702255993521	2.23632908786118e-09	3.8859911646787e-08	1.4	1.5	1.5	2.5	2.5	2.5
ENSG00000171467	ZNF318	protein_coding	0.439672117284828	6.80968489731345	73.667502051046	2.23718679559338e-09	3.8859911646787e-08	8.9	8.9	8.7	10.8	12.8	12.1
ENSG00000198755	RPL10A	protein_coding	-0.391977492432208	7.48080293830103	73.6730173006494	2.23545028260596e-09	3.8859911646787e-08	145	148.9	150.8	114.3	115.2	109.1
ENSG00000162139	NEU3	protein_coding	0.43596066027404	6.05041648081413	73.5748162154664	2.26658666930068e-09	3.9330165603543e-08	9.6	9.5	9.2	12.3	13.2	12.7
ENSG00000074621	SLC24A1	protein_coding	-0.643871249608458	4.4969523290031	73.5570489655549	2.27226953258952e-09	3.93883357644056e-08	3.1	3.3	3.3	2	2.1	2.1
ENSG00000051341	POLQ	protein_coding	0.633725142383096	4.69028495392625	73.4914968867151	2.29336874024475e-09	3.97133453677013e-08	2.6	2.6	2.2	3.8	3.9	3.9
ENSG00000172819	RARG	protein_coding	-0.417405900141557	5.49424433795825	73.4133298652687	2.31880289705004e-09	4.01126793889894e-08	15.2	14.5	14.7	11.4	11.1	10.6
ENSG00000198793	MTOR	protein_coding	0.330528074576223	7.91171938942164	73.37371566123	2.33180782359174e-09	4.02964049350961e-08	14.5	14.6	14.5	18.2	18.5	18.1
ENSG00000174669	SLC29A2	protein_coding	0.584406064363807	5.01031206272183	73.2853047225184	2.36111470923809e-09	4.07611845769489e-08	8.3	8.5	8.1	13	12.6	11.7
ENSG00000115129	TP53I3	protein_coding	-0.458145719776159	5.50072555400963	73.0564907141218	2.43880992621002e-09	4.20398599493539e-08	24.2	25	24.8	18.9	17.4	17.8
ENSG00000164934	DCAF13	protein_coding	0.346509785369401	7.15377290008234	73.0525911431873	2.44015754158430e-09	4.20398599493539e-08	12	12.6	12.6	15.7	15.8	15.8
ENSG00000135108	FBXO21	protein_coding	-0.419576355367641	6.33983677521781	73.0275165094395	2.44884191367392e-09	4.21465144429765e-08	12.4	13	12	8.5	9.7	9.7
ENSG00000110011	DNAJC4	protein_coding	-0.657455753585102	5.18269006393964	72.8584163746517	2.50827933840525e-09	4.31255636809636e-08	19.2	19.6	18.6	12.7	13.1	10.3
ENSG00000136813	KIAA0368	protein_coding	0.345955239034797	7.31037841653735	72.8299506814465	2.51843582199634e-09	4.32561827515856e-08	16.1	16	15.8	19.3	21.3	20.2
ENSG00000168936	TMEM129	protein_coding	-0.492521538377563	5.79428357319354	72.6827526857771	2.57166302113973e-09	4.41255601221142e-08	20.6	19.5	20.8	14.4	14.6	14.2
ENSG00000137103	TMEM8B	protein_coding	-0.758512199193268	4.02213962071753	72.6330592151197	2.58990325305561e-09	4.43934633670314e-08	4	4.2	3.7	2.3	2.5	2.1
ENSG00000183741	CBX6	protein_coding	-0.359694674962437	7.93725825132539	72.6150532232164	2.59654659010976e-09	4.44622430794783e-08	36.7	33	33.3	25.3	27.6	27.2
ENSG00000204852	TCTN1	protein_coding	-0.668074398992454	4.63878930719835	72.4783771731292	2.64757228020302e-09	4.52901003114486e-08	3.4	3.4	3.8	2.4	2.2	2
ENSG00000204219	TCEA3	protein_coding	-0.698597803047801	4.18658450976671	72.4372277873641	2.66314419585304e-09	4.55104146148758e-08	7.2	7.5	7.3	5.1	4.4	4.1
ENSG00000114054	PCCB	protein_coding	-0.372199782594551	6.53940558009114	72.4252439490673	2.66769758537795e-09	4.55421786772451e-08	15.7	15.7	16.4	12.8	11.9	12.4
ENSG00000115419	GLS	protein_coding	0.37863752873346	6.80333046752578	72.2874300821069	2.72066481012572e-09	4.630609864646e-08	11.1	11.3	11.4	13.6	15.1	15.1
ENSG00000123989	CHPF	protein_coding	-0.570302523858258	5.89150026637857	72.2926971176718	2.71861991943064e-09	4.630609864646e-08	13.9	12.8	13.5	9	8.7	9.5
ENSG00000164032	H2AFZ	protein_coding	0.331843619743883	7.64647052392184	72.2980846665346	2.71652994281027e-09	4.630609864646e-08	67	65.2	66	81.8	82.4	85.3
ENSG00000196083	IL1RAP	protein_coding	1.08663207131417	2.50478567268522	72.1851258502099	2.76071215117203e-09	4.69404386991535e-08	0.6	0.5	0.5	1	1.1	1.1
ENSG00000051523	CYBA	protein_coding	-0.454980011747649	7.24268626039135	72.0583831550724	2.81120347417252e-09	4.77509044391858e-08	63	57.3	61.9	47.8	42.4	43
ENSG00000143545	RAB13	protein_coding	-0.420507697487599	5.9104434487963	72.0220347881198	2.82586559904373e-09	4.79517615355805e-08	30.3	30.4	30	22.6	21.9	23.5
ENSG00000160058	BSDC1	protein_coding	-0.391986000827965	6.31481989482081	71.9910215123486	2.83844040909693e-09	4.81168318496963e-08	15.4	14.8	15.3	12.1	11.4	11.3
ENSG00000118200	CAMSAP2	protein_coding	0.510310471770879	7.17327016556434	71.9779047453519	2.84377682167963e-09	4.8158990043294e-08	12.6	13.2	12.7	17.4	18.7	18.5
ENSG00000154917	RAB6B	protein_coding	-0.510543780643783	5.58111597772516	71.9462066839105	2.8567172297387e-09	4.83297076074212e-08	11.6	11.9	11.7	8.3	8.7	7.6
ENSG00000154118	JPH3	protein_coding	-0.838259256025844	4.3284255128084	71.9335836153267	2.86188800920833e-09	4.83687692436299e-08	2.8	2.7	2.4	1.4	1.5	1.5
ENSG00000111696	NT5DC3	protein_coding	0.520332251519227	4.97417697777418	71.819669575882	2.90900640639107e-09	4.91160012731423e-08	3.4	3.7	3.5	4.8	5.2	5.1
ENSG00000104881	PPP1R13L	protein_coding	0.480731915655512	5.49127610335732	71.6187567026927	2.99414680376931e-09	5.05030689925201e-08	6.7	6.9	6.7	9.5	9.2	9.6
ENSG00000148175	STOM	protein_coding	0.458359125425118	6.21906478123679	71.3935162125378	3.09277971086339e-09	5.21147257161537e-08	25.3	25.4	25.7	32.6	35.6	36.7
ENSG00000158604	TMED4	protein_coding	-0.332093070249623	7.50575730521859	71.385543142869	3.09633426506109e-09	5.2122654794619e-08	54.2	55.3	53	43.1	42.1	44
ENSG00000146278	PNRC1	protein_coding	-0.531376047468047	5.80818167144762	71.37828850238	3.09957233020209e-09	5.21252457241249e-08	20.4	21.9	21.5	14.9	14.1	15.3
ENSG00000105088	OLFM2	protein_coding	0.673717892921162	5.46924981721322	71.3695668018183	3.10347000947038e-09	5.21389131511521e-08	4.7	4.8	4.9	7.2	7.9	7.9
ENSG00000065526	SPEN	protein_coding	0.56237855419484	7.30571262136345	71.2913205106808	3.13867350467242e-09	5.25735588726151e-08	6.6	6.5	6.1	9.1	10.3	8.9
ENSG00000107331	ABCA2	protein_coding	-0.353551004988468	6.58881474654707	71.2981652051253	3.13557703416622e-09	5.25735588726151e-08	13.2	12.6	13.3	10.2	10.5	9.9
ENSG00000276290	RBBP4P3	processed_pseudogene	7.88857252937791	-1.12001444443349	84.5160424504543	3.1359452750393e-09	5.25735588726151e-08	0	0	0	1.6	0.9	1.9
ENSG00000072210	ALDH3A2	protein_coding	-0.390211362375079	6.66764477357744	71.1775354109489	3.19063123458644e-09	5.33381389671072e-08	12.7	13.4	14.1	10	10.3	10.3
ENSG00000138172	CALHM2	protein_coding	-0.943570644346057	3.00768711071452	71.1803522427049	3.18933392440694e-09	5.33381389671072e-08	5.5	5.4	5.4	3	2.6	3
ENSG00000175224	ATG13	protein_coding	-0.391345948252887	6.3909890294697	71.1586254840726	3.19935496682938e-09	5.34311247968215e-08	12.7	12.8	13.4	10.3	9.9	9.5
ENSG00000082014	SMARCD3	protein_coding	-0.57719626835228	5.20106706756031	71.1248638084004	3.21499383905651e-09	5.35864012563058e-08	9.2	8.5	8.5	5.9	5.8	6
ENSG00000137522	RNF121	protein_coding	0.471509097345732	5.40803784557366	71.1268228464136	3.21408415230133e-09	5.35864012563058e-08	11.2	11.1	11.8	15.5	15.8	16
ENSG00000164850	GPER1	protein_coding	-1.40967944998072	2.09272458092105	71.0649309876398	3.24295753211763e-09	5.39992366998227e-08	2	2.2	2.5	0.8	0.7	1
ENSG00000144655	CSRNP1	protein_coding	0.859565020948294	3.29803195150745	71.0452483037395	3.25219787634603e-09	5.40997995158704e-08	2.3	2.3	2.5	4.5	4.3	4.1
ENSG00000109929	SC5D	protein_coding	0.404519264643432	6.76458679396358	71.0163783152714	3.26580238346852e-09	5.42726903471008e-08	9.3	9.8	10.3	13.4	12.5	12.9
ENSG00000138735	PDE5A	protein_coding	-0.318271439980332	6.60287901145973	70.9723959653302	3.28664560920047e-09	5.45430133196508e-08	23.8	24.3	23.8	18.8	19.5	19.4
ENSG00000180801	ARSJ	protein_coding	0.420155216048836	5.64260280383644	70.9684486420377	3.2885231981968e-09	5.45430133196508e-08	10.3	10.8	11.1	13.6	14.8	14.6
ENSG00000117395	EBNA1BP2	protein_coding	0.380375035312559	7.11162128587598	70.9555604017582	3.29466163689533e-09	5.45912512991843e-08	32.5	31.9	33.5	43.9	41.2	42.5
ENSG00000111540	RAB5B	protein_coding	-0.308691709056811	7.47264633714406	70.8520193588335	3.34442389400104e-09	5.53615163883561e-08	37.9	38.5	36.4	29.6	30.8	30.6
ENSG00000146007	ZMAT2	protein_coding	-0.342704061555581	6.64217878738859	70.8064359357617	3.36658607809605e-09	5.56738466789641e-08	67.1	67.2	68.6	53.5	52.8	53.7
ENSG00000011304	PTBP1	protein_coding	0.262507152078099	9.0704185979339	70.5853577689202	3.47632565306879e-09	5.74324338832019e-08	73	72.2	72.6	88.5	87.2	85.6
ENSG00000172270	BSG	protein_coding	-0.313428141278762	9.4912580577573	70.5716941500535	3.48323257538198e-09	5.74903454653622e-08	213.8	210.3	215.3	177	166.5	171.2
ENSG00000013573	DDX11	protein_coding	0.446361444112956	5.24780063046477	70.5486489896402	3.49491515520918e-09	5.76268888177467e-08	4.6	4.5	4.4	6.2	6.2	6.1
ENSG00000072803	FBXW11	protein_coding	0.342013510380267	7.50440965872358	70.4613397866086	3.5395579692115e-09	5.82493371349986e-08	27.1	28.5	28.6	35.8	35.2	35.8
ENSG00000167106	FAM102A	protein_coding	-0.25967046976336	8.09954658310051	70.4626277098473	3.53889501071926e-09	5.82493371349986e-08	87.3	87.8	89.2	73.3	74.6	72.9
ENSG00000171105	INSR	protein_coding	-1.89023910523785	3.08649115114867	70.427499209327	3.5570251463213e-09	5.84798463015334e-08	0.4	0.5	0.5	0.1	0.2	0.1
ENSG00000110172	CHORDC1	protein_coding	0.470272010293083	5.8615436050287	70.3392354783428	3.60301919828425e-09	5.91784523519943e-08	5.1	4.9	4.9	6.6	7	7
ENSG00000170315	UBB	protein_coding	-0.323941384987501	9.04871021443084	70.3201861894679	3.6130290509622e-09	5.9285246592536e-08	393.8	387.3	397.4	323.7	307.3	310.8
ENSG00000137834	SMAD6	protein_coding	0.498190688280915	4.98299457783931	70.2897484494666	3.62908506032266e-09	5.94771291427271e-08	5.3	4.9	4.9	7.6	7.3	6.4
ENSG00000137955	RABGGTB	protein_coding	0.554241416868277	5.72291732948468	70.2844785401343	3.63187270581913e-09	5.94771291427271e-08	8.2	7.9	7.8	11.9	11.9	11.3
ENSG00000143434	SEMA6C	protein_coding	-0.956461450064123	3.8884703141723	70.2780422983414	3.63528042153938e-09	5.94771291427271e-08	3.2	2.9	3.3	2	1.4	1.4
ENSG00000132604	TERF2	protein_coding	-0.527499788958181	5.66252343740453	70.2542805258406	3.64789095019159e-09	5.96257301249402e-08	9.2	9.1	9	6.4	6.5	6
ENSG00000021355	SERPINB1	protein_coding	-0.472296932232076	5.02196514822512	70.2330087873927	3.65921974132696e-09	5.97531138629633e-08	17.4	18.2	18.8	12.9	13.2	13
ENSG00000235750	KIAA0040	protein_coding	-0.923261243296094	2.59253920968954	70.2204017801524	3.665951690511e-09	5.98052601557206e-08	3.9	3.6	3.9	1.9	1.9	2.2
ENSG00000143476	DTL	protein_coding	0.458575058756853	5.90997598932818	70.1953505415951	3.67936805899143e-09	5.98706608133072e-08	9.9	11.3	10.8	14.9	15.2	13.8
ENSG00000182220	ATP6AP2	protein_coding	-0.382576043711185	6.57145747095573	70.1930776355568	3.68058792882233e-09	5.98706608133072e-08	12.5	12.7	12.6	9.2	9.4	10.4
ENSG00000213465	ARL2	protein_coding	-0.442074548990928	6.20542545562236	70.2029786966116	3.67527718788504e-09	5.98706608133072e-08	46.3	46.3	49.3	36	35.6	32.7
ENSG00000133639	BTG1	protein_coding	-0.478521263844918	6.04675404168092	70.1242078274698	3.71775651847159e-09	6.03590806135335e-08	21	21.5	21.2	15.5	15.2	15.1
ENSG00000232956	SNHG15	lincRNA	0.643245517944659	4.78264706919291	70.1288932085337	3.7152151500474e-09	6.03590806135335e-08	6.2	5.4	4.9	9.3	7.9	8.8
ENSG00000114554	PLXNA1	protein_coding	0.34158215109604	8.63897646935735	70.077092871722	3.74341557037916e-09	6.07173383445088e-08	26.6	25.4	26.7	33.2	34.4	32.1
ENSG00000101412	E2F1	protein_coding	0.385050303700687	6.34523791389601	69.9879088330861	3.79250633672184e-09	6.14546017228531e-08	28.6	27.7	27.3	36.6	36.2	36.5
ENSG00000100941	PNN	protein_coding	0.406188817598689	6.6021501376786	69.9003312296108	3.84138423963919e-09	6.21274976403272e-08	24	22.1	21.8	31.7	29.2	29.4
ENSG00000181026	AEN	protein_coding	0.477858678541482	5.88121469860842	69.9058290356615	3.83829610285449e-09	6.21274976403272e-08	6.5	6.3	6	9	8	9.4
ENSG00000111642	CHD4	protein_coding	0.344232124136033	7.81453866554916	69.8360272788386	3.87770219065994e-09	6.2654918474516e-08	23.2	22.7	21.7	28.2	29.2	28.4
ENSG00000174238	PITPNA	protein_coding	-0.351546085232046	6.76524966089143	69.8279701363301	3.88227860563685e-09	6.26689500610014e-08	30.4	29.8	30.3	22.9	24.4	23.5
ENSG00000059588	TARBP1	protein_coding	0.358435520757791	6.48787103798977	69.8203011724611	3.88663990960133e-09	6.26794857940574e-08	15	14.7	14.2	19.2	19	18.1
ENSG00000103342	GSPT1	protein_coding	0.304552521757119	8.04447975836909	69.7724457007462	3.91397387986308e-09	6.30601263523031e-08	28.6	29.5	29	34.3	37.1	36
ENSG00000161547	SRSF2	protein_coding	0.317759319529011	8.2834007474455	69.5728991725476	4.03018905797213e-09	6.48706907321781e-08	86.3	82	86.1	107.7	105.5	103.9
ENSG00000214253	FIS1	protein_coding	-0.448750522655849	5.83032370870969	69.4716244153601	4.0905797915573e-09	6.57801037650904e-08	39.9	41.4	39.9	30.5	30.1	28.2
ENSG00000068489	PRR11	protein_coding	0.489283249687056	5.49506132623264	69.4080619834658	4.1289768485369e-09	6.63344464991656e-08	10.7	10.5	9.9	13.6	15.4	14.4
ENSG00000110321	EIF4G2	protein_coding	0.270505727514881	11.0981108196556	69.3458240600208	4.16694796758739e-09	6.68174455409815e-08	246.5	261.3	258.2	297.8	311.1	315
ENSG00000157570	TSPAN18	protein_coding	-0.790329768233599	3.63055846299174	69.3490621640344	4.16496321971581e-09	6.68174455409815e-08	3.9	3.8	4	2.3	2.1	2.3
ENSG00000188763	FZD9	protein_coding	-1.0138428328548	3.19891227478381	69.3143387780351	4.18629928849206e-09	6.70641177960231e-08	5	5.1	5.6	3	2.4	2.4
ENSG00000058804	NDC1	protein_coding	0.335908446991925	6.92116291339251	69.2704648081472	4.21342551917761e-09	6.74347582382773e-08	19.4	19.8	20.2	24.5	24.8	25.6
ENSG00000104805	NUCB1	protein_coding	-0.358419628021443	7.063721539467	69.2298841751815	4.23868315644207e-09	6.77414345611146e-08	52.5	52.8	52.2	43.2	40.4	39.4
ENSG00000149503	INCENP	protein_coding	0.420393032736967	6.60399191236581	69.2268096074434	4.24060338238324e-09	6.77414345611146e-08	18.6	17.6	17	24.8	22.9	23.7
ENSG00000175906	ARL4D	protein_coding	-1.08925773857071	3.62090664207594	69.188218161581	4.26478511221973e-09	6.8063392994925e-08	13.1	12	13.9	8.4	5.2	5.1
ENSG00000119801	YPEL5	protein_coding	-0.442205161350368	6.40930661348745	69.1377439063739	4.29663580445285e-09	6.85070205009978e-08	30.1	33.4	32.7	23.5	22.1	25.5
ENSG00000123472	ATPAF1	protein_coding	-0.404485744909545	6.00196806907671	69.0968195245741	4.32264723390543e-09	6.88567963244445e-08	15.1	14.9	15.8	11	11.4	12.3
ENSG00000130270	ATP8B3	protein_coding	0.429015663242864	5.32517122136586	69.0322728119461	4.36401626051818e-09	6.94503190386231e-08	6.2	6.2	6.3	8.1	8.4	8.6
ENSG00000120075	HOXB5	protein_coding	-0.40848423902481	5.95286870341111	69.0216838913227	4.37084325326486e-09	6.94935294670078e-08	38	37	36.7	27.4	28.9	27.6
ENSG00000204574	ABCF1	protein_coding	0.274404899371355	7.87596525032545	69.0064179418959	4.38070580185685e-09	6.95848766514874e-08	42.6	44	44.5	53.1	52.4	53
ENSG00000060339	CCAR1	protein_coding	0.381766290810158	6.97118625268443	68.9746239140758	4.40132287516323e-09	6.98467210451961e-08	15.1	14.6	14.2	18.2	19.3	19.8
ENSG00000169908	TM4SF1	protein_coding	-0.257828022893974	9.47354355022308	68.9503858979015	4.417109985721e-09	7.00314970625428e-08	371.4	399.7	393.5	324.8	324.3	325
ENSG00000198961	PJA2	protein_coding	-0.359654164254484	7.07408999041096	68.9273992286074	4.43213807901991e-09	7.02039040988899e-08	29.7	31.4	30	22.5	24.3	24.1
ENSG00000127586	CHTF18	protein_coding	0.69370768284044	5.4644228763866	68.9033058172475	4.44794851592612e-09	7.03883687899508e-08	9.5	7	7.4	13.6	12.9	12.4
ENSG00000188322	SBK1	protein_coding	-0.872457810963429	4.74396182434154	68.8753740664865	4.46635335089678e-09	7.06135060650201e-08	3	2.6	2.7	1.8	1.4	1.5
ENSG00000135454	B4GALNT1	protein_coding	0.43953135817181	6.29591565583957	68.743089408741	4.55463308590933e-09	7.19419194251902e-08	7.7	7.4	7.5	10.3	10.1	10.3
ENSG00000162426	SLC45A1	protein_coding	-0.569927326702894	4.89515120209836	68.7327659910445	4.5616005486853e-09	7.19846973607192e-08	16.9	15.9	18	11.9	10.3	12.2
ENSG00000105404	RABAC1	protein_coding	-0.51655135791559	5.82224938842795	68.724169690988	4.56741105703676e-09	7.20091551072558e-08	30.4	30.8	33.1	22.6	22.5	20.6
ENSG00000150990	DHX37	protein_coding	0.414811149293955	6.9358944867978	68.6536478123154	4.61537927911735e-09	7.26976003693965e-08	15.1	15.2	13.9	19.9	18.9	20.3
ENSG00000137802	MAPKBP1	protein_coding	0.460466157335396	5.62405925005725	68.6317266102577	4.63039952626044e-09	7.28662778336385e-08	4.3	3.9	4.2	5.9	5.5	5.8
ENSG00000157106	SMG1	protein_coding	0.791127766313198	8.17696326018953	68.617289989746	4.64031997373133e-09	7.2954463140496e-08	5.4	5.4	5.2	9	10.3	8.3
ENSG00000082781	ITGB5	protein_coding	0.268498946926207	8.47237648117638	68.5652468861137	4.67627189402563e-09	7.34513673614564e-08	70.9	69.9	73.3	85.8	86	86
ENSG00000123096	SSPN	protein_coding	-0.544400273779477	5.23753098000895	68.5345996304796	4.69758278459957e-09	7.37175920543336e-08	6.7	7.3	7	4.8	4.7	4.9
ENSG00000178585	CTNNBIP1	protein_coding	-0.375148748886054	6.32526301004853	68.4985430261621	4.72278835366217e-09	7.40443840122861e-08	22.3	22.7	23.1	17.7	17.3	17.4
ENSG00000152818	UTRN	protein_coding	0.619206359055856	7.02040135746507	68.4454228174175	4.76018652335452e-09	7.45615499825902e-08	6.4	6.7	6.2	9.9	10.3	9.4
ENSG00000129951	PLPPR3	protein_coding	-0.379998801557456	6.48546350238214	68.3863032376178	4.80218161366792e-09	7.51496957894459e-08	66.4	61.6	59	47.9	48.7	47.2
ENSG00000111077	TNS2	protein_coding	-0.441884504251072	5.74268241155304	68.3609425030059	4.82031783105186e-09	7.53637295676295e-08	13.6	13.4	13	9.8	10.2	9.4
ENSG00000143322	ABL2	protein_coding	0.608022884137243	5.82387140790278	68.330485643332	4.84219542479609e-09	7.56358085716069e-08	2.7	2.8	2.8	3.9	4.4	4.3
ENSG00000164509	IL31RA	protein_coding	0.895344041527693	2.66212686799543	68.3189614520049	4.8505011203199e-09	7.56955858121206e-08	2.5	2.4	2.7	4.4	4.3	5.3
ENSG00000142002	DPP9	protein_coding	0.317092253151461	7.22614501214446	68.2816976155179	4.87746243012935e-09	7.60461185716016e-08	19.4	18	19	22.9	23.6	23.7
ENSG00000148396	SEC16A	protein_coding	0.36989977442763	7.77638924284161	68.1599456722194	4.96667750508116e-09	7.73657295054163e-08	13.9	14.7	13.7	18.4	18.9	17.1
ENSG00000171517	LPAR3	protein_coding	-0.923131915170923	2.90713196571285	68.1290735509445	4.98957603075057e-09	7.76508512851891e-08	5.3	4.8	4.8	2.4	2.7	2.7
ENSG00000168014	C2CD3	protein_coding	0.461951171003514	6.42344752183149	68.0895513652839	5.01905562864557e-09	7.80377729344423e-08	4.6	4.9	4.2	5.9	6.7	6.3
ENSG00000175899	A2M	protein_coding	-2.81197852235895	0.321423501895159	67.9974686652883	5.08846606297406e-09	7.90442692374307e-08	0.4	0.3	0.5	0.1	0.1	0.1
ENSG00000087074	PPP1R15A	protein_coding	0.591000912133712	4.37434915121837	67.9840449893412	5.09867015262965e-09	7.90762727114229e-08	6.3	6.5	7	9.2	9.8	10.8
ENSG00000103540	CCP110	protein_coding	0.398510680519646	6.71324655277309	67.9824502378902	5.099883868141e-09	7.90762727114229e-08	8.3	9.1	9	11.2	12.2	11.3
ENSG00000135318	NT5E	protein_coding	0.322446547267483	7.57456430601871	67.924369839763	5.14429853732708e-09	7.96918327950183e-08	77.2	80.9	81.9	99.9	99.9	100.2
ENSG00000240694	PNMA2	protein_coding	0.394185862113906	5.66325715523911	67.9117704297442	5.1539879972544e-09	7.97688197267368e-08	11.6	12.6	12.5	15.8	16.2	16.1
ENSG00000131507	NDFIP1	protein_coding	-0.33757904001449	6.87811618557662	67.8907817033828	5.17017260335806e-09	7.99460998804708e-08	22	23.4	23.4	18.6	17.9	17.9
ENSG00000138035	PNPT1	protein_coding	0.365494948534097	6.52692171344998	67.8280441527929	5.21887542584699e-09	8.05517932166575e-08	15.1	16.2	15.2	19.2	20	20.7
ENSG00000197622	CDC42SE1	protein_coding	0.344229862635422	6.88910563823865	67.8312636451727	5.21636423003365e-09	8.05517932166575e-08	27.4	27.6	26.8	33.3	35.9	34.4
ENSG00000104936	DMPK	protein_coding	-0.414237161299646	6.27093432395771	67.7109908651477	5.31106156601941e-09	8.18998645322025e-08	20.5	19.3	20.4	15.3	14.9	14.9
ENSG00000127995	CASD1	protein_coding	-0.531577027514292	4.95932826741463	67.6225590990941	5.38186243688014e-09	8.29160045995544e-08	5.9	5.8	6	3.9	4	4.2
ENSG00000019485	PRDM11	protein_coding	-0.659042218875745	5.2438861563665	67.5289306928568	5.45792674076896e-09	8.40113113349146e-08	2.6	2.2	2.3	1.5	1.7	1.3
ENSG00000158109	TPRG1L	protein_coding	-0.37026150020997	6.66120228985837	67.5155323716897	5.46890543692488e-09	8.41037040850477e-08	51.6	51.4	53.6	39.3	41.4	40.3
ENSG00000075240	GRAMD4	protein_coding	-0.447788778888007	5.27096951736594	67.4622082626333	5.51283456719532e-09	8.47021972910618e-08	12	11.7	11.4	8.4	8.6	8.8
ENSG00000196693	ZNF33B	protein_coding	-0.497424012421927	5.10430362099689	67.4544968764824	5.51921852065539e-09	8.47232626862823e-08	4.7	4.7	4.7	3.3	3.2	3.5
ENSG00000165527	ARF6	protein_coding	-0.327373150885216	7.41994393249616	67.4006114125996	5.56404970822896e-09	8.53339420315586e-08	54.7	52.3	51.1	41.4	39.9	44.9
ENSG00000170100	ZNF778	protein_coding	0.626696660914701	5.2288234127788	67.347967602218	5.60822462747346e-09	8.59334582311232e-08	1.5	1.6	1.7	2.5	2.4	2.4
ENSG00000103152	MPG	protein_coding	-0.38509235216111	6.20147138111383	67.3251273486441	5.62750721675903e-09	8.61228146253157e-08	60.4	59.7	59.1	46.1	46.2	45
ENSG00000111602	TIMELESS	protein_coding	0.323116503887192	6.83501285339861	67.3212662267719	5.63077392822755e-09	8.61228146253157e-08	19.6	20.7	19.9	25.3	25.9	24.1
ENSG00000143772	ITPKB	protein_coding	-0.694745989021288	5.69654805712196	67.2756171797694	5.66954970636321e-09	8.66374860644165e-08	3.4	3.5	3	2.1	2.2	1.9
ENSG00000110921	MVK	protein_coding	0.428176975177688	5.42587632357663	67.1815360666176	5.75037011216022e-09	8.77931393546701e-08	5.6	5.5	5.5	7.9	7.3	7.4
ENSG00000183840	GPR39	protein_coding	0.742348412245007	3.73564966399032	67.0259414024146	5.88675343521461e-09	8.97942417044784e-08	3.3	3.4	3.1	5.7	5.2	5.6
ENSG00000074696	HACD3	protein_coding	-0.303699083366564	7.94512144988388	66.8556168342095	6.0400290800037e-09	9.20491717593712e-08	35.8	36.9	37.4	29.9	30.6	28.5
ENSG00000184792	OSBP2	protein_coding	-0.772774820902099	3.76042122052624	66.7855883956213	6.10428272571989e-09	9.2944578691344e-08	2.7	2.7	2.5	1.4	1.6	1.5
ENSG00000166801	FAM111A	protein_coding	0.434057047225672	5.93015094319103	66.752139558791	6.13523119873612e-09	9.33317214129965e-08	6.5	6.5	6.4	8.7	8.7	8.8
ENSG00000072501	SMC1A	protein_coding	0.288847049728798	8.09708526202959	66.7366817214766	6.14959026027494e-09	9.33820529999163e-08	24.8	23.9	24.5	30	30.9	28.6
ENSG00000179104	TMTC2	protein_coding	-1.04730726359603	3.09922364856118	66.7392836393972	6.14717077552261e-09	9.33820529999163e-08	1.2	1.2	1.3	0.6	0.7	0.5
ENSG00000111641	NOP2	protein_coding	0.418914774460836	6.5129870315732	66.7298638527203	6.15593493306368e-09	9.33944850123063e-08	15.6	15.1	14.8	20.4	19.4	21.2
ENSG00000183726	TMEM50A	protein_coding	-0.342087911491962	7.0051133315436	66.6868856353901	6.19609194681857e-09	9.39194170342427e-08	46	46.2	47.4	39.2	34.6	36.7
ENSG00000119403	PHF19	protein_coding	0.369466358346461	5.96714107705013	66.6314407772958	6.24831210468674e-09	9.46260957717836e-08	9.9	9.1	9.5	12.1	12.6	12.1
ENSG00000139746	RBM26	protein_coding	0.365632004975563	6.0216930451883	66.521747078537	6.3530196725791e-09	9.61256808292386e-08	5.8	5.8	5.4	7.4	7.3	7.1
ENSG00000096060	FKBP5	protein_coding	0.422132595537677	6.13229018343346	66.3127199333674	6.55778327985551e-09	9.9135147775347e-08	5.2	4.9	5.3	6.4	7.3	6.8
ENSG00000158615	PPP1R15B	protein_coding	0.411971569678196	6.63611363180475	66.2069501255391	6.66407841060537e-09	1.00652001088151e-07	17.5	19.5	17.4	22	24.4	26
ENSG00000021762	OSBPL5	protein_coding	-0.54574360232855	5.11458143068042	66.1841953298536	6.68718648955211e-09	1.00910838267786e-07	9	8.8	8.4	6	5.9	6
ENSG00000242732	RGAG4	protein_coding	-0.659409882836823	4.6380831657086	66.1622713380315	6.70953204318898e-09	1.01157717272022e-07	7	6.4	6.9	4.1	4	4.8
ENSG00000255112	CHMP1B	protein_coding	-0.507221887263974	5.17160323956289	66.0544353787274	6.82061143654262e-09	1.02740778867208e-07	15	15.6	14.3	9.7	10.5	11.3
ENSG00000173080	RXFP4	protein_coding	-1.14677909744619	2.42968168406229	66.0197333813588	6.85677470503346e-09	1.03193543445922e-07	9.6	10.7	12	6.1	4	4.8
ENSG00000114346	ECT2	protein_coding	0.361324996597904	7.36338427197467	66.0116227741387	6.86525640993682e-09	1.03229269203151e-07	27.2	28.9	28.3	33.2	36.8	38.4
ENSG00000164466	SFXN1	protein_coding	0.320716182265374	7.20874392212957	65.9395564588717	6.94111538212253e-09	1.04277147620669e-07	15.8	16.9	16.4	19.8	20.9	20.5
ENSG00000124789	NUP153	protein_coding	0.32226597052002	7.59354867227638	65.9315530447607	6.94959520785254e-09	1.04311819367598e-07	23.5	25.1	25.4	30.8	31.4	30.2
ENSG00000167740	CYB5D2	protein_coding	-0.639748883343155	4.31423149458064	65.9210521800065	6.96073797740585e-09	1.04386364291159e-07	13.8	13.3	13.7	9.6	8.7	7.8
ENSG00000078804	TP53INP2	protein_coding	-0.533684751929792	5.61029558311773	65.840761303122	7.04657195790384e-09	1.05339872139902e-07	15.1	16.8	16	11.5	11.2	10.4
ENSG00000136114	THSD1	protein_coding	0.821468959895389	2.42252720332732	65.843154519973	7.04399719521244e-09	1.05339872139902e-07	2.9	2.7	2.9	4.6	4.9	5.5
ENSG00000164010	ERMAP	protein_coding	-0.608811727309377	4.57637497178348	65.8382719204241	7.04925125082714e-09	1.05339872139902e-07	6.6	6.5	7.3	4.5	4.1	4.8
ENSG00000255875	CTD-2102P23.1	processed_pseudogene	4.9842733291416	-1.2656207319195	65.8497420893028	7.03691510442396e-09	1.05339872139902e-07	0.1	0	0	1.9	1.3	1.5
ENSG00000196998	WDR45	protein_coding	-0.558053889213529	4.74541769072897	65.7696442097177	7.12354568237157e-09	1.06356047330178e-07	6.4	5.9	6.1	4.2	4.3	4
ENSG00000142784	WDTC1	protein_coding	-0.392375797529293	6.29946932287955	65.7540562795695	7.14053731682466e-09	1.06515640945855e-07	18.6	17.6	17.7	13.2	14.4	13.3
ENSG00000164949	GEM	protein_coding	0.790549106405199	3.71711203300889	65.7012934655553	7.19837428753703e-09	1.07283707084359e-07	5	5.2	5	8.5	8.9	8.8
ENSG00000174165	ZDHHC24	protein_coding	-0.423037075453864	5.5253082406016	65.6127939107471	7.29651414012624e-09	1.08650559896276e-07	9	8.8	8.9	6.4	6.9	6.6
ENSG00000184524	CEND1	protein_coding	-0.687155730026868	4.21906484292728	65.5756009274813	7.33818529957873e-09	1.09174885341708e-07	16.6	16.8	16.2	10.4	10	10.5
ENSG00000138399	FASTKD1	protein_coding	0.582381603544139	4.88453612126592	65.517581182998	7.40370052103777e-09	1.10052719882198e-07	5.7	6.4	6.2	8.9	8.8	9.8
ENSG00000080986	NDC80	protein_coding	0.431565155440158	5.89423847114441	65.4582195131825	7.47137973423099e-09	1.10961150165411e-07	12.3	13.1	12.9	16.6	17.1	17.8
ENSG00000242247	ARFGAP3	protein_coding	-0.430172483143556	5.86100264100473	65.4294782679293	7.504385858915e-09	1.11353490255946e-07	21.5	22	21.2	15.3	16.5	16.1
ENSG00000146833	TRIM4	protein_coding	-0.402400441041457	5.7644130130676	65.3561976658937	7.58924910774196e-09	1.12513946640304e-07	14.4	14.2	14.2	11.5	10.4	10.7
ENSG00000166147	FBN1	protein_coding	1.48886702102844	5.62379395982833	65.2894494084923	7.66744221193812e-09	1.13573567768594e-07	0.2	0.1	0.2	0.4	0.5	0.4
ENSG00000100985	MMP9	protein_coding	2.28131664376089	1.04135617668322	65.277233789891	7.68184551368013e-09	1.13589204649269e-07	0.4	0.3	0.2	1.9	1.2	1.2
ENSG00000101439	CST3	protein_coding	-0.364760314131686	6.5324487551392	65.2771540880789	7.68193958429171e-09	1.13589204649269e-07	33	34.2	35.1	27.3	26.3	25.8
ENSG00000189184	PCDH18	protein_coding	-0.582904205986461	4.24981251778158	65.269726282612	7.69071190590749e-09	1.13619512169355e-07	6.3	6.2	6.4	3.7	4.6	4.2
ENSG00000095564	BTAF1	protein_coding	0.483784970095686	6.25739225790972	65.2218910737487	7.74746344000352e-09	1.14357973449345e-07	9.1	8.1	7.5	11.7	11.8	11.1
ENSG00000005486	RHBDD2	protein_coding	-0.344866745293039	7.00383054549966	65.1837280905823	7.79306146268135e-09	1.14930656004169e-07	54.7	54.5	55.5	45.7	42.8	41.3
ENSG00000122642	FKBP9	protein_coding	-0.282241907651521	7.49061132243327	65.0907365922206	7.90537753132031e-09	1.16485427774058e-07	45.9	45.8	45	36.8	38.2	37.3
ENSG00000140391	TSPAN3	protein_coding	-0.320844517726572	7.09516985846127	65.020267825929	7.99164455293377e-09	1.17653993544542e-07	16.8	17.5	17.4	14.1	14	13.2
ENSG00000153904	DDAH1	protein_coding	0.353875380479576	7.13406862502991	64.9745989910613	8.04808976731704e-09	1.18381866977742e-07	29.9	29	28.2	34.7	38.4	38.1
ENSG00000103995	CEP152	protein_coding	0.74745599216407	4.20664216167027	64.9151768748332	8.12217355455741e-09	1.19367700213543e-07	2	2.2	2.2	3	3.8	4
ENSG00000159217	IGF2BP1	protein_coding	0.384306780335443	6.07789899653739	64.8660745116125	8.18394237722215e-09	1.20170990545119e-07	8.2	8.3	7.8	9.9	11	10.7
ENSG00000170471	RALGAPB	protein_coding	0.354569228351214	6.74864666371267	64.7877947431043	8.28345775517152e-09	1.21526666250134e-07	6.4	6.7	6.6	8.3	8.9	8
ENSG00000105821	DNAJC2	protein_coding	0.408127572000667	5.94671726521211	64.7159404669009	8.37594571877449e-09	1.22776980566355e-07	7.6	8	7.6	10.5	9.9	10.5
ENSG00000206503	HLA-A	protein_coding	-0.3132987435472	8.5693815823301	64.6811324916588	8.42114619483352e-09	1.2333257525033e-07	182	179.5	186.5	152.5	143.2	145.6
ENSG00000148143	ZNF462	protein_coding	0.599886091873816	5.3652822959997	64.6455026646485	8.4676845415413e-09	1.23906784793584e-07	2.1	2.3	1.9	3.2	3	3.3
ENSG00000184898	RBM43	protein_coding	-0.82646201368057	3.44836386717756	64.602508527417	8.52420885197427e-09	1.24625998103129e-07	3.6	3.8	3.5	2.1	1.9	2.1
ENSG00000111678	C12orf57	protein_coding	-0.61730008128394	5.77445159356044	64.5513645074517	8.59197448829397e-09	1.25508177032547e-07	27.5	27.4	28.2	19.8	18	16.4
ENSG00000011422	PLAUR	protein_coding	0.977716789756452	2.92981381367437	64.5420859728234	8.60433021689533e-09	1.25580125212218e-07	1.1	1.1	1.2	2.5	2.1	2.1
ENSG00000133606	MKRN1	protein_coding	-0.349280759236377	6.71776100786245	64.4505609322375	8.72723380647302e-09	1.27154291864828e-07	19.5	19.8	19.4	16.2	14.7	15.4
ENSG00000145592	RPL37	protein_coding	-0.369134968073268	8.05163208608871	64.4557140566744	8.7202642711779e-09	1.27154291864828e-07	39.8	39.7	39.8	32.2	30.5	29.6
ENSG00000165169	DYNLT3	protein_coding	-0.423917152102603	5.33393598366981	64.4021602457843	8.79298700116635e-09	1.28001958059184e-07	22.5	23.7	24	16.9	17	18.4
ENSG00000071626	DAZAP1	protein_coding	0.320779864891532	7.61048042789818	64.3103799261386	8.91913348341655e-09	1.2972657057076e-07	21.1	19.7	20	25.5	25.3	25.2
ENSG00000166441	RPL27A	protein_coding	-0.297210984358798	8.6983285521697	64.2552456626999	8.99584284841838e-09	1.3071437995325e-07	61.8	63.3	64.3	53	50.2	51.1
ENSG00000196932	TMEM26	protein_coding	-0.791114597807091	5.56460050153692	64.2504725596792	9.0025169082056e-09	1.3071437995325e-07	2.8	2.5	2.7	1.7	1.4	1.6
ENSG00000087087	SRRT	protein_coding	0.291026028247231	7.82394452214398	64.2045364676322	9.0670194479396e-09	1.31537936214272e-07	43.8	42.5	42.9	53.5	52.1	52.6
ENSG00000169926	KLF13	protein_coding	-0.380808354424562	6.94406971764943	64.1878080282802	9.09063196576529e-09	1.31767384951457e-07	14.8	14.3	14.8	10.8	11.3	11.5
ENSG00000103067	ESRP2	protein_coding	0.51505090587385	4.513365905373	64.1026714416257	9.21182859348773e-09	1.33395953974493e-07	5.4	5.3	5.7	7.5	7.8	8.1
ENSG00000146555	SDK1	protein_coding	-0.406537894877136	7.55264174969137	64.097829955549	9.2187725129997e-09	1.33395953974493e-07	15.3	16.2	16.2	11.4	12.8	11.7
ENSG00000164134	NAA15	protein_coding	0.345362280518143	7.09594315426164	64.0466914714715	9.2924613149329e-09	1.34347210165681e-07	10.2	11	10.4	12.7	13.8	13.6
ENSG00000067057	PFKP	protein_coding	0.283482727494362	8.34622473834042	64.0309165421342	9.31531954689978e-09	1.3456257748902e-07	91.1	90.1	92.2	115.2	108.2	109.5
ENSG00000182899	RPL35A	protein_coding	-0.29315554502732	8.76255995044114	64.0252382190603	9.32356229780329e-09	1.34566632275981e-07	174.8	179.5	180	149.5	143.3	143.4
ENSG00000071539	TRIP13	protein_coding	0.350282086411315	6.56019188991899	63.929815853126	9.46325379536608e-09	1.36466256310138e-07	21	21.3	21.5	27.3	26.1	28
ENSG00000196367	TRRAP	protein_coding	0.579763938061103	7.52024354900494	63.9185824702599	9.4798455319923e-09	1.36588976416199e-07	7.2	7	7	10.4	11.2	10
ENSG00000182481	KPNA2	protein_coding	0.325463534409587	7.85510381022004	63.9063086212459	9.49800965890275e-09	1.36734123718156e-07	56.5	61	60.6	75.9	73.1	74.1
ENSG00000063177	RPL18	protein_coding	-0.367059803187008	8.0345419878224	63.8317526846757	9.6091492014212e-09	1.38216366513378e-07	87.3	89.5	91.8	75.1	68.1	65.2
ENSG00000111846	GCNT2	protein_coding	0.397480207164621	6.4569882647024	63.7821815498588	9.68381450716688e-09	1.39171895395942e-07	8.2	8	8.3	10.1	11.4	10.7
ENSG00000006283	CACNA1G	protein_coding	0.860091657468665	3.60985305295099	63.7520060055405	9.72956969706383e-09	1.397106690315e-07	1	1.3	1.1	2.4	2.1	1.8
ENSG00000100228	RAB36	protein_coding	-1.31306217295508	3.04928003021781	63.7456367693052	9.7392569297588e-09	1.39731053794443e-07	1.7	1.9	1.6	0.6	0.8	0.7
ENSG00000185236	RAB11B	protein_coding	-0.312675676079031	7.08887550692938	63.5520884972166	1.00386138298176e-08	1.43903827258479e-07	68.3	66.8	67	55.4	54.9	52.3
ENSG00000151849	CENPJ	protein_coding	0.609690558676739	4.46743849041603	63.5366255294784	1.00629515119172e-08	1.44130460595689e-07	2.8	3.1	2.9	4.7	4.3	4.6
ENSG00000096746	HNRNPH3	protein_coding	0.327529707552462	7.31164506946732	63.5280622892946	1.00764566599901e-08	1.44201688408546e-07	31	30.7	30.1	38.8	38	38.5
ENSG00000165802	NSMF	protein_coding	-0.349816113377964	6.3653369554171	63.5110972829743	1.01032696437123e-08	1.44463079736364e-07	23.4	22.5	23	18.4	17.3	18.6
ENSG00000068308	OTUD5	protein_coding	-0.371682817649669	6.69290615671942	63.4779627037591	1.01558590302598e-08	1.45092285266628e-07	35	35.2	36.3	26	29	27.1
ENSG00000182985	CADM1	protein_coding	-0.395538982744282	5.86171829176333	63.4044674558352	1.02735557538375e-08	1.46526047084901e-07	11.2	11.2	11.2	8.7	8.8	8
ENSG00000232434	C9orf172	protein_coding	-0.703030122418957	4.41537608098373	63.4049991345969	1.02726990869578e-08	1.46526047084901e-07	6.2	5.9	5.5	3.6	3.5	3.7
ENSG00000146416	AIG1	protein_coding	-0.552506863461139	5.30896330130313	63.3460153896292	1.03682047298073e-08	1.47626813933001e-07	5.8	6.2	6.4	4.5	4.4	3.7
ENSG00000163702	IL17RC	protein_coding	-0.518083776449736	4.95686002168188	63.3504798247144	1.03609428238639e-08	1.47626813933001e-07	9.3	8.8	9.7	6.1	6.4	6.9
ENSG00000075426	FOSL2	protein_coding	0.423957228736183	5.55232099297253	63.311454807203	1.0424606159991e-08	1.48304939991589e-07	8.7	8.1	8	11.2	11.2	10.8
ENSG00000106617	PRKAG2	protein_coding	0.413302520241783	5.52821056828861	63.2734595548379	1.04869922065014e-08	1.49004216438743e-07	6.6	6.5	6.5	9.3	8.2	8.7
ENSG00000168488	ATXN2L	protein_coding	0.282585350259139	8.23700975205113	63.2707890226401	1.04913920810665e-08	1.49004216438743e-07	38.8	39.2	38.1	48	46.3	47
ENSG00000226986	RP11-543B16.2	processed_pseudogene	3.91077021055485	-0.273316488082651	63.2221293155692	1.05719092203292e-08	1.50021694150113e-07	0.1	0.3	0.2	2.2	3.7	3.1
ENSG00000115084	SLC35F5	protein_coding	-0.370519362437181	6.47240578023749	63.1814430588568	1.06397406945803e-08	1.50857598556293e-07	12.4	13.3	12.9	9.8	10.2	9.7
ENSG00000068383	INPP5A	protein_coding	0.362729464428418	6.45382229117794	63.1368847260786	1.07145626982537e-08	1.51791135090684e-07	21.2	22	21.3	26.4	27.8	28.7
ENSG00000119772	DNMT3A	protein_coding	-0.433133292969647	6.0762173888543	63.1209811026266	1.07414042139686e-08	1.52043946918161e-07	5.9	5.5	5.5	3.9	4.4	4.3
ENSG00000168137	SETD5	protein_coding	0.396340519019446	6.49461662515947	63.0222751565344	1.09096148908491e-08	1.54295733280536e-07	6.3	6.4	6.2	8.2	8.6	8
ENSG00000065150	IPO5	protein_coding	0.292571644144989	8.2044725380984	62.9404103749797	1.10512656952384e-08	1.56168429360556e-07	19.9	21.3	20.6	24.6	24.7	26.4
ENSG00000147400	CETN2	protein_coding	-0.415114272755757	6.35736546005877	62.8561698388287	1.11990855403993e-08	1.58125100015278e-07	44.2	46.7	49.7	34.8	37	33.1
ENSG00000144824	PHLDB2	protein_coding	-0.57082839729777	4.09378994386045	62.838375270737	1.1230580334725e-08	1.5843742757695e-07	2.7	2.6	2.6	1.7	1.9	1.7
ENSG00000121236	TRIM6	protein_coding	0.473904819431242	5.69049519931874	62.8217888636614	1.12600222096778e-08	1.58720296385125e-07	12.6	14.7	14	17	20.3	19.7
ENSG00000096063	SRPK1	protein_coding	0.32882394909258	7.35055924588392	62.73924954141	1.14077686740379e-08	1.60668915299929e-07	22.4	23.7	22.1	26.9	30.2	28.5
ENSG00000007541	PIGQ	protein_coding	-0.430496734363735	5.45261296547643	62.6998824558268	1.14789662455006e-08	1.61537059546383e-07	9.3	9.1	9.6	7.2	6.7	6.8
ENSG00000186635	ARAP1	protein_coding	-0.326925043148211	6.71335082589531	62.6037809101258	1.1654777635596e-08	1.63874706172386e-07	17.4	16.3	16.7	13.8	13.1	13.4
ENSG00000159388	BTG2	protein_coding	-1.39108289098452	2.655729334683	62.5466023583509	1.17607484690385e-08	1.65227273379235e-07	2.8	2.6	2.6	0.9	1.3	0.8
ENSG00000168758	SEMA4C	protein_coding	-0.405257262638544	6.13011955179826	62.4875753448099	1.1871228322884e-08	1.66640888608856e-07	13.9	12.3	13.2	10.1	9.9	9.7
ENSG00000185567	AHNAK2	protein_coding	0.590695740286341	8.65548813891634	62.4152929138733	1.20080341146606e-08	1.68421397984962e-07	17.7	17.7	16.3	25.7	28	24.1
ENSG00000278709	NKILA	antisense	1.43841593825757	2.20146866203256	62.3422115314119	1.2148069916742e-08	1.70244220284293e-07	1.1	0.9	0.8	3.4	2.3	2.4
ENSG00000167797	CDK2AP2	protein_coding	-0.47166955448747	6.07153579177628	62.3187928408109	1.21933131139479e-08	1.70736690090168e-07	46.6	43.2	46.3	34.5	31.2	32.8
ENSG00000205133	TRIQK	protein_coding	-0.4931082847985	5.2595113857692	62.3106315253234	1.22091225490904e-08	1.70816539902465e-07	5.6	5.7	5.6	3.7	4.2	4
ENSG00000168159	RNF187	protein_coding	-0.285679929020043	7.60451527979569	62.2498061958317	1.23276421142837e-08	1.72332075577757e-07	63.1	60.7	63.2	52.6	50.7	50.1
ENSG00000157456	CCNB2	protein_coding	0.388348085163279	6.2292282481073	62.1088550345233	1.2607050647956e-08	1.76092366116616e-07	22	22.9	25.2	30.5	30.6	30.4
ENSG00000167468	GPX4	protein_coding	-0.389083448682087	8.33783246332428	62.0705496637264	1.2684150171244e-08	1.77022974437815e-07	190.1	192.4	196.2	155.4	145.2	141.5
ENSG00000139651	ZNF740	protein_coding	-0.379128416911182	6.05183607061654	61.9707515528045	1.28874011311998e-08	1.79711193497036e-07	8.6	8.3	8.5	6.7	6.2	6.7
ENSG00000178882	RFLNA	protein_coding	-2.05571275654371	3.7067882018353	61.8698160662355	1.30965203251136e-08	1.82476743623038e-07	0.9	0.8	1	0.1	0.2	0.3
ENSG00000138092	CENPO	protein_coding	0.34607277764733	6.36230693176791	61.7549659275754	1.33388966085963e-08	1.8570073441671e-07	10.9	10.8	10.8	14.3	13.6	13.5
ENSG00000198892	SHISA4	protein_coding	-0.455972906040952	5.42188349915417	61.7189550173141	1.34158786826522e-08	1.86618737132103e-07	27.9	27.8	27.5	21.3	18.9	20.7
ENSG00000136108	CKAP2	protein_coding	0.393354761884166	6.61213762898211	61.7084618777743	1.34383997313531e-08	1.86778284424012e-07	19	21.9	20.4	24.9	28.3	27.1
ENSG00000105429	MEGF8	protein_coding	-0.366106194859981	6.68149896853963	61.7025706412879	1.34510616234899e-08	1.86800651190306e-07	10.1	9.3	9.8	7.7	7.5	7.4
ENSG00000106546	AHR	protein_coding	-0.494599564430419	5.16128854607135	61.6931145111868	1.3471412173946e-08	1.86929669254401e-07	8.3	9	8.4	5.5	6.4	6.2
ENSG00000142687	KIAA0319L	protein_coding	-0.297339777700555	7.28209904109602	61.672258308431	1.35164134847552e-08	1.87400249635642e-07	19.8	19.5	20.1	15.6	17	15.7
ENSG00000230832	RP11-325P15.2	processed_pseudogene	3.60149474793614	-0.726601841995384	61.6372950428775	1.35922150585014e-08	1.8829674319978e-07	0.1	0.1	0.1	1	1.8	1.5
ENSG00000012660	ELOVL5	protein_coding	0.275918796977284	8.32941245899866	61.6098743760019	1.36519825112677e-08	1.8896982508021e-07	87.4	94.6	91.2	107.9	110	112.9
ENSG00000105583	WDR83OS	protein_coding	-0.453603964688617	5.29852479882052	61.5804091449193	1.37165202286496e-08	1.89707781001969e-07	16.7	17.7	17.4	12	13.2	12.4
ENSG00000158186	MRAS	protein_coding	-0.580424228058689	4.84165726894413	61.4616938357047	1.3979871599297e-08	1.93191995012034e-07	4.9	4.5	5.1	3.1	3.1	3.5
ENSG00000167258	CDK12	protein_coding	0.412428322655357	7.11042305138966	61.4284230088249	1.40546453567222e-08	1.93908213203235e-07	6.7	6.7	7	9	9.1	9.2
ENSG00000171316	CHD7	protein_coding	0.561094386864685	5.8894079585594	61.4288113953144	1.40537700199324e-08	1.93908213203235e-07	2.2	2.2	1.9	2.9	3.3	3.1
ENSG00000105767	CADM4	protein_coding	-1.08712472142793	3.63186323895075	61.4169938058161	1.40804303954172e-08	1.94105509064393e-07	3.7	3.7	3.5	1.7	1.8	1.6
ENSG00000146247	PHIP	protein_coding	0.505024793015613	6.92345270822407	61.3641664892018	1.42002722889542e-08	1.95598045603598e-07	5.3	5.3	5.1	6.7	8	7.5
ENSG00000115233	PSMD14	protein_coding	0.305912649453723	6.9428835362387	61.3040695648559	1.43379352175677e-08	1.97333422729732e-07	12.8	13.2	13.1	16.4	15.9	16.1
ENSG00000100376	FAM118A	protein_coding	0.79835859336186	4.67791252304525	61.2376226801929	1.44918093105203e-08	1.9928890899683e-07	4.4	3.1	3.1	6.1	6.2	6.2
ENSG00000198551	ZNF627	protein_coding	-0.685562764870798	4.36009530223042	61.2067237738898	1.45639648407577e-08	2.00118349409468e-07	6.2	5.8	5.4	3.7	3.4	3.8
ENSG00000130724	CHMP2A	protein_coding	-0.382355414819344	6.76389046267374	61.1481825600546	1.47017281683533e-08	2.01847203715141e-07	81.7	78.2	82.8	63.9	61.9	60.3
ENSG00000112667	DNPH1	protein_coding	-0.456940469237357	5.70646215022362	61.0677518640944	1.48932837088921e-08	2.04311191529208e-07	59.7	56.8	59.8	46.5	41.5	40.7
ENSG00000133315	MACROD1	protein_coding	-0.549161774407572	5.01129046134069	61.0493400087642	1.49375086597865e-08	2.04751690072223e-07	24.4	20.7	21.9	16.8	14.2	15.1
ENSG00000186998	EMID1	protein_coding	-1.66859480128942	2.28799409437445	61.0441715627188	1.49499484401311e-08	2.04756141480273e-07	0.9	0.8	1.1	0.4	0.3	0.2
ENSG00000275216	RP11-54H7.4	lincRNA	2.3501410218284	0.852380535042931	61.0310491959385	1.49815821455798e-08	2.04876385496334e-07	0.2	0.2	0.1	1	0.9	0.8
ENSG00000281398	SNHG4	processed_transcript	1.49168587666113	1.72958424696528	61.0304732677415	1.49829721598408e-08	2.04876385496334e-07	1.9	1.2	1.5	5.6	3.7	4.2
ENSG00000204231	RXRB	protein_coding	-0.431657684237514	5.37270537969881	61.0174143014317	1.50145273351506e-08	2.05141896921084e-07	14.2	13.8	15.5	10.6	10.3	11.4
ENSG00000175166	PSMD2	protein_coding	0.249108607189007	9.35406888280569	61.0101224010114	1.50321781559646e-08	2.05217159138899e-07	109.5	115.3	114.9	135.4	134.8	133.5
ENSG00000130702	LAMA5	protein_coding	0.414295800577403	8.89328704880541	61.0000547882165	1.50565844115918e-08	2.05384449669341e-07	29.2	27.6	27.3	39	38.5	34.5
ENSG00000059145	UNKL	protein_coding	0.459584166686752	5.44997971405239	60.9417064104601	1.51988727991868e-08	2.06824596762525e-07	6.4	6	5.8	9	7.7	8.5
ENSG00000092010	PSME1	protein_coding	-0.380554918480942	6.12613364565656	60.9487367977336	1.51816524495053e-08	2.06824596762525e-07	47.9	48.9	49.7	38	35.8	39.1
ENSG00000104059	FAM189A1	protein_coding	-1.05755427552316	2.61363267384804	60.9424722055593	1.51969960329687e-08	2.06824596762525e-07	2	2.4	2.5	1.1	1.1	1.1
ENSG00000151388	ADAMTS12	protein_coding	1.1325235285162	3.99359597855324	60.8978208364254	1.53068407952297e-08	2.08126239967962e-07	0.2	0.3	0.3	0.5	0.6	0.6
ENSG00000112175	BMP5	protein_coding	-1.41146797763842	5.74970631876567	60.7213642551477	1.57493249370963e-08	2.13798667278606e-07	1.1	1.1	1.1	0.4	0.5	0.3
ENSG00000163703	CRELD1	protein_coding	-0.60417579906744	4.72058006489233	60.7254364046067	1.57389605721372e-08	2.13798667278606e-07	9.1	9.5	8.3	5.9	6	5.8
ENSG00000081923	ATP8B1	protein_coding	-0.832027583119445	3.82764197894907	60.7099762469645	1.57783483199053e-08	2.14020758390625e-07	2.6	2.5	2.4	1.3	1.4	1.5
ENSG00000254004	ZNF260	protein_coding	-0.362573731152735	6.03567119930719	60.703629660606	1.57945480275207e-08	2.14068689826084e-07	13.2	13.4	13	10	10.5	10.2
ENSG00000219294	PIP5K1P1	processed_pseudogene	5.42060365260033	-1.39295482932845	60.6683104194823	1.58850266203822e-08	2.15122463871057e-07	0	0	0	0.6	0.8	0.5
ENSG00000186575	NF2	protein_coding	0.420731123358224	6.68137427961034	60.6516377024656	1.59279304354959e-08	2.15530786461423e-07	14.1	14.4	12.8	16.6	19.3	19.2
ENSG00000184347	SLIT3	protein_coding	0.396435705815003	5.53907332203116	60.6360865151717	1.59680600903213e-08	2.15900946869216e-07	5.9	6.3	6.1	8.1	8.2	7.7
ENSG00000077152	UBE2T	protein_coding	0.445253242301723	5.5278522959006	60.6093513273727	1.60373032162985e-08	2.16663838256324e-07	34.1	35.5	35.2	49.6	48.1	44.9
ENSG00000033867	SLC4A7	protein_coding	0.340800011780124	7.15016667201016	60.5826692651036	1.61067294359336e-08	2.17081207493392e-07	20.4	20.7	19.2	23.8	26.5	26
ENSG00000130396	AFDN	protein_coding	0.398007811511506	7.76939194122787	60.5833664808188	1.61049112043052e-08	2.17081207493392e-07	12.3	13	11.9	15.4	17.3	16.3
ENSG00000160703	NLRX1	protein_coding	-0.422737806407129	5.76486358621866	60.5873325590601	1.60945724612207e-08	2.17081207493392e-07	13.8	13	12.8	10.3	9.3	10.1
ENSG00000155254	MARVELD1	protein_coding	-0.312270904530345	7.38327664739363	60.5449145640946	1.62055169107741e-08	2.18238598652584e-07	53.5	55.7	54.6	42	46.8	42.7
ENSG00000141314	RHBDL3	protein_coding	-1.98007723265252	2.46419859660514	60.5382698565382	1.62229702392778e-08	2.18299697463402e-07	1.1	0.7	0.9	0.1	0.2	0.4
ENSG00000121653	MAPK8IP1	protein_coding	-0.667256906832533	4.55727160309622	60.5071479302906	1.63049850426134e-08	2.19228760704223e-07	5.4	5.6	5.3	3.9	3.4	3
ENSG00000141574	SECTM1	protein_coding	-1.04285205865457	3.17117458246067	60.4065726825268	1.65730785492302e-08	2.22656280254801e-07	4.9	4.4	5.2	2.5	2.4	2.1
ENSG00000149243	KLHL35	protein_coding	-0.829810232210788	3.41913084436079	60.3974304551399	1.65976810830874e-08	2.22809696572883e-07	3.3	3.4	3.1	1.9	1.9	1.7
ENSG00000122952	ZWINT	protein_coding	0.333821983854643	6.85683716059522	60.3905373341646	1.66162569358703e-08	2.22882030534241e-07	43.9	42.8	42.9	58.1	54.4	50.9
ENSG00000235169	SMIM1	protein_coding	-0.852102230371789	3.07414892893375	60.3474365372732	1.67329126440822e-08	2.24268799839518e-07	16.2	14.9	16.2	9.7	8.5	8.1
ENSG00000175265	GOLGA8A	protein_coding	1.10661817628758	3.75787858044768	60.32244673146	1.6800950948637e-08	2.25002275739235e-07	2.8	2.3	1.7	4.6	5.1	4.9
ENSG00000125107	CNOT1	protein_coding	0.324272545423602	8.36302821262008	60.2390308191261	1.70302160388517e-08	2.2789206751594e-07	20.5	21.8	21.7	25.7	27.6	26.8
ENSG00000240184	PCDHGC3	protein_coding	-0.39461883466586	5.85090206075063	60.1750858994161	1.72082339300977e-08	2.30092058269447e-07	14.2	13.4	13.3	11.1	10.1	9.9
ENSG00000159713	TPPP3	protein_coding	-1.44136164767196	1.64686166387027	60.1542993098916	1.72665305949359e-08	2.30689038407124e-07	3.4	3.2	3.1	0.8	1.4	1.3
ENSG00000157600	TMEM164	protein_coding	-0.33116588197786	6.24888090196595	60.143134835803	1.72979289956879e-08	2.30925985747331e-07	13.4	13.4	13.7	10.7	10.7	10.9
ENSG00000140943	MBTPS1	protein_coding	-0.284564250634962	7.91965434522618	60.0934825001135	1.74383112218819e-08	2.32616336196548e-07	25.7	26.8	26.8	21.1	22.4	21.5
ENSG00000204387	C6orf48	protein_coding	-0.33332165999744	6.35311652614371	59.9560688775716	1.78332202649409e-08	2.37696573894138e-07	63.5	60.7	61.2	50.5	47.5	49.5
ENSG00000242265	PEG10	protein_coding	0.344175869044796	8.70570358329153	59.8963916910182	1.80076979220847e-08	2.39833020158514e-07	25.6	27.2	27.4	31.7	34.9	35
ENSG00000102271	KLHL4	protein_coding	0.500846127642912	6.48537616286069	59.7463485348344	1.84545052698583e-08	2.45590231154232e-07	5.1	6	5.8	7.7	8	8.2
ENSG00000185627	PSMD13	protein_coding	0.270145748460191	8.05367800248361	59.7356564426662	1.84867948203423e-08	2.45826372351381e-07	51.4	53.4	53.3	64.1	64.1	62.5
ENSG00000188211	NCR3LG1	protein_coding	1.21823558803626	3.93080062178163	59.7027613125658	1.85865163453895e-08	2.46958107510557e-07	0.7	0.7	0.8	1.8	1.8	1.4
ENSG00000141699	FAM134C	protein_coding	-0.432231687346598	5.45018836379127	59.6923970529325	1.86180547981899e-08	2.47182831220902e-07	10.4	9.8	10.1	7.1	7.2	8.3
ENSG00000162729	IGSF8	protein_coding	-0.563116828657107	5.45667224685053	59.6142240282023	1.88577897662607e-08	2.50169156075018e-07	13.7	13	12	9.1	8.5	8.8
ENSG00000090339	ICAM1	protein_coding	0.296777927731197	8.00100143132346	59.5701847827437	1.89942998854049e-08	2.51782480284885e-07	81.2	84.4	82.9	100.5	103.9	100.7
ENSG00000125991	ERGIC3	protein_coding	-0.28655609988133	7.70181540023009	59.525223755883	1.91347596152024e-08	2.53445589542739e-07	41.7	41	41.9	35.7	34.2	32.3
ENSG00000006453	BAIAP2L1	protein_coding	0.273771969442596	7.6441413324179	59.5138115196399	1.91705885385103e-08	2.53721313147505e-07	38.2	38.8	40	45.7	47.5	48.2
ENSG00000198835	GJC2	protein_coding	-1.27257150315894	2.03197669404226	59.4867762249248	1.92557533524069e-08	2.54581939311243e-07	2.5	2.4	2.7	1.1	1	1.1
ENSG00000204267	TAP2	protein_coding	0.421870777910915	5.78360233400333	59.4836138504848	1.92657416945198e-08	2.54581939311243e-07	7.2	7.3	6.8	9.8	9.6	9.2
ENSG00000172965	MIR4435-2HG	lincRNA	0.640544415146889	4.48985765653917	59.4733271142201	1.92982706911261e-08	2.54812556992752e-07	1.6	1.6	1.5	2.7	2.2	2.5
ENSG00000119950	MXI1	protein_coding	-0.60300692338638	4.86339476671526	59.3929856345559	1.95543614215027e-08	2.57992398426867e-07	5.2	5.7	5.3	3.8	3.3	3.7
ENSG00000178913	TAF7	protein_coding	-0.332856776013185	6.8776107789169	59.3681470275043	1.96342698110632e-08	2.58844613164415e-07	48.5	53.4	52.2	40.9	40.8	40.6
ENSG00000135821	GLUL	protein_coding	-0.425808694243948	6.28228603116713	59.3530878731962	1.96828869033682e-08	2.59283298171337e-07	7	6.5	6.6	4.8	5.3	4.9
ENSG00000170515	PA2G4	protein_coding	0.311125570107558	7.51745528702238	59.3141504103081	1.98091915224062e-08	2.6074388311541e-07	41.7	45.2	44.1	52.6	53	57
ENSG00000100600	LGMN	protein_coding	-0.422324744290614	6.31363804745435	59.2408131909743	2.00494444977737e-08	2.63700903857489e-07	17.9	19.9	19.5	13.8	14	15
ENSG00000171681	ATF7IP	protein_coding	0.400221485634088	5.61394789282555	59.1823517384914	2.02431994818645e-08	2.66042235181175e-07	3.3	3.4	3.4	4.1	4.5	4.6
ENSG00000119139	TJP2	protein_coding	0.618545405620146	4.30742079330801	59.0769724063675	2.05975345929134e-08	2.70488680772983e-07	3.1	3.3	3.8	4.7	5.3	5.7
ENSG00000160949	TONSL	protein_coding	0.516553306351315	5.44730390008832	58.9977769486221	2.08681968809785e-08	2.73830275997995e-07	5.5	5.4	5.2	7.7	7.6	7.7
ENSG00000164588	HCN1	protein_coding	-2.8940494024588	0.587001405392961	58.925248028507	2.11194183941724e-08	2.76911784546088e-07	0.2	0.2	0.2	0	0	0
ENSG00000108639	SYNGR2	protein_coding	-0.304372720561583	7.15128928548731	58.8802670154913	2.12768467816806e-08	2.78759680199368e-07	33.2	33.9	34.3	26.6	27	28.6
ENSG00000165689	SDCCAG3	protein_coding	0.386271582763244	6.24447310627911	58.7417210691425	2.17696893201451e-08	2.84995754608654e-07	19.7	20.4	19	26.1	27	24
ENSG00000188112	C6orf132	protein_coding	-0.633085022284926	3.6157374764596	58.7315758299615	2.18062557560916e-08	2.85253505057046e-07	4.4	4.7	4.4	3.1	3	2.6
ENSG00000122490	PQLC1	protein_coding	-0.30029289741978	7.0070917252997	58.696305861325	2.19338918258578e-08	2.8670124187844e-07	28.2	28.2	27.8	23.6	22.9	22
ENSG00000101945	SUV39H1	protein_coding	0.411710587327883	5.58413819559312	58.606861659843	2.22611762388633e-08	2.90582623947517e-07	13	12.5	12.9	17.3	15.9	18
ENSG00000175931	UBE2O	protein_coding	0.339257692022163	6.43080227656386	58.6057651216307	2.22652208752165e-08	2.90582623947517e-07	13.2	13.3	12.9	15.9	17.6	16.3
ENSG00000182919	C11orf54	protein_coding	-0.517426013543322	5.79559328626315	58.5900423479261	2.2323301739645e-08	2.91115835418009e-07	8.2	8.6	9.1	6	5.7	6.3
ENSG00000068366	ACSL4	protein_coding	0.329159582150132	7.37645216624219	58.5802098161492	2.23597061451514e-08	2.91365762189055e-07	20.5	22.6	20.9	26.9	26.5	27.1
ENSG00000111684	LPCAT3	protein_coding	-0.367640916173272	5.70009185084182	58.5584585911476	2.24404649368641e-08	2.9219283351151e-07	16.5	17.2	17.6	13.3	13.6	12.8
ENSG00000174628	IQCK	protein_coding	-0.677640131370759	4.34949136541248	58.5096178652842	2.26229430941721e-08	2.94342079472365e-07	4.3	4.1	4	2.4	2.4	2.9
ENSG00000115041	KCNIP3	protein_coding	-0.845442242676437	4.96874383598371	58.4875397998141	2.27059518492193e-08	2.95194840156658e-07	1.9	1.7	1.7	1	1	1
ENSG00000205116	TMEM88B	protein_coding	-1.11968277567313	2.82992183075031	58.4613573940546	2.28048150258657e-08	2.96252251154616e-07	23.8	17.7	21.1	7.4	11.5	9.2
ENSG00000125968	ID1	protein_coding	0.357876094427055	7.00200368014954	58.3962363207	2.30527129512837e-08	2.9922968067382e-07	157	167.9	165.2	221.7	209.4	197
ENSG00000137135	ARHGEF39	protein_coding	0.493114873842772	4.73328306184116	58.3918743999769	2.30694203844735e-08	2.9922968067382e-07	3.4	3.4	3.4	5	4.9	4.5
ENSG00000168268	NT5DC2	protein_coding	0.325107137623137	7.3044466440074	58.3765038580399	2.31283974933585e-08	2.99764605855254e-07	27.3	28.1	28.3	36.4	36	32.4
ENSG00000177733	HNRNPA0	protein_coding	-0.24936372216114	8.37213304554357	58.3093797217388	2.33878531139398e-08	3.02895099983675e-07	37.5	36.4	36.6	30.6	31.1	31.2
ENSG00000171345	KRT19	protein_coding	-0.344378827884021	9.48805306394756	58.2544997026134	2.3602297464345e-08	3.05438307385065e-07	720.2	719	742.9	591.2	561.2	566.5
ENSG00000170604	IRF2BP1	protein_coding	-0.499224941092199	5.48236341927131	58.2331393500992	2.36863317509473e-08	3.06291272320398e-07	15.5	16.5	16.3	12.1	10.7	11.6
ENSG00000187800	PEAR1	protein_coding	0.531328665871839	4.12821141316276	58.1695430533153	2.39384302092364e-08	3.09314532848857e-07	6.8	6.8	6.8	9.4	10.8	9.2
ENSG00000087266	SH3BP2	protein_coding	-0.378846612463881	6.12800892047879	58.1268630043346	2.41092261034517e-08	3.11262995974608e-07	8.2	7.5	7.4	5.6	6.3	5.8
ENSG00000103490	PYCARD	protein_coding	-0.452487562147804	5.53362817758057	58.1226741618121	2.412605909276e-08	3.11262995974608e-07	42.5	37.8	39.2	30	28.5	29.1
ENSG00000168906	MAT2A	protein_coding	0.332917038996244	8.01449051344142	58.1145706510612	2.41586590306376e-08	3.11445840028075e-07	73.4	65.7	64.8	88.3	86.6	82
ENSG00000143862	ARL8A	protein_coding	-0.410568142734654	5.67400713797424	58.0806117712236	2.42957875295399e-08	3.12974927619478e-07	26	26	27.4	20.5	19.8	19.5
ENSG00000163660	CCNL1	protein_coding	0.571102863984127	5.50575357596353	58.0459155048408	2.44367549517735e-08	3.14540236378519e-07	5.6	4.8	4.4	7.5	7.5	7.2
ENSG00000204842	ATXN2	protein_coding	0.429085465661723	6.16452016164326	58.0415578061515	2.44545216615214e-08	3.14540236378519e-07	4.5	4.8	4.2	5.9	6.4	5.8
ENSG00000123219	CENPK	protein_coding	0.524257913390738	4.92506799224851	58.0035526138234	2.46100597878427e-08	3.1630009161546e-07	5.8	6.4	6.1	8.3	9.1	8.9
ENSG00000167615	LENG8	protein_coding	0.775063920812185	7.24860957472965	57.9925613345458	2.46552393924218e-08	3.16639970342949e-07	35.4	24	23.8	50.6	48.7	43.4
ENSG00000126001	CEP250	protein_coding	0.366819306156291	6.57821481417427	57.9734795881996	2.47338859216891e-08	3.17336508536349e-07	5.5	5.3	5.3	7.1	7.1	6.5
ENSG00000197969	VPS13A	protein_coding	0.66016440919991	6.00695998472082	57.9702973346646	2.47470278830192e-08	3.17336508536349e-07	2	1.9	2	3	3.2	3
ENSG00000142961	MOB3C	protein_coding	-0.809362125976716	3.76475862648945	57.9268066040325	2.49273858224142e-08	3.19164960442896e-07	4	3.5	4	2.4	2.1	2
ENSG00000198915	RASGEF1A	protein_coding	-0.439734373601275	5.01771153130239	57.9276036975343	2.49240676067862e-08	3.19164960442896e-07	7.8	7.8	7.9	5.6	5.8	5.9
ENSG00000177666	PNPLA2	protein_coding	-0.310284442099311	7.85627514255835	57.9012120950239	2.50341849314364e-08	3.20289749830588e-07	82.3	81.4	83.7	71.9	63.3	64.7
ENSG00000135124	P2RX4	protein_coding	-0.798612029999621	3.98562099971637	57.8946088416205	2.50618180077818e-08	3.20400745952738e-07	2.2	2.6	2.7	1.3	1.6	1.3
ENSG00000122566	HNRNPA2B1	protein_coding	0.23362587738147	10.1526727363206	57.8243068289837	2.53580491102977e-08	3.23942848082496e-07	162.8	158.5	160.2	191.4	185.6	189.2
ENSG00000006468	ETV1	protein_coding	-0.694810256587972	4.46879819845834	57.7952322623947	2.54816545206855e-08	3.25276014391318e-07	2.5	2.9	2.5	1.5	1.7	1.8
ENSG00000165304	MELK	protein_coding	0.330864988003136	7.13393684595617	57.7855433585903	2.55229884025191e-08	3.25557756219604e-07	34.9	37.2	35	44	44.5	46.2
ENSG00000050344	NFE2L3	protein_coding	0.295606229156018	6.83394032658944	57.710167807819	2.58470111366021e-08	3.29442183423614e-07	41	41.6	42.9	48.7	52.4	52.7
ENSG00000133519	ZDHHC8P1	transcribed_unprocessed_pseudogene	-0.993640672683779	2.36885242087245	57.6947948227416	2.59136354589506e-08	3.30042466384117e-07	3.7	3.4	3.6	2	1.7	1.7
ENSG00000101160	CTSZ	protein_coding	-0.368033374236135	6.95842439156509	57.6674512013745	2.60325937280825e-08	3.3130788147464e-07	103.8	98.6	100.2	81	79.6	73.8
ENSG00000053372	MRTO4	protein_coding	0.348104890134899	6.68388081045185	57.6492898709649	2.61119276192877e-08	3.32067485849196e-07	29.4	30.2	30.3	38.8	38.1	37.5
ENSG00000180155	LYNX1	protein_coding	-0.402294244249663	6.43712042265096	57.6240165467987	2.62227598826409e-08	3.3322621411768e-07	17.7	16.9	17.5	12	13.3	14.1
ENSG00000185504	FAAP100	protein_coding	0.279864771952236	7.34116701913738	57.5151306985371	2.67060555325464e-08	3.39112730695392e-07	47.4	46.7	46.9	58.2	57.3	55.6
ENSG00000118058	KMT2A	protein_coding	0.675462414761335	8.09770703480301	57.4934399527686	2.68034655922717e-08	3.40094123104342e-07	6.5	6.8	5.8	10	11	9.5
ENSG00000119711	ALDH6A1	protein_coding	-0.9598096265942	3.0192802232438	57.2969034589348	2.77036267007737e-08	3.51252059167124e-07	1.5	1.3	1.5	0.7	0.7	0.7
ENSG00000167964	RAB26	protein_coding	-0.481171180921777	5.18526713770301	57.2919445035321	2.77267539138795e-08	3.51281760043837e-07	21.8	19.7	21.4	16	15.3	13.8
ENSG00000140451	PIF1	protein_coding	0.885595946152846	3.50254287613677	57.2706574403366	2.78262660981826e-08	3.52014762968102e-07	3.1	2.4	2.5	5.2	4.7	4.9
ENSG00000145391	SETD7	protein_coding	0.358556948185843	6.3058063220013	57.2724558912996	2.78178439743616e-08	3.52014762968102e-07	6.1	6.1	5.8	7.2	7.9	8
ENSG00000153827	TRIP12	protein_coding	0.289971061342687	9.11057618407139	57.2407972180282	2.79665009437023e-08	3.53330285706388e-07	35.6	37.9	37	44.6	45.9	44.6
ENSG00000178726	THBD	protein_coding	0.82347959873361	2.51316212148339	57.2396151227249	2.7972068059591e-08	3.53330285706388e-07	2.1	2.1	2.4	3.9	3.7	4.2
ENSG00000154642	C21orf91	protein_coding	-0.502580123678093	4.76941120047053	57.1126212948815	2.8577118362758e-08	3.60703418557859e-07	6.1	5.9	6.3	4.1	4.7	4
ENSG00000163625	WDFY3	protein_coding	0.562640898947301	6.08967917174173	57.0587260833659	2.88381199617736e-08	3.63454933239326e-07	2.1	2.4	2.2	3.4	3.4	3.1
ENSG00000213430	HSPD1P1	processed_pseudogene	2.38422704399307	0.46828794909066	57.0613069570002	2.88255633845752e-08	3.63454933239326e-07	0.3	0.2	0.2	1.3	1.4	1.8
ENSG00000165943	MOAP1	protein_coding	-0.717913158795083	3.95827704054115	56.9996116472634	2.91273356026531e-08	3.66826452325217e-07	7.1	7.5	7.5	4.3	4.2	4.9
ENSG00000152402	GUCY1A2	protein_coding	-1.03788401660413	2.26768145640533	56.9666301356518	2.92900453718005e-08	3.68600935836784e-07	0.7	0.8	0.7	0.3	0.4	0.3
ENSG00000163536	SERPINI1	protein_coding	-1.12146704112376	3.57315953605189	56.8960759613875	2.96413923356791e-08	3.72744919542644e-07	2.7	2.9	3.6	1.2	1.5	1.5
ENSG00000131669	NINJ1	protein_coding	-0.538810537548997	4.79197366856457	56.8734828715836	2.97548537652718e-08	3.73893519321084e-07	14.6	13.8	14.1	10.8	9	9.6
ENSG00000071575	TRIB2	protein_coding	-0.34478314215185	5.87832157870768	56.8364896604223	2.99416374009974e-08	3.75951814874964e-07	30.2	28.7	28.5	23.5	22.9	22.5
ENSG00000160193	WDR4	protein_coding	0.534588517677326	4.78785782000926	56.8322460952107	2.99631438753078e-08	3.75951814874964e-07	9.3	8.9	8.5	12.7	13.1	12.8
ENSG00000203668	CHML	protein_coding	0.577184490769607	4.76918627783882	56.7345018517902	3.04631206929681e-08	3.81941545127487e-07	3.9	4.3	4.3	5.4	6.5	6.7
ENSG00000130940	CASZ1	protein_coding	0.472728656581324	4.79367228664337	56.6984875428158	3.06495855805124e-08	3.83994548477569e-07	3.8	3.4	3.5	4.9	5.1	4.9
ENSG00000119673	ACOT2	protein_coding	-0.728702557982651	4.31562078569886	56.627758768959	3.10193524088733e-08	3.88339314861013e-07	9.5	9	9.1	6.1	5.6	5
ENSG00000126777	KTN1	protein_coding	-0.268669754198594	9.28170205154963	56.6167811567546	3.10771698729524e-08	3.88775165079769e-07	45.5	48	44.2	36.2	38.7	39.5
ENSG00000101003	GINS1	protein_coding	0.419860980952272	5.74005322596796	56.5411787755607	3.14785044522756e-08	3.9350458857094e-07	9.9	10.2	9.7	12.8	13.2	14
ENSG00000120727	PAIP2	protein_coding	-0.309741908983093	6.42998286837667	56.5226507100539	3.15777050074997e-08	3.94452913770697e-07	32.2	33	32.4	26.9	25.3	26.7
ENSG00000115307	AUP1	protein_coding	0.32611260936992	6.63740540928417	56.5115633611347	3.16372275228873e-08	3.94904566000235e-07	35.3	36.4	35.3	46.1	43.5	44.8
ENSG00000185585	OLFML2A	protein_coding	-0.351680677142171	6.70702343058956	56.4968418913252	3.17164456000493e-08	3.95601215561943e-07	27.2	26.4	24.6	18.9	21.2	21.3
ENSG00000136720	HS6ST1	protein_coding	-0.597195277950406	4.34122181883337	56.4728880411704	3.18457986684809e-08	3.96921713345129e-07	4.7	4.9	4.5	3	3.1	3.3
ENSG00000121743	GJA3	protein_coding	-0.349775613155182	5.59339594384193	56.3749522624926	3.23805682904799e-08	4.03289598141047e-07	16.2	15.8	16.1	12.1	12.8	12.8
ENSG00000205362	MT1A	protein_coding	0.842051154869289	2.61315766415545	56.3541814697493	3.24952167747832e-08	4.04419483586606e-07	25.9	24.5	26.7	41.5	50.4	45.4
ENSG00000178295	GEN1	protein_coding	0.539885335720241	5.04066155679584	56.349715016711	3.25199269892748e-08	4.04429202388324e-07	2.2	2.5	2	3	3.2	3.5
ENSG00000161800	RACGAP1	protein_coding	0.323855055014576	7.0427662259072	56.2722886405821	3.29514942194731e-08	4.09495002796556e-07	27.7	29.2	30.2	34.7	37.2	36.9
ENSG00000119596	YLPM1	protein_coding	0.414386275620859	6.77295994562807	56.2191826665354	3.32510458387197e-08	4.12913979221308e-07	5.1	5.2	4.5	6.7	6.8	6.3
ENSG00000158373	HIST1H2BD	protein_coding	-0.792512910551374	4.22151011868129	56.1938424580428	3.33950073988127e-08	4.14397224704357e-07	30.5	29.1	31.9	18.7	16.4	18
ENSG00000179532	DNHD1	protein_coding	1.1195375735473	3.38808579994148	56.1410874946469	3.36968621994076e-08	4.17836146758758e-07	0.2	0.2	0.2	0.4	0.5	0.4
ENSG00000180879	SSR4	protein_coding	-0.310001257053391	7.76803580314836	56.1046655943124	3.39069663862534e-08	4.20133166344625e-07	48.6	50.4	51	41.9	39.3	39.9
ENSG00000176208	ATAD5	protein_coding	0.733980152968906	4.53986351731578	56.0030326713893	3.45007028584446e-08	4.2717683443998e-07	2.1	1.8	1.7	3.1	3.3	3
ENSG00000177200	CHD9	protein_coding	0.520821315827358	5.67622822275449	55.9958455435409	3.45431093091668e-08	4.27388792411587e-07	2.1	2.1	2	2.8	3.3	2.9
ENSG00000139645	ANKRD52	protein_coding	0.320661358340412	7.59657336586387	55.9649444442187	3.47260730997781e-08	4.2933823076763e-07	19	18.1	18.4	22.6	24.9	21.5
ENSG00000158445	KCNB1	protein_coding	-1.45264665661395	6.06999665645694	55.9493065896148	3.48190592825542e-08	4.30173187817579e-07	0.5	0.4	0.5	0.1	0.2	0.2
ENSG00000115977	AAK1	protein_coding	0.499180309413892	6.43730266624588	55.8767786553905	3.52538266126377e-08	4.3466009687946e-07	2.4	2.9	2.5	3.2	3.9	3.9
ENSG00000170312	CDK1	protein_coding	0.348564152034142	6.61829853409397	55.8808793822029	3.52290904540218e-08	4.3466009687946e-07	23.1	25.2	25.5	30.8	32.1	30.9
ENSG00000171456	ASXL1	protein_coding	0.241499961411124	8.39694961554292	55.8715968622123	3.52851105211892e-08	4.3466009687946e-07	33.5	33.1	33.2	38.8	39.7	39.5
ENSG00000185010	F8	protein_coding	-0.50854284201344	4.87733305844736	55.8757954181165	3.5259760401876e-08	4.3466009687946e-07	3.1	3.2	3.1	2.3	2.2	2.1
ENSG00000132466	ANKRD17	protein_coding	0.364361320102164	7.08839519323083	55.8499931685292	3.5415858682237e-08	4.35952969838665e-07	7.1	7.4	7	9.1	9.8	8.7
ENSG00000115112	TFCP2L1	protein_coding	-1.30315673901244	3.37717938640948	55.8370980981694	3.54941484113435e-08	4.36598691630362e-07	0.9	0.9	0.7	0.2	0.4	0.4
ENSG00000143384	MCL1	protein_coding	0.259445324888845	7.63976324343079	55.8285429034014	3.55461917535078e-08	4.36920863146208e-07	46.6	47.3	47.7	56.4	57.5	55.5
ENSG00000140400	MAN2C1	protein_coding	0.589396189338556	5.36030576926859	55.7508921012044	3.60223150164845e-08	4.42451414312213e-07	6.7	5.6	5.7	8.5	9.5	9.1
ENSG00000101000	PROCR	protein_coding	0.442802760007702	5.19980883484601	55.7336886819137	3.61287208465344e-08	4.43436100963891e-07	28.7	30.6	31.4	44.3	38.7	40.6
ENSG00000125912	NCLN	protein_coding	0.275869729932366	7.68117724188784	55.6855183412447	3.64284567566727e-08	4.46790528043922e-07	43.6	42.7	44	52.8	52.2	52.8
ENSG00000137073	UBAP2	protein_coding	0.322981097844695	7.00179457724598	55.6776066828386	3.64779404928939e-08	4.470730038219e-07	11.2	11.8	10.6	13.7	14.3	14
ENSG00000119669	IRF2BPL	protein_coding	-0.302320956004452	8.06326957269353	55.628580423588	3.6786186552819e-08	4.50524158644343e-07	60.9	63.5	65.3	53.6	50.8	49.5
ENSG00000126215	XRCC3	protein_coding	0.459518355087409	5.23796144373956	55.5225795569559	3.74622303519026e-08	4.5847150990406e-07	4	4	3.7	5.7	5.2	5.4
ENSG00000110092	CCND1	protein_coding	0.274478490892421	8.47989380240958	55.5032188984278	3.75871379718808e-08	4.59667307426018e-07	80	80.1	80.1	95.2	97.4	97.8
ENSG00000184661	CDCA2	protein_coding	0.64707896473884	4.23891077891487	55.4481951848079	3.7944571487934e-08	4.6370296653476e-07	3.5	3.8	3.4	5.1	5.5	6.3
ENSG00000132170	PPARG	protein_coding	-0.418417109051249	4.86510803267917	55.4030952458016	3.82402549461958e-08	4.66978720264202e-07	19.1	19.4	21.1	15.5	14.6	14.6
ENSG00000107819	SFXN3	protein_coding	0.527754840177007	4.47283859062536	55.370420273109	3.84560191791791e-08	4.69274498301304e-07	7.6	6.6	6.4	10.6	10	9.1
ENSG00000175970	UNC119B	protein_coding	-0.340444076894851	6.46384093881503	55.2766555354089	3.90824514422976e-08	4.76574683857339e-07	18.4	17.9	18.9	15.2	14.4	14.1
ENSG00000102038	SMARCA1	protein_coding	-0.29798930131597	8.83761150819614	55.2455973260505	3.92923503596695e-08	4.78788762385562e-07	88.7	94.9	92.5	68.8	77.3	78.3
ENSG00000140939	NOL3	protein_coding	-0.545371301499226	4.97225983984114	55.1997084805159	3.96046910098118e-08	4.82247033686477e-07	16.1	15.5	15.8	11.2	10.7	10.7
ENSG00000173821	RNF213	protein_coding	0.659259795470575	8.83215175201436	55.180682376198	3.97349703021075e-08	4.8348504901074e-07	10	9.8	8.8	14.7	16.1	14.3
ENSG00000110880	CORO1C	protein_coding	0.2643469328915	7.87105546624764	55.1305742271094	4.0080281818089e-08	4.87335858278794e-07	34.7	35.6	35.3	40.7	43	43.1
ENSG00000141295	SCRN2	protein_coding	-0.50855547372959	4.74167992062254	55.12589585488	4.01126856497222e-08	4.87379223699464e-07	13.7	13	13.5	9.7	9	9.6
ENSG00000138018	SELENOI	protein_coding	0.440340584795316	6.39557880971487	55.1166560200248	4.01767660176243e-08	4.87807128206802e-07	5.8	6.2	5.8	7.4	8.7	7.9
ENSG00000270598	RP11-396C23.3	processed_pseudogene	5.70648315522392	-1.35968736981682	55.0793180075379	4.04368325217501e-08	4.90612280294399e-07	0	0.3	0	4.2	8.5	10.8
ENSG00000137504	CREBZF	protein_coding	0.478964448630669	6.5723982510745	55.0715836521296	4.0490928883075e-08	4.90916204485546e-07	18.3	14.6	14.4	22.9	22.4	20.8
ENSG00000125510	OPRL1	protein_coding	-0.656865800818047	3.74047104133213	55.0363427795262	4.07383969295586e-08	4.93562470613957e-07	5.7	6	6.2	3.6	4.1	3.6
ENSG00000158286	RNF207	protein_coding	0.679720135547106	4.09228041067246	55.0076973483516	4.09407439779385e-08	4.95658677629756e-07	5.7	4.4	4.5	8	8	7.4
ENSG00000157593	SLC35B2	protein_coding	-0.294087932985967	7.27554188463156	54.9922489457038	4.10503157317411e-08	4.96629481876991e-07	78.8	78.2	82.8	64	66.4	64.9
ENSG00000088826	SMOX	protein_coding	0.426457434053445	4.89163941853451	54.9053921626042	4.16722453498146e-08	5.0343289396513e-07	17	18	18	24	22.4	25
ENSG00000135763	URB2	protein_coding	0.408907508183539	5.97212738878458	54.9088220587458	4.16474954645381e-08	5.0343289396513e-07	6.9	7.1	7.1	8.6	9.3	10.1
ENSG00000185127	C6orf120	protein_coding	-0.362493981779094	6.38666879256322	54.8938155737549	4.17558975612108e-08	5.0408316048716e-07	30.2	28.4	30.6	22	23.9	23.3
ENSG00000141469	SLC14A1	protein_coding	-1.14217609275833	1.86678827801669	54.8721905181821	4.19126419314305e-08	5.05614247882303e-07	1.6	1.8	1.6	0.6	0.8	0.9
ENSG00000198380	GFPT1	protein_coding	0.366640952120641	7.06915954489038	54.8543846193209	4.2042177051864e-08	5.06815145758597e-07	11.1	11.2	10.1	13.3	14.3	14.2
ENSG00000124831	LRRFIP1	protein_coding	0.277586501024288	7.86469690065117	54.8480743850833	4.20881858579677e-08	5.07008146247692e-07	22.2	21.2	20.6	24.9	26.3	26.3
ENSG00000117305	HMGCL	protein_coding	-0.469489460237964	5.02218093470184	54.7946762117027	4.24796851780736e-08	5.11359799996169e-07	8.6	8	8.2	6	5.8	6.2
ENSG00000003393	ALS2	protein_coding	0.360726288213661	6.38699938233207	54.7761284883027	4.26165826300323e-08	5.12642607138916e-07	7.1	7.3	7.3	8.8	9.5	9.6
ENSG00000106484	MEST	protein_coding	0.4229057439985	5.3150333792101	54.7058707248479	4.3139442999333e-08	5.18563105356847e-07	10.4	11.2	10.5	13.9	14.9	14
ENSG00000129680	MAP7D3	protein_coding	0.340975951692546	6.47914617776257	54.6173144117428	4.38082894676472e-08	5.26228784856223e-07	8.7	9.4	8.8	11	11.5	11.5
ENSG00000113013	HSPA9	protein_coding	0.239743115539307	9.2159240503178	54.5702048787749	4.41686155314406e-08	5.30180235154033e-07	106.2	112.9	112.9	129.1	134.5	128.2
ENSG00000071082	RPL31	protein_coding	-0.335598395247382	7.77735787592306	54.5581298366861	4.42614839120339e-08	5.30917913127953e-07	42.8	44.3	42.8	36.9	33.8	32.4
ENSG00000198715	GLMP	protein_coding	-0.47948997655379	5.34026020132655	54.3114716722195	4.62050095931773e-08	5.53837494421482e-07	13.3	13.3	13.8	9	10.2	9.7
ENSG00000113645	WWC1	protein_coding	0.448897810321408	5.4422772036756	54.2932942921519	4.63518091234492e-08	5.55203349394341e-07	3.1	3.2	3.3	4.2	4.4	4.4
ENSG00000125868	DSTN	protein_coding	0.25218455054288	8.53758259853293	54.260305618169	4.66195012487133e-08	5.58014299294974e-07	130.9	142	141.5	162.5	161.9	169.2
ENSG00000136213	CHST12	protein_coding	-0.382442064256296	5.74525404253947	54.2000556829123	4.71126924513061e-08	5.6351848203788e-07	4.2	4.1	4.1	3.3	3.1	3.1
ENSG00000086062	B4GALT1	protein_coding	0.312057409178536	6.74482632276336	54.1791619375573	4.72850259826701e-08	5.64631103262219e-07	22.3	22.5	22.3	26.5	28.2	28.4
ENSG00000099785	MARCH2	protein_coding	-0.524858135255078	4.61805337566854	54.1766322251343	4.73059370581209e-08	5.64631103262219e-07	14.8	14.1	15.3	10.5	10.7	9.4
ENSG00000160325	CACFD1	protein_coding	-0.580719764073515	4.35002532508584	54.1819646467771	4.72618698239817e-08	5.64631103262219e-07	7.4	7.3	7.7	4.9	5	5.1
ENSG00000147403	RPL10	protein_coding	-0.262610457767924	8.16460100476383	54.1558318584038	4.74782527604806e-08	5.66287896898294e-07	79.8	80.7	83.2	68.7	68.7	65.7
ENSG00000100401	RANGAP1	protein_coding	0.273217994092034	7.86043404189403	54.0864704853568	4.80577359495285e-08	5.72795342230593e-07	47	44.5	46.6	56	55.5	55.3
ENSG00000116120	FARSB	protein_coding	0.333995897533391	6.88436845047995	54.0506720930025	4.83597750050645e-08	5.75989117237911e-07	29.7	32.4	31.3	38	41.7	37.8
ENSG00000005810	MYCBP2	protein_coding	0.587044741859427	6.25106980991129	53.9869507096733	4.89024484452591e-08	5.8204245153051e-07	2.3	2.2	2.3	3.3	3.5	3.4
ENSG00000115524	SF3B1	protein_coding	0.236918840351665	8.79757392616158	53.9688512446562	4.90577764474652e-08	5.83480281307959e-07	43.5	42.9	42.7	48.7	51.8	51.5
ENSG00000164587	RPS14	protein_coding	-0.287582196282492	9.00180479296063	53.8703815338657	4.99121439749337e-08	5.93224434121206e-07	123.3	118.1	118.8	102.1	98.9	94.1
ENSG00000087008	ACOX3	protein_coding	-0.481252067098711	4.86598319168768	53.8529565275442	5.00649836945628e-08	5.94622831638655e-07	8.5	8.7	8.9	5.9	6.3	6.4
ENSG00000099953	MMP11	protein_coding	-1.31075299557385	2.42188792484944	53.8397455294769	5.0181195196008e-08	5.95584536522283e-07	1.4	1.4	1.4	0.8	0.5	0.4
ENSG00000131462	TUBG1	protein_coding	0.347130025705031	6.42655811299284	53.8089638534384	5.04530907291e-08	5.98391358885979e-07	25.9	27.3	27.7	32.8	35.6	34.2
ENSG00000227671	RP11-488L18.4	transcribed_unprocessed_pseudogene	0.77563681985765	3.63627175819988	53.7667536496848	5.08285030091235e-08	6.02421128581484e-07	6.9	6.3	4.7	10	10.1	10.9
ENSG00000123992	DNPEP	protein_coding	0.329132052533533	6.39211483049576	53.7570620416446	5.09151205737211e-08	6.03024844300253e-07	17.9	18.2	18.7	23.4	22.9	22.7
ENSG00000058404	CAMK2B	protein_coding	-2.98607911223539	0.924141496272733	53.7377930111901	5.10878051528589e-08	6.04646354963914e-07	0.3	0.2	0.3	0	0	0
ENSG00000106462	EZH2	protein_coding	0.42471757716097	5.54870094574367	53.7198495705224	5.12491742081147e-08	6.0613176577421e-07	8.9	9	8.7	11.3	12	12.4
ENSG00000161904	LEMD2	protein_coding	0.307314574530438	6.68878287597129	53.6524688373372	5.1860034207767e-08	6.12927579122706e-07	13.4	13.5	13.1	17.3	15.8	16.4
ENSG00000105048	TNNT1	protein_coding	-0.353375207742457	6.69174238437044	53.6087063630057	5.22609498336552e-08	6.17150104916209e-07	66.1	61.3	64.9	52.6	48.3	50
ENSG00000128923	FAM63B	protein_coding	-0.693347876680694	4.33522922022201	53.6055129506699	5.22903349056276e-08	6.17150104916209e-07	2.6	2.8	2.5	1.5	1.7	1.6
ENSG00000233927	RPS28	protein_coding	-0.442126467840686	5.38452856450976	53.5342753593876	5.29504689888517e-08	6.2450514750913e-07	25.2	22.1	21.9	16.4	17.4	17.1
ENSG00000137494	ANKRD42	protein_coding	-0.549062815355084	4.33409355605978	53.5150734710357	5.31299294322509e-08	6.26184754068669e-07	4.3	4.3	4.5	3.2	2.9	2.9
ENSG00000097096	SYDE2	protein_coding	0.798373939515578	4.63978394964629	53.4577592507676	5.36694717571301e-08	6.32102956214116e-07	1.3	1.3	1.5	2.5	2.3	2.4
ENSG00000214944	ARHGEF28	protein_coding	0.412949880950239	5.76653596987786	53.4296711449656	5.39360263742071e-08	6.34799987291417e-07	3.2	3.6	3.6	4.6	4.7	4.4
ENSG00000116663	FBXO6	protein_coding	-0.443750556222481	5.19538616308051	53.4153779227754	5.40722123073803e-08	6.35959958390421e-07	29.6	27.7	30.2	21.8	20.8	21.8
ENSG00000275111	ZNF2	protein_coding	-0.968181605285874	3.49501684551643	53.382430730559	5.43875382991286e-08	6.39223772457283e-07	3.4	3.4	3.2	1.6	1.7	1.9
ENSG00000121691	CAT	protein_coding	-0.322414377300401	6.40320760910767	53.3336977223518	5.48575609755587e-08	6.43852526422165e-07	43.7	46	48.6	37.2	35.7	37.8
ENSG00000169914	OTUD3	protein_coding	0.566165308438863	5.05243009463753	53.3358061683453	5.4837135538656e-08	6.43852526422165e-07	3.3	3.2	3	5	4.4	4.7
ENSG00000185112	FAM43A	protein_coding	-0.362100464411436	6.165680377622	53.2602043970724	5.55746395334024e-08	6.51816087962549e-07	58.9	60.1	66.6	48.9	47.3	48.2
ENSG00000127561	SYNGR3	protein_coding	-0.754188673819111	3.48768253716316	53.2039165796343	5.61306301235011e-08	6.57880568458593e-07	4.6	4.4	4.9	2.7	2.7	2.8
ENSG00000168496	FEN1	protein_coding	0.319107814230012	6.63288436314372	53.1802596811198	5.63660797434168e-08	6.60182338006575e-07	31.7	32	32.7	39	40.2	41
ENSG00000088899	LZTS3	protein_coding	-0.69590633872844	4.33228455143027	53.0894765423115	5.72794812129021e-08	6.70415867021647e-07	3	3	3	1.9	1.9	1.8
ENSG00000112144	ICK	protein_coding	-0.602905842520747	4.11867437552814	53.0667122351618	5.75109983767581e-08	6.72659781014248e-07	4.7	4.5	4.6	2.7	3.3	3
ENSG00000162642	C1orf52	protein_coding	0.395060650325554	5.50858554687547	53.0477597050447	5.77045136351427e-08	6.74456421125551e-07	9.6	9.6	9.6	13.2	12.4	12.5
ENSG00000187951	ARHGAP11B	protein_coding	0.695781274560163	3.95944192128902	53.0343745584855	5.78416031194444e-08	6.75124954642078e-07	1.7	1.5	1.5	2.3	3	2.4
ENSG00000196756	SNHG17	processed_transcript	0.573899977836312	4.42066051211875	53.0357468709984	5.78275319818657e-08	6.75124954642078e-07	3.9	3.5	3.8	5.6	5.5	5.6
ENSG00000142065	ZFP14	protein_coding	-0.871013920958145	3.45061431988198	52.9862965430196	5.83368977192935e-08	6.80436099623036e-07	2.4	2.2	2.3	1.1	1.5	1.1
ENSG00000270012	LL0XNC01-7P3.1	lincRNA	1.87835317973242	0.816901042572768	52.9396191319665	5.88221114649034e-08	6.85622417840229e-07	0.7	0.4	0.3	2.1	1.6	1.5
ENSG00000132953	XPO4	protein_coding	0.478592467659245	5.84154937456311	52.9300117305448	5.89225161762529e-08	6.86319397584321e-07	3.6	3.6	3.4	4.4	5.4	4.9
ENSG00000169435	RASSF6	protein_coding	-2.25761276665193	0.424343272148678	52.6896642136331	6.14950171468844e-08	7.15790141046483e-07	0.4	0.5	0.5	0.1	0.1	0.1
ENSG00000184216	IRAK1	protein_coding	0.231585835948881	9.55205399120672	52.6760599890742	6.16441793089887e-08	7.17032535788864e-07	200.5	191	193.6	227.1	226.5	233.6
ENSG00000128731	HERC2	protein_coding	0.571619944070268	7.2751240960582	52.6639907897496	6.17768352459491e-08	7.18081356596827e-07	4.1	4	3.9	5.8	6.2	5.7
ENSG00000119820	YIPF4	protein_coding	-0.387979370766117	5.76535846075218	52.5398346298792	6.3159358772939e-08	7.33646957128139e-07	5.3	5.6	5.3	4.1	4.2	4.1
ENSG00000254726	MEX3A	protein_coding	-0.341060938784245	6.16310694710404	52.5355724760748	6.32074038361455e-08	7.33700777633719e-07	13.5	12.9	12.6	9.8	10.5	10.5
ENSG00000255248	MIR100HG	processed_transcript	0.687291429013059	2.94414626234454	52.5152514473268	6.34370111491635e-08	7.35860621435836e-07	1.3	1.3	1.3	2	2	2.3
ENSG00000203883	SOX18	protein_coding	-0.547744871566533	5.28348386274718	52.4832652044632	6.38002353220501e-08	7.39566376665274e-07	16.1	15.4	15.3	11.3	11.2	9.4
ENSG00000130522	JUND	protein_coding	-0.358305073101227	6.13339356556463	52.4243019505336	6.44756513146893e-08	7.46883470095657e-07	35	35.1	36.3	29.4	27.2	26.4
ENSG00000179941	BBS10	protein_coding	-0.592736294268673	4.32204080649799	52.3951128101088	6.48128391790438e-08	7.50275202030835e-07	7.9	8.2	7.5	4.9	5.7	5
ENSG00000170889	RPS9	protein_coding	-0.2961502037829	8.25072891208333	52.3883071406765	6.48917282833481e-08	7.50674264008806e-07	95.7	91.5	92.1	78.7	73.6	75.4
ENSG00000125686	MED1	protein_coding	0.369386785476003	6.60056458219615	52.2739442340744	6.62328847429874e-08	7.65664832449542e-07	8	8.9	8.3	11.1	11.2	10.3
ENSG00000111371	SLC38A1	protein_coding	0.292635459421352	8.85287919797683	52.2646155276392	6.63435864381262e-08	7.6642033792944e-07	29.4	29.6	29.8	34.1	36.4	38.1
ENSG00000107937	GTPBP4	protein_coding	0.270019069834322	7.03185647264603	52.1733178247536	6.74375161186495e-08	7.78206804442181e-07	17.7	18	17.6	21	22	21.1
ENSG00000130517	PGPEP1	protein_coding	-0.638691971833189	4.52200230056686	52.1717931901568	6.74559474887756e-08	7.78206804442181e-07	3.8	3.4	3.2	1.9	2.5	2.2
ENSG00000198700	IPO9	protein_coding	0.241586787705141	8.09944119744701	52.1432909931212	6.78015067776661e-08	7.8165979948795e-07	18.1	18	18.4	21.4	21.5	21.4
ENSG00000090924	PLEKHG2	protein_coding	0.257115763731791	11.0116618399754	52.1247733164399	6.80270299226806e-08	7.83725175680454e-07	191.3	179	179	220.2	224	212.2
ENSG00000132424	PNISR	protein_coding	0.594494433572122	6.41550071734736	52.0657321068946	6.875146186076e-08	7.91531646395575e-07	9.8	7.8	7.1	12.6	12.5	12.2
ENSG00000185483	ROR1	protein_coding	0.456227704705123	4.71648557368826	52.0153318161941	6.9376408515958e-08	7.98182900155347e-07	4.7	5.3	5.2	7	7	6.6
ENSG00000160678	S100A1	protein_coding	-1.4139306589834	1.59841732919442	51.9730449198033	6.99054461514013e-08	8.03722411840022e-07	2.6	2.1	2.8	1.1	0.8	1
ENSG00000126945	HNRNPH2	protein_coding	-0.314144631687238	7.18222577416446	51.9506443688225	7.01874413941826e-08	8.0641600748e-07	73.2	77.4	78.9	59.4	64.1	60.7
ENSG00000167202	TBC1D2B	protein_coding	-0.331984838917236	6.35696436553861	51.9420303703537	7.02962051105003e-08	8.07116958269406e-07	14.4	13.8	14.5	11.5	11.4	11
ENSG00000166033	HTRA1	protein_coding	-0.550270750192952	6.30163829336087	51.9196901538302	7.0579123474009e-08	8.09815183865734e-07	10.1	11.6	10.3	6.9	7.6	7.2
ENSG00000108947	EFNB3	protein_coding	-0.919499514405267	2.80718392825283	51.8917680441652	7.09344472109496e-08	8.13339954078873e-07	2.5	2.9	2.8	1.5	1.5	1.4
ENSG00000116539	ASH1L	protein_coding	0.480837802992465	7.06853716011011	51.8436604360573	7.15511441577412e-08	8.19854838922024e-07	6.6	6.1	6.2	8.3	8.9	9.1
ENSG00000138496	PARP9	protein_coding	-0.411809899954878	4.74007755223578	51.7239306283736	7.31110430270465e-08	8.37161069241268e-07	5	5.2	5	3.7	3.8	4
ENSG00000060749	QSER1	protein_coding	0.426761460348379	7.43886397596968	51.6933015535781	7.35159175817318e-08	8.41227165232803e-07	9.8	10.5	10.1	12.5	14.9	13.3
ENSG00000206527	HACD2	protein_coding	0.361227639316748	6.99432690919347	51.6855171907373	7.36191984929436e-08	8.41839021467686e-07	15.6	17.1	16	19.3	20.7	22.6
ENSG00000169714	CNBP	protein_coding	-0.250127302792765	8.29541446987891	51.6705221319664	7.38185873168225e-08	8.43548305775265e-07	196.5	203.3	200.8	169	167.2	168.8
ENSG00000164877	MICALL2	protein_coding	0.403787667258067	6.42504693404261	51.6577011930184	7.39895256316696e-08	8.44930386960033e-07	15.3	13	13.6	19.2	18.5	17.7
ENSG00000204947	ZNF425	protein_coding	-1.07270353932125	2.62989627749354	51.6271902908318	7.4398027027023e-08	8.49021644013312e-07	2.7	2.7	2.9	1.4	1.2	1.4
ENSG00000140465	CYP1A1	protein_coding	-2.459993203562	0.211138389429373	51.5948327982387	7.48338925495384e-08	8.53419445330464e-07	0.6	0.7	0.7	0.2	0.1	0
ENSG00000137414	FAM8A1	protein_coding	-0.482863356154246	5.059608999553	51.5792413216558	7.50448903037649e-08	8.5524079321421e-07	9	8.8	8.9	5.9	7.1	6
ENSG00000166508	MCM7	protein_coding	0.245777531193082	8.27128379452143	51.5755596252313	7.50948072380266e-08	8.5524079321421e-07	69.3	68.2	70.6	82.5	82.3	81.9
ENSG00000117906	RCN2	protein_coding	-0.306370914245269	6.81937447050608	51.5456372239903	7.55018206132196e-08	8.59297151639073e-07	10.4	11.1	10.8	8.4	8.8	8.8
ENSG00000170779	CDCA4	protein_coding	0.360686161949256	5.80877455610223	51.4464666272971	7.68677477520644e-08	8.74254242770956e-07	21.8	22.3	21.5	26.5	28.2	29.5
ENSG00000122257	RBBP6	protein_coding	0.347619224141462	6.67639395306594	51.4354941792404	7.70204952446692e-08	8.75402414344421e-07	7.8	8.9	8.2	10.2	10.5	10.9
ENSG00000115556	PLCD4	protein_coding	-1.16969711075467	2.65002548183713	51.3847170756625	7.77316090158553e-08	8.82298135646052e-07	1.8	1.7	1.8	1	0.6	0.8
ENSG00000173166	RAPH1	protein_coding	0.682244664238935	5.65277954813546	51.3874480459689	7.76931844393333e-08	8.82298135646052e-07	2.2	2.3	2	3.3	3.7	3.4
ENSG00000167930	FAM234A	protein_coding	-0.367864374714619	6.61396470074053	51.3119867753572	7.87624451210454e-08	8.93398714758919e-07	21.6	23	24.5	17.7	18.7	16.9
ENSG00000165698	SPACA9	protein_coding	-1.20848473890522	2.6009593520736	51.3064473046715	7.88415561264123e-08	8.93696271021123e-07	2.7	2.8	3.3	0.8	1.6	1.2
ENSG00000014138	POLA2	protein_coding	0.362184304041532	6.28711836416582	51.2791133026269	7.92331700573154e-08	8.97533382800729e-07	11.1	12.8	12.4	15	15.8	15.8
ENSG00000106665	CLIP2	protein_coding	0.363340977130856	6.12464387502926	51.2742415802285	7.93031856560959e-08	8.97724809627379e-07	13.1	12.6	12.5	16.2	17.1	15.9
ENSG00000115163	CENPA	protein_coding	0.436522304744889	5.10265581636725	51.1645056975366	8.0897978156745e-08	9.14990877310718e-07	13.2	13.7	13.3	16.7	18.8	18.8
ENSG00000166439	RNF169	protein_coding	0.399103150227467	5.83751723862225	51.1618693970641	8.09367115306505e-08	9.14990877310718e-07	6.1	6.6	6.2	7.5	8.7	8.6
ENSG00000101400	SNTA1	protein_coding	-0.626011446799985	4.61151229296733	51.1482292994678	8.11374337291067e-08	9.16034580798686e-07	10.7	10.8	10.3	6.6	6.8	7.1
ENSG00000150967	ABCB9	protein_coding	-0.437752272795205	5.35593558635212	51.1513292418878	8.10917694516619e-08	9.16034580798686e-07	4.7	4.4	4.5	3.4	3.5	3.2
ENSG00000085999	RAD54L	protein_coding	0.507876272296174	5.16136572991838	51.1363141535178	8.13132085411744e-08	9.17406233347388e-07	10	8.8	8.8	13.8	13.5	12
ENSG00000176973	FAM89B	protein_coding	-0.537996368120588	4.22307144969698	51.0871904693575	8.20422104978458e-08	9.25013608821943e-07	17	17.2	19.1	11.8	12	12.9
ENSG00000142188	TMEM50B	protein_coding	-0.450254993956202	4.98760236497385	51.0724901739868	8.22617232755268e-08	9.26870256719786e-07	9.7	10.3	9.7	7.6	6.6	7.7
ENSG00000150768	DLAT	protein_coding	0.27459990656346	7.35630756861315	51.0633913572735	8.23979068541782e-08	9.27786158389384e-07	32.6	34	33.9	39.8	42.1	39.4
ENSG00000168078	PBK	protein_coding	0.452273734950297	4.84025847008267	51.0308792983215	8.28864968944845e-08	9.32666234363304e-07	13	12.3	13.8	17.9	17.1	18.6
ENSG00000166295	ANAPC16	protein_coding	-0.305916503112585	6.85164145621328	50.9958044002146	8.34170828353433e-08	9.38012053892307e-07	31.8	32.6	31.5	26.3	25.4	25.9
ENSG00000169239	CA5B	protein_coding	-0.779983119337491	3.34642874599045	50.963333730949	8.39115175867175e-08	9.42944520434251e-07	2.5	2.8	2.6	1.4	1.4	1.8
ENSG00000177728	TMEM94	protein_coding	-0.321509425489014	6.95635046135302	50.9482162162613	8.41427838286802e-08	9.44915076072109e-07	17	15.6	16.1	12.5	13.3	13
ENSG00000122547	EEPD1	protein_coding	-0.344623515186009	6.18941976037953	50.9310718026801	8.44058837553864e-08	9.47240266500521e-07	33.5	34.7	36.4	28.6	27.4	26.5
ENSG00000132361	CLUH	protein_coding	0.262767452834239	7.80806124308886	50.842219511213	8.57836101562299e-08	9.62062903284964e-07	28.9	27.1	29.5	33.9	34.4	34.2
ENSG00000171206	TRIM8	protein_coding	-0.344633015520154	6.24603079635615	50.804633547398	8.63736427625204e-08	9.68037756186576e-07	33.2	33.8	33.6	25.7	27.9	25.2
ENSG00000102158	MAGT1	protein_coding	-0.281460486360263	7.05868070008428	50.7866536204047	8.66574312151771e-08	9.70574715021676e-07	31.5	32.7	31.1	26.6	26	25.8
ENSG00000100271	TTLL1	protein_coding	-0.809638624445131	3.49531550204602	50.7694363426043	8.69301184937436e-08	9.72984061366067e-07	8.7	9.6	8.2	4.1	5	6
ENSG00000119922	IFIT2	protein_coding	-0.815591739422168	2.89716574449434	50.7596911189723	8.70848705587052e-08	9.73528149346101e-07	3.9	3.8	3.7	2.4	2	2.2
ENSG00000129946	SHC2	protein_coding	-1.03703953790653	2.88170438975189	50.7591210029327	8.70939330105499e-08	9.73528149346101e-07	2.8	2.6	2.7	1.6	1.1	1.2
ENSG00000196230	TUBB	protein_coding	0.21640580224379	10.7149077333601	50.7443973449619	8.7328327607362e-08	9.75503017113037e-07	476.3	501.5	506.4	571.9	577.3	575.1
ENSG00000115718	PROC	protein_coding	1.911046194377	2.63139837787913	50.7364540209514	8.74550625687251e-08	9.76273456059461e-07	0.3	0.3	0.4	1	1.3	1.2
ENSG00000177192	PUS1	protein_coding	0.330034357189808	6.14455575110801	50.7181472782265	8.77478956532315e-08	9.78895831310406e-07	11.4	11.1	11.6	14.7	14	14.2
ENSG00000162402	USP24	protein_coding	0.436264016649044	7.57373621745422	50.7063199200417	8.79376433629653e-08	9.80365508230525e-07	10.7	11.2	10.5	14.1	15.6	14.1
ENSG00000134697	GNL2	protein_coding	0.307801888535811	7.03787387143862	50.6942885596642	8.81311148866218e-08	9.81874734804742e-07	20	19.8	20.2	25.7	24.3	24.4
ENSG00000117151	CTBS	protein_coding	-0.351961153351888	6.51654972249683	50.5913602662197	8.98050187628949e-08	9.9986470494841e-07	17.7	19.2	19.1	13.9	14.4	15.6
ENSG00000185262	UBALD2	protein_coding	-0.493524277709553	4.36384845686037	50.530964908768	9.08030441325422e-08	1.01031089459124e-06	17.9	16.8	19.2	12.9	13	12.3
ENSG00000139625	MAP3K12	protein_coding	-0.475728316260028	4.93615725680246	50.4872892774088	9.1532177086263e-08	1.01708436879351e-06	6	5.7	6.1	4.4	4	4.5
ENSG00000205221	VIT	protein_coding	-1.75463019632653	1.35514601721615	50.4879701855305	9.15207618211672e-08	1.01708436879351e-06	1.2	1.1	1	0.4	0.3	0.4
ENSG00000243566	UPK3B	protein_coding	-1.29711384922079	1.88682413120281	50.4742858592346	9.17504692449026e-08	1.01884013187129e-06	3.8	4	3.6	1.6	1.6	1.5
ENSG00000120705	ETF1	protein_coding	0.273835795956214	8.06570894499906	50.4370171246699	9.23792052819554e-08	1.02514835749857e-06	41.1	43.3	42.7	49.5	52	52.1
ENSG00000075391	RASAL2	protein_coding	0.503126659097477	6.01406269157665	50.4273997724313	9.25422012287251e-08	1.0262832959099e-06	2.9	2.9	2.8	3.9	4.3	4.1
ENSG00000063322	MED29	protein_coding	-0.204417809350501	10.1487128643946	50.4220778152576	9.26325307134794e-08	1.02661141087771e-06	296.2	303.5	304.7	262.4	262.7	259.8
ENSG00000112759	SLC29A1	protein_coding	0.231055307126867	8.88188813736643	50.2804036298981	9.50722180530848e-08	1.05295908080943e-06	134.9	135.9	138	163.8	158.9	157.2
ENSG00000135837	CEP350	protein_coding	0.485199524350954	6.34347629666626	50.2603890305216	9.542238869452e-08	1.05614524644799e-06	3.2	3.3	3.3	4.5	4.7	4.5
ENSG00000153815	CMIP	protein_coding	0.319046536752913	6.52463983786345	50.2376881291398	9.58212309570404e-08	1.05986559188805e-06	9.4	9.3	8.6	10.9	12	11.2
ENSG00000111319	SCNN1A	protein_coding	-0.543999277955756	3.45974282630671	50.1801510057164	9.68401463077211e-08	1.0704351293308e-06	5.4	5.6	5.4	3.6	3.8	3.9
ENSG00000104517	UBR5	protein_coding	0.417552367294995	7.45444960968215	50.1226613067169	9.78698208925998e-08	1.08098938925416e-06	8.4	8.8	8.3	11.2	11.6	11.3
ENSG00000116171	SCP2	protein_coding	-0.280304385142144	6.94226280878741	50.1197159119429	9.79228894709255e-08	1.08098938925416e-06	19.5	20.9	19.8	16.5	16.1	17
ENSG00000179295	PTPN11	protein_coding	0.291993839319077	8.00182662243425	50.0950621732552	9.83682981606151e-08	1.08519752429018e-06	33.6	33.8	32.8	38.6	40.7	43.4
ENSG00000062485	CS	protein_coding	0.267451048938667	7.28095485849455	50.0886501499003	9.84844967174902e-08	1.08577069734005e-06	25.6	27.4	26.2	31.9	31.3	32.2
ENSG00000166710	B2M	protein_coding	-0.25206053576215	8.88223514311479	50.0517494739838	9.91560739387859e-08	1.09246206365021e-06	96.1	103.2	100.8	87.5	82.2	82.4
ENSG00000008441	NFIX	protein_coding	-0.267296072240178	7.78228386950306	49.9680439507206	1.0069773223179e-07	1.10872467260552e-06	43.9	44.5	43.3	37	37.2	35.2
ENSG00000182199	SHMT2	protein_coding	0.319251458120719	6.7279957672959	49.9382763562495	1.01252152814245e-07	1.1141032778083e-06	18.7	18.7	19.8	23.5	23.4	24.4
ENSG00000122861	PLAU	protein_coding	0.296761830224213	7.87094319525117	49.9155513570499	1.01677605754923e-07	1.11805674356796e-06	111.1	112.6	114	141.1	139.3	134.3
ENSG00000198121	LPAR1	protein_coding	-0.5971427777872	4.46487225831708	49.8788544166176	1.02368686387888e-07	1.12492403682815e-06	5.3	5.7	5.6	3.1	4	3.7
ENSG00000111679	PTPN6	protein_coding	-0.754876449124948	3.69951828618329	49.8367468179237	1.0316786481313e-07	1.13296951475419e-06	4.7	4.5	4.9	2.5	3.2	2.5
ENSG00000144674	GOLGA4	protein_coding	0.360765035520002	7.02620772517693	49.8234915489591	1.03420823209521e-07	1.13500995653514e-06	10.2	11.4	10.5	12.7	14.4	14
ENSG00000105655	ISYNA1	protein_coding	-0.318588612534066	7.73831106291697	49.7738304023109	1.04374460182924e-07	1.14459034604862e-06	78.9	77.7	78.3	68.2	59.5	61.1
ENSG00000155846	PPARGC1B	protein_coding	0.785605097324023	3.51075073249099	49.7709933227706	1.0442922392799e-07	1.14459034604862e-06	0.6	0.4	0.5	0.9	0.9	0.9
ENSG00000165548	TMEM63C	protein_coding	-1.58482214278233	2.78411473025794	49.7562432996069	1.04714437913363e-07	1.1469725957056e-06	0.5	0.6	0.6	0.2	0.2	0.2
ENSG00000169783	LINGO1	protein_coding	-0.687091438187596	4.52807945528864	49.6746025796052	1.06308248248553e-07	1.1636759738658e-06	3.3	3.9	4.3	2.2	2.7	2.2
ENSG00000184602	SNN	protein_coding	-0.41297342466941	5.76912504823323	49.622743943128	1.07334125739797e-07	1.17414502208952e-06	14.2	12.9	12.9	10.8	9.3	10.1
ENSG00000105559	PLEKHA4	protein_coding	-1.01064028629612	2.22116196802218	49.6151387759969	1.0748546197342e-07	1.17428040905803e-06	2.7	2.8	2.3	1.4	1.3	1.2
ENSG00000180354	MTURN	protein_coding	-1.31840679440283	2.93199769031132	49.6170111952082	1.07448181258641e-07	1.17428040905803e-06	0.7	0.6	0.7	0.3	0.3	0.2
ENSG00000074964	ARHGEF10L	protein_coding	-0.989142512154315	3.33259527390131	49.5318104170654	1.09158676633501e-07	1.19178991846434e-06	1.2	1.3	1.5	0.7	0.6	0.7
ENSG00000213096	ZNF254	protein_coding	-0.671458571342315	3.88065827417122	49.4926835841108	1.09953940441179e-07	1.19969757740243e-06	2.1	1.9	2.1	1.4	1.1	1.4
ENSG00000171148	TADA3	protein_coding	-0.319381489082007	6.68455436179435	49.4588332483832	1.1064696549328e-07	1.20648023471092e-06	24.7	25.5	26.8	21.6	19.9	20.2
ENSG00000149476	TKFC	protein_coding	-0.389730394154966	5.78588588209435	49.3809282311418	1.12259769138504e-07	1.22248863286717e-06	7.9	7.6	8.2	5.6	6.3	6.1
ENSG00000160208	RRP1B	protein_coding	0.316626429339772	6.53972133189201	49.3818263319474	1.12241033682205e-07	1.22248863286717e-06	12.8	12.4	12.1	15.4	15.9	15.3
ENSG00000141698	NT5C3B	protein_coding	-0.311466659481437	6.70646184163215	49.3700956759855	1.12486013237805e-07	1.22416362506899e-06	41.2	42.7	42.6	34.9	32.6	34.7
ENSG00000105438	KDELR1	protein_coding	-0.316605278693054	6.83328455486204	49.3592461139583	1.12713102136095e-07	1.22507995617795e-06	75.6	81.2	77.7	58.5	65.5	63.9
ENSG00000125844	RRBP1	protein_coding	-0.248976610932708	7.88285471991855	49.359146737702	1.12715184418479e-07	1.22507995617795e-06	47.4	46.5	46	39.2	40.2	38.2
ENSG00000164488	DACT2	protein_coding	-0.452890620102464	4.62593511617682	49.2921081138259	1.1412931347412e-07	1.2396526523304e-06	16.8	16.2	16.9	11.8	12.4	12.1
ENSG00000119638	NEK9	protein_coding	-0.415647625418998	6.02642846411599	49.2828347801499	1.14326418773387e-07	1.24099602035261e-06	6.9	7.3	6.8	5.6	5.1	5
ENSG00000142731	PLK4	protein_coding	0.568496763897914	5.08835733237135	49.2612574040262	1.1478645988759e-07	1.24518996056493e-06	4.9	5.8	5.9	7.4	8.7	8.3
ENSG00000126883	NUP214	protein_coding	0.378267418385035	6.41923529729284	49.21434364921	1.15793542308801e-07	1.25530895353498e-06	5.1	4.9	4.5	6.1	6.8	6
ENSG00000125633	CCDC93	protein_coding	0.369951369207756	5.82245573870894	49.183832416066	1.16453593342674e-07	1.26084700902276e-06	5.9	5.9	5.9	7.3	7.9	7.6
ENSG00000163947	ARHGEF3	protein_coding	-0.47673246700619	4.75218510220694	49.1861882361914	1.16402486477892e-07	1.26084700902276e-06	5.5	5.6	5.9	4.1	4.1	4.1
ENSG00000168710	AHCYL1	protein_coding	0.246391378890738	7.6904145425259	49.1219879540926	1.17803873016654e-07	1.27464997301823e-06	37.8	39.4	38.7	46.5	45.2	45.8
ENSG00000168216	LMBRD1	protein_coding	-0.502891632813815	5.22142079568333	49.1166431593418	1.17921353229034e-07	1.27510479265765e-06	16.2	18.9	18.6	11.9	12.9	13
ENSG00000141542	RAB40B	protein_coding	-0.903914584985948	3.19954634366694	49.0399873745103	1.19620147909751e-07	1.29264713543651e-06	1.8	1.9	2	1.1	1	1
ENSG00000165480	SKA3	protein_coding	0.500465469176218	4.6439026699556	48.9746574877747	1.21088639790768e-07	1.306844892148e-06	5.7	5.9	6.2	8.4	8.2	8.4
ENSG00000225855	RUSC1-AS1	antisense	0.737797560012299	3.9399553724364	48.9754387865989	1.21070964030615e-07	1.306844892148e-06	3.5	3.2	3.3	6.2	4.7	5.9
ENSG00000125676	THOC2	protein_coding	0.293957582108881	7.71861969252063	48.961632455694	1.21383719869772e-07	1.30919352234781e-06	19.2	19.8	17.8	22.6	23.8	23.1
ENSG00000147383	NSDHL	protein_coding	0.309718129727118	6.6604019508702	48.8835654349033	1.231685363492e-07	1.32759657706494e-06	39.4	40.3	41	50.1	49.8	49.8
ENSG00000114126	TFDP2	protein_coding	-0.39575662588323	6.26891197644521	48.8447195500988	1.24067110283758e-07	1.33642972014391e-06	7.8	8	7.5	5.8	5.8	6.2
ENSG00000168411	RFWD3	protein_coding	0.33377751469065	6.39511367913854	48.7549406147508	1.26170834668212e-07	1.35822501702385e-06	10.8	10.7	10.5	12.7	14.1	13.5
ENSG00000161328	LRRC56	protein_coding	-0.595616642227552	3.71731933486829	48.7306659524145	1.26746184323808e-07	1.36355013447275e-06	7.8	7.5	7.5	5.2	4.7	5.3
ENSG00000111275	ALDH2	protein_coding	-0.735373745995225	3.74599123912493	48.6707574013138	1.28178176552514e-07	1.37807847450002e-06	1.4	1.5	1.5	0.9	0.9	0.9
ENSG00000110721	CHKA	protein_coding	0.351963687802529	6.49503950717282	48.6367882144947	1.28997831601442e-07	1.38600912390081e-06	16.6	17.6	17.1	20.7	22.2	22.5
ENSG00000102172	SMS	protein_coding	0.280683320113918	6.24648373773777	48.6307711320185	1.29143604402437e-07	1.38669381067699e-06	47.2	48.2	49.5	58.6	57.7	59.8
ENSG00000168350	DEGS2	protein_coding	-2.11047576064493	0.657757223276275	48.606425770126	1.29735210802988e-07	1.39216177636908e-06	1	1	0.7	0.2	0.2	0.3
ENSG00000024422	EHD2	protein_coding	-0.404186757553498	6.83828885946797	48.5627150207164	1.30804704675787e-07	1.4022395903559e-06	64.5	64.4	61.4	46.1	49.2	48.4
ENSG00000113368	LMNB1	protein_coding	0.246819811067802	7.51786740021128	48.5612669951757	1.30840295484957e-07	1.4022395903559e-06	48.5	49.7	46.3	56	57.2	58.3
ENSG00000152894	PTPRK	protein_coding	0.303585317311818	6.02406248889308	48.5307559629686	1.31592638659756e-07	1.4094088631106e-06	9.9	10.2	10.7	12.8	12.5	12.7
ENSG00000132128	LRRC41	protein_coding	-0.301410806386214	6.89194653181301	48.5121822240401	1.32052899172158e-07	1.41344271621827e-06	15.7	16.2	16.2	12.5	13.3	13.2
ENSG00000178980	SELENOW	protein_coding	-0.492847714934444	5.03166789325298	48.4733852176689	1.33019867779008e-07	1.42289163628672e-06	11	11.4	10.4	8.9	7.3	7.3
ENSG00000013288	MAN2B2	protein_coding	-0.288424374295529	6.93804488779628	48.4582387966468	1.33399430065947e-07	1.42334833809632e-06	15.9	15.6	15.8	12.8	13.5	12.3
ENSG00000068903	SIRT2	protein_coding	-0.264450266302734	7.32406407617174	48.4666243184864	1.33189149648817e-07	1.42334833809632e-06	30.3	30.8	31	25.5	25.8	25.4
ENSG00000123562	MORF4L2	protein_coding	0.214846378393344	8.90695785979604	48.459129575402	1.33377075487345e-07	1.42334833809632e-06	188.8	196.1	195.6	225.6	223.4	224.7
ENSG00000187164	SHTN1	protein_coding	0.383099200167926	6.13765510972486	48.4642909396888	1.33247627191358e-07	1.42334833809632e-06	7.2	7.9	7	9.4	9.9	9.5
ENSG00000116586	LAMTOR2	protein_coding	-0.472631910039415	4.94679015639133	48.4055472900163	1.34728918521682e-07	1.43662678355517e-06	29.2	29.3	27.8	22.2	20.2	20.1
ENSG00000196588	MKL1	protein_coding	0.393080328393521	5.74581178434512	48.3638611118185	1.35790780099714e-07	1.44703655388731e-06	8.9	8.3	9.6	11.2	11.7	12.2
ENSG00000108439	PNPO	protein_coding	-0.512469786359962	4.2116234440191	48.3466849621224	1.36230908451293e-07	1.44837102321867e-06	9	9.8	9.8	7.2	6.5	6.4
ENSG00000111615	KRR1	protein_coding	-0.259667347490627	7.67888930512534	48.3455986084948	1.36258796930222e-07	1.44837102321867e-06	19.5	20.4	19.2	16	16.3	17.1
ENSG00000130402	ACTN4	protein_coding	-0.200414663045298	11.7611669137466	48.3538152212679	1.36048014696272e-07	1.44837102321867e-06	946.5	926.4	922.5	808	808.9	815.9
ENSG00000146263	MMS22L	protein_coding	0.418063246671343	5.66192250385943	48.3519173715048	1.36096669537501e-07	1.44837102321867e-06	1.7	1.8	1.8	2.2	2.6	2.3
ENSG00000129518	EAPP	protein_coding	-0.609155468154714	4.20347366225331	48.3010780651994	1.37406989325381e-07	1.45965777912524e-06	10.8	12.9	11.3	7.3	7.8	7.8
ENSG00000154059	IMPACT	protein_coding	-0.34183042049307	6.23501578002643	48.2268181569975	1.39345287864485e-07	1.47931828530004e-06	15.7	15.4	15.6	11.9	13	11.7
ENSG00000140553	UNC45A	protein_coding	-0.313989696445716	7.2811270256025	48.2211368172165	1.39494780902972e-07	1.47997570121854e-06	24.6	24.7	24.8	20.1	20.1	19.5
ENSG00000138658	ZGRF1	protein_coding	0.806701605486673	2.99119458078135	48.2027646284559	1.3997938526173e-07	1.48418543934034e-06	0.7	0.6	0.7	1.1	1.1	1.1
ENSG00000120833	SOCS2	protein_coding	0.491051755027663	4.98997514757998	48.1433934415644	1.41557791674431e-07	1.49998008594957e-06	4.4	5	4.4	5.9	6.6	6.9
ENSG00000198242	RPL23A	protein_coding	-0.310667621379688	6.33649591841732	48.0758556246917	1.43376521176082e-07	1.51829986491037e-06	32.6	33.3	33.3	25.9	27.1	26.9
ENSG00000242457	RBBP4P2	processed_pseudogene	3.30555550610555	-0.433892353700337	48.0150527857946	1.45035302740006e-07	1.5349039772128e-06	0	0.2	0.3	1.3	2.1	1.3
ENSG00000156873	PHKG2	protein_coding	0.541510985592496	4.66122972466764	47.9939330849329	1.45616276288737e-07	1.53947831428394e-06	2.6	2.5	2.8	3.9	3.8	3.8
ENSG00000188559	RALGAPA2	protein_coding	-0.45520987139877	5.5046811365352	47.9927202790167	1.45649714486718e-07	1.53947831428394e-06	4.2	4.3	4.1	2.8	3.4	2.9
ENSG00000139926	FRMD6	protein_coding	0.397367136464224	5.64355667715721	47.9879827772476	1.45780410692651e-07	1.53989670069781e-06	5.7	6.3	6.4	7.1	8.5	8.4
ENSG00000065548	ZC3H15	protein_coding	0.276270237349729	6.84185796846769	47.9669264715832	1.46362825023154e-07	1.54508313911075e-06	30.4	32.1	30.9	37.3	38.3	37.4
ENSG00000168101	NUDT16L1	protein_coding	-0.45652624927504	5.70858224143544	47.9594378416538	1.46570559831276e-07	1.5463102569965e-06	21.6	20.9	21.2	16.8	14.5	15.4
ENSG00000168394	TAP1	protein_coding	0.283975742484211	7.55619115809747	47.9520084943378	1.46776962240421e-07	1.54752179589853e-06	27.4	28.1	29.1	35	33.2	34.8
ENSG00000166289	PLEKHF1	protein_coding	-0.470817051049697	4.46019244502357	47.94531764454	1.46963114145583e-07	1.5485184489866e-06	14.9	14.5	15.5	10.8	10.1	11.6
ENSG00000167617	CDC42EP5	protein_coding	-1.00365028910328	2.32898583678869	47.9164577443731	1.47768953041698e-07	1.55522247235836e-06	9.7	8.8	9.6	3.9	4.9	5.2
ENSG00000260549	MT1L	transcribed_unitary_pseudogene	0.366103998879783	5.36730664119695	47.9159417881138	1.4778340279318e-07	1.55522247235836e-06	203.2	205.4	215.6	273	265.8	265.5
ENSG00000103353	UBFD1	protein_coding	-0.269927786876766	7.71926111939867	47.8998693340844	1.4823428297261e-07	1.55899664998138e-06	24.8	25.4	25.1	19.4	21.1	21.9
ENSG00000047849	MAP4	protein_coding	0.230031707583549	8.62590731437412	47.8944311579825	1.48387173435631e-07	1.55963409094253e-06	25	26.8	25.8	30.3	30.9	29.7
ENSG00000150630	VEGFC	protein_coding	0.571453620996265	3.61975170478626	47.8802082330026	1.48787840019438e-07	1.56287338978777e-06	7.4	7	7.2	10.4	11	10.8
ENSG00000038274	MAT2B	protein_coding	-0.274707261150268	6.7125799363875	47.8485486152365	1.49683873222794e-07	1.57130878344003e-06	21.2	22.2	22	17.7	18.2	18.1
ENSG00000100629	CEP128	protein_coding	0.689974683923007	3.81734231308524	47.8412853462057	1.4989025291e-07	1.57178000201395e-06	1.2	0.9	1	1.7	1.7	1.6
ENSG00000136783	NIPSNAP3A	protein_coding	-0.487447277451261	4.68268067078998	47.8404235528007	1.49914760265457e-07	1.57178000201395e-06	12.6	14.4	13.8	9.5	9.4	10.2
ENSG00000149577	SIDT2	protein_coding	-0.311692999566791	6.49576055288598	47.8365015307142	1.50026347475184e-07	1.57197476669441e-06	8.8	8.7	9.2	7	7.4	7.1
ENSG00000232859	LYRM9	protein_coding	-1.37949582247072	1.79875262814324	47.7586641322772	1.52259437534625e-07	1.59438460580713e-06	0.8	0.7	0.7	0.2	0.3	0.3
ENSG00000134900	TPP2	protein_coding	0.349270359274783	5.98376797425671	47.7441868960038	1.52678690296831e-07	1.59778485740356e-06	7.8	8.3	8.1	9.4	10.5	10.8
ENSG00000165912	PACSIN3	protein_coding	-0.40092924317938	5.63077717452909	47.7374440691501	1.5287438076672e-07	1.59884276567966e-06	22.1	22.1	21.6	16.6	16.9	16.4
ENSG00000249992	TMEM158	protein_coding	0.636841617440132	3.48329269525341	47.7107224787292	1.53652541441671e-07	1.60598738584148e-06	6.9	7.1	7.1	11.9	11.3	9.5
ENSG00000144283	PKP4	protein_coding	0.274439863229853	6.95955337958212	47.7072256678824	1.53754685751471e-07	1.60606177001583e-06	11.1	11.1	11.4	13.8	13.7	13.1
ENSG00000075151	EIF4G3	protein_coding	0.241403051265209	7.96706397514118	47.6523609675659	1.55366881385131e-07	1.62189972964182e-06	21.3	21.8	21.4	24.8	25.7	25.6
ENSG00000175711	B3GNTL1	protein_coding	0.556028134465946	4.44676916307557	47.6269637747275	1.5611929869295e-07	1.62874831309231e-06	4.1	3.9	4.2	6.7	5.9	5.3
ENSG00000089289	IGBP1	protein_coding	-0.363054590365933	5.51962124774577	47.6186034377576	1.56367835180123e-07	1.63033484415747e-06	29.6	29.2	30.6	23.5	22.3	23.9
ENSG00000166887	VPS39	protein_coding	-0.282903018277563	6.89136399050578	47.5592956144622	1.58143154487613e-07	1.647828270034e-06	16.8	16.2	16.7	13.7	13.7	13.4
ENSG00000134318	ROCK2	protein_coding	0.361103579947837	7.10401198489293	47.5466928296528	1.58523180189561e-07	1.65077034404423e-06	11.8	12.5	11.4	14.1	15.8	15.9
ENSG00000146085	MUT	protein_coding	-0.61069283287293	5.04129480642149	47.542185940971	1.58659318739856e-07	1.65117065641768e-06	8.5	10	9.4	6	5.6	6.8
ENSG00000143776	CDC42BPA	protein_coding	0.378340179780029	7.1066010446239	47.5034227847026	1.59835412252065e-07	1.66238664767517e-06	6.3	6.3	6.1	7.7	9	7.4
ENSG00000088367	EPB41L1	protein_coding	-0.563806991635561	4.93280519142952	47.4277769395554	1.62157524624211e-07	1.68550081406752e-06	2.4	2.3	2.1	1.6	1.5	1.5
ENSG00000111300	NAA25	protein_coding	0.371647625404026	6.18197822026457	47.3379197996597	1.64962937513558e-07	1.7104531330777e-06	5.3	5.6	5.7	6.4	7.7	7.2
ENSG00000123908	AGO2	protein_coding	0.482092830707942	6.82534589661198	47.3446150943714	1.64752122849953e-07	1.7104531330777e-06	5.4	5.5	4.6	6.8	7.6	7.3
ENSG00000135905	DOCK10	protein_coding	0.770061092264399	3.24440955939354	47.3407602530704	1.64873464923276e-07	1.7104531330777e-06	1.2	1.3	1.1	2	2.2	1.8
ENSG00000162817	C1orf115	protein_coding	-0.687607987655003	3.19336062766631	47.3420377024017	1.64833242977212e-07	1.7104531330777e-06	4.4	4.6	4	2.7	2.7	2.8
ENSG00000210082	MT-RNR2	Mt_rRNA	-0.41681652534918	12.0479020621709	47.3204475986102	1.65514446596737e-07	1.71511935127618e-06	5088.4	4830.9	5064.8	3688.2	3851.7	3683.8
ENSG00000047410	TPR	protein_coding	0.308311686083435	7.96542487716333	47.2782065614031	1.66855958537703e-07	1.72796112453781e-06	17.6	18.5	16.7	21.4	23.1	20.8
ENSG00000075624	ACTB	protein_coding	0.230976610014509	11.7727080752906	47.2385552198572	1.68125827263164e-07	1.73942192605773e-06	1104.9	1159.7	1107	1273.6	1336.7	1346.5
ENSG00000108106	UBE2S	protein_coding	0.335916639351969	6.70307413257684	47.2372290706387	1.68168476846241e-07	1.73942192605773e-06	40.1	39.6	40.4	49.9	51.1	50.5
ENSG00000163364	LINC01116	lincRNA	0.718266614552434	2.93083476132814	47.232504371225	1.68320519621651e-07	1.73992972607066e-06	5.4	5.2	5.8	8.5	8.8	9.6
ENSG00000099330	OCEL1	protein_coding	-0.688337464230726	3.8133551579893	47.2061462127131	1.69171442525024e-07	1.74765681547398e-06	11.2	10	11.7	7.1	6.5	6.8
ENSG00000115602	IL1RL1	protein_coding	1.37043209761999	1.11697706527656	50.6244373730836	1.70080291617216e-07	1.75494850997633e-06	0.5	0.7	0.6	1.2	1.7	1.7
ENSG00000189339	SLC35E2B	protein_coding	-0.30294689220151	6.58691231254602	47.1780071835131	1.70084945230533e-07	1.75494850997633e-06	13.1	13.5	13.6	10.6	11.7	10.3
ENSG00000163513	TGFBR2	protein_coding	-0.324808133983837	5.966141616445	47.0616103583045	1.7392015782521e-07	1.79342561769608e-06	21.5	21.7	22.2	17.7	17.5	17.1
ENSG00000065911	MTHFD2	protein_coding	0.2551689099292	7.85731877529843	46.9719961710578	1.76935987024499e-07	1.82341165652504e-06	37.9	38.6	38.6	44.8	45.8	46.9
ENSG00000106789	CORO2A	protein_coding	-0.865049408815344	3.50751258069107	46.9084419290682	1.79108735796408e-07	1.84467808878434e-06	2.6	2.7	2.4	1.5	1.3	1.5
ENSG00000100345	MYH9	protein_coding	0.242519856801985	10.5465962886877	46.8723518547429	1.8035526658557e-07	1.85638511605525e-06	160	162.7	153.3	186.1	194.3	182.6
ENSG00000166889	PATL1	protein_coding	0.308426282314868	6.83304650126527	46.8575208942976	1.80870210759934e-07	1.86055230191944e-06	18.9	20	19.4	22.6	24.8	24.6
ENSG00000189007	ADAT2	protein_coding	0.641238773149085	3.56835165230884	46.8487779909291	1.8117450982513e-07	1.86254889936407e-06	1.5	1.6	1.4	2.4	2.5	2.2
ENSG00000167100	SAMD14	protein_coding	-0.682461680712658	3.95935270787256	46.8010543976186	1.82845237480613e-07	1.87757483782482e-06	3	2.5	2.7	1.8	1.7	1.6
ENSG00000181885	CLDN7	protein_coding	-0.504383736897771	4.34078872218856	46.8006830232661	1.82858303240024e-07	1.87757483782482e-06	21.6	21	22	16	14.6	15
ENSG00000077235	GTF3C1	protein_coding	0.30421703876013	8.00518898746297	46.7689809242335	1.83977347252087e-07	1.88791812137676e-06	16	16.7	14.9	19.3	20	19.4
ENSG00000162009	SSTR5	protein_coding	-2.01121223294035	0.676593773823505	46.6591725533173	1.87910504592449e-07	1.92710888235254e-06	1.8	1.9	1.9	0.7	0.4	0.3
ENSG00000061676	NCKAP1	protein_coding	0.29534407817607	8.55407797962563	46.6401324620562	1.88601605093567e-07	1.93302348555875e-06	12.9	14.1	13.7	16.3	16.7	16.9
ENSG00000075043	KCNQ2	protein_coding	-0.410971982424064	5.39106592964995	46.615310349	1.89506667507202e-07	1.94112253790256e-06	3.9	3.7	3.8	2.6	2.9	3.1
ENSG00000196712	NF1	protein_coding	0.493832801769262	7.4395935295936	46.6016320963995	1.90007390374235e-07	1.94507262550876e-06	3.8	3.9	3.3	5.1	5.4	5
ENSG00000026297	RNASET2	protein_coding	-0.857836594321131	2.84518091719842	46.5127019796503	1.93297633268869e-07	1.97684784394722e-06	1.4	1.3	1.4	0.9	0.7	0.8
ENSG00000103994	ZNF106	protein_coding	0.402057499014047	7.49517453552424	46.5114246634525	1.93345333769881e-07	1.97684784394722e-06	9.2	9.8	9.1	11.7	12.9	12.4
ENSG00000170430	MGMT	protein_coding	-0.433032758806588	5.37794668748273	46.4734559945296	1.94769021447578e-07	1.99020026087395e-06	11.6	11.2	11.4	8.2	8.1	9
ENSG00000198910	L1CAM	protein_coding	0.232793885581268	8.76255053384216	46.4323614630285	1.96322581324708e-07	2.00486280783619e-06	63.6	63.5	65.2	77	75.3	73.7
ENSG00000162736	NCSTN	protein_coding	-0.251390301171852	7.21391538277348	46.3940926660854	1.97781255964678e-07	2.01830342743926e-06	39.7	41.7	40.9	34.1	34.2	34.4
ENSG00000167325	RRM1	protein_coding	0.261605539262156	8.04937803690512	46.3915765336038	1.97877568147852e-07	2.01830342743926e-06	46.6	51.2	50.7	58.3	59	60.6
ENSG00000167670	CHAF1A	protein_coding	0.353130912552444	5.73319307333525	46.332136287671	2.00167487843177e-07	2.03919874143311e-06	11.1	10.9	11.2	14.1	14.3	14
ENSG00000178234	GALNT11	protein_coding	-0.327261855036508	6.63953236955154	46.3325527114593	2.00151346846142e-07	2.03919874143311e-06	15.2	15.1	15.6	13.1	12	11.5
ENSG00000134375	TIMM17A	protein_coding	0.291556617068661	6.98577186703006	46.2960651853704	2.0157094467411e-07	2.05225935899828e-06	27.5	27.9	27.5	33.6	32.9	34.9
ENSG00000102981	PARD6A	protein_coding	-0.856708064701732	3.96451661664052	46.2185508073816	2.04622669894567e-07	2.08082295059451e-06	6.3	6.4	7.2	3.9	3.5	3.6
ENSG00000183255	PTTG1IP	protein_coding	0.229487280837606	8.3821031996218	46.2206879586932	2.04537870430961e-07	2.08082295059451e-06	114.5	121.5	123.2	139.3	140.5	141.1
ENSG00000166272	WBP1L	protein_coding	-0.232206236812895	7.79465032455039	46.1333681509708	2.08033464618741e-07	2.11423546934536e-06	70.3	72.1	68.7	59.8	60.3	59.7
ENSG00000242612	DECR2	protein_coding	-0.358218681182608	5.8348382600832	46.1279639601286	2.08251898259546e-07	2.11518349307968e-06	18.8	18.6	17.9	13.6	14.8	14.8
ENSG00000067955	CBFB	protein_coding	0.321680284072737	6.57207103068317	46.1191270655285	2.08609608898061e-07	2.11754414413582e-06	25.3	24.1	23.2	28	30.9	31.8
ENSG00000172534	HCFC1	protein_coding	0.344154008572247	8.33008398720679	46.0878511836764	2.09880928662113e-07	2.12917021327633e-06	22.4	22.5	21.3	26.9	29.1	28
ENSG00000125841	NRSN2	protein_coding	-0.300198502454942	6.39499399049856	46.0800721899131	2.10198420730385e-07	2.13111188288197e-06	35	35.6	35.5	27.9	28.9	29.3
ENSG00000170899	GSTA4	protein_coding	-0.651144015756385	3.58509656770392	46.0553976051952	2.11208898562727e-07	2.14007289844643e-06	6	6	5.8	3.9	3.8	3.7
ENSG00000135622	SEMA4F	protein_coding	-0.392456878263509	4.95870787067651	46.0055341936716	2.13266831154978e-07	2.1587124758858e-06	7.1	7.2	7.5	5.7	5.5	5.3
ENSG00000236456	RP4-785G19.2	processed_pseudogene	2.69220936772527	-0.234802645277941	46.0046398677028	2.13303936733287e-07	2.1587124758858e-06	0.4	0.5	0.5	2.8	2.3	4.3
ENSG00000204624	DISP3	protein_coding	-1.95146437589311	1.74357744768151	45.9864990587795	2.14058093527619e-07	2.16504837744481e-06	0.4	0.4	0.4	0.1	0.1	0.1
ENSG00000090905	TNRC6A	protein_coding	0.273579865618751	6.73792199679164	45.9660237440622	2.14912733954829e-07	2.17158022361061e-06	8.4	8.2	7.7	9.6	10	9.9
ENSG00000131724	IL13RA1	protein_coding	-0.213780245906648	9.10444167907871	45.9648416208693	2.14962187298238e-07	2.17158022361061e-06	176.8	180.2	174.4	148.3	156.3	153.6
ENSG00000170734	POLH	protein_coding	0.408594459244229	5.08559371580996	45.9618030167717	2.1508936124041e-07	2.17158022361061e-06	9.9	9.5	9	11.9	13.4	12.2
ENSG00000215301	DDX3X	protein_coding	0.244117695360989	8.49678822354628	45.9241788123754	2.16670732212745e-07	2.18624002694185e-06	37.5	39.4	38.2	43.7	45.2	47.4
ENSG00000188483	IER5L	protein_coding	-0.441084264186459	5.23430889603682	45.8456307685035	2.20012444400246e-07	2.21863384415785e-06	22.7	24.7	24.5	17.1	18.9	16.6
ENSG00000170275	CRTAP	protein_coding	-0.253393387919389	7.27903838693602	45.8390871440203	2.20293313974106e-07	2.22014150237112e-06	29.7	30	29.7	24.5	25.7	24.7
ENSG00000104093	DMXL2	protein_coding	0.416663559631503	5.98906774430403	45.8157744419541	2.21297082334462e-07	2.22892847946052e-06	3.6	3.9	3.7	5.1	5.1	4.8
ENSG00000182600	C2orf82	protein_coding	-0.937973470394208	2.21005377675438	45.8066890579272	2.21689594869175e-07	2.23155202077661e-06	2.7	2.6	2.5	1.3	1.4	1.4
ENSG00000120915	EPHX2	protein_coding	-1.57318608272167	1.95649229223898	45.7794911323648	2.22869081339087e-07	2.24208949030471e-06	1.3	1.2	1.2	0.7	0.2	0.4
ENSG00000140941	MAP1LC3B	protein_coding	-0.285468926527652	6.81234077710997	45.7673389540952	2.23398253308383e-07	2.24607607326887e-06	17.7	19	18.7	15.6	15.2	14.7
ENSG00000146909	NOM1	protein_coding	0.390351513829075	5.65258569658287	45.7638549980663	2.23550211835721e-07	2.24626761607344e-06	5.2	5.5	5.2	6.5	7.4	6.8
ENSG00000205339	IPO7	protein_coding	0.235686971265492	9.09381894842847	45.7606086056879	2.23691908288353e-07	2.2463558775885e-06	65.8	71	69.3	79.3	82.6	80.6
ENSG00000172992	DCAKD	protein_coding	-0.4172868590528	5.34614383515778	45.7246993393709	2.25265686513401e-07	2.26081672670011e-06	14.2	14.6	14.4	10.6	11	10.7
ENSG00000243156	MICAL3	protein_coding	0.455398497369164	5.31386802248371	45.7168902367065	2.2560949991538e-07	2.26292353594649e-06	1.3	1.3	1.2	1.7	1.7	1.7
ENSG00000130294	KIF1A	protein_coding	0.255490025756704	8.89571552919977	45.6592536545222	2.28164531928218e-07	2.28719380434093e-06	20.2	19.9	20.4	23.2	24.8	24
ENSG00000187514	PTMA	protein_coding	-0.256002364247356	8.44737512819738	45.571203930415	2.32127808740314e-07	2.32554362508598e-06	140.4	135.1	129.2	113.5	110.2	115.4
ENSG00000170689	HOXB9	protein_coding	-0.292148350947505	6.93528866617545	45.4899913926585	2.35848756123218e-07	2.36142169860101e-06	44.3	44.3	47.5	37.6	37.7	35.6
ENSG00000152484	USP12	protein_coding	-0.254071311552323	6.56139227228927	45.471576289893	2.36701343117166e-07	2.36855500297408e-06	31.6	31.1	31.3	25.6	26.3	26.8
ENSG00000184897	H1FX	protein_coding	-0.280739135658663	6.83478477839378	45.4482091278554	2.37787957391763e-07	2.378020276851e-06	98.9	98.6	97.5	85.4	78	80
ENSG00000137818	RPLP1	protein_coding	-0.298744712042793	8.90138822630519	45.404161874502	2.39850789155659e-07	2.39723133502058e-06	178.7	177.5	181.1	154.1	143.5	139.3
ENSG00000177556	ATOX1	protein_coding	-0.402814034674075	5.42823848804678	45.3842427446405	2.40789933782723e-07	2.40519543195142e-06	10.4	11	10.8	8.6	7.7	8.2
ENSG00000102265	TIMP1	protein_coding	-0.328789036943903	6.52432910770761	45.3462772881178	2.42590850919356e-07	2.42175308410398e-06	108.3	108.9	112.3	86.1	88.1	87.9
ENSG00000239900	ADSL	protein_coding	0.289428186328348	6.9146204019029	45.2733015827914	2.46093152534848e-07	2.45526586245069e-06	12.7	13.4	13.4	16.3	16.2	15.6
ENSG00000106049	HIBADH	protein_coding	-0.335831537992074	5.7801990776949	45.2383061438526	2.47791858233927e-07	2.47075527788295e-06	38.7	38.7	39.4	31.6	29.2	31.9
ENSG00000138246	DNAJC13	protein_coding	0.309898128321788	7.13193683961315	45.2001659296837	2.49657528564767e-07	2.48789026549124e-06	11.7	12.6	12.6	14.1	16.1	15.4
ENSG00000012048	BRCA1	protein_coding	0.394199586157664	5.77771139264426	45.1946837704331	2.49926928882838e-07	2.48910726284552e-06	4.1	4.2	4.4	5.3	5.7	5.6
ENSG00000188997	KCTD21	protein_coding	-0.489366011631686	4.61901499657077	45.1746390174143	2.50914607673663e-07	2.49747219334074e-06	6.3	6.2	6.6	4.6	4.7	4.2
ENSG00000130119	GNL3L	protein_coding	0.394079891276707	5.50584346799975	45.1570823208853	2.51783125941842e-07	2.50464191379816e-06	13.1	13.5	11.8	16.6	17.1	16.9
ENSG00000186815	TPCN1	protein_coding	-0.262258128648585	7.29338756939197	45.0950246429166	2.54878980795324e-07	2.53394685554222e-06	27.5	26.8	27.5	22.6	23.3	22.2
ENSG00000151576	QTRT2	protein_coding	0.309746481520976	6.28760219887602	45.0520983036988	2.5704428027111e-07	2.55397141732042e-06	8.4	8.7	8.5	10	10.9	10.7
ENSG00000197448	GSTK1	protein_coding	-0.309762840896225	6.11064552730347	45.0431671664133	2.57497258141491e-07	2.55696895408304e-06	22.3	22.7	22.8	19	18.5	17.1
ENSG00000100979	PLTP	protein_coding	-0.579722429027366	5.14938919381486	45.0203591732193	2.58657940312344e-07	2.56698640588311e-06	11.6	12.2	12.9	9	8.2	7.3
ENSG00000112306	RPS12	protein_coding	-0.307309882807258	8.57079150606536	44.9683916976023	2.61323512339058e-07	2.59191824063522e-06	503.1	540.6	518.1	450.9	407.3	405.1
ENSG00000127564	PKMYT1	protein_coding	0.345968817259708	6.14493023216083	44.9526237987365	2.62138103619498e-07	2.59847277963234e-06	12.7	11.4	12.4	15.7	15.6	15.1
ENSG00000187535	IFT140	protein_coding	-0.371889910064843	5.58447285283112	44.9365045765363	2.62973657085091e-07	2.6052273026935e-06	6.9	7.1	6.9	5.1	5.4	5.6
ENSG00000163811	WDR43	protein_coding	0.300691959932596	7.17865575966614	44.9265914185005	2.63488930428387e-07	2.60880281966618e-06	24.5	26.7	25.2	29.5	31.2	33.3
ENSG00000161671	EMC10	protein_coding	-0.34180784041714	6.28399622011459	44.9001912392558	2.64866460899437e-07	2.62090635577365e-06	10.4	9.6	10.3	8.2	7.7	8.1
ENSG00000166897	ELFN2	protein_coding	0.413550325856683	4.70607787817132	44.8597933631674	2.66989330850965e-07	2.6403666943898e-06	5.8	5.5	5.6	7.7	7.8	7
ENSG00000117425	PTCH2	protein_coding	-1.81540557116036	1.07169073868209	44.776369698041	2.7143106739013e-07	2.68272308184829e-06	0.7	1	1	0.2	0.3	0.3
ENSG00000004777	ARHGAP33	protein_coding	0.569168852847369	4.78574883650995	44.7528979590694	2.72694997140762e-07	2.69253699659303e-06	5.4	4.6	4.5	7.2	8	6.1
ENSG00000131495	NDUFA2	protein_coding	-0.377065354558792	5.50080730351808	44.7520155129447	2.72742638788667e-07	2.69253699659303e-06	34	34.3	34.5	27.9	25	26.5
ENSG00000103351	CLUAP1	protein_coding	-0.567329781428138	4.33090349543468	44.7443981627723	2.73154256413058e-07	2.69502632086229e-06	3.7	4.3	3.5	2.6	2.7	2.4
ENSG00000139410	SDSL	protein_coding	-0.836627666768841	2.54794933223283	44.7351218997794	2.73656415285828e-07	2.69840552785634e-06	4.5	4.4	4.9	2.3	2.8	2.5
ENSG00000004139	SARM1	protein_coding	-0.54228271381998	4.97266011475452	44.7255048216014	2.74178067996328e-07	2.7014697894259e-06	1.7	1.8	1.8	1.3	1.2	1.2
ENSG00000135931	ARMC9	protein_coding	-0.377650358093756	5.50940088206535	44.7235016933671	2.7428685631944e-07	2.7014697894259e-06	7.6	8.6	8.3	6.3	6.4	6.2
ENSG00000236287	ZBED5	protein_coding	0.288178936226418	6.54250468187389	44.7176809315583	2.74603239812314e-07	2.70301069077922e-06	12.5	13.1	12.3	15.2	15.3	15.9
ENSG00000124104	SNX21	protein_coding	-0.408775361479073	5.3170548381577	44.6481810348012	2.78411207245698e-07	2.73889861097761e-06	11.8	12.4	11.9	9.3	8.4	9.7
ENSG00000163875	MEAF6	protein_coding	-0.364339458746368	5.57643261892648	44.6444176317932	2.78619015827801e-07	2.73934845055594e-06	15.8	16.4	15.9	12.1	12.8	12.4
ENSG00000144381	HSPD1	protein_coding	0.234275667894718	9.26371379879247	44.6350061606171	2.79139428614228e-07	2.74286946686574e-06	128	136.9	135.3	155.7	160	154.9
ENSG00000105928	DFNA5	protein_coding	-0.760672880707727	3.53199299004158	44.6209375322943	2.79919304222357e-07	2.74893443385361e-06	1.7	1.5	1.8	1	0.9	1.1
ENSG00000095539	SEMA4G	protein_coding	-0.60762956800338	4.07506990322763	44.5627412471177	2.83170222471411e-07	2.7792450232226e-06	3.3	3.6	3.7	2.5	2.1	2.3
ENSG00000005981	ASB4	protein_coding	0.697395642663651	2.63031049048679	44.5579795360961	2.83438001933603e-07	2.78025865970971e-06	2.2	2.5	2.4	3.6	3.8	3.9
ENSG00000149313	AASDHPPT	protein_coding	-0.316087733965711	6.99596669853761	44.5316068588151	2.84926015178648e-07	2.79323351655123e-06	22.3	24.4	23.4	18.3	18.5	19.5
ENSG00000112367	FIG4	protein_coding	-0.464480324434806	5.29481485199767	44.5242715078029	2.85341380163258e-07	2.79568386442853e-06	10.5	12.3	11.9	9.2	8.3	7.7
ENSG00000231274	SBK3	protein_coding	-1.26314666217521	1.7338377264509	44.5183779594845	2.85675572860211e-07	2.79733653355181e-06	3.6	3.7	3.3	1	1.4	1.9
ENSG00000163808	KIF15	protein_coding	0.43307500263078	5.07369341892374	44.5073433010676	2.86302419352673e-07	2.80185129674553e-06	5.2	5.1	5	6.6	7.1	6.9
ENSG00000134590	FAM127A	protein_coding	-0.30207131253652	7.02967778687632	44.5028725563831	2.86556808485585e-07	2.80271795151324e-06	110.7	112.8	114.1	97.3	90.7	86
ENSG00000054611	TBC1D22A	protein_coding	-0.452778949689612	5.2255987837442	44.4974793856792	2.86864006702538e-07	2.80287963617764e-06	8.1	7.5	8.8	6	6	5.9
ENSG00000132646	PCNA	protein_coding	0.264099573441946	7.37523672254766	44.496759795939	2.86905021631106e-07	2.80287963617764e-06	92.8	99.7	98.5	118.1	111.6	120.3
ENSG00000188573	FBLL1	protein_coding	-0.876137768097106	3.49418621503229	44.4788460996891	2.87928087711488e-07	2.81124934165908e-06	6.1	5.1	5.5	3	2.8	3.4
ENSG00000111331	OAS3	protein_coding	0.2707313820094	6.41696056259165	44.4700837788731	2.88429933796844e-07	2.81452327430742e-06	12.7	12.5	12.1	14.9	15.4	14.7
ENSG00000178996	SNX18	protein_coding	-0.455993724457867	5.13105918830858	44.4479870768955	2.89699648030284e-07	2.82528202617417e-06	6.2	6.6	6.2	4.9	4.5	4.5
ENSG00000189369	GSPT2	protein_coding	-0.459711483587658	5.06761754203034	44.4287086784574	2.90812309024837e-07	2.83449759794047e-06	13.6	14.2	15.4	11.2	10.6	9.6
ENSG00000103355	PRSS33	protein_coding	-2.33843566142923	-0.337731967371532	44.4111653703402	2.91828807477327e-07	2.84276580701689e-06	1	0.9	1.1	0.2	0.2	0.3
ENSG00000185070	FLRT2	protein_coding	1.00648313212864	5.81004653980276	44.4037477610416	2.9225974460311e-07	2.84532370019422e-06	0.1	0.1	0.1	0.2	0.2	0.2
ENSG00000102780	DGKH	protein_coding	0.842081146224975	5.38357590776501	44.3983892633395	2.92571478633503e-07	2.84671880275466e-06	1.2	1.2	1	1.8	2.2	2
ENSG00000138085	ATRAID	protein_coding	-0.29116057004766	6.59605449296535	44.3241585974509	2.96926734182234e-07	2.88743310380549e-06	50.8	53.7	52.6	44.1	42.5	41.7
ENSG00000153207	AHCTF1	protein_coding	0.360907722373666	6.28497645003006	44.2856520302936	2.99213301075334e-07	2.90799540050272e-06	6	6.2	6.2	7.5	7.7	8.4
ENSG00000204388	HSPA1B	protein_coding	-0.373012045730651	5.60351643559733	44.2569709582696	3.00928672808662e-07	2.92298591904551e-06	24.1	26.2	25.5	19.1	20.4	18.9
ENSG00000109475	RPL34	protein_coding	-0.36217776172387	6.52179837483213	44.2292428295556	3.02597069281122e-07	2.93750319811616e-06	25.6	28.5	28.8	22.7	21.8	20
ENSG00000261373	VPS9D1-AS1	antisense	0.566401076289024	4.49142103276784	44.2169673709911	3.03338843296486e-07	2.94301365703439e-06	7.4	6.9	6.6	10.3	9.8	11.1
ENSG00000007255	TRAPPC6A	protein_coding	-0.835375985818183	3.77191977415023	44.20764665918	3.03903370615493e-07	2.94679912035137e-06	19.9	19.8	17.2	12.8	8.9	10.8
ENSG00000106460	TMEM106B	protein_coding	-0.327371574913977	7.6969053931061	44.2046225947682	3.04086770775826e-07	2.94688676197376e-06	22.8	24.4	23.1	17.7	19.3	19
ENSG00000184012	TMPRSS2	protein_coding	-0.840465990881472	4.63314924652642	44.1957480033605	3.04625672169142e-07	2.95041747010353e-06	1.3	1.2	1.2	0.6	0.8	0.7
ENSG00000269926	RP11-442H21.2	antisense	-1.19281436635962	2.78765680411801	44.1785336117648	3.05673919430087e-07	2.95887452021071e-06	17.5	12.8	12.8	5.3	5.7	8.1
ENSG00000103021	CCDC113	protein_coding	-0.801326773480226	3.53280061381193	44.1677298140941	3.06333775268965e-07	2.96356447385277e-06	2.2	2	1.9	1	1.3	1.2
ENSG00000092470	WDR76	protein_coding	0.335245971820854	5.93307531449569	44.1572819631634	3.06973342709734e-07	2.96805289767575e-06	10.8	11.4	11.1	14	14.2	13.8
ENSG00000014216	CAPN1	protein_coding	-0.225191376928786	8.39337025698116	44.1321402376804	3.085182689986e-07	2.97724775906641e-06	56.9	57.9	57.9	49.6	49.3	48.8
ENSG00000085840	ORC1	protein_coding	0.569689124628397	4.87570306107238	44.1274869581364	3.08805119320952e-07	2.97724775906641e-06	5.5	5.7	5.6	7.2	8	9.6
ENSG00000128578	STRIP2	protein_coding	1.00416334217342	2.19585082371092	44.137130905664	3.08210937650002e-07	2.97724775906641e-06	1	0.8	0.7	1.6	1.9	1.5
ENSG00000197774	EME2	protein_coding	0.63661020053969	5.13786861746796	44.1323029058548	3.08508246522265e-07	2.97724775906641e-06	6.2	4.4	4.5	8.8	8	6.8
ENSG00000228630	HOTAIR	antisense	-0.386048187533421	4.91680260018773	44.1295259304466	3.0867939220114e-07	2.97724775906641e-06	24.7	24	23.2	19.1	18.1	17.9
ENSG00000137496	IL18BP	protein_coding	0.966693236867873	3.4815522993927	44.1165886028649	3.0947806463949e-07	2.98203464679135e-06	1.8	1.3	1.6	3.1	3	3.1
ENSG00000174705	SH3PXD2B	protein_coding	0.291138175118567	7.02761020201454	44.0983380620878	3.10608509068918e-07	2.99122188705059e-06	16.3	17.2	16.1	20.5	20.7	19.6
ENSG00000183291	SELENOF	protein_coding	-0.259171777217164	7.13461935486794	44.0901828415456	3.11115075267931e-07	2.99439401315677e-06	73.3	78.6	78.3	65.7	61.9	64.9
ENSG00000108511	HOXB6	protein_coding	-0.333884185446282	6.27453243606969	44.082875843108	3.11569705425282e-07	2.99706294330831e-06	41.9	37	38	32.7	29.2	31.3
ENSG00000178149	DALRD3	protein_coding	-0.43373251562736	4.87330340566662	44.0706194483024	3.12333878172678e-07	3.00270470705144e-06	13.6	11.3	13.1	9.6	9.3	9.3
ENSG00000103966	EHD4	protein_coding	0.29448577159042	6.75156917676013	44.0631641882387	3.12799687338146e-07	3.00547328919955e-06	12.2	12.6	13	15.1	15.6	15.6
ENSG00000172175	MALT1	protein_coding	0.423623440281606	6.00463731081794	44.0472327023298	3.13797592451126e-07	3.01334835796391e-06	3	3.2	2.9	3.6	4	4.5
ENSG00000115970	THADA	protein_coding	0.327850191015147	6.00839839877775	44.0210915476562	3.15442399950725e-07	3.02742305597229e-06	3.6	3.7	3.5	4.2	4.6	4.7
ENSG00000144354	CDCA7	protein_coding	0.369072304268845	6.08049314602144	43.9970865517334	3.1696093604059e-07	3.04027059025086e-06	15.6	17.5	17.1	21.7	22.3	20.7
ENSG00000171522	PTGER4	protein_coding	-0.496049536680525	4.96552921013212	43.9216369105654	3.21785024145552e-07	3.08479222523198e-06	13.9	16.9	15.6	10.9	10.2	11.9
ENSG00000173209	AHSA2	protein_coding	0.834675091223704	5.43171189701392	43.806518785981	3.29297609662077e-07	3.1550220526637e-06	7.6	4.3	4.9	10.6	10.1	9.4
ENSG00000105327	BBC3	protein_coding	-0.701159203614639	3.03520648784653	43.7794961033266	3.31088195069846e-07	3.16500089642277e-06	4.5	4.1	4.2	2.7	2.7	2.4
ENSG00000136574	GATA4	protein_coding	-0.363743118164749	5.79906619420724	43.7875250434803	3.30555092313468e-07	3.16500089642277e-06	13	13.1	13.4	9.4	10.3	11
ENSG00000160310	PRMT2	protein_coding	-0.307524350752936	6.38759143159791	43.7841499294378	3.30779079841667e-07	3.16500089642277e-06	12.4	11.9	11.8	9.2	10.1	9.9
ENSG00000164251	F2RL1	protein_coding	0.294553155716865	6.99607846466253	43.7808599539416	3.30997573695773e-07	3.16500089642277e-06	80.8	89.1	93	106.6	103.3	112.7
ENSG00000128683	GAD1	protein_coding	1.12674826535267	2.02978411689863	43.7425365851781	3.33554126147384e-07	3.18677121877724e-06	0.4	0.3	0.3	0.8	0.7	0.6
ENSG00000044090	CUL7	protein_coding	-0.279054751105503	6.91751837790558	43.7163803374034	3.3531115073941e-07	3.20174788624112e-06	26.4	24.6	25.4	20.3	22.2	20.3
ENSG00000178988	MRFAP1L1	protein_coding	-0.353112689544983	5.49318461345807	43.6910779084857	3.37020258263589e-07	3.21625035850531e-06	24.9	27.4	26.8	21.7	20.8	19.4
ENSG00000165359	INTS6L	protein_coding	0.532054355439258	4.67282723816905	43.6831978295211	3.37554439232503e-07	3.21953023559172e-06	3.4	3.2	3.1	4.9	4.4	4.8
ENSG00000113615	SEC24A	protein_coding	0.395168085630168	5.77787835743748	43.6557770812842	3.39420339290307e-07	3.23550093307698e-06	6.3	6.6	6.1	7.4	9.1	8.4
ENSG00000135486	HNRNPA1	protein_coding	0.349962334472727	6.40304879726351	43.6041592944687	3.42962819395182e-07	3.26742649977338e-06	20.1	18.7	19	24.8	24.5	24.4
ENSG00000186111	PIP5K1C	protein_coding	-0.377785897333509	6.27899785969549	43.5917961855998	3.43817153819627e-07	3.27372040377776e-06	12.1	11.7	12.2	9	9.6	9
ENSG00000035141	FAM136A	protein_coding	0.328064052484193	6.35823858349469	43.5128609603754	3.49325888284628e-07	3.32430002133925e-06	20.9	20.6	19.2	26.8	24.5	25.2
ENSG00000102401	ARMCX3	protein_coding	-0.464025468985554	5.69596775098594	43.4989537694098	3.50306202909707e-07	3.33025327796811e-06	9.9	10.4	10.6	7.7	7.1	7.7
ENSG00000260001	TGFBR3L	protein_coding	-0.7891337863198	2.72593903626282	43.4983962869347	3.50345561104509e-07	3.33025327796811e-06	7.8	7.3	7.8	4.5	4.6	4
ENSG00000142082	SIRT3	protein_coding	-0.347632063902296	5.64359208711093	43.4911580518443	3.50857009890759e-07	3.33136759784479e-06	12.6	13	13.2	10.9	9.8	9.9
ENSG00000163728	TTC14	protein_coding	0.415140790399352	5.43945147700774	43.4920411086509	3.50794570879823e-07	3.33136759784479e-06	6.2	5.5	5.4	7.4	8.1	7.3
ENSG00000166224	SGPL1	protein_coding	-0.281301288201131	7.50188383431393	43.4864628028889	3.51189200657088e-07	3.33264945553366e-06	23.7	23.3	22.7	18.5	19.9	18.9
ENSG00000125170	DOK4	protein_coding	-0.713812096545103	4.47274656348222	43.4439542646001	3.54212076368134e-07	3.35944910364637e-06	2.9	3	3.2	1.8	1.9	1.8
ENSG00000105254	TBCB	protein_coding	-0.271499986456364	8.03460827265673	43.4254596841264	3.555359577906e-07	3.37011397791303e-06	88.4	88	91.9	81.3	70.4	71
ENSG00000105722	ERF	protein_coding	-0.314072777019232	6.92970631784822	43.4112927649183	3.56553641071874e-07	3.37786608058057e-06	35.5	33	36.1	28.9	27.7	27.7
ENSG00000278540	ACACA	protein_coding	0.307115048600373	7.66477256134283	43.3970504700148	3.57579885202727e-07	3.38569055451613e-06	9	9.2	9.1	11.5	12.1	10.1
ENSG00000105281	SLC1A5	protein_coding	0.253766828101034	7.51259410638593	43.3398961686077	3.61730140943198e-07	3.42306893173628e-06	45.9	47.8	46.5	55.2	56.5	55.4
ENSG00000142396	ERVK3-1	protein_coding	1.2134884059741	2.27861364027446	43.2555887983509	3.67946591157507e-07	3.4799470269463e-06	1.2	0.9	0.7	2.2	2.1	2.3
ENSG00000131981	LGALS3	protein_coding	-0.307507470201356	5.82236697985431	43.2064833600533	3.71620071797916e-07	3.51087128901196e-06	45.2	46.3	46.7	38.7	37	36
ENSG00000163624	CDS1	protein_coding	0.88753035127646	2.41020048155625	43.206327665146	3.71631781317224e-07	3.51087128901196e-06	1.7	1.4	1.8	3.3	3.1	2.7
ENSG00000087258	GNAO1	protein_coding	0.741911776749761	3.24612897611268	43.2014835324394	3.71996296898724e-07	3.5123516278689e-06	1	1.1	0.9	1.6	1.7	1.7
ENSG00000196914	ARHGEF12	protein_coding	0.32948419127419	8.66218597338762	43.1941784999536	3.72546716945461e-07	3.51558462484379e-06	14.6	15.1	14.5	18.3	19.1	18
ENSG00000144455	SUMF1	protein_coding	-0.487565344221684	4.64745780071996	43.1846597073764	3.73265249020592e-07	3.52039953889343e-06	4.4	4.3	4.5	3.2	3.1	3.1
ENSG00000125691	RPL23	protein_coding	-0.265680701955674	7.83340013289601	43.1729749914789	3.74149307567623e-07	3.52676935147819e-06	38.3	39.2	39	33.2	31.6	32.1
ENSG00000090971	NAT14	protein_coding	-0.356449205799738	5.54453100013327	43.1518672953342	3.75751994038705e-07	3.5399021467381e-06	35.6	34	36.2	30.2	27	25.6
ENSG00000115468	EFHD1	protein_coding	-0.426529075950543	5.30370711877259	43.1403744151501	3.76627728107908e-07	3.5461756171319e-06	14.8	14.8	15.8	11.6	11	11.2
ENSG00000112852	PCDHB2	protein_coding	-0.546372652709414	4.13208936764711	43.1152541611002	3.78549461947223e-07	3.56228533205457e-06	4.2	4	4.2	2.7	3	2.7
ENSG00000161791	FMNL3	protein_coding	0.316299568232594	6.06611897581328	43.0708867761154	3.81969336027465e-07	3.59046927041167e-06	6	5.8	5.9	7.1	7.7	7.1
ENSG00000177548	RABEP2	protein_coding	-0.401670336884652	5.13735335099752	43.0725950347152	3.81837051209007e-07	3.59046927041167e-06	10.3	9.7	9.5	7.8	7.5	6.9
ENSG00000185100	ADSSL1	protein_coding	-0.703343973999161	3.37360023333432	43.0476422576483	3.83774241857609e-07	3.60542993976401e-06	2.9	2.9	2.9	1.6	1.8	1.8
ENSG00000128602	SMO	protein_coding	-0.964482334486778	3.40938746015754	42.9534719980273	3.91180470395674e-07	3.67296729453183e-06	1.5	1.5	1.5	0.8	0.7	0.8
ENSG00000204366	ZBTB12	protein_coding	-0.619522447170299	3.5236706969696	42.9233348875879	3.93582895707189e-07	3.69347280419056e-06	8.7	8.6	9.1	6	5.4	5.9
ENSG00000104131	EIF3J	protein_coding	0.267632843633679	7.23768810943752	42.8662019314829	3.98180831385612e-07	3.73454729813997e-06	40.1	42.1	41.7	47.7	49	52.5
ENSG00000244242	IFITM10	protein_coding	1.52065352915716	0.435870154604868	42.8088827391273	4.02851629039703e-07	3.77625922484749e-06	0.4	0.3	0.3	0.7	1	1.1
ENSG00000137216	TMEM63B	protein_coding	-0.298548493930681	6.46222628070961	42.7985823223107	4.03697188395152e-07	3.782087683518e-06	19.7	19.8	20.8	15.7	17.1	16.1
ENSG00000188827	SLX4	protein_coding	0.356958439574308	5.66849016051859	42.7917113734131	4.0426228036495e-07	3.78528354595458e-06	4.4	4.1	4.2	5.2	5.6	5.3
ENSG00000019582	CD74	protein_coding	-0.98509706296494	2.08705776964461	42.7872999442278	4.04625539086697e-07	3.78656799317712e-06	3.4	3.1	3	1.3	1.7	1.7
ENSG00000162129	CLPB	protein_coding	0.306991457432253	5.92117564634845	42.7846059793814	4.04847545332883e-07	3.78656799317712e-06	12.9	12.8	13.3	16	16.1	16
ENSG00000154839	SKA1	protein_coding	0.464662962128566	4.74904020594446	42.7761366714477	4.05546340717749e-07	3.79100592061431e-06	6.7	6.3	6.2	8.7	8.8	9.2
ENSG00000071054	MAP4K4	protein_coding	0.264361519610586	7.44539208291832	42.7517621970676	4.07564678359182e-07	3.80776706962329e-06	14.4	14.7	13.6	16.1	17.5	17.8
ENSG00000182963	GJC1	protein_coding	0.290431484747874	6.64659561855739	42.6681354527409	4.1457162529116e-07	3.87109118179331e-06	11.1	11.7	10.8	12.9	14.4	13.7
ENSG00000129003	VPS13C	protein_coding	0.507349735042122	6.49098230168413	42.6582742687758	4.15406345391094e-07	3.87674359108497e-06	3.1	3.2	2.8	4	4.6	4.3
ENSG00000126432	PRDX5	protein_coding	-0.289454475448431	8.67044114306577	42.6179601466919	4.18837590124309e-07	3.90660822885814e-06	457.4	448.7	445.5	387.8	362.3	356.5
ENSG00000162063	CCNF	protein_coding	0.310860165380574	5.97892407028547	42.5759612169538	4.22444549261722e-07	3.93807795205315e-06	9.2	9.3	9	11.4	11.6	11
ENSG00000180901	KCTD2	protein_coding	-0.299373655792037	6.30193386886674	42.5619612237342	4.23654282612776e-07	3.94717807631672e-06	16	15.4	15.7	12.3	12.6	13.4
ENSG00000121716	PILRB	protein_coding	0.925979306116036	2.91804265135347	42.5574114670171	4.24048223721649e-07	3.94867164138821e-06	1.6	1.1	1	2.4	2.4	2.2
ENSG00000177383	MAGEF1	protein_coding	-0.439302044663389	5.30426224610347	42.5285972693838	4.26552234090254e-07	3.96980138125517e-06	24.1	24	25.4	19.9	16.9	17.7
ENSG00000204052	LRRC73	protein_coding	-1.11525503940338	2.21999040327743	42.385483445162	4.39226035352984e-07	4.08550314997291e-06	2.6	2.4	2.6	1	1.4	1.1
ENSG00000102189	EEA1	protein_coding	0.469587881044067	4.64718593327817	42.3564967270201	4.41841820921391e-07	4.10639289951211e-06	2.4	2.9	2.4	3.4	3.4	3.7
ENSG00000130309	COLGALT1	protein_coding	0.249334700297709	7.78002766877481	42.3552158303561	4.41957794462608e-07	4.10639289951211e-06	37.5	36	36.9	42	45.8	43.3
ENSG00000134684	YARS	protein_coding	0.240520804856171	7.6264131182972	42.3389473205659	4.43433600789156e-07	4.11625701966066e-06	20.9	21.9	22.3	25.2	25.6	26.1
ENSG00000151640	DPYSL4	protein_coding	-0.682484562622734	4.53210039010503	42.3381447818813	4.43506540015505e-07	4.11625701966066e-06	5.3	5.4	6.2	3.8	3.4	3.3
ENSG00000134602	STK26	protein_coding	0.317025778740022	6.67207327715644	42.3039834469333	4.46623263299931e-07	4.14290876675748e-06	21.3	21.1	21.5	26.2	25.7	27.8
ENSG00000070413	DGCR2	protein_coding	-0.299019666198093	6.74575751031484	42.2923103544409	4.47693634723289e-07	4.1492502676907e-06	19.6	19.2	19.2	16	16.2	14.8
ENSG00000089876	DHX32	protein_coding	0.281445238235393	7.09154015258017	42.2911747563868	4.47797910672021e-07	4.1492502676907e-06	46.3	49.7	49.8	57.3	60.4	59.4
ENSG00000087053	MTMR2	protein_coding	0.268169625942795	6.74506279013953	42.2789794927765	4.48919378627305e-07	4.15736242092059e-06	14.8	16.1	15.5	18.5	18.8	18.6
ENSG00000007866	TEAD3	protein_coding	-0.481639641709463	4.4325378561378	42.2685579023966	4.49880125219921e-07	4.16397809219161e-06	8.6	8.7	9	6.5	6.5	5.8
ENSG00000196975	ANXA4	protein_coding	-0.276511478071684	7.01440263387354	42.2635279698883	4.50344613051683e-07	4.16599578827942e-06	14.8	14.9	15	11.9	12.6	12.4
ENSG00000065183	WDR3	protein_coding	0.311323611747528	6.47569737335036	42.2369639431212	4.52806197705234e-07	4.18647568239396e-06	5.7	6.3	6	7.6	7.3	7.5
ENSG00000112769	LAMA4	protein_coding	0.607862551559148	4.75626242778269	42.2224879660228	4.54153694502376e-07	4.19663837659085e-06	3	3.4	3.4	5.1	5	4.9
ENSG00000135503	ACVR1B	protein_coding	-0.320184822257058	5.98817254490197	42.2102097143703	4.55299983239095e-07	4.20493170312784e-06	13.1	13.1	12.6	10.1	10.8	10.1
ENSG00000184939	ZFP90	protein_coding	-0.462162628582483	5.10210822286829	42.2027508733301	4.55997848368375e-07	4.20907680790491e-06	5.4	5.4	4.5	3.8	3.7	3.8
ENSG00000158417	EIF5B	protein_coding	0.250933380155545	7.91959238283737	42.1949825809048	4.56725884833564e-07	4.21349573120746e-06	27.2	29.3	26.4	31.9	33.4	33.3
ENSG00000163435	ELF3	protein_coding	-1.6068373223267	1.26046831688485	42.1920468880072	4.57001339116735e-07	4.21373684255971e-06	0.7	0.7	0.8	0.3	0.2	0.2
ENSG00000117360	PRPF3	protein_coding	0.35441141047542	6.15943460623857	42.1866758011105	4.57505765733053e-07	4.21379016166448e-06	11.3	11.5	10.1	14.2	13.7	14.2
ENSG00000177479	ARIH2	protein_coding	0.314773315309744	6.39609643255551	42.188416127246	4.57342257390907e-07	4.21379016166448e-06	9	9.5	9.7	11.6	12	11.5
ENSG00000175832	ETV4	protein_coding	-0.412458342006046	4.95791756665368	42.1448546367486	4.61453871682044e-07	4.24783871748269e-06	9.9	9.6	9.8	7.3	7.7	7.1
ENSG00000237788	RP5-1041C10.3	processed_pseudogene	3.71166506912402	-0.870659633978624	42.1056147339008	4.65191499320113e-07	4.27991373435451e-06	0.1	0.1	0	0.9	0.6	0.8
ENSG00000101811	CSTF2	protein_coding	0.344653862147939	6.1115110111631	42.0685673052139	4.68750069380082e-07	4.31030735723219e-06	23.2	23.4	24.9	30.7	30.7	29.4
ENSG00000134001	EIF2S1	protein_coding	0.291118789483107	6.92349194950891	42.0138655419899	4.74057840448028e-07	4.35674364405227e-06	17.5	18.4	18	22.2	20.8	23.1
ENSG00000137310	TCF19	protein_coding	0.35280578942865	6.02311326573569	41.995692518843	4.7583540773964e-07	4.37070338380851e-06	13.2	13.8	13	18.4	15.6	17.4
ENSG00000114353	GNAI2	protein_coding	-0.229481719074513	8.28629128762213	41.9835655868956	4.77025557130807e-07	4.37450295228853e-06	60.2	59.9	59	49.3	51.9	51.5
ENSG00000182010	RTKN2	protein_coding	0.443090088970493	5.33259648497852	41.9848252946933	4.76901779830108e-07	4.37450295228853e-06	3.6	3.5	3.4	4.5	5	4.9
ENSG00000239521	GATS	protein_coding	-0.680510154765507	3.50541766782471	41.986805002595	4.76707325749097e-07	4.37450295228853e-06	2.5	2.5	2.5	1.6	1.7	1.4
ENSG00000124507	PACSIN1	protein_coding	-2.61723349572122	0.138567675146159	41.9758294554503	4.77786454745309e-07	4.37910459417054e-06	0.3	0.3	0.5	0	0.1	0.1
ENSG00000174371	EXO1	protein_coding	0.43865540370594	5.18446464346461	41.9653991325919	4.78814402207912e-07	4.38614754022543e-06	6.2	7.3	5.9	8.6	8.8	8.9
ENSG00000253341	RP11-730G20.2	processed_pseudogene	2.11425235616894	0.324475502370415	41.942686944287	4.81060979625194e-07	4.40433998734854e-06	0.6	0.5	0.5	2	2.8	1.7
ENSG00000123737	EXOSC9	protein_coding	0.453213718469417	4.77299835037197	41.9200602242379	4.8331033561569e-07	4.42253816039024e-06	4.5	4.4	4	6.1	5.7	6
ENSG00000129084	PSMA1	protein_coding	0.393818995222115	5.23908700555006	41.8977253711266	4.85541730773934e-07	4.4405523765207e-06	9.8	10.3	10.9	12.6	14.5	13.3
ENSG00000147526	TACC1	protein_coding	0.367995001552769	5.41095536961343	41.8364330090273	4.91722127026256e-07	4.49464341204476e-06	3.1	3.3	3.4	4.1	4.4	3.9
ENSG00000120137	PANK3	protein_coding	0.317770615026349	7.69272102238006	41.8282781034535	4.92550756288842e-07	4.49735296166273e-06	11.7	12.4	11.5	13.8	15.4	15.2
ENSG00000140326	CDAN1	protein_coding	0.344010152534812	5.72561438342244	41.830642760814	4.92310326864644e-07	4.49735296166273e-06	9.3	9.3	10	12	12.4	11.6
ENSG00000151552	QDPR	protein_coding	-0.495228130348142	4.35973347499721	41.8194448545434	4.9345000088804e-07	4.50313092063108e-06	9.9	9.1	9.8	6.6	6.6	7.4
ENSG00000167747	C19orf48	protein_coding	0.405648374174461	5.14047151942162	41.8107729188873	4.94334534592265e-07	4.50876846688822e-06	11.4	11.3	10.9	15.2	14.5	15
ENSG00000197451	HNRNPAB	protein_coding	0.214899685891057	8.69939876705149	41.7935436919228	4.96096952374225e-07	4.52240269259804e-06	151.7	145	148	171.1	173.9	171.1
ENSG00000105371	ICAM4	protein_coding	-1.16257243111383	1.62949179304098	41.7593029227778	4.99619535117797e-07	4.55205917144253e-06	4.3	4.7	5.2	2	2	2.5
ENSG00000111424	VDR	protein_coding	0.640079577303595	3.42203519711093	41.7158763915788	5.04125711571227e-07	4.59064043710415e-06	1.7	2	1.9	3.1	3	2.8
ENSG00000115649	CNPPD1	protein_coding	-0.305933397095671	6.7198230197046	41.6856626769156	5.07286528032564e-07	4.6169357082813e-06	36.9	35.3	39.5	30	30.4	29.7
ENSG00000117643	MAN1C1	protein_coding	-3.31168332843581	2.87092799287494	41.6518182923568	5.10852398539799e-07	4.64688718391881e-06	0.2	0.2	0.2	0	0	0
ENSG00000110218	PANX1	protein_coding	0.287761853879636	6.91047953333448	41.6199248920757	5.14237296609766e-07	4.67516113501971e-06	36.6	36.4	36.3	44.7	45.2	43.5
ENSG00000197170	PSMD12	protein_coding	0.307724384216875	6.47099906038662	41.4909482561279	5.28172866396539e-07	4.79927398654188e-06	13	13.6	13.1	15.4	16.3	17.4
ENSG00000074181	NOTCH3	protein_coding	-0.499635853391945	6.06027006422301	41.4795335794558	5.29425534719536e-07	4.80807144669257e-06	2.9	3	3.2	2.1	1.9	2.4
ENSG00000176915	ANKLE2	protein_coding	0.246803500531563	7.18289364431937	41.4594820707597	5.31633738497645e-07	4.8255326607673e-06	8.2	8.3	8	9.5	9.9	9.5
ENSG00000225697	SLC26A6	protein_coding	0.627249733180821	4.4988777216579	41.451075782311	5.32562427843755e-07	4.83136746805545e-06	3.7	2.7	3.2	5.7	4.8	4.5
ENSG00000135452	TSPAN31	protein_coding	-0.559398394474506	4.48087386374589	41.4317264791381	5.34706663724158e-07	4.84821744828433e-06	5.3	5	5	3.4	3.2	3.9
ENSG00000119969	HELLS	protein_coding	0.396928258497672	6.14044026409184	41.3802659595708	5.40454512976131e-07	4.89716480186504e-06	4.8	5.7	5	6.5	7.2	6.6
ENSG00000228649	AC005682.5	processed_transcript	2.15422782787856	0.232114210222189	41.3782186875425	5.40684546493117e-07	4.89716480186504e-06	0.2	0.2	0.2	0.9	0.7	1.3
ENSG00000206573	THUMPD3-AS1	antisense	1.30407024444432	2.43331753889689	41.321199928451	5.4713355940218e-07	4.95292141802691e-06	0.9	0.4	0.5	1.7	1.8	1.1
ENSG00000125652	ALKBH7	protein_coding	-0.519175563961602	5.0600001833845	41.3098918079448	5.484223109709e-07	4.96193012725866e-06	24.6	26.8	26.3	18.8	17.3	18.4
ENSG00000075234	TTC38	protein_coding	-0.388016462765227	4.95148154244463	41.3005782064289	5.49486195741576e-07	4.96889577005263e-06	11.1	10.4	11.1	8.3	8.8	7.7
ENSG00000010818	HIVEP2	protein_coding	0.578263720103417	4.92195218916159	41.285566406077	5.51205637725927e-07	4.98093082442751e-06	2.4	2.6	2.6	3.6	3.9	3.8
ENSG00000100994	PYGB	protein_coding	-0.189962873520547	9.32470547888736	41.2838158637314	5.51406518697348e-07	4.98093082442751e-06	285.1	275.2	287	249.5	248.2	245
ENSG00000131584	ACAP3	protein_coding	0.524337428654239	4.82305201955175	41.2452103309798	5.5585663790999e-07	5.01844713531877e-06	3.5	3.1	3.1	4.8	4.4	4.7
ENSG00000001617	SEMA3F	protein_coding	-0.268106377969418	6.08290765921	41.2303480173792	5.57580084012666e-07	5.03131927383773e-06	26.3	26.4	27.8	22.1	22.3	22.4
ENSG00000103485	QPRT	protein_coding	-0.472143235009881	5.30038199260408	41.2010239490921	5.60997341017567e-07	5.05945360754424e-06	7.6	7.3	7.2	5.5	4.7	5.9
ENSG00000204525	HLA-C	protein_coding	-0.306180651767641	7.2461502259953	41.1919669031644	5.6205732664988e-07	5.06630980144513e-06	65.8	63.8	66.3	56.1	51.9	50.6
ENSG00000164609	SLU7	protein_coding	-0.337336407953691	5.67319684158834	41.1830542297166	5.63102510679717e-07	5.07302533741892e-06	12	12.9	12.2	9.2	9.7	10.5
ENSG00000103202	NME4	protein_coding	-0.247955580913073	8.50886812277863	41.1505702306734	5.66929550648423e-07	5.10478227784177e-06	114.7	114.5	115.9	101.6	93	96.4
ENSG00000142676	RPL11	protein_coding	-0.243830233823549	9.02588667826778	41.1134580366774	5.71335985601893e-07	5.13945401856287e-06	315	323.3	316.5	275.5	267.2	263.7
ENSG00000260230	FRRS1L	protein_coding	-0.968873797166791	2.72287768897885	41.1130190549984	5.71388326186594e-07	5.13945401856287e-06	0.9	0.8	0.7	0.4	0.4	0.5
ENSG00000205213	LGR4	protein_coding	-0.281043088723304	6.45560891126642	41.0899714155842	5.74143566345402e-07	5.16148958234236e-06	24.6	26.7	25.6	19.9	21.3	22.1
ENSG00000164970	FAM219A	protein_coding	0.304015137941649	5.83275165754609	41.0661148464081	5.77010508462663e-07	5.18450537135963e-06	13	12.7	13.2	16.3	16	15.8
ENSG00000138434	SSFA2	protein_coding	-0.23649526868565	8.14778275946438	41.0594603511079	5.77812939545636e-07	5.18895669036174e-06	51.4	52.9	53.3	43.3	44.8	45.7
ENSG00000085231	AK6	protein_coding	0.403339900087753	4.96814704413742	41.045357910818	5.79517433948065e-07	5.20055614028922e-06	12.6	13.9	12.5	17.9	17.1	16.8
ENSG00000221978	CCNL2	protein_coding	0.499377022361324	7.02398245792866	41.0436848756648	5.79720002858108e-07	5.20055614028922e-06	29.9	22.4	22.5	37	35.3	33.5
ENSG00000250587	HPRT1P2	processed_pseudogene	6.76789916024255	-1.29751635149701	42.7191427777924	5.83651706579308e-07	5.2330490678498e-06	0	0	0	1.3	1.4	1.9
ENSG00000136048	DRAM1	protein_coding	-0.385105477529533	5.28153564858935	41.00096766802	5.84917927273593e-07	5.2416213620631e-06	12.3	13.7	13.5	9.6	10.6	10
ENSG00000002587	HS3ST1	protein_coding	-1.1445447922802	1.16518427127381	40.9756352898603	5.88023994900814e-07	5.26666324208726e-06	0.8	0.8	0.8	0.4	0.4	0.3
ENSG00000196923	PDLIM7	protein_coding	0.32679767576754	5.90981943493498	40.9610670397516	5.89818244724025e-07	5.2799354629665e-06	14.7	14.5	14.4	20	18	16.7
ENSG00000131844	MCCC2	protein_coding	-0.260088446481662	7.222862979045	40.9551784209601	5.90545160602209e-07	5.28364412881839e-06	25.3	26.6	25.8	20.5	22.4	21.9
ENSG00000082805	ERC1	protein_coding	0.336150470447579	6.9578698666363	40.9467880382239	5.91582563318634e-07	5.29012534531653e-06	5.5	5.7	5.4	6.7	7.5	6.6
ENSG00000110318	CEP126	protein_coding	0.50691978268347	4.10399815776536	40.9390995972318	5.92534891017943e-07	5.29583934061039e-06	2.4	2.4	2	3	3.3	3.4
ENSG00000103227	LMF1	protein_coding	-0.412280558604639	4.80587950399666	40.9333053056541	5.93253685458466e-07	5.29943006484803e-06	4.4	4.4	4.4	3.5	3.2	3.2
ENSG00000204099	NEU4	protein_coding	-0.640043501782821	4.01692195736804	40.9308080754827	5.93563760295681e-07	5.29943006484803e-06	4.7	4.3	4.6	3	2.8	3
ENSG00000143970	ASXL2	protein_coding	0.344109545641968	6.8828724874377	40.892061602886	5.98397125403736e-07	5.33976231069089e-06	6	6.1	5.5	7.7	7.6	7.2
ENSG00000078900	TP73	protein_coding	-0.758506183485422	3.82395000767719	40.8674751058382	6.0148598319098e-07	5.35531853326797e-06	1.3	1.3	1.3	0.8	0.7	0.8
ENSG00000107959	PITRM1	protein_coding	0.268237074449292	6.82592908042639	40.8729449746063	6.00797316643985e-07	5.35531853326797e-06	15.3	16	15.9	18.8	19.3	18.7
ENSG00000143228	NUF2	protein_coding	0.479941329754809	4.70487314128712	40.8685813495245	6.0134663687986e-07	5.35531853326797e-06	7.4	7.8	7.9	11.5	9.4	11.6
ENSG00000251562	MALAT1	lincRNA	0.976579832023092	8.91849900970169	40.8655802693426	6.01724743782964e-07	5.35531853326797e-06	78.3	55	42.2	114.6	112.8	118.5
ENSG00000266962	RP11-400F19.6	antisense	-0.453123791938517	4.68463743994618	40.8735852746216	6.00716756941194e-07	5.35531853326797e-06	11	11.5	10.9	8.5	8.1	7.8
ENSG00000130584	ZBTB46	protein_coding	-0.524263192038481	3.76017791396612	40.8600885206118	6.02417310358553e-07	5.35866050651048e-06	5.1	4.7	4.3	3.4	3.4	3.1
ENSG00000117713	ARID1A	protein_coding	0.345550980358487	8.06467461207223	40.8513939592961	6.03515531810621e-07	5.3627844390806e-06	11.8	12	11.6	14.6	15.3	15
ENSG00000198794	SCAMP5	protein_coding	-0.578860733168338	4.81039369689198	40.8522799836722	6.03403518816375e-07	5.3627844390806e-06	3.7	3.3	3.7	2.5	2.4	2.3
ENSG00000182165	TP53TG1	lincRNA	-0.784785047112205	3.08931903382941	40.8015731582328	6.09849963741113e-07	5.41622398170707e-06	11.1	10.9	11.5	8.1	5.5	6.1
ENSG00000101104	PABPC1L	protein_coding	0.824854539102894	4.50584359045947	40.7147330606643	6.21062109335695e-07	5.51290478460219e-06	7	4.8	4.8	10.5	9.9	9.2
ENSG00000189057	FAM111B	protein_coding	0.500887885306156	5.47397751597866	40.7041301721233	6.22446131252841e-07	5.52228979753505e-06	7	6.9	7.6	9.8	10.1	10.5
ENSG00000158457	TSPAN33	protein_coding	-0.800047559155842	2.90627444560717	40.6879826595893	6.24560259003332e-07	5.53813900179188e-06	3	2.9	3.2	1.7	1.9	1.7
ENSG00000156482	RPL30	protein_coding	-0.247845644810812	8.74892404476396	40.6168591824092	6.33964159712146e-07	5.61857800906921e-06	123.5	123.9	130.3	110.3	105.2	102.5
ENSG00000166886	NAB2	protein_coding	-0.445891342097022	5.38186735179983	40.5891332803867	6.37671056556529e-07	5.64846882959219e-06	14.7	13.1	13.1	9.6	10.5	9.8
ENSG00000149582	TMEM25	protein_coding	-0.772517738699442	3.05721681484873	40.5046915132533	6.49104524640892e-07	5.74673419117638e-06	2	2	2	1.3	1.1	1.1
ENSG00000215252	GOLGA8B	protein_coding	0.915424597646495	3.9352905662457	40.4335252530723	6.58911071571135e-07	5.83050053435799e-06	3.1	2.3	2	5.3	4.6	4.2
ENSG00000008056	SYN1	protein_coding	-1.55644258855846	3.49407576894393	40.4133102645662	6.61725510746497e-07	5.85234058457695e-06	1.1	1	0.9	0.4	0.3	0.2
ENSG00000102393	GLA	protein_coding	0.324053992893995	6.43376076126808	40.3104615084002	6.76245520304945e-07	5.97762841980851e-06	26.9	27.3	27.6	33.7	33.1	35.8
ENSG00000163053	SLC16A14	protein_coding	-0.52790321496466	3.52188063547733	40.3079011513669	6.76611313362334e-07	5.97773539317136e-06	5.6	5.7	5.5	3.8	4.2	3.7
ENSG00000148814	LRRC27	protein_coding	-0.541009259566788	4.33945877233865	40.2911386215502	6.7901138560929e-07	5.99580534387806e-06	1.9	1.8	1.9	1.3	1.3	1.2
ENSG00000005884	ITGA3	protein_coding	0.242044859820044	8.93270823598617	40.2758910663474	6.81202465643872e-07	6.01201194352328e-06	85.9	84.4	89.8	102.8	103.7	101.1
ENSG00000149532	CPSF7	protein_coding	0.239087910199795	7.20782434227677	40.2725678123301	6.81681023326228e-07	6.01309549855772e-06	19.5	20	19.9	23	23.4	23.8
ENSG00000100644	HIF1A	protein_coding	-0.238216792245429	7.30515833817108	40.2569244846348	6.83938548816939e-07	6.0267181509672e-06	39.3	40.7	40.9	33	35.1	34.2
ENSG00000104825	NFKBIB	protein_coding	0.289113530610987	7.79116030808883	40.2577557676804	6.8381838310558e-07	6.0267181509672e-06	74.7	69.2	72.6	92.2	87	85.5
ENSG00000185684	EP400NL	protein_coding	0.627390558330605	4.2656170153226	40.1948667709819	6.92973475003436e-07	6.10314992237263e-06	1.2	1	1.2	1.6	1.9	1.7
ENSG00000273149	RP11-290D2.6	antisense	-0.548265618791007	5.29322422465509	40.1840005025136	6.94568598811236e-07	6.11401244193162e-06	62.4	51	53.4	41.6	38.4	34.4
ENSG00000105193	RPS16	protein_coding	-0.262150536467481	13.1807357607741	40.1733921942897	6.96129650568805e-07	6.12131291229799e-06	4006.4	4005.1	4131.3	3588.1	3322.9	3214.3
ENSG00000130779	CLIP1	protein_coding	0.227984493607181	7.35483648516263	40.1709842505068	6.96484511588014e-07	6.12131291229799e-06	10.8	11.2	11.4	12.9	13.2	13
ENSG00000257704	INAFM1	protein_coding	-0.712111052409412	3.07859262454479	40.1753169369775	6.95846138669377e-07	6.12131291229799e-06	11.1	9.4	9	6.3	5.7	6.2
ENSG00000067836	ROGDI	protein_coding	-0.462530092464971	4.92313916771155	40.1558080762911	6.98725503934595e-07	6.13781691372068e-06	11	10.5	10	8.4	7.7	6.8
ENSG00000166526	ZNF3	protein_coding	-0.412812043203131	5.10551670864711	40.1523151152909	6.99242385496844e-07	6.13916652326346e-06	8	8.2	7.9	6.6	5.8	5.8
ENSG00000197442	MAP3K5	protein_coding	-0.46180646538723	4.28348913182964	40.13374194517	7.01997696274442e-07	6.16015735448305e-06	8.9	9	8.8	6.4	6.6	6.4
ENSG00000150753	CCT5	protein_coding	0.206637627742266	9.30796448937075	40.129462202743	7.02634239247213e-07	6.16254347561866e-06	93.9	99	99.3	113.2	111.6	112.3
ENSG00000125630	POLR1B	protein_coding	0.299010101429319	6.27944196863832	40.0912125004957	7.08350807015102e-07	6.20794940101889e-06	9.6	10	9.9	11.9	12.3	12.1
ENSG00000204084	INPP5B	protein_coding	-0.518316808205061	4.61338954680511	40.0899129158917	7.0854590820457e-07	6.20794940101889e-06	3.7	4	3.8	2.5	2.7	2.8
ENSG00000154429	CCSAP	protein_coding	-0.352840424987376	5.45343731624959	40.0850081804542	7.09282754412306e-07	6.21118540534839e-06	7.6	7.7	7.3	6.3	5.8	5.7
ENSG00000142327	RNPEPL1	protein_coding	-0.254911188371262	6.96687391880823	40.0631847790836	7.12571286382682e-07	6.23675158526862e-06	24.9	25	25.1	20.6	21.6	20.6
ENSG00000139354	GAS2L3	protein_coding	0.411779743881224	5.344916137616	39.9851676399649	7.24461798194736e-07	6.3375408132967e-06	5.9	6.3	6.6	8	8.2	8.8
ENSG00000008952	SEC62	protein_coding	-0.250331495358587	7.2344377690237	39.9745718037005	7.26093025071606e-07	6.34852468532603e-06	20.4	20.9	19.4	16.4	17.1	17.5
ENSG00000141741	MIEN1	protein_coding	-0.381910358650301	5.77281349831616	39.9401404045446	7.31420959395925e-07	6.39180229304577e-06	26.5	25.9	25	20.8	18.8	20.1
ENSG00000115464	USP34	protein_coding	0.41063784374919	7.93541151656562	39.8808454093212	7.40694729999164e-07	6.4671130593406e-06	8.7	9.2	8.6	11.1	12.1	12
ENSG00000181007	ZFP82	protein_coding	-0.577435477216748	3.94421152698386	39.8801505732017	7.40804146670813e-07	6.4671130593406e-06	2.2	2.5	2.4	1.5	1.6	1.6
ENSG00000136450	SRSF1	protein_coding	0.219832743345031	7.96826897171641	39.8747419719138	7.41656437828183e-07	6.47121087028091e-06	74.3	69.8	68.8	81.7	82.7	83.6
ENSG00000069812	HES2	protein_coding	-0.518263131071752	4.09726380534062	39.8382417262884	7.47435711724338e-07	6.51827191117288e-06	5.5	5.2	5.6	3.7	3.9	3.7
ENSG00000138606	SHF	protein_coding	-0.817803815624128	2.9596788179849	39.825847619775	7.49409093446822e-07	6.53211092745989e-06	1.6	1.6	1.8	0.9	1	0.9
ENSG00000141510	TP53	protein_coding	-0.243122229578297	7.29641197946028	39.8192558383258	7.50460905972498e-07	6.53790709888721e-06	39.9	39.6	39.7	31.7	34.4	34.5
ENSG00000047644	WWC3	protein_coding	0.332589440679277	4.95404067806035	39.7976487936486	7.53919721356304e-07	6.56465595602416e-06	6	6	5.8	7.3	7.5	7.7
ENSG00000184465	WDR27	protein_coding	0.556670243761492	4.44864049678083	39.7730087322732	7.57884912784161e-07	6.59578419720139e-06	2.7	2.5	2.5	4.1	4	3.2
ENSG00000171812	COL8A2	protein_coding	-0.795254247356704	2.85048183427671	39.7386470720214	7.6345189852097e-07	6.64081345182857e-06	2.4	2.6	2.6	1.3	1.5	1.6
ENSG00000198142	SOWAHC	protein_coding	0.386148523403423	5.87874892626461	39.7178489073777	7.66842713596548e-07	6.66687690457575e-06	11.7	11.7	11.4	14.6	15.2	15.7
ENSG00000183092	BEGAIN	protein_coding	0.373912186181861	4.77323420115076	39.6853455568305	7.72174229637113e-07	6.70977720056393e-06	7.3	6.5	6.5	9.3	9.1	7.9
ENSG00000138801	PAPSS1	protein_coding	-0.290760676449943	6.20974762816275	39.6672603001714	7.75157934601192e-07	6.73224267867151e-06	26.6	27.6	26.9	22	21.6	22.8
ENSG00000132780	NASP	protein_coding	0.276796819854145	7.57022194693835	39.6541157479499	7.77334272960931e-07	6.74767670637529e-06	24	22.6	21.6	26.9	27.2	28.6
ENSG00000198554	WDHD1	protein_coding	0.360240579480021	5.59805775091631	39.6491487751483	7.78158356215106e-07	6.75037383106207e-06	6.1	6.6	6.2	7.8	8.1	8.3
ENSG00000270069	MIR222HG	lincRNA	1.88302825557008	-0.218267868700743	39.6474296661172	7.78443796032186e-07	6.75037383106207e-06	0.3	0.2	0.3	1.1	0.9	1.1
ENSG00000180182	MED14	protein_coding	0.326121497027641	6.20710262713106	39.6285950259534	7.81578446025918e-07	6.77408067501746e-06	7.2	7.7	7.3	8.7	9.9	9.1
ENSG00000120784	ZFP30	protein_coding	-0.492144636868681	5.15478315370875	39.6128846907859	7.84203463291481e-07	6.79334840240355e-06	5.2	4.9	4.6	3.1	3.8	3.4
ENSG00000143067	ZNF697	protein_coding	0.464826849349466	4.69202837813502	39.5791374063392	7.89874242195193e-07	6.83747245765982e-06	5.4	4.6	5.1	7.1	7	6.9
ENSG00000203880	PCMTD2	protein_coding	-0.385390556112573	5.34516931891878	39.5777629496426	7.90106130395221e-07	6.83747245765982e-06	8.8	8.8	8.6	6.6	6.4	7.1
ENSG00000153162	BMP6	protein_coding	0.416202143700274	4.24355702914274	39.551520262461	7.94547622956624e-07	6.87238964973894e-06	11.8	11.5	12.3	15.5	16	15.8
ENSG00000138395	CDK15	protein_coding	1.07423045234596	0.971968418049875	39.4948144992896	8.04236512814748e-07	6.95263493763788e-06	0.6	0.6	0.5	1.1	1.2	1.3
ENSG00000104907	TRMT1	protein_coding	0.380444263683129	5.57815341655018	39.4895263853957	8.05146484774304e-07	6.95694311818533e-06	13.1	12.9	12.2	18.3	16.8	14.7
ENSG00000276043	UHRF1	protein_coding	0.417345150075688	5.0669603069345	39.4724617116731	8.08090483837674e-07	6.97881311565689e-06	6.7	6.4	5.9	8.9	8.6	8
ENSG00000123106	CCDC91	protein_coding	-0.327172569706815	5.53667888211063	39.4468753701019	8.12526273506298e-07	7.01353756308986e-06	6	6.3	6.2	4.8	5	4.9
ENSG00000109606	DHX15	protein_coding	0.241957046009127	7.43757076210342	39.4409297254498	8.1356077432566e-07	7.01888241290351e-06	18.3	19.4	18.8	22.5	21.5	22.8
ENSG00000139428	MMAB	protein_coding	0.370850011292597	5.3346147793766	39.416486925317	8.17828501148664e-07	7.05210178464978e-06	4.9	5.1	5.2	6.9	6.7	6
ENSG00000138448	ITGAV	protein_coding	0.246465726839667	9.0607836141206	39.339646710391	8.31401804952761e-07	7.16548796813188e-06	71.5	76.7	75.4	84.4	91.1	89.6
ENSG00000188846	RPL14	protein_coding	-0.239125756597062	7.8871535672223	39.3036437349214	8.37844346161686e-07	7.2173329737404e-06	29.9	30	29.1	25.9	24.4	25.1
ENSG00000144645	OSBPL10	protein_coding	0.307345206327431	6.68701594695453	39.2980948211367	8.38842042902812e-07	7.2185767413053e-06	3.6	3.8	3.8	4.5	4.8	4.5
ENSG00000240053	LY6G5B	protein_coding	1.59674986645515	1.24159420733288	39.2980897721042	8.38842951300136e-07	7.2185767413053e-06	0.6	0.4	0.3	1.3	1.2	1.4
ENSG00000173156	RHOD	protein_coding	-0.42069632303682	5.2151267738547	39.2537991162298	8.46852214559784e-07	7.28379098131038e-06	29.6	28.1	29.2	22.8	21.6	20.6
ENSG00000174606	ANGEL2	protein_coding	-0.393868513424553	5.38428744042396	39.2205876470314	8.52911725331006e-07	7.33217755331604e-06	6.2	6.5	5.9	4.3	5.1	4.7
ENSG00000103550	KNOP1	protein_coding	0.317254832142023	6.82174096033492	39.1795202337862	8.60468883829221e-07	7.39338312435062e-06	12.1	14.3	13.2	16.6	16.6	16.2
ENSG00000163171	CDC42EP3	protein_coding	0.351158477835188	4.73523786077149	39.1525577161572	8.65469475662652e-07	7.43257093911305e-06	5	5.3	5.3	6.2	6.9	6.8
ENSG00000141934	PLPP2	protein_coding	-0.314619028751336	6.19965421152691	39.1253945201103	8.7053878530928e-07	7.47230879152471e-06	10.7	11.1	10.8	9.1	9	8.1
ENSG00000245848	CEBPA	protein_coding	-1.47135026829168	1.93792448833815	39.1120310101189	8.73044407068277e-07	7.49001194104616e-06	1.4	1.2	1.2	0.5	0.5	0.3
ENSG00000260565	CTD-2270P14.1	processed_transcript	0.912580380523332	2.79037680709805	39.1034503453988	8.74657331226532e-07	7.50004239221695e-06	0.8	0.6	0.6	1.2	1.4	1.2
ENSG00000177595	PIDD1	protein_coding	0.41030493697577	5.99658656846101	39.0857171036493	8.78000809209807e-07	7.52489435925708e-06	13.1	11	11	16	16.1	14.7
ENSG00000139641	ESYT1	protein_coding	0.219012962140154	8.10659179956978	39.0808850435892	8.78914232364458e-07	7.52890493724871e-06	47.4	49.3	48.4	57.2	56.4	55.3
ENSG00000120896	SORBS3	protein_coding	-0.368480105620841	5.20591768807037	39.052057373385	8.8438483911615e-07	7.57192916205778e-06	9.1	9.4	9.9	7.5	7.2	7.3
ENSG00000160551	TAOK1	protein_coding	0.379064562715315	7.91198275160602	39.0374954562129	8.87162103009401e-07	7.59186162175286e-06	9.3	9.9	9.5	11.5	13.1	12.5
ENSG00000171703	TCEA2	protein_coding	-0.446055430491858	4.68529895177792	39.0328947879747	8.88041488608309e-07	7.59554109259566e-06	7.1	6.6	7.6	5.4	5.2	5
ENSG00000197989	SNHG12	antisense	0.809571114753895	3.2275304842594	39.0212623613237	8.90269114487129e-07	7.61074269294233e-06	3	2	2.4	4.7	3.8	4.7
ENSG00000132017	DCAF15	protein_coding	0.3619249979567	5.49222612513692	39.0169336312518	8.91099600213529e-07	7.61399107341196e-06	12.5	11.8	12.5	16.7	15.2	15.6
ENSG00000108479	GALK1	protein_coding	-0.407765713233749	4.75124059214378	38.9745360505452	8.99277781212823e-07	7.67998675102472e-06	13.8	13.7	14.2	10.8	10.4	10.2
ENSG00000240875	LINC00886	lincRNA	-0.673195284352183	2.75603400444461	38.9487041421826	9.04299963542591e-07	7.71897660799663e-06	4.1	4.3	4.9	2.5	2.8	3
ENSG00000213614	HEXA	protein_coding	-0.301571929149284	6.14786396281582	38.9114685952604	9.11592165898126e-07	7.77729388987594e-06	6.2	6.7	6.9	5.1	5.5	5.3
ENSG00000215012	C22orf29	protein_coding	0.352773525973748	5.80805219708938	38.8576887461299	9.22235833299925e-07	7.86413108910295e-06	6.5	6.7	6.5	8.1	8.8	8.2
ENSG00000275342	SGK223	protein_coding	0.33584590538533	5.35980882178387	38.8240763768167	9.2895567966632e-07	7.91743819568355e-06	11.5	11.7	11.5	14.2	14.9	14.4
ENSG00000185565	LSAMP	protein_coding	-0.961577111729092	1.9483954475448	38.819077589315	9.29959519450747e-07	7.92199891040175e-06	0.7	0.6	0.7	0.4	0.4	0.3
ENSG00000122515	ZMIZ2	protein_coding	0.247848547711214	7.46498335955195	38.8076196548563	9.32264851497456e-07	7.93763640058363e-06	27.5	26	25.2	31.5	31.9	30.1
ENSG00000143878	RHOB	protein_coding	0.343369155549561	5.78437377808241	38.7888457958837	9.36055391001262e-07	7.96589736319855e-06	17.7	16.9	17.7	22.1	21.4	23.2
ENSG00000105518	TMEM205	protein_coding	-0.298110867952807	6.11480585567915	38.7516241870371	9.43619541330582e-07	8.02622741219334e-06	49.3	48	48.4	41.4	36.7	41
ENSG00000155508	CNOT8	protein_coding	-0.336169266062991	6.30111059116598	38.6635932167749	9.61770998649568e-07	8.17650485320742e-06	18.2	19.7	19.7	15.2	14.8	15.5
ENSG00000172057	ORMDL3	protein_coding	-0.317476410619717	6.01404162516955	38.6337927420199	9.68000144833561e-07	8.22119117981508e-06	17.9	18	18	15.3	13.7	14.5
ENSG00000214706	IFRD2	protein_coding	0.301543218390474	6.44465165223679	38.6354405450474	9.67654580528583e-07	8.22119117981508e-06	20.7	20.8	20.1	25.6	25.5	24.8
ENSG00000171159	C9orf16	protein_coding	-0.469282001878471	5.00476867354473	38.5988467039341	9.75359977369875e-07	8.27953740709606e-06	20.8	20.7	21	16.3	14.7	14.3
ENSG00000110104	CCDC86	protein_coding	0.312429055583069	6.9355520154682	38.5849033170332	9.78313247158572e-07	8.30043784649951e-06	39.2	40.6	42.6	50.7	48	53.6
ENSG00000114742	WDR48	protein_coding	-0.429643683162628	5.11239662060934	38.5707869023597	9.81312927551388e-07	8.32171088236127e-06	4.8	4.9	5.3	3.7	3.7	3.8
ENSG00000167513	CDT1	protein_coding	0.398413382281175	5.75735408840037	38.5397068415464	9.87952104235649e-07	8.37381068891008e-06	10	9.9	11.2	13.1	14.5	13.1
ENSG00000124813	RUNX2	protein_coding	0.820912724835009	2.08900110932204	38.5198331620759	9.92222641961019e-07	8.40158059708576e-06	0.8	0.8	0.8	1.4	1.4	1.5
ENSG00000143401	ANP32E	protein_coding	0.261631646335792	7.34760203679142	38.5209636250277	9.91979193657093e-07	8.40158059708576e-06	41.1	41.5	40.3	48.1	47.2	52.3
ENSG00000184640	SEPT9	protein_coding	-0.193289932695237	9.90777919701367	38.5047427744726	9.9547853649876e-07	8.42492876583152e-06	102.6	100.4	103.1	90.9	88.3	88.6
ENSG00000167900	TK1	protein_coding	0.298296136707495	6.79664653096347	38.4853802289914	9.9967296718252e-07	8.45619260177766e-06	54.8	56.4	58.3	72	70.6	65.7
ENSG00000141644	MBD1	protein_coding	0.336844969898751	5.90008482592719	38.4636011385714	1.00441352453503e-06	8.48779648908327e-06	6.1	6.7	6.6	8	7.9	8.7
[truncated: 14,902 more rows]
