# Supplementary material for: 3D heterospecies spheroids of pancreatic stroma and cancer cells demonstrate key phenotypes of pancreatic ductal adenocarcinoma
Source: Transl Oncol. 2021 May 1;14(7):101107. doi: 10.1016/j.tranon.2021.101107 (PMC8111319; doi:10.1016/j.tranon.2021.101107)
Supplement: Supplementary file 3 [file mmc3.xlsx]

## Sheet: Panc1 heterospheroid 
NAME	GS<br> follow link to MSigDB	SIZE	ES	NES	NOM p-val	FDR q-val	FWER p-val	RANK AT MAX	LEADING EDGE
HALLMARK_E2F_TARGETS	HALLMARK_E2F_TARGETS	200	0.6488969	2.9904065	0.0	0.0	0.0	3934	tags=69%, list=26%, signal=92%
HALLMARK_G2M_CHECKPOINT	HALLMARK_G2M_CHECKPOINT	198	0.5867123	2.6909394	0.0	0.0	0.0	3586	tags=58%, list=23%, signal=75%
HALLMARK_MYC_TARGETS_V2	HALLMARK_MYC_TARGETS_V2	58	0.65503424	2.5156791	0.0	0.0	0.0	4422	tags=76%, list=29%, signal=106%
HALLMARK_MITOTIC_SPINDLE	HALLMARK_MITOTIC_SPINDLE	199	0.48452145	2.2636719	0.0	2.8169013E-4	0.001	3048	tags=43%, list=20%, signal=53%
KEGG_DNA_REPLICATION	KEGG_DNA_REPLICATION	35	0.64203316	2.153977	0.0	4.4156832E-4	0.002	3161	tags=57%, list=21%, signal=72%
HALLMARK_MYC_TARGETS_V1	HALLMARK_MYC_TARGETS_V1	200	0.4713876	2.1346986	0.0	3.6797358E-4	0.002	5298	tags=65%, list=35%, signal=98%
KEGG_TERPENOID_BACKBONE_BIOSYNTHESIS	KEGG_TERPENOID_BACKBONE_BIOSYNTHESIS	13	0.80434674	2.1220024	0.0	4.885661E-4	0.003	1515	tags=62%, list=10%, signal=68%
KEGG_PROTEASOME	KEGG_PROTEASOME	41	0.5586874	2.0153086	0.0	8.651579E-4	0.006	5278	tags=73%, list=34%, signal=111%
HALLMARK_EPITHELIAL_MESENCHYMAL_TRANSITION	HALLMARK_EPITHELIAL_MESENCHYMAL_TRANSITION	189	0.44388592	2.0115004	0.0	0.0010560664	0.008	1523	tags=30%, list=10%, signal=33%
KEGG_SMALL_CELL_LUNG_CANCER	KEGG_SMALL_CELL_LUNG_CANCER	79	0.47206417	1.874393	0.0	0.007703024	0.061	2809	tags=33%, list=18%, signal=40%
HALLMARK_MTORC1_SIGNALING	HALLMARK_MTORC1_SIGNALING	196	0.4111117	1.873887	0.0	0.007102375	0.062	3447	tags=42%, list=22%, signal=54%
HALLMARK_TNFA_SIGNALING_VIA_NFKB	HALLMARK_TNFA_SIGNALING_VIA_NFKB	180	0.41170573	1.8717481	0.0	0.0066977325	0.064	2603	tags=40%, list=17%, signal=48%
KEGG_ECM_RECEPTOR_INTERACTION	KEGG_ECM_RECEPTOR_INTERACTION	68	0.47339135	1.8520674	0.0	0.0068162763	0.071	1312	tags=31%, list=9%, signal=34%
KEGG_STEROID_BIOSYNTHESIS	KEGG_STEROID_BIOSYNTHESIS	15	0.68155944	1.8342842	0.0053333333	0.008330346	0.09	2198	tags=80%, list=14%, signal=93%
KEGG_CELL_CYCLE	KEGG_CELL_CYCLE	121	0.4240277	1.8310082	0.0	0.0081880605	0.095	4535	tags=53%, list=30%, signal=74%
HALLMARK_CHOLESTEROL_HOMEOSTASIS	HALLMARK_CHOLESTEROL_HOMEOSTASIS	69	0.46100938	1.8244948	0.0	0.00819484	0.102	2198	tags=46%, list=14%, signal=54%
KEGG_HOMOLOGOUS_RECOMBINATION	KEGG_HOMOLOGOUS_RECOMBINATION	27	0.5336465	1.6941378	0.011299435	0.028869225	0.346	3934	tags=48%, list=26%, signal=65%
KEGG_FOCAL_ADHESION	KEGG_FOCAL_ADHESION	173	0.372339	1.6799725	0.0	0.031007428	0.382	2847	tags=32%, list=19%, signal=39%
KEGG_PYRIMIDINE_METABOLISM	KEGG_PYRIMIDINE_METABOLISM	88	0.40544546	1.6468889	0.0	0.038236905	0.46	2770	tags=31%, list=18%, signal=37%
KEGG_OOCYTE_MEIOSIS	KEGG_OOCYTE_MEIOSIS	96	0.38645503	1.6001426	0.0	0.0520609	0.596	2297	tags=31%, list=15%, signal=37%
KEGG_MISMATCH_REPAIR	KEGG_MISMATCH_REPAIR	22	0.5084998	1.540479	0.029972753	0.07692057	0.761	5381	tags=59%, list=35%, signal=91%
KEGG_SPLICEOSOME	KEGG_SPLICEOSOME	126	0.3455041	1.5194521	0.0044247787	0.08504626	0.807	5386	tags=53%, list=35%, signal=81%
KEGG_RNA_POLYMERASE	KEGG_RNA_POLYMERASE	27	0.4708446	1.5034252	0.03448276	0.08988226	0.837	4075	tags=33%, list=27%, signal=45%
KEGG_NUCLEOTIDE_EXCISION_REPAIR	KEGG_NUCLEOTIDE_EXCISION_REPAIR	43	0.41904932	1.4818959	0.024691358	0.099793516	0.874	3161	tags=37%, list=21%, signal=47%
HALLMARK_TGF_BETA_SIGNALING	HALLMARK_TGF_BETA_SIGNALING	54	0.39545476	1.4570831	0.033783782	0.112796925	0.917	2123	tags=30%, list=14%, signal=34%
KEGG_ONE_CARBON_POOL_BY_FOLATE	KEGG_ONE_CARBON_POOL_BY_FOLATE	15	0.5362795	1.4442106	0.08454106	0.11906763	0.936	4695	tags=73%, list=31%, signal=106%
HALLMARK_UV_RESPONSE_DN	HALLMARK_UV_RESPONSE_DN	143	0.32418138	1.43818	0.004830918	0.11929459	0.942	1702	tags=21%, list=11%, signal=23%
KEGG_RNA_DEGRADATION	KEGG_RNA_DEGRADATION	56	0.374968	1.4194573	0.030100334	0.13048717	0.956	5472	tags=54%, list=36%, signal=83%
KEGG_NON_HOMOLOGOUS_END_JOINING	KEGG_NON_HOMOLOGOUS_END_JOINING	11	0.5546011	1.416156	0.08121827	0.12833816	0.963	2002	tags=27%, list=13%, signal=31%
KEGG_NOD_LIKE_RECEPTOR_SIGNALING_PATHWAY	KEGG_NOD_LIKE_RECEPTOR_SIGNALING_PATHWAY	49	0.37963513	1.4091252	0.060897436	0.12956652	0.971	3235	tags=35%, list=21%, signal=44%
HALLMARK_UNFOLDED_PROTEIN_RESPONSE	HALLMARK_UNFOLDED_PROTEIN_RESPONSE	113	0.3270423	1.3878114	0.010152284	0.14351657	0.986	3979	tags=37%, list=26%, signal=50%
KEGG_P53_SIGNALING_PATHWAY	KEGG_P53_SIGNALING_PATHWAY	64	0.34857455	1.3647082	0.043010753	0.16023146	0.994	2557	tags=36%, list=17%, signal=43%
KEGG_VIRAL_MYOCARDITIS	KEGG_VIRAL_MYOCARDITIS	46	0.3740305	1.3607423	0.048076924	0.15905112	0.994	3645	tags=39%, list=24%, signal=51%
KEGG_GLYOXYLATE_AND_DICARBOXYLATE_METABOLISM	KEGG_GLYOXYLATE_AND_DICARBOXYLATE_METABOLISM	14	0.51616526	1.3497101	0.09625668	0.16546021	0.996	2636	tags=43%, list=17%, signal=52%
KEGG_PATHOGENIC_ESCHERICHIA_COLI_INFECTION	KEGG_PATHOGENIC_ESCHERICHIA_COLI_INFECTION	46	0.35874665	1.3153275	0.08895706	0.19754334	0.999	3361	tags=39%, list=22%, signal=50%
KEGG_BASE_EXCISION_REPAIR	KEGG_BASE_EXCISION_REPAIR	33	0.39020774	1.3146945	0.094017096	0.1927578	0.999	3990	tags=45%, list=26%, signal=61%
HALLMARK_INFLAMMATORY_RESPONSE	HALLMARK_INFLAMMATORY_RESPONSE	137	0.29303125	1.297751	0.033653848	0.20713167	1.0	1921	tags=25%, list=13%, signal=28%
KEGG_PROGESTERONE_MEDIATED_OOCYTE_MATURATION	KEGG_PROGESTERONE_MEDIATED_OOCYTE_MATURATION	72	0.32339028	1.2854661	0.064638786	0.21684214	1.0	4199	tags=42%, list=27%, signal=57%
KEGG_HYPERTROPHIC_CARDIOMYOPATHY_HCM	KEGG_HYPERTROPHIC_CARDIOMYOPATHY_HCM	59	0.31739107	1.2359767	0.14332248	0.28034106	1.0	3712	tags=42%, list=24%, signal=56%
HALLMARK_ALLOGRAFT_REJECTION	HALLMARK_ALLOGRAFT_REJECTION	137	0.2775478	1.2103442	0.11111111	0.31509316	1.0	1594	tags=18%, list=10%, signal=20%
KEGG_VALINE_LEUCINE_AND_ISOLEUCINE_BIOSYNTHESIS	KEGG_VALINE_LEUCINE_AND_ISOLEUCINE_BIOSYNTHESIS	10	0.49287564	1.2000339	0.23002422	0.3254777	1.0	1817	tags=30%, list=12%, signal=34%
KEGG_PHOSPHATIDYLINOSITOL_SIGNALING_SYSTEM	KEGG_PHOSPHATIDYLINOSITOL_SIGNALING_SYSTEM	68	0.30582157	1.1882975	0.14181818	0.33811986	1.0	2497	tags=28%, list=16%, signal=33%
KEGG_DORSO_VENTRAL_AXIS_FORMATION	KEGG_DORSO_VENTRAL_AXIS_FORMATION	21	0.39117804	1.1822823	0.24411765	0.34013018	1.0	1182	tags=24%, list=8%, signal=26%
KEGG_EPITHELIAL_CELL_SIGNALING_IN_HELICOBACTER_PYLORI_INFECTION	KEGG_EPITHELIAL_CELL_SIGNALING_IN_HELICOBACTER_PYLORI_INFECTION	60	0.2987946	1.1667551	0.20547946	0.36142713	1.0	2857	tags=22%, list=19%, signal=27%
HALLMARK_SPERMATOGENESIS	HALLMARK_SPERMATOGENESIS	83	0.28709495	1.1624628	0.17692308	0.36056173	1.0	2696	tags=36%, list=18%, signal=44%
KEGG_O_GLYCAN_BIOSYNTHESIS	KEGG_O_GLYCAN_BIOSYNTHESIS	22	0.38882315	1.1600212	0.25072888	0.3573676	1.0	1843	tags=32%, list=12%, signal=36%
KEGG_PATHWAYS_IN_CANCER	KEGG_PATHWAYS_IN_CANCER	280	0.23962708	1.1519212	0.080882356	0.36509782	1.0	2809	tags=24%, list=18%, signal=29%
KEGG_ARRHYTHMOGENIC_RIGHT_VENTRICULAR_CARDIOMYOPATHY_ARVC	KEGG_ARRHYTHMOGENIC_RIGHT_VENTRICULAR_CARDIOMYOPATHY_ARVC	60	0.29871693	1.1502436	0.18315019	0.36085472	1.0	2991	tags=37%, list=19%, signal=45%
HALLMARK_HEDGEHOG_SIGNALING	HALLMARK_HEDGEHOG_SIGNALING	34	0.3456468	1.1490605	0.2647975	0.35592347	1.0	1567	tags=24%, list=10%, signal=26%
KEGG_PANTOTHENATE_AND_COA_BIOSYNTHESIS	KEGG_PANTOTHENATE_AND_COA_BIOSYNTHESIS	13	0.4250761	1.1342791	0.2910663	0.37696385	1.0	2024	tags=23%, list=13%, signal=27%
KEGG_UBIQUITIN_MEDIATED_PROTEOLYSIS	KEGG_UBIQUITIN_MEDIATED_PROTEOLYSIS	130	0.26013917	1.1328683	0.15384616	0.37189257	1.0	2453	tags=18%, list=16%, signal=22%
KEGG_DILATED_CARDIOMYOPATHY	KEGG_DILATED_CARDIOMYOPATHY	64	0.290704	1.1318644	0.19666667	0.36651126	1.0	3333	tags=38%, list=22%, signal=48%
KEGG_MELANOMA	KEGG_MELANOMA	52	0.28887868	1.0687901	0.3197279	0.4944037	1.0	3425	tags=29%, list=22%, signal=37%
KEGG_DRUG_METABOLISM_OTHER_ENZYMES	KEGG_DRUG_METABOLISM_OTHER_ENZYMES	20	0.3381784	1.0125341	0.44327176	0.6318833	1.0	2243	tags=25%, list=15%, signal=29%
KEGG_GLIOMA	KEGG_GLIOMA	58	0.27131486	1.0125129	0.4208494	0.62050307	1.0	3679	tags=31%, list=24%, signal=41%
KEGG_CIRCADIAN_RHYTHM_MAMMAL	KEGG_CIRCADIAN_RHYTHM_MAMMAL	13	0.38485858	1.0035092	0.46650124	0.6336638	1.0	3609	tags=38%, list=24%, signal=50%
KEGG_TOLL_LIKE_RECEPTOR_SIGNALING_PATHWAY	KEGG_TOLL_LIKE_RECEPTOR_SIGNALING_PATHWAY	67	0.25384483	0.9815337	0.47404844	0.6835207	1.0	3270	tags=22%, list=21%, signal=28%
KEGG_CYSTEINE_AND_METHIONINE_METABOLISM	KEGG_CYSTEINE_AND_METHIONINE_METABOLISM	26	0.3082458	0.97293097	0.48476455	0.69564074	1.0	2949	tags=38%, list=19%, signal=48%
KEGG_RENAL_CELL_CARCINOMA	KEGG_RENAL_CELL_CARCINOMA	65	0.2452423	0.95134765	0.5754386	0.7459101	1.0	4402	tags=35%, list=29%, signal=49%
KEGG_MAPK_SIGNALING_PATHWAY	KEGG_MAPK_SIGNALING_PATHWAY	215	0.20467417	0.9479749	0.6756757	0.7436061	1.0	3184	tags=25%, list=21%, signal=31%
KEGG_AMINOACYL_TRNA_BIOSYNTHESIS	KEGG_AMINOACYL_TRNA_BIOSYNTHESIS	41	0.2657421	0.9436262	0.5771605	0.7431314	1.0	5145	tags=49%, list=34%, signal=73%
KEGG_REGULATION_OF_ACTIN_CYTOSKELETON	KEGG_REGULATION_OF_ACTIN_CYTOSKELETON	173	0.2063545	0.93420625	0.680203	0.7569064	1.0	4301	tags=37%, list=28%, signal=51%
KEGG_BLADDER_CANCER	KEGG_BLADDER_CANCER	40	0.27098486	0.93071204	0.56586826	0.75386804	1.0	714	tags=10%, list=5%, signal=10%
KEGG_HEMATOPOIETIC_CELL_LINEAGE	KEGG_HEMATOPOIETIC_CELL_LINEAGE	38	0.27219823	0.9291046	0.5570652	0.74613637	1.0	3582	tags=34%, list=23%, signal=45%
KEGG_LONG_TERM_DEPRESSION	KEGG_LONG_TERM_DEPRESSION	49	0.24897791	0.92652977	0.6168831	0.7418263	1.0	2650	tags=27%, list=17%, signal=32%
KEGG_VIBRIO_CHOLERAE_INFECTION	KEGG_VIBRIO_CHOLERAE_INFECTION	48	0.24667919	0.912016	0.6275168	0.7680998	1.0	2941	tags=23%, list=19%, signal=28%
KEGG_APOPTOSIS	KEGG_APOPTOSIS	74	0.2258059	0.88555604	0.68248177	0.8204719	1.0	4337	tags=39%, list=28%, signal=54%
KEGG_NON_SMALL_CELL_LUNG_CANCER	KEGG_NON_SMALL_CELL_LUNG_CANCER	49	0.2332499	0.878498	0.7219101	0.824076	1.0	2650	tags=20%, list=17%, signal=25%
KEGG_LONG_TERM_POTENTIATION	KEGG_LONG_TERM_POTENTIATION	58	0.22897816	0.8753649	0.71532845	0.81911045	1.0	2650	tags=22%, list=17%, signal=27%
KEGG_BIOSYNTHESIS_OF_UNSATURATED_FATTY_ACIDS	KEGG_BIOSYNTHESIS_OF_UNSATURATED_FATTY_ACIDS	21	0.27845392	0.8375631	0.704023	0.8867712	1.0	2423	tags=33%, list=16%, signal=40%
HALLMARK_IL6_JAK_STAT3_SIGNALING	HALLMARK_IL6_JAK_STAT3_SIGNALING	63	0.21412072	0.82104623	0.8369906	0.904375	1.0	1012	tags=11%, list=7%, signal=12%
KEGG_GLYCEROPHOSPHOLIPID_METABOLISM	KEGG_GLYCEROPHOSPHOLIPID_METABOLISM	61	0.20659646	0.79408	0.877193	0.9352186	1.0	1767	tags=13%, list=12%, signal=15%
HALLMARK_PROTEIN_SECRETION	HALLMARK_PROTEIN_SECRETION	94	0.18191433	0.7663536	0.9522059	0.96029073	1.0	2276	tags=15%, list=15%, signal=17%
KEGG_FC_EPSILON_RI_SIGNALING_PATHWAY	KEGG_FC_EPSILON_RI_SIGNALING_PATHWAY	54	0.19136657	0.71653175	0.959375	1.0	1.0	4747	tags=39%, list=31%, signal=56%
KEGG_LYSINE_DEGRADATION	KEGG_LYSINE_DEGRADATION	43	0.20236805	0.7037165	0.9285714	0.9971397	1.0	3865	tags=35%, list=25%, signal=46%
KEGG_PANCREATIC_CANCER	KEGG_PANCREATIC_CANCER	66	0.1822174	0.7004576	0.982699	0.98676175	1.0	3579	tags=24%, list=23%, signal=31%
HALLMARK_REACTIVE_OXYGEN_SPECIES_PATHWAY	HALLMARK_REACTIVE_OXYGEN_SPECIES_PATHWAY	47	0.17494269	0.63785183	0.98717946	1.0	1.0	3179	tags=21%, list=21%, signal=27%
KEGG_MTOR_SIGNALING_PATHWAY	KEGG_MTOR_SIGNALING_PATHWAY	45	0.17199491	0.6276529	0.974359	0.9986711	1.0	5111	tags=44%, list=33%, signal=66%
HALLMARK_DNA_REPAIR	HALLMARK_DNA_REPAIR	146	0.12219372	0.54148746	1.0	1.0	1.0	3934	tags=25%, list=26%, signal=33%
KEGG_RIBOFLAVIN_METABOLISM	KEGG_RIBOFLAVIN_METABOLISM	10	0.20057386	0.49481794	0.99511003	0.99694943	1.0	12269	tags=100%, list=80%, signal=498%

## Sheet: Panc1 monospheroid
NAME	GS<br> follow link to MSigDB	SIZE	ES	NES	NOM p-val	FDR q-val	FWER p-val	RANK AT MAX	LEADING EDGE
HALLMARK_KRAS_SIGNALING_DN	HALLMARK_KRAS_SIGNALING_DN	105	-0.5746431	-2.122381	0.0	0.0	0.0	2975	tags=50%, list=19%, signal=62%
KEGG_ARACHIDONIC_ACID_METABOLISM	KEGG_ARACHIDONIC_ACID_METABOLISM	27	-0.65390897	-1.9018039	0.0	0.010717482	0.023	2760	tags=52%, list=18%, signal=63%
KEGG_PROXIMAL_TUBULE_BICARBONATE_RECLAMATION	KEGG_PROXIMAL_TUBULE_BICARBONATE_RECLAMATION	18	-0.7075207	-1.8931512	0.0	0.009619894	0.03	1387	tags=33%, list=9%, signal=37%
KEGG_SYSTEMIC_LUPUS_ERYTHEMATOSUS	KEGG_SYSTEMIC_LUPUS_ERYTHEMATOSUS	51	-0.56921864	-1.8555552	0.001447178	0.012738387	0.053	1418	tags=31%, list=9%, signal=34%
KEGG_METABOLISM_OF_XENOBIOTICS_BY_CYTOCHROME_P450	KEGG_METABOLISM_OF_XENOBIOTICS_BY_CYTOCHROME_P450	23	-0.65686613	-1.8242671	0.0	0.01722645	0.09	3287	tags=61%, list=21%, signal=77%
KEGG_ALDOSTERONE_REGULATED_SODIUM_REABSORPTION	KEGG_ALDOSTERONE_REGULATED_SODIUM_REABSORPTION	31	-0.59685755	-1.771373	0.0015527951	0.031822786	0.19	1857	tags=35%, list=12%, signal=40%
HALLMARK_BILE_ACID_METABOLISM	HALLMARK_BILE_ACID_METABOLISM	82	-0.47636324	-1.6962662	0.0	0.06729611	0.41	3873	tags=49%, list=25%, signal=65%
KEGG_BASAL_CELL_CARCINOMA	KEGG_BASAL_CELL_CARCINOMA	46	-0.5206269	-1.681532	0.0014285714	0.06838576	0.455	3705	tags=46%, list=24%, signal=60%
HALLMARK_WNT_BETA_CATENIN_SIGNALING	HALLMARK_WNT_BETA_CATENIN_SIGNALING	38	-0.5393296	-1.6809738	0.0076219514	0.061296437	0.458	3676	tags=45%, list=24%, signal=59%
KEGG_DRUG_METABOLISM_CYTOCHROME_P450	KEGG_DRUG_METABOLISM_CYTOCHROME_P450	21	-0.6065939	-1.6568834	0.006441224	0.07090283	0.54	3232	tags=52%, list=21%, signal=66%
KEGG_STEROID_HORMONE_BIOSYNTHESIS	KEGG_STEROID_HORMONE_BIOSYNTHESIS	17	-0.6368797	-1.6529164	0.009375	0.066967405	0.559	2530	tags=53%, list=16%, signal=63%
HALLMARK_COAGULATION	HALLMARK_COAGULATION	95	-0.44586703	-1.6359646	0.0013642565	0.07407081	0.626	1473	tags=32%, list=10%, signal=35%
KEGG_INTESTINAL_IMMUNE_NETWORK_FOR_IGA_PRODUCTION	KEGG_INTESTINAL_IMMUNE_NETWORK_FOR_IGA_PRODUCTION	20	-0.59554964	-1.6287183	0.011128776	0.073494315	0.653	2142	tags=35%, list=14%, signal=41%
KEGG_NEUROACTIVE_LIGAND_RECEPTOR_INTERACTION	KEGG_NEUROACTIVE_LIGAND_RECEPTOR_INTERACTION	108	-0.44095242	-1.6049267	0.0012987013	0.08745753	0.734	1754	tags=29%, list=11%, signal=32%
KEGG_PEROXISOME	KEGG_PEROXISOME	71	-0.46771303	-1.6033156	0.0056899004	0.083251454	0.739	4378	tags=54%, list=29%, signal=75%
KEGG_GLYCOSAMINOGLYCAN_BIOSYNTHESIS_HEPARAN_SULFATE	KEGG_GLYCOSAMINOGLYCAN_BIOSYNTHESIS_HEPARAN_SULFATE	22	-0.5881218	-1.5976177	0.0128410915	0.08261302	0.762	1368	tags=23%, list=9%, signal=25%
HALLMARK_INTERFERON_ALPHA_RESPONSE	HALLMARK_INTERFERON_ALPHA_RESPONSE	89	-0.44326484	-1.5871104	0.0041724616	0.0861097	0.795	3241	tags=35%, list=21%, signal=44%
KEGG_RIBOSOME	KEGG_RIBOSOME	85	-0.4433503	-1.5852937	0.006849315	0.08235328	0.798	5049	tags=73%, list=33%, signal=108%
KEGG_VALINE_LEUCINE_AND_ISOLEUCINE_DEGRADATION	KEGG_VALINE_LEUCINE_AND_ISOLEUCINE_DEGRADATION	41	-0.4951765	-1.5499231	0.017621145	0.10797031	0.883	4881	tags=71%, list=32%, signal=103%
KEGG_HEDGEHOG_SIGNALING_PATHWAY	KEGG_HEDGEHOG_SIGNALING_PATHWAY	46	-0.48808017	-1.5477023	0.012030075	0.10496871	0.891	893	tags=20%, list=6%, signal=21%
KEGG_ARGININE_AND_PROLINE_METABOLISM	KEGG_ARGININE_AND_PROLINE_METABOLISM	44	-0.47802413	-1.534906	0.013081395	0.11290895	0.926	2743	tags=36%, list=18%, signal=44%
KEGG_TASTE_TRANSDUCTION	KEGG_TASTE_TRANSDUCTION	22	-0.5500446	-1.5186608	0.030645162	0.1255506	0.96	1318	tags=32%, list=9%, signal=35%
KEGG_COMPLEMENT_AND_COAGULATION_CASCADES	KEGG_COMPLEMENT_AND_COAGULATION_CASCADES	32	-0.50423473	-1.499781	0.027355623	0.1399968	0.981	1473	tags=41%, list=10%, signal=45%
HALLMARK_MYOGENESIS	HALLMARK_MYOGENESIS	153	-0.38541147	-1.4929157	0.008578432	0.14249264	0.985	1602	tags=24%, list=10%, signal=26%
KEGG_TYROSINE_METABOLISM	KEGG_TYROSINE_METABOLISM	24	-0.5306307	-1.4797206	0.034920637	0.15391825	0.99	1257	tags=25%, list=8%, signal=27%
HALLMARK_P53_PATHWAY	HALLMARK_P53_PATHWAY	188	-0.371861	-1.47969	0.0060313633	0.14806934	0.99	3029	tags=28%, list=20%, signal=35%
KEGG_RETINOL_METABOLISM	KEGG_RETINOL_METABOLISM	16	-0.5756058	-1.4726207	0.03820598	0.15107635	0.994	1923	tags=31%, list=13%, signal=36%
KEGG_ABC_TRANSPORTERS	KEGG_ABC_TRANSPORTERS	33	-0.48104295	-1.4673285	0.04719764	0.15239252	0.995	1867	tags=27%, list=12%, signal=31%
KEGG_N_GLYCAN_BIOSYNTHESIS	KEGG_N_GLYCAN_BIOSYNTHESIS	46	-0.4570298	-1.4535582	0.04532578	0.16464007	0.997	1715	tags=13%, list=11%, signal=15%
KEGG_AXON_GUIDANCE	KEGG_AXON_GUIDANCE	117	-0.38519537	-1.4412702	0.014531043	0.1749662	0.998	3556	tags=36%, list=23%, signal=46%
HALLMARK_ESTROGEN_RESPONSE_LATE	HALLMARK_ESTROGEN_RESPONSE_LATE	172	-0.36492312	-1.4219025	0.007352941	0.19665053	0.999	1860	tags=25%, list=12%, signal=28%
KEGG_ALANINE_ASPARTATE_AND_GLUTAMATE_METABOLISM	KEGG_ALANINE_ASPARTATE_AND_GLUTAMATE_METABOLISM	28	-0.49037725	-1.4178088	0.06417911	0.1969686	0.999	2623	tags=46%, list=17%, signal=56%
KEGG_SPHINGOLIPID_METABOLISM	KEGG_SPHINGOLIPID_METABOLISM	35	-0.4628969	-1.4147103	0.070660524	0.19516067	0.999	5385	tags=54%, list=35%, signal=83%
KEGG_GLYCOSPHINGOLIPID_BIOSYNTHESIS_LACTO_AND_NEOLACTO_SERIES	KEGG_GLYCOSPHINGOLIPID_BIOSYNTHESIS_LACTO_AND_NEOLACTO_SERIES	17	-0.5325381	-1.4079677	0.07620529	0.1991862	0.999	1429	tags=29%, list=9%, signal=32%
KEGG_CELL_ADHESION_MOLECULES_CAMS	KEGG_CELL_ADHESION_MOLECULES_CAMS	85	-0.3908507	-1.4052869	0.029451137	0.19679753	0.999	3106	tags=32%, list=20%, signal=40%
KEGG_GLYCOLYSIS_GLUCONEOGENESIS	KEGG_GLYCOLYSIS_GLUCONEOGENESIS	40	-0.44031608	-1.4032956	0.052473765	0.19432327	0.999	1355	tags=18%, list=9%, signal=19%
KEGG_PHENYLALANINE_METABOLISM	KEGG_PHENYLALANINE_METABOLISM	12	-0.5793627	-1.3926889	0.10631229	0.20490266	1.0	1257	tags=33%, list=8%, signal=36%
KEGG_TRYPTOPHAN_METABOLISM	KEGG_TRYPTOPHAN_METABOLISM	27	-0.4760679	-1.3885806	0.097133756	0.20553845	1.0	2818	tags=33%, list=18%, signal=41%
KEGG_NITROGEN_METABOLISM	KEGG_NITROGEN_METABOLISM	15	-0.5407829	-1.3595183	0.11392405	0.24537006	1.0	1925	tags=47%, list=13%, signal=53%
HALLMARK_INTERFERON_GAMMA_RESPONSE	HALLMARK_INTERFERON_GAMMA_RESPONSE	169	-0.34380087	-1.3535147	0.018541409	0.24930929	1.0	3298	tags=28%, list=21%, signal=36%
KEGG_HISTIDINE_METABOLISM	KEGG_HISTIDINE_METABOLISM	20	-0.49468312	-1.3517274	0.116987176	0.24634019	1.0	2198	tags=30%, list=14%, signal=35%
KEGG_PROPANOATE_METABOLISM	KEGG_PROPANOATE_METABOLISM	29	-0.46761215	-1.3363152	0.11232449	0.26787007	1.0	4730	tags=55%, list=31%, signal=80%
KEGG_GLYCOSPHINGOLIPID_BIOSYNTHESIS_GANGLIO_SERIES	KEGG_GLYCOSPHINGOLIPID_BIOSYNTHESIS_GANGLIO_SERIES	14	-0.53839165	-1.3097694	0.13299663	0.31236485	1.0	4722	tags=64%, list=31%, signal=93%
KEGG_PPAR_SIGNALING_PATHWAY	KEGG_PPAR_SIGNALING_PATHWAY	45	-0.40461892	-1.3064948	0.09217877	0.31237605	1.0	3960	tags=51%, list=26%, signal=69%
KEGG_ANTIGEN_PROCESSING_AND_PRESENTATION	KEGG_ANTIGEN_PROCESSING_AND_PRESENTATION	47	-0.4000316	-1.2903333	0.10682493	0.3395327	1.0	4093	tags=38%, list=27%, signal=52%
HALLMARK_APOPTOSIS	HALLMARK_APOPTOSIS	145	-0.33701032	-1.2840072	0.07605985	0.3454896	1.0	2102	tags=21%, list=14%, signal=25%
HALLMARK_PEROXISOME	HALLMARK_PEROXISOME	89	-0.35338733	-1.2772415	0.09416445	0.35182774	1.0	3636	tags=35%, list=24%, signal=45%
KEGG_MELANOGENESIS	KEGG_MELANOGENESIS	80	-0.35628623	-1.2614794	0.110497236	0.38231796	1.0	3134	tags=24%, list=20%, signal=30%
KEGG_NICOTINATE_AND_NICOTINAMIDE_METABOLISM	KEGG_NICOTINATE_AND_NICOTINAMIDE_METABOLISM	20	-0.46537077	-1.2589741	0.18181819	0.3801659	1.0	3728	tags=45%, list=24%, signal=59%
HALLMARK_ESTROGEN_RESPONSE_EARLY	HALLMARK_ESTROGEN_RESPONSE_EARLY	183	-0.3193222	-1.2479765	0.07570208	0.39966908	1.0	1775	tags=20%, list=12%, signal=23%
HALLMARK_COMPLEMENT	HALLMARK_COMPLEMENT	159	-0.31852883	-1.2398274	0.101591185	0.41078305	1.0	2760	tags=23%, list=18%, signal=28%
KEGG_ETHER_LIPID_METABOLISM	KEGG_ETHER_LIPID_METABOLISM	21	-0.45780972	-1.2349465	0.18341307	0.4146661	1.0	937	tags=14%, list=6%, signal=15%
KEGG_GLYCOSPHINGOLIPID_BIOSYNTHESIS_GLOBO_SERIES	KEGG_GLYCOSPHINGOLIPID_BIOSYNTHESIS_GLOBO_SERIES	11	-0.5225074	-1.2106867	0.24540901	0.46895307	1.0	3570	tags=45%, list=23%, signal=59%
HALLMARK_HEME_METABOLISM	HALLMARK_HEME_METABOLISM	164	-0.31203833	-1.209456	0.13516895	0.46368083	1.0	3053	tags=22%, list=20%, signal=27%
KEGG_FATTY_ACID_METABOLISM	KEGG_FATTY_ACID_METABOLISM	32	-0.3962277	-1.1951033	0.23181818	0.4942306	1.0	4730	tags=50%, list=31%, signal=72%
KEGG_INOSITOL_PHOSPHATE_METABOLISM	KEGG_INOSITOL_PHOSPHATE_METABOLISM	50	-0.3698265	-1.1928177	0.21145375	0.49132463	1.0	3080	tags=30%, list=20%, signal=37%
KEGG_BUTANOATE_METABOLISM	KEGG_BUTANOATE_METABOLISM	25	-0.42265785	-1.1874341	0.22496147	0.49778852	1.0	3015	tags=48%, list=20%, signal=60%
KEGG_COLORECTAL_CANCER	KEGG_COLORECTAL_CANCER	58	-0.35073105	-1.1735203	0.21137026	0.5284944	1.0	3356	tags=21%, list=22%, signal=26%
KEGG_GLYCOSAMINOGLYCAN_BIOSYNTHESIS_CHONDROITIN_SULFATE	KEGG_GLYCOSAMINOGLYCAN_BIOSYNTHESIS_CHONDROITIN_SULFATE	21	-0.43252948	-1.1706786	0.25201938	0.5278359	1.0	3727	tags=33%, list=24%, signal=44%
HALLMARK_KRAS_SIGNALING_UP	HALLMARK_KRAS_SIGNALING_UP	145	-0.30552572	-1.161935	0.17897372	0.5434376	1.0	979	tags=15%, list=6%, signal=16%
KEGG_RIG_I_LIKE_RECEPTOR_SIGNALING_PATHWAY	KEGG_RIG_I_LIKE_RECEPTOR_SIGNALING_PATHWAY	51	-0.34639275	-1.1541183	0.22599705	0.5566017	1.0	3149	tags=24%, list=21%, signal=30%
HALLMARK_XENOBIOTIC_METABOLISM	HALLMARK_XENOBIOTIC_METABOLISM	148	-0.29682577	-1.1497102	0.18965517	0.5602388	1.0	3003	tags=27%, list=20%, signal=33%
KEGG_ENDOMETRIAL_CANCER	KEGG_ENDOMETRIAL_CANCER	48	-0.3569505	-1.1491297	0.24118477	0.5527958	1.0	3676	tags=25%, list=24%, signal=33%
KEGG_CALCIUM_SIGNALING_PATHWAY	KEGG_CALCIUM_SIGNALING_PATHWAY	128	-0.30033645	-1.1332103	0.24151435	0.5896782	1.0	1332	tags=15%, list=9%, signal=16%
KEGG_ERBB_SIGNALING_PATHWAY	KEGG_ERBB_SIGNALING_PATHWAY	79	-0.31822023	-1.1258583	0.25067386	0.6020836	1.0	1282	tags=13%, list=8%, signal=14%
KEGG_THYROID_CANCER	KEGG_THYROID_CANCER	25	-0.39588994	-1.119046	0.30985916	0.6128221	1.0	3873	tags=36%, list=25%, signal=48%
KEGG_MATURITY_ONSET_DIABETES_OF_THE_YOUNG	KEGG_MATURITY_ONSET_DIABETES_OF_THE_YOUNG	13	-0.45868292	-1.1146	0.32881355	0.61607015	1.0	4397	tags=54%, list=29%, signal=75%
HALLMARK_APICAL_SURFACE	HALLMARK_APICAL_SURFACE	36	-0.35999706	-1.1094491	0.2975078	0.6216284	1.0	2959	tags=36%, list=19%, signal=45%
KEGG_LIMONENE_AND_PINENE_DEGRADATION	KEGG_LIMONENE_AND_PINENE_DEGRADATION	10	-0.4771064	-1.108195	0.33389544	0.61639094	1.0	4656	tags=70%, list=30%, signal=100%
KEGG_LYSOSOME	KEGG_LYSOSOME	111	-0.3000943	-1.1070952	0.26196808	0.61106205	1.0	3731	tags=29%, list=24%, signal=38%
KEGG_NEUROTROPHIN_SIGNALING_PATHWAY	KEGG_NEUROTROPHIN_SIGNALING_PATHWAY	114	-0.29741696	-1.1036415	0.25191817	0.6124146	1.0	3153	tags=19%, list=21%, signal=24%
KEGG_TGF_BETA_SIGNALING_PATHWAY	KEGG_TGF_BETA_SIGNALING_PATHWAY	75	-0.3067342	-1.0774255	0.34652114	0.6818449	1.0	1647	tags=15%, list=11%, signal=16%
KEGG_OLFACTORY_TRANSDUCTION	KEGG_OLFACTORY_TRANSDUCTION	20	-0.39797923	-1.0678324	0.37710437	0.70220816	1.0	868	tags=10%, list=6%, signal=11%
KEGG_GLUTATHIONE_METABOLISM	KEGG_GLUTATHIONE_METABOLISM	38	-0.3413925	-1.0649303	0.36978418	0.7016488	1.0	3232	tags=34%, list=21%, signal=43%
KEGG_PENTOSE_PHOSPHATE_PATHWAY	KEGG_PENTOSE_PHOSPHATE_PATHWAY	20	-0.38357824	-1.0598842	0.38267717	0.7077251	1.0	2196	tags=20%, list=14%, signal=23%
KEGG_TYPE_II_DIABETES_MELLITUS	KEGG_TYPE_II_DIABETES_MELLITUS	36	-0.34058872	-1.0551426	0.3898551	0.71333045	1.0	1341	tags=17%, list=9%, signal=18%
KEGG_BETA_ALANINE_METABOLISM	KEGG_BETA_ALANINE_METABOLISM	17	-0.4044456	-1.0542074	0.38056013	0.7070766	1.0	2917	tags=41%, list=19%, signal=51%
KEGG_VASOPRESSIN_REGULATED_WATER_REABSORPTION	KEGG_VASOPRESSIN_REGULATED_WATER_REABSORPTION	41	-0.3319585	-1.0445795	0.38830584	0.7272141	1.0	2951	tags=20%, list=19%, signal=24%
KEGG_CYTOKINE_CYTOKINE_RECEPTOR_INTERACTION	KEGG_CYTOKINE_CYTOKINE_RECEPTOR_INTERACTION	126	-0.27309343	-1.0341991	0.40601504	0.7506457	1.0	2838	tags=25%, list=18%, signal=31%
KEGG_STARCH_AND_SUCROSE_METABOLISM	KEGG_STARCH_AND_SUCROSE_METABOLISM	20	-0.3753575	-1.0127094	0.44193548	0.807659	1.0	4453	tags=40%, list=29%, signal=56%
HALLMARK_IL2_STAT5_SIGNALING	HALLMARK_IL2_STAT5_SIGNALING	168	-0.25648728	-1.0015204	0.46938777	0.8322643	1.0	2531	tags=21%, list=16%, signal=25%
KEGG_PRIMARY_IMMUNODEFICIENCY	KEGG_PRIMARY_IMMUNODEFICIENCY	20	-0.36826947	-0.9976807	0.46115702	0.8335798	1.0	1547	tags=20%, list=10%, signal=22%
KEGG_CHEMOKINE_SIGNALING_PATHWAY	KEGG_CHEMOKINE_SIGNALING_PATHWAY	125	-0.2659455	-0.991999	0.4848485	0.840641	1.0	2534	tags=18%, list=17%, signal=21%
HALLMARK_ADIPOGENESIS	HALLMARK_ADIPOGENESIS	184	-0.24923462	-0.98303646	0.4987593	0.8576614	1.0	4539	tags=29%, list=30%, signal=41%
KEGG_INSULIN_SIGNALING_PATHWAY	KEGG_INSULIN_SIGNALING_PATHWAY	116	-0.26355967	-0.9828697	0.4961929	0.8481784	1.0	2349	tags=15%, list=15%, signal=17%
HALLMARK_HYPOXIA	HALLMARK_HYPOXIA	185	-0.24576485	-0.9721048	0.52505964	0.87057185	1.0	1711	tags=16%, list=11%, signal=17%
HALLMARK_GLYCOLYSIS	HALLMARK_GLYCOLYSIS	187	-0.24490933	-0.97168887	0.52524036	0.8616978	1.0	2494	tags=17%, list=16%, signal=20%
KEGG_WNT_SIGNALING_PATHWAY	KEGG_WNT_SIGNALING_PATHWAY	134	-0.2504174	-0.9601041	0.5578145	0.88633806	1.0	3720	tags=25%, list=24%, signal=32%
KEGG_PARKINSONS_DISEASE	KEGG_PARKINSONS_DISEASE	116	-0.25549495	-0.9553207	0.54761904	0.8906736	1.0	5685	tags=42%, list=37%, signal=67%
HALLMARK_PANCREAS_BETA_CELLS	HALLMARK_PANCREAS_BETA_CELLS	20	-0.35058722	-0.9528511	0.5177419	0.8880005	1.0	4091	tags=35%, list=27%, signal=48%
KEGG_VASCULAR_SMOOTH_MUSCLE_CONTRACTION	KEGG_VASCULAR_SMOOTH_MUSCLE_CONTRACTION	86	-0.26674512	-0.9484869	0.56920904	0.891937	1.0	1332	tags=13%, list=9%, signal=14%
HALLMARK_ANDROGEN_RESPONSE	HALLMARK_ANDROGEN_RESPONSE	96	-0.26175708	-0.9460451	0.56336087	0.88912994	1.0	1131	tags=11%, list=7%, signal=12%
KEGG_PURINE_METABOLISM	KEGG_PURINE_METABOLISM	135	-0.2434751	-0.9343518	0.6131841	0.9143885	1.0	1381	tags=10%, list=9%, signal=11%
HALLMARK_FATTY_ACID_METABOLISM	HALLMARK_FATTY_ACID_METABOLISM	136	-0.24284996	-0.93263954	0.6116129	0.90930414	1.0	3144	tags=23%, list=20%, signal=28%
KEGG_GLYCOSAMINOGLYCAN_DEGRADATION	KEGG_GLYCOSAMINOGLYCAN_DEGRADATION	16	-0.35796297	-0.92965955	0.58096826	0.908436	1.0	3331	tags=31%, list=22%, signal=40%
KEGG_PORPHYRIN_AND_CHLOROPHYLL_METABOLISM	KEGG_PORPHYRIN_AND_CHLOROPHYLL_METABOLISM	21	-0.3312264	-0.92089903	0.58359134	0.9231559	1.0	4212	tags=33%, list=27%, signal=46%
KEGG_SNARE_INTERACTIONS_IN_VESICULAR_TRANSPORT	KEGG_SNARE_INTERACTIONS_IN_VESICULAR_TRANSPORT	37	-0.29907393	-0.9195105	0.57863504	0.917329	1.0	4849	tags=41%, list=32%, signal=59%
HALLMARK_NOTCH_SIGNALING	HALLMARK_NOTCH_SIGNALING	31	-0.31069055	-0.9142119	0.6087613	0.92258257	1.0	3003	tags=35%, list=20%, signal=44%
KEGG_ENDOCYTOSIS	KEGG_ENDOCYTOSIS	168	-0.2324511	-0.9125168	0.6769042	0.9179327	1.0	4427	tags=31%, list=29%, signal=43%
KEGG_AMYOTROPHIC_LATERAL_SCLEROSIS_ALS	KEGG_AMYOTROPHIC_LATERAL_SCLEROSIS_ALS	43	-0.2914662	-0.91239464	0.60060513	0.9090571	1.0	5720	tags=42%, list=37%, signal=67%
HALLMARK_UV_RESPONSE_UP	HALLMARK_UV_RESPONSE_UP	147	-0.23771137	-0.90923446	0.65313655	0.9086249	1.0	918	tags=8%, list=6%, signal=9%
KEGG_ADHERENS_JUNCTION	KEGG_ADHERENS_JUNCTION	70	-0.26303747	-0.8949937	0.6542857	0.9369898	1.0	2902	tags=20%, list=19%, signal=25%
KEGG_TIGHT_JUNCTION	KEGG_TIGHT_JUNCTION	108	-0.24344651	-0.8882405	0.7133758	0.94494027	1.0	3141	tags=21%, list=20%, signal=27%
KEGG_LEISHMANIA_INFECTION	KEGG_LEISHMANIA_INFECTION	45	-0.27830032	-0.88793355	0.6573939	0.9366783	1.0	4457	tags=29%, list=29%, signal=41%
KEGG_SELENOAMINO_ACID_METABOLISM	KEGG_SELENOAMINO_ACID_METABOLISM	25	-0.3087578	-0.8857622	0.6433121	0.9332891	1.0	1217	tags=12%, list=8%, signal=13%
KEGG_ALLOGRAFT_REJECTION	KEGG_ALLOGRAFT_REJECTION	15	-0.34581873	-0.87917	0.61778474	0.9408282	1.0	3839	tags=40%, list=25%, signal=53%
KEGG_LEUKOCYTE_TRANSENDOTHELIAL_MIGRATION	KEGG_LEUKOCYTE_TRANSENDOTHELIAL_MIGRATION	89	-0.23929864	-0.87616605	0.7180851	0.93910855	1.0	2142	tags=16%, list=14%, signal=18%
KEGG_AUTOIMMUNE_THYROID_DISEASE	KEGG_AUTOIMMUNE_THYROID_DISEASE	13	-0.35713223	-0.87222266	0.6408567	0.9398052	1.0	5311	tags=54%, list=35%, signal=82%
KEGG_NATURAL_KILLER_CELL_MEDIATED_CYTOTOXICITY	KEGG_NATURAL_KILLER_CELL_MEDIATED_CYTOTOXICITY	86	-0.24526066	-0.87064064	0.7202797	0.93493426	1.0	3537	tags=21%, list=23%, signal=27%
HALLMARK_PI3K_AKT_MTOR_SIGNALING	HALLMARK_PI3K_AKT_MTOR_SIGNALING	95	-0.2367979	-0.8665198	0.74807197	0.9360053	1.0	947	tags=7%, list=6%, signal=8%
HALLMARK_APICAL_JUNCTION	HALLMARK_APICAL_JUNCTION	171	-0.22003761	-0.8626553	0.76463413	0.9363042	1.0	2409	tags=16%, list=16%, signal=19%
KEGG_GAP_JUNCTION	KEGG_GAP_JUNCTION	73	-0.24942955	-0.85664684	0.7275321	0.94175637	1.0	1369	tags=15%, list=9%, signal=16%
HALLMARK_ANGIOGENESIS	HALLMARK_ANGIOGENESIS	27	-0.29208556	-0.84903604	0.7003106	0.9504793	1.0	1781	tags=19%, list=12%, signal=21%
KEGG_OTHER_GLYCAN_DEGRADATION	KEGG_OTHER_GLYCAN_DEGRADATION	15	-0.3399447	-0.8459397	0.6697966	0.9489548	1.0	3222	tags=40%, list=21%, signal=51%
KEGG_GLYCEROLIPID_METABOLISM	KEGG_GLYCEROLIPID_METABOLISM	38	-0.27577078	-0.84419787	0.7117904	0.94461095	1.0	3936	tags=32%, list=26%, signal=42%
KEGG_NOTCH_SIGNALING_PATHWAY	KEGG_NOTCH_SIGNALING_PATHWAY	44	-0.2529986	-0.8018752	0.78214824	1.0	1.0	1659	tags=14%, list=11%, signal=15%
KEGG_GRAFT_VERSUS_HOST_DISEASE	KEGG_GRAFT_VERSUS_HOST_DISEASE	14	-0.3220943	-0.80048054	0.72591364	1.0	1.0	5311	tags=50%, list=35%, signal=76%
KEGG_GALACTOSE_METABOLISM	KEGG_GALACTOSE_METABOLISM	19	-0.29945675	-0.79916453	0.76303315	1.0	1.0	2078	tags=16%, list=14%, signal=18%
KEGG_JAK_STAT_SIGNALING_PATHWAY	KEGG_JAK_STAT_SIGNALING_PATHWAY	90	-0.22234777	-0.79156464	0.8661312	1.0	1.0	997	tags=9%, list=6%, signal=9%
KEGG_GNRH_SIGNALING_PATHWAY	KEGG_GNRH_SIGNALING_PATHWAY	77	-0.22194448	-0.7901275	0.86787206	1.0	1.0	2760	tags=18%, list=18%, signal=22%
KEGG_T_CELL_RECEPTOR_SIGNALING_PATHWAY	KEGG_T_CELL_RECEPTOR_SIGNALING_PATHWAY	83	-0.22084978	-0.78733265	0.8814016	1.0	1.0	1447	tags=10%, list=9%, signal=11%
KEGG_HUNTINGTONS_DISEASE	KEGG_HUNTINGTONS_DISEASE	161	-0.20282686	-0.7855588	0.91460395	1.0	1.0	5638	tags=38%, list=37%, signal=59%
KEGG_OXIDATIVE_PHOSPHORYLATION	KEGG_OXIDATIVE_PHOSPHORYLATION	116	-0.20943789	-0.7832058	0.89933777	0.99679327	1.0	5685	tags=40%, list=37%, signal=63%
KEGG_TYPE_I_DIABETES_MELLITUS	KEGG_TYPE_I_DIABETES_MELLITUS	19	-0.2809552	-0.7480152	0.8031496	1.0	1.0	3839	tags=47%, list=25%, signal=63%
KEGG_CHRONIC_MYELOID_LEUKEMIA	KEGG_CHRONIC_MYELOID_LEUKEMIA	70	-0.21531256	-0.7477751	0.90756303	1.0	1.0	1065	tags=7%, list=7%, signal=8%
HALLMARK_OXIDATIVE_PHOSPHORYLATION	HALLMARK_OXIDATIVE_PHOSPHORYLATION	196	-0.1851058	-0.7362187	0.9811098	1.0	1.0	5642	tags=30%, list=37%, signal=47%
KEGG_ACUTE_MYELOID_LEUKEMIA	KEGG_ACUTE_MYELOID_LEUKEMIA	50	-0.22125354	-0.72599417	0.88793105	1.0	1.0	3115	tags=14%, list=20%, signal=18%
KEGG_PROTEIN_EXPORT	KEGG_PROTEIN_EXPORT	23	-0.25681344	-0.7190651	0.8490566	1.0	1.0	3603	tags=17%, list=23%, signal=23%
KEGG_PRION_DISEASES	KEGG_PRION_DISEASES	24	-0.2593349	-0.71547043	0.86557376	1.0	1.0	1219	tags=13%, list=8%, signal=14%
KEGG_GLYCOSYLPHOSPHATIDYLINOSITOL_GPI_ANCHOR_BIOSYNTHESIS	KEGG_GLYCOSYLPHOSPHATIDYLINOSITOL_GPI_ANCHOR_BIOSYNTHESIS	24	-0.2523286	-0.7124869	0.8515008	1.0	1.0	5580	tags=42%, list=36%, signal=65%
KEGG_REGULATION_OF_AUTOPHAGY	KEGG_REGULATION_OF_AUTOPHAGY	19	-0.2583685	-0.7042062	0.86601305	1.0	1.0	3455	tags=26%, list=23%, signal=34%
KEGG_ALZHEIMERS_DISEASE	KEGG_ALZHEIMERS_DISEASE	146	-0.1823854	-0.7039753	0.9811083	1.0	1.0	5720	tags=40%, list=37%, signal=64%
KEGG_FC_GAMMA_R_MEDIATED_PHAGOCYTOSIS	KEGG_FC_GAMMA_R_MEDIATED_PHAGOCYTOSIS	80	-0.19566536	-0.70105714	0.966759	1.0	1.0	2857	tags=18%, list=19%, signal=21%
KEGG_ADIPOCYTOKINE_SIGNALING_PATHWAY	KEGG_ADIPOCYTOKINE_SIGNALING_PATHWAY	53	-0.2067846	-0.6764774	0.95500726	1.0	1.0	5676	tags=43%, list=37%, signal=69%
KEGG_CYTOSOLIC_DNA_SENSING_PATHWAY	KEGG_CYTOSOLIC_DNA_SENSING_PATHWAY	31	-0.23070723	-0.6756247	0.9247312	1.0	1.0	5662	tags=39%, list=37%, signal=61%
KEGG_CITRATE_CYCLE_TCA_CYCLE	KEGG_CITRATE_CYCLE_TCA_CYCLE	28	-0.22756487	-0.6596919	0.9237013	1.0	1.0	213	tags=4%, list=1%, signal=4%
KEGG_AMINO_SUGAR_AND_NUCLEOTIDE_SUGAR_METABOLISM	KEGG_AMINO_SUGAR_AND_NUCLEOTIDE_SUGAR_METABOLISM	40	-0.19937298	-0.62677675	0.96960926	1.0	1.0	4421	tags=28%, list=29%, signal=39%
KEGG_GLYCINE_SERINE_AND_THREONINE_METABOLISM	KEGG_GLYCINE_SERINE_AND_THREONINE_METABOLISM	20	-0.23192312	-0.62571675	0.95253164	1.0	1.0	4854	tags=35%, list=32%, signal=51%
KEGG_BASAL_TRANSCRIPTION_FACTORS	KEGG_BASAL_TRANSCRIPTION_FACTORS	32	-0.20527615	-0.6132138	0.9637224	1.0	1.0	3303	tags=19%, list=22%, signal=24%
KEGG_PROSTATE_CANCER	KEGG_PROSTATE_CANCER	79	-0.17471024	-0.61017925	0.98921835	1.0	1.0	1319	tags=6%, list=9%, signal=7%
KEGG_GLYCOSAMINOGLYCAN_BIOSYNTHESIS_KERATAN_SULFATE	KEGG_GLYCOSAMINOGLYCAN_BIOSYNTHESIS_KERATAN_SULFATE	14	-0.23636259	-0.5890741	0.9259868	1.0	1.0	3512	tags=29%, list=23%, signal=37%
KEGG_CARDIAC_MUSCLE_CONTRACTION	KEGG_CARDIAC_MUSCLE_CONTRACTION	54	-0.17095007	-0.5724778	0.99265784	1.0	1.0	5627	tags=43%, list=37%, signal=67%
KEGG_VEGF_SIGNALING_PATHWAY	KEGG_VEGF_SIGNALING_PATHWAY	61	-0.16909961	-0.5703798	0.9971223	1.0	1.0	3949	tags=23%, list=26%, signal=31%
KEGG_PYRUVATE_METABOLISM	KEGG_PYRUVATE_METABOLISM	34	-0.18659182	-0.56523544	0.98015267	1.0	1.0	2669	tags=18%, list=17%, signal=21%
KEGG_FRUCTOSE_AND_MANNOSE_METABOLISM	KEGG_FRUCTOSE_AND_MANNOSE_METABOLISM	27	-0.1945779	-0.55681825	0.98190045	0.996881	1.0	3161	tags=22%, list=21%, signal=28%
KEGG_B_CELL_RECEPTOR_SIGNALING_PATHWAY	KEGG_B_CELL_RECEPTOR_SIGNALING_PATHWAY	60	-0.15209581	-0.51617855	0.998645	0.99515027	1.0	2646	tags=12%, list=17%, signal=14%
