# Supplementary material for: 3D heterospecies spheroids of pancreatic stroma and cancer cells demonstrate key phenotypes of pancreatic ductal adenocarcinoma
Source: Transl Oncol. 2021 May 1;14(7):101107. doi: 10.1016/j.tranon.2021.101107 (PMC8111319; doi:10.1016/j.tranon.2021.101107)
Supplement: Supplementary file 4 [file mmc4.zip]

Archive with 1 entries (1 files):
- Supplemental Table S4..csv
