# Supplementary material for: 3D heterospecies spheroids of pancreatic stroma and cancer cells demonstrate key phenotypes of pancreatic ductal adenocarcinoma
Source: Transl Oncol. 2021 May 1;14(7):101107. doi: 10.1016/j.tranon.2021.101107 (PMC8111319; doi:10.1016/j.tranon.2021.101107)
Supplement: Supplementary file 4 [file mmc4.zip › Supplemental Table S4..csv]

ensembl	name	biotype	logFC	logCPM	F	PValue	FDR	mpsc_HS1_RPKM	mpsc_HS3_RPKM	mpsc_HS4_RPKM	cocult_HS1_RPKM	cocult_HS2_RPKM	cocult_HS3_RPKM	cocult_HS4_RPKM
ENSMUSG00000021466	Ptch1	protein_coding	4.99162570006373	7.78868378677998	8271.96420868117	6.34591780906071e-39	9.81269270815057e-35	2.4	2.6	2.9	84.2	84.6	83.2	86.2
ENSMUSG00000025407	Gli1	protein_coding	6.55558444323875	5.90961721263248	5127.42323958329	9.51284764365916e-36	7.35485815569508e-32	0.7	0.7	0.4	62	61.9	56.3	58.7
ENSMUSG00000031673	Cdh11	protein_coding	2.73854386100933	8.40027387542533	3622.6415794122	1.90455766437419e-33	9.81672505473935e-30	16.1	16.1	17.1	106.2	110.1	111.1	111.6
ENSMUSG00000019256	Ahr	protein_coding	2.33582339944448	7.69105902042932	3040.26717086971	2.74480573086342e-32	8.48858620326821e-29	15.4	16	16.2	80.7	80.8	77.1	82.1
ENSMUSG00000021567	Nkd2	protein_coding	3.76270039557955	5.26970743515134	3072.94740428773	2.33279251088e-32	8.48858620326821e-29	2	1.9	1.7	25.8	25.4	25.1	24.1
ENSMUSG00000026676	Ccdc3	protein_coding	5.21141050932249	4.68135761756607	2953.28825871357	4.26812180152863e-32	1.09996612361729e-28	0.7	1.1	1.4	38.6	41.8	40.4	39.7
ENSMUSG00000030560	Ctsc	protein_coding	2.32253760885334	6.85553887808298	2859.38877574885	6.97582882561182e-32	1.54096058757765e-28	9	9.3	9.4	46.1	45.4	47.5	45.8
ENSMUSG00000003617	Cp	protein_coding	2.30143022403614	6.92432207270019	2787.29211944248	1.02842933794361e-31	1.98782535657776e-28	5.8	6.1	6.4	30.4	30.1	30.5	29.8
ENSMUSG00000049907	Rasl11b	protein_coding	4.79725933661453	5.11675950583823	2416.73838078784	8.97400487381185e-31	1.54183374848614e-27	2.4	2.4	1.9	58.1	67.7	61.6	58.1
ENSMUSG00000029093	Sorcs2	protein_coding	4.41015555542183	5.30289744757391	2316.90825802503	1.70177482484095e-30	2.63145441165156e-27	0.3	0.3	0.4	6.3	7.2	6.6	6.9
ENSMUSG00000045573	Penk	protein_coding	3.75346862867061	4.96951586034768	2279.24061010234	2.18196744004798e-30	3.06725113867836e-27	5.4	5	5.2	71.2	68.6	70	71.7
ENSMUSG00000041773	Enc1	protein_coding	2.55500268060541	6.92617451979754	2222.31670045965	3.20159407203205e-30	4.1255207613193e-27	9	10.2	9.8	55.1	57.3	57.3	57.3
ENSMUSG00000031659	Adcy7	protein_coding	1.71865186909907	7.71328067824118	2191.92727027045	3.94453068225711e-30	4.69186753382629e-27	18.2	18	17.9	60.5	60.3	58.2	58.6
ENSMUSG00000049866	Arl4c	protein_coding	2.30006248357765	7.51853197235782	2163.48124282123	4.80794048696625e-30	5.31037026785422e-27	10.6	10.8	10.2	52.4	48.5	52	54.5
ENSMUSG00000050199	Lgr4	protein_coding	2.76537002179532	5.66300155468776	2102.55041979368	7.4115013357904e-30	7.6402696770218e-27	3.5	3.9	3.8	24.5	26.6	25.1	26.3
ENSMUSG00000045658	Pid1	protein_coding	3.51597090206946	4.87944163908719	2019.09628455063	1.36847166040463e-29	1.3225423303023e-26	1.1	1.2	1	12.2	12.5	13.4	11.9
ENSMUSG00000052504	Epha3	protein_coding	2.81355726324289	6.1327605972351	1927.37322974826	2.7654598332923e-29	2.51542972954111e-26	4	3.7	3.8	26.7	26.8	25.6	28.9
ENSMUSG00000025810	Nrp1	protein_coding	1.50641244879142	7.86668990920488	1734.40869934856	1.3621033164492e-28	1.17012242123634e-25	15.3	14.9	15.6	41.8	44.9	43.6	43.5
ENSMUSG00000022425	Enpp2	protein_coding	2.56545734783201	5.41341704643565	1681.06142147015	2.18295713149052e-28	1.77658242759147e-25	5.9	6.1	5.9	37.5	34.3	34.6	35.3
ENSMUSG00000028128	F3	protein_coding	-2.05112578959674	6.40242592245831	1633.09511931225	3.37868764908779e-28	2.61223235589222e-25	65.8	66.2	70.3	15.2	15.9	16.9	17
ENSMUSG00000015568	Lpl	protein_coding	-1.44077640901266	7.5262197159469	1583.5866593476	5.37498631278926e-28	3.95778158831716e-25	43.8	46.3	46	16.2	17.1	16.8	16.6
ENSMUSG00000016194	Hsd11b1	protein_coding	2.58891406039218	5.65157654842856	1498.36129473672	1.23713159055912e-27	8.69534808400714e-25	6.1	5.7	6.3	40.1	34.4	37.9	33.3
ENSMUSG00000020044	Timp3	protein_coding	1.60810729086043	9.95089615379142	1482.38626986432	1.45385263370104e-27	9.77431446735614e-25	56	52.8	57.1	164.4	169.3	167.1	173.5
ENSMUSG00000027750	Postn	protein_coding	1.33680849384641	9.5250429766198	1462.04460112717	1.79005815086828e-27	1.15331954945318e-24	84	81	86	206.2	211	215.1	213.1
ENSMUSG00000022032	Scara5	protein_coding	5.38653135232345	3.62910209757505	1434.58917780936	2.38112774831027e-27	1.47277513488487e-24	0.1	0.2	0.2	8	9.2	8.6	8.5
ENSMUSG00000052957	Gas1	protein_coding	-1.53794293637697	8.55270006439717	1332.58314851304	7.21857272326261e-27	4.29310730845422e-24	196.6	192.1	195.3	64.1	64.3	69.4	70.4
ENSMUSG00000029217	Tec	protein_coding	4.16787424651941	3.82442007372632	1288.37449926596	1.19815887608205e-26	6.86190025957658e-24	0.7	0.7	0.6	11.7	13.2	11.5	12.3
ENSMUSG00000026471	Mr1	protein_coding	1.90979116788171	5.62032269534929	1279.27883832802	1.33261808753141e-26	7.3593833883922e-24	5.6	5.5	6.2	20.8	21.8	21.6	22.4
ENSMUSG00000044017	Adgrd1	protein_coding	5.09815438343874	3.3115341885041	1161.18154802851	5.69417126343598e-26	3.03617138781071e-23	0.1	0.1	0.2	5.3	5.4	4.9	4.7
ENSMUSG00000022371	Col14a1	protein_coding	2.98029776315614	4.29550904700211	1154.60572507498	6.19963492973277e-26	3.19549849728193e-23	1.5	1.2	1.4	10	11.6	10.7	10.5
ENSMUSG00000037820	Tgm2	protein_coding	1.62323713257842	6.43432813607278	1148.50153912941	6.71176257688641e-26	3.34787047504499e-23	15.2	15.9	15.8	48.2	48.4	48.8	47.4
ENSMUSG00000029659	Medag	protein_coding	1.56763801828566	6.51558560692278	1136.23394718874	7.88234318889155e-26	3.80889602280719e-23	17	17.3	17.1	49.4	51.5	51.3	51
ENSMUSG00000040856	Dlk1	protein_coding	-2.17736906445277	5.57328084834569	1109.14076896753	1.13107203194101e-25	5.14832358644558e-23	26.4	27	26.1	6	5.2	6.1	6.2
ENSMUSG00000066755	Tnfsf18	protein_coding	7.20226052174934	2.48551352966183	1109.07918379323	1.13201191191328e-25	5.14832358644558e-23	0.1	0.1	0.1	12	12.2	11.9	11.9
ENSMUSG00000012428	Steap4	protein_coding	3.06076952983852	3.93007371343041	1095.07429789329	1.36897330825343e-25	6.04190245491111e-23	2	2.1	2.4	16.1	18.8	18	19.1
ENSMUSG00000040612	Ildr2	protein_coding	1.65753192153876	6.33157888055745	1093.08847058358	1.40663835204553e-25	6.04190245491111e-23	5.2	4.8	5.2	16.5	15.9	16.1	15.6
ENSMUSG00000046470	Sox18	protein_coding	5.82772201125459	2.59170877273331	1089.98988863595	1.46763048640134e-25	6.13350546249294e-23	0.2	0.4	0.4	17.8	16.2	17.6	16.5
ENSMUSG00000022665	Ccdc80	protein_coding	1.24118515939258	8.4197651670892	1059.45749081239	2.24408397358397e-25	9.13165012724445e-23	45.4	44	46.6	104	107.6	108.4	108.7
ENSMUSG00000021070	Bdkrb2	protein_coding	2.54124613178799	4.76058710998292	1042.78188923856	2.84418952762669e-25	1.12768468373568e-22	6.9	7.5	7.7	44.6	39.3	45.1	43.6
ENSMUSG00000019846	Lama4	protein_coding	2.85623209113803	5.12864884331008	1034.90402530199	3.1852053195735e-25	1.23132074641412e-22	1.4	1	1.2	8.6	9.5	8.1	9
ENSMUSG00000036256	Igfbp7	protein_coding	1.28654551777148	8.4547901146455	1013.87206445755	4.32750174596987e-25	1.63210145116908e-22	300.6	317.8	308.1	757.7	724.3	793.9	737.9
ENSMUSG00000017493	Igfbp4	protein_coding	1.39690296841556	9.01632911583166	1012.16229016203	4.43787548399642e-25	1.63387782402468e-22	107.3	101.6	104.5	272.9	276	277	274.4
ENSMUSG00000025993	Slc40a1	protein_coding	1.45850405802125	6.88656291653635	1008.97056490664	4.65201926293679e-25	1.67288776425097e-22	7.7	7.8	8.2	22.1	21.5	22.2	21.1
ENSMUSG00000037318	Traf3ip3	protein_coding	2.72790703052642	3.4225596503344	1001.05667750613	5.23191265042826e-25	1.83866057530846e-22	1.1	1	1	7.1	6.9	6.9	6.7
ENSMUSG00000031778	Cx3cl1	protein_coding	-1.44711703693822	6.45451467672687	974.639503791387	7.79556491130917e-25	2.67872933830164e-22	45.7	44.2	44.4	16.1	15.6	16.8	17.3
ENSMUSG00000025964	Adam23	protein_coding	-1.99633345935757	5.69542640992842	956.317430068132	1.03433423025035e-24	3.40295961752364e-22	6.6	6.9	7.5	1.5	1.7	1.9	1.8
ENSMUSG00000027460	Angpt4	protein_coding	3.01200263948643	3.57604012575765	957.271915970038	1.01907657678014e-24	3.40295961752364e-22	2.5	2.3	2.4	20	19.6	18.7	19
ENSMUSG00000024066	Xdh	protein_coding	-1.13992291170639	8.37239145060346	914.801514332038	2.00264779120219e-24	6.45144641569989e-22	76.8	78.7	79.8	34.3	36.6	35.4	35.9
ENSMUSG00000025931	Paqr8	protein_coding	2.24061969079295	5.00861629926119	908.915260492215	2.2044797272933e-24	6.95670816798699e-22	2.8	2.5	2.8	12.8	13.2	11.9	12.6
ENSMUSG00000045441	Gprin3	protein_coding	-4.04828480692622	3.88034067868574	900.892268316812	2.5151773309367e-24	7.77843741365483e-22	4.5	4.9	5.8	0.4	0.2	0.3	0.3
ENSMUSG00000061353	Cxcl12	protein_coding	-1.31225642369415	8.16064538299828	895.198485040136	2.76380334361504e-24	8.37974335339595e-22	59.3	60.7	60.2	22.5	23.9	25.4	24.8
ENSMUSG00000028339	Col15a1	protein_coding	1.52874626031816	8.85762788448747	885.476232421709	3.25084742770557e-24	9.48450071219078e-22	71.1	72.7	77.8	200.2	226.5	212.3	213.1
ENSMUSG00000041482	Piezo2	protein_coding	2.32546680565068	4.41480878777386	885.593891983276	3.2444347894935e-24	9.48450071219078e-22	0.8	0.9	0.9	4.2	4.5	4.2	4.6
ENSMUSG00000084347	Akt2-ps	processed_pseudogene	5.22369315040156	3.59300946102292	880.250746771011	3.54971155651743e-24	1.01646647774869e-21	0.3	0.4	0.5	14.2	14.9	14.6	14.4
ENSMUSG00000025789	St8sia2	protein_coding	7.97935176163288	2.64623321334736	865.540005454169	4.55945655345752e-24	1.28187048520207e-21	0	0	0	4.8	5	4.9	5.8
ENSMUSG00000030351	Tspan11	protein_coding	5.68862189824819	2.18394144868733	863.151761375558	4.75041818842379e-24	1.31170922227852e-21	0.1	0.1	0.1	3.5	3.1	3.4	3.6
ENSMUSG00000038244	Mical2	protein_coding	1.26320243169294	7.76764474446886	859.605747060665	5.04983138551202e-24	1.36992180200302e-21	13.8	14.2	14.5	34.1	35.2	33.5	33.1
ENSMUSG00000090958	Lrrc32	protein_coding	1.38486913357432	6.61272703197077	857.340826676559	5.25154688423473e-24	1.40008050811934e-21	18.8	19.5	19.5	49	52.5	46.9	52.6
ENSMUSG00000017754	Pltp	protein_coding	1.540462159266	6.36963116714226	850.224441886523	5.94316632234082e-24	1.5576132346162e-21	19.4	18.5	20.1	55.5	57.1	57	55.4
ENSMUSG00000078302	Foxd1	protein_coding	2.01416569432702	5.15587313390358	847.471253174086	6.23622635362909e-24	1.60717946843611e-21	6.5	6.4	5.7	24.7	23.7	26.1	24.8
ENSMUSG00000033059	Pygb	protein_coding	1.14876368583369	7.05841384260717	839.189844284848	7.21435411259286e-24	1.82877963349219e-21	21.2	20.5	21	47.6	46.5	44.6	46.6
ENSMUSG00000022261	Sdc2	protein_coding	1.07141020017571	9.26579329027293	833.987231441611	7.91148728398369e-24	1.97315044955226e-21	83.1	78.1	85	166.3	171.2	174.9	177.7
ENSMUSG00000024164	C3	protein_coding	-1.36246980856522	8.10837753410568	811.273251062204	1.19133096704973e-23	2.92405567356983e-21	136	147.4	150	54.2	55	58	57.6
ENSMUSG00000027832	Ptx3	protein_coding	1.4129505278835	6.80400104112434	809.700859300802	1.22607239047617e-23	2.96230583967704e-21	30.3	32.4	31.4	86.8	79.1	83.3	85
ENSMUSG00000017009	Sdc4	protein_coding	-1.17213024824792	7.51465268590992	786.428689866665	1.88827717950011e-23	4.49206615794004e-21	127.9	126.7	122.3	56	54	53.8	59.6
ENSMUSG00000037211	Spry1	protein_coding	2.44946696456535	5.31515448339858	783.786912928152	1.98469088590881e-23	4.64989017709211e-21	2.4	3.1	3	14.4	15.7	16.5	15.3
ENSMUSG00000014599	Csf1	protein_coding	-0.965136153609085	8.73068896672243	780.630093434326	2.10682634586651e-23	4.86236653524385e-21	130.8	132	130.6	68.5	66.3	67.3	66.6
ENSMUSG00000026574	Dpt	protein_coding	-1.53760769818962	7.38108734855237	775.995350568096	2.30086218103703e-23	5.23209292726113e-21	69.5	62.5	70.5	21.5	23.1	23.3	24.9
ENSMUSG00000034640	Tiparp	protein_coding	1.34952346888971	7.18613137288761	773.24960648251	2.42472171176482e-23	5.43383649695933e-21	20.3	19.7	22	49.7	51.9	53.9	55.3
ENSMUSG00000028864	Hgf	protein_coding	-1.37475241003199	6.36811130307488	750.553610479725	3.76638180090025e-23	8.31993739818866e-21	16.8	17.8	19	6.4	6.8	7.3	7.1
ENSMUSG00000083783	Gm12739	processed_pseudogene	10.6717164770282	3.17244556795761	882.797300770464	4.09794553404908e-23	8.92486363281704e-21	0	0	0	44.3	41.9	42.1	47.6
ENSMUSG00000031548	Sfrp1	protein_coding	-2.2636419708473	4.03925444429195	740.671052791488	4.58090339606737e-23	9.83812627963746e-21	11.4	10.6	10.9	2.2	2.3	2.3	2.4
ENSMUSG00000032327	Stra6	protein_coding	2.67632300959628	3.38282208276797	735.281608960582	5.10247868635765e-23	1.08081682091984e-20	0.9	1	1	6	6.1	5.9	6.5
ENSMUSG00000015850	Adamtsl4	protein_coding	1.62754122426702	5.89532352957045	729.735492996047	5.70582359785967e-23	1.19228581477978e-20	8.8	8.7	8.7	27.5	27.2	24.9	28.5
ENSMUSG00000031661	Nkd1	protein_coding	5.77078383026335	2.72918266647455	723.906884123029	6.4226053317924e-23	1.31979710023046e-20	0.1	0.1	0.1	6.5	6.3	6.9	5.4
ENSMUSG00000048402	Gli2	protein_coding	1.59323057291897	5.30695956475619	723.419461547536	6.48674769562923e-23	1.31979710023046e-20	3.7	4.3	4.1	12.4	12.6	11.7	12.2
ENSMUSG00000024900	Cpt1a	protein_coding	-1.18849322129409	7.1441734856635	715.160817123375	7.68385122245203e-23	1.54305703185423e-20	37	35.6	38	15.8	16.5	15.7	16.6
ENSMUSG00000035783	Acta2	protein_coding	1.50456181047267	6.27336729702812	698.757404488381	1.08172948181299e-22	2.14445935606081e-20	23.6	25.5	27.1	74	68.9	74.4	71.8
ENSMUSG00000038871	Bpgm	protein_coding	1.62515072440944	5.23025727626742	698.073767291521	1.09744222364955e-22	2.14806950687253e-20	5.7	6	5.7	19.3	17	17.9	17.7
ENSMUSG00000063632	Sox11	protein_coding	3.94131124189452	2.5297917154454	691.554899314676	1.26008591940238e-22	2.43558857146488e-20	0.2	0.2	0.2	3	3.1	2.5	2.9
ENSMUSG00000068794	Col28a1	protein_coding	1.26836478055808	5.52504754743957	670.479912506932	1.98707885687972e-22	3.79335806962113e-20	10.2	10	10.8	25.9	24.7	24.3	24.6
ENSMUSG00000004098	Col5a3	protein_coding	1.28288976566902	8.08635239836088	662.062702710144	2.39271022582499e-22	4.51200953925997e-20	14.3	13	14.4	35.8	33.3	32.6	33.5
ENSMUSG00000000142	Axin2	protein_coding	4.16856092130437	3.86393880675999	658.690117038225	2.57923285491158e-22	4.80514188379491e-20	0.2	0.2	0.2	4.3	4	4	3.3
ENSMUSG00000055980	Irs1	protein_coding	1.69734953120552	5.64969629171854	654.207593545322	2.85146527028913e-22	5.24907231839057e-20	2.4	2.5	2.6	8	8.4	7.9	8.5
ENSMUSG00000024076	Vit	protein_coding	1.97959490860592	4.04135840384695	649.435792024829	3.17521302365032e-22	5.77627282172999e-20	5	5.3	5.6	21.3	19	22	21.4
ENSMUSG00000054814	Usp46	protein_coding	1.28888227595658	6.03147440200774	642.826251585381	3.68985918510872e-22	6.63445262550421e-20	5.4	5.5	5.9	13.3	13.7	13	14.5
ENSMUSG00000028681	Ptch2	protein_coding	3.16985720594231	3.17216019400939	641.661463484271	3.7894205284026e-22	6.73515053226315e-20	0.8	0.5	0.6	5.4	6.2	5.7	6.3
ENSMUSG00000028031	Dkk2	protein_coding	3.36146609925946	3.57728665814718	641.092311701292	3.8391064065219e-22	6.7459207231873e-20	0.6	0.8	0.7	7.8	6.6	8.2	6.8
ENSMUSG00000019906	Lin7a	protein_coding	7.84201320157996	1.88919033630135	628.53241377788	5.13230063817764e-22	8.91693986158887e-20	0	0	0	2.4	2.9	2.6	2.8
ENSMUSG00000028019	Pdgfc	protein_coding	1.15470494191406	7.30347964497837	624.349098481566	5.66031729349403e-22	9.72505403436647e-20	14.8	13.6	14.8	30.2	31.6	32.5	33.9
ENSMUSG00000026365	Cfh	protein_coding	-1.62575877172373	4.6072719006449	622.627897206521	5.89410681690815e-22	1.00154476604232e-19	7.6	8.3	8.5	2.6	2.6	2.6	2.6
ENSMUSG00000047330	Kcne4	protein_coding	2.8361839934964	3.47534046829975	622.056803303162	5.9739332722699e-22	1.00407532814249e-19	2	1.9	2.2	13.5	15.6	14.4	15.3
ENSMUSG00000058624	Gda	protein_coding	-3.21012400006442	3.68614457269769	621.565966960985	6.04346177209638e-22	1.00483924066587e-19	6.1	6.4	6.8	0.4	0.7	0.8	0.8
ENSMUSG00000073802	Cdkn2b	protein_coding	1.02528806110532	7.4540707515792	612.952223148485	7.41479560877837e-22	1.21973387764404e-19	103.3	107.8	107.6	221.4	212	219.3	212.3
ENSMUSG00000022548	Apod	protein_coding	2.61783381935107	3.38770244522845	610.191237001576	7.92170888227655e-22	1.28659678214188e-19	2.3	1.5	2.3	12.1	12.6	13.6	12
ENSMUSG00000024924	Vldlr	protein_coding	1.55807767861142	6.92383258945685	609.845884787733	7.98766675843111e-22	1.28659678214188e-19	6.2	6.3	6.5	17.6	19.3	18.4	19.3
ENSMUSG00000032440	Tgfbr2	protein_coding	1.03786841167348	8.53431522404411	600.535231685015	1.00056220780455e-21	1.59501994013214e-19	23.4	23.2	23.1	45.4	50.1	46.5	48.9
ENSMUSG00000033066	Gas7	protein_coding	1.29618340018172	6.90198857106871	599.140958924777	1.0351840734693e-21	1.63337258449549e-19	10.2	9.8	9.9	22.8	25.6	23.8	25.4
ENSMUSG00000042035	Igsf3	protein_coding	1.1987144881385	6.52196787409938	587.819268816165	1.36838271507344e-21	2.1373032245637e-19	8.1	8.2	8.1	18	19.8	18.7	18.4
ENSMUSG00000059173	Pde1a	protein_coding	-1.39321680175833	5.69571801414188	587.238394703164	1.38830590666159e-21	2.14673742347081e-19	20.6	20.9	20	7.7	8	7.6	7.9
ENSMUSG00000041577	Prelp	protein_coding	2.15898229467131	3.97738461516454	572.21889115147	2.02716468537402e-21	3.10356906237014e-19	2.6	2.8	2.8	12.9	12.4	11.2	12.7
ENSMUSG00000022885	St6gal1	protein_coding	1.6966460283991	4.83887729726816	570.688654858735	2.10799100817412e-21	3.19567303523495e-19	2.9	2.6	3	9.5	9.6	8.6	8.9
ENSMUSG00000016262	Sertad4	protein_coding	1.40922745936009	6.6556423944686	563.082316701841	2.56399508579874e-21	3.84922873900057e-19	12.9	13.7	13.4	31.2	37.1	37.7	35.1
ENSMUSG00000031502	Col4a1	protein_coding	0.797017592237893	11.2862422379698	553.057429792085	3.33188868182442e-21	4.92038623925573e-19	312.2	323.6	343.8	570.2	573	560.5	565.7
ENSMUSG00000032744	Heyl	protein_coding	6.94819351790843	1.57157043931627	552.952231326272	3.34114049745749e-21	4.92038623925573e-19	0	0	0	2.9	2.7	2.5	2.5
ENSMUSG00000037138	Aff3	protein_coding	2.56039095860339	3.20394144970416	549.225632075023	3.68719164000012e-21	5.37877776691715e-19	0.8	0.7	0.8	4.2	5.1	4.6	5.1
ENSMUSG00000027962	Vcam1	protein_coding	-1.01613369946852	7.44086273227602	543.190720445926	4.33107883852969e-21	6.25901608226024e-19	26.7	27.4	28.9	13.1	12.8	14.6	14.2
ENSMUSG00000028184	Adgrl2	protein_coding	1.05971467391058	7.30681677299529	525.937049285985	6.92752049067539e-21	9.91854160623273e-19	5.1	5.6	5.9	11	11.8	11.6	11.6
ENSMUSG00000022309	Angpt1	protein_coding	1.82856983995915	4.18113497146617	513.943570719245	9.68585444272044e-21	1.3740584151173e-18	2.1	2.4	2.2	7.9	7.6	8.1	8.6
ENSMUSG00000020241	Col6a2	protein_coding	0.796901563495367	10.0940661470764	506.171233456321	1.20835020764001e-20	1.69861084188522e-18	109.5	103.5	109.5	185	188.9	185.3	187.9
ENSMUSG00000030748	Il4ra	protein_coding	-1.10008514135627	5.80625832427005	505.341181442114	1.23746606010429e-20	1.72386826012546e-18	19.1	18.8	17.9	9.5	8.4	8.5	8.4
ENSMUSG00000005413	Hmox1	protein_coding	-1.08140132033584	7.41638672547831	502.036158739589	1.36102389769627e-20	1.87906361875691e-18	152.4	157.1	164.4	77.8	72.5	70.6	78.4
ENSMUSG00000092014	Gm4468	processed_pseudogene	8.02867669267579	2.90671587799579	494.865855118067	1.67659295614842e-20	2.29426167087814e-18	0	0.4	0	48.8	40	43.2	46.5
ENSMUSG00000032812	Arap1	protein_coding	1.05004616292084	6.41232836184306	494.39424563554	1.69991593441054e-20	2.30577193805178e-18	7.6	7.7	7.9	15.7	16.2	16.6	15.5
ENSMUSG00000037370	Enpp1	protein_coding	-0.936809718058961	7.00303525429042	487.272017895503	2.09748412331155e-20	2.82029539119709e-18	25.7	26.4	27.3	12.7	14.2	13.8	14.5
ENSMUSG00000028780	Sema3c	protein_coding	-1.45077014704659	6.17548510407514	479.269011119765	2.66544459263128e-20	3.55308359791875e-18	8.5	7.9	9.2	3	3.2	3.1	3.1
ENSMUSG00000051855	Mest	protein_coding	2.03450399052237	4.82548276431641	466.915962020353	3.88745571444288e-20	5.13775450533592e-18	3.3	2.5	2.9	11	12.7	12.2	11.9
ENSMUSG00000003032	Klf4	protein_coding	1.39143986875817	5.3785676726033	465.181528676036	4.10207050100281e-20	5.3754505217802e-18	5.4	5.8	6	15.1	14.9	14.5	15.5
ENSMUSG00000027276	Jag1	protein_coding	1.51769918504683	4.44496756833321	462.744120842626	4.42525477473292e-20	5.75022811610884e-18	2.7	2.5	2.6	7.1	7.8	7.9	6.9
ENSMUSG00000020601	Trib2	protein_coding	1.11739029717127	6.6775490522386	459.694762098543	4.86824773679204e-20	6.27314289616795e-18	23.3	23	22.2	46.3	50.7	50.3	50.7
ENSMUSG00000029816	Gpnmb	protein_coding	-0.913123406453663	8.33219018617263	458.99166626683	4.97694561187607e-20	6.36020743772229e-18	31.7	33	33.7	17.5	16.5	17.6	18.2
ENSMUSG00000022419	Deptor	protein_coding	-1.43896163585471	5.35805817821045	458.309877359574	5.08482112211523e-20	6.44480237797278e-18	11	10.5	10.8	3.4	4.2	4.1	4.3
ENSMUSG00000034462	Pkd2	protein_coding	-0.760091580212094	8.59234318784757	457.370582243807	5.23753770308792e-20	6.58439394332102e-18	71.8	74.2	73.7	43.4	43.3	42.4	43.8
ENSMUSG00000024529	Lox	protein_coding	-0.85503996552879	10.5091110350854	456.024043591586	5.46504662377875e-20	6.81500128576538e-18	420.2	420.3	444	226.5	229.8	242.2	248.3
ENSMUSG00000050212	Eva1b	protein_coding	1.05042631355958	5.85112570388819	453.838279267631	5.85705330966819e-20	7.24540922619193e-18	26.2	25.3	24.3	54.8	51.4	53.6	49.4
ENSMUSG00000035778	Ggta1	protein_coding	0.975213275603056	6.21528522297267	452.012392745371	6.20748239137144e-20	7.61796033474418e-18	11.8	12	12.7	22.8	23.8	24.1	24.8
ENSMUSG00000007805	Twist2	protein_coding	1.15715721907234	5.94637795871645	447.998543541523	7.05879386875156e-20	8.59449839311066e-18	14.6	14.5	15	33.4	31	32.6	34.6
ENSMUSG00000034220	Gpc1	protein_coding	0.883469356470943	9.49139912828272	446.104392128363	7.50296493232805e-20	9.06393333973349e-18	84.7	82.8	81.8	155.2	149.7	152	156.3
ENSMUSG00000025764	Jade1	protein_coding	-0.896317814495134	7.24388046799378	442.422338186065	8.45384774690578e-20	1.0133476566698e-17	23.1	23.6	24.4	12.4	13.3	12.2	12.9
ENSMUSG00000084022	Gm16459	processed_pseudogene	5.83084383474045	2.3498861151955	438.810346245127	9.51226840145459e-20	1.13144774070533e-17	0.2	0.2	0.4	15.9	15.3	16.9	14.3
ENSMUSG00000000753	Serpinf1	protein_coding	0.929339164433275	6.94414812090164	436.14146053114	1.03846504710552e-19	1.22578511628951e-17	62	59.2	59.9	113.4	113.9	118.9	113.5
ENSMUSG00000050965	Prkca	protein_coding	-1.0247573927068	6.98085522303563	434.152471056357	1.10900629638373e-19	1.29913366371073e-17	17.2	18.2	19.1	7.9	9.1	9.5	9.1
ENSMUSG00000029304	Spp1	protein_coding	-0.753650442035825	11.8024658114219	422.383314353043	1.64576734175662e-19	1.91342108312651e-17	2494	2570	2568.1	1565.4	1454.6	1514.3	1501.8
ENSMUSG00000056481	Cd248	protein_coding	0.747606739492802	7.88054578054389	421.673458917008	1.68597352605246e-19	1.94553795771262e-17	90.1	89.6	88.9	153.5	148.7	151.3	147.8
ENSMUSG00000009376	Met	protein_coding	-0.917485517477265	11.0594389199905	408.725664205325	2.6363148165582e-19	3.01965451914367e-17	100	99.1	114.5	53.6	57	53.8	57
ENSMUSG00000015085	Entpd2	protein_coding	4.69080311856501	1.97016727415654	407.91953062227	2.71190096109265e-19	3.08339151186586e-17	0.3	0.1	0.4	7.4	7.9	6.7	6.2
ENSMUSG00000070867	Trabd2b	protein_coding	1.26361200879458	5.6734569311275	403.96100217354	3.118086061855e-19	3.51934049448641e-17	6.7	7.1	6.8	16.7	17.2	15.2	16.9
ENSMUSG00000074794	Arrdc3	protein_coding	-1.11427684858522	5.59934073133494	392.592824287514	4.68908249726597e-19	5.2541509170452e-17	16.3	17.1	17.6	9	7.8	7.3	7.5
ENSMUSG00000031558	Slit2	protein_coding	0.928723888240007	9.27102199800474	391.906116986053	4.80777470408066e-19	5.34838994598556e-17	18.9	20.3	23.1	39.3	40.5	38	40.2
ENSMUSG00000039982	Dtx4	protein_coding	1.20932895586786	6.77789601614114	384.991513582608	6.198035684861e-19	6.84573041392897e-17	17.5	14.8	15.4	33.7	38.1	37.8	37.1
ENSMUSG00000022860	Chodl	protein_coding	4.31171873480839	1.43696394592227	383.440496686409	6.56523484446763e-19	7.14917087323964e-17	0.1	0.1	0.2	2.9	3.3	2.7	3.1
ENSMUSG00000028776	Tinagl1	protein_coding	-1.25073264653261	5.32325396376549	383.546369394699	6.53944721596525e-19	7.14917087323964e-17	13.1	12.2	12.7	5.5	5.1	5.4	5.3
ENSMUSG00000036766	Dner	protein_coding	4.40617062440576	1.95060930493094	380.269018408048	7.39018489115999e-19	7.99121880923125e-17	0.1	0.2	0.1	2.3	3.1	2.6	2.3
ENSMUSG00000025203	Scd2	protein_coding	0.66973363127851	10.5577856114713	375.945634219594	8.69711890098756e-19	9.33913538652574e-17	228.5	218.5	229.1	352.2	369.2	347.2	365.4
ENSMUSG00000030342	Cd9	protein_coding	0.847967595334759	7.05913784603425	374.598978950108	9.15287377444344e-19	9.69389638179582e-17	39.4	40.1	40.6	73.5	69	74.1	72.1
ENSMUSG00000031700	Gpt2	protein_coding	1.2387856194251	6.52725400945723	374.643002394399	9.13757916586231e-19	9.69389638179582e-17	9.4	9.2	9.3	20.8	22.1	22.9	22.2
ENSMUSG00000044674	Fzd1	protein_coding	0.895228170630986	7.74894502162545	373.461315581707	9.55772852160735e-19	1.00538201448717e-16	38.2	36.6	41	68.6	72.3	73.5	72.8
ENSMUSG00000031431	Tsc22d3	protein_coding	1.40725392044679	4.97791293433028	372.469407102109	9.92629077352769e-19	1.03709617723688e-16	5	4.6	4.5	11.9	13.7	12.3	11.7
ENSMUSG00000006219	Fblim1	protein_coding	0.775348719538889	6.47468823629484	371.209379068308	1.04164469638912e-18	1.08100348592382e-16	19.8	19.9	20.3	35	34.2	33.7	33.9
ENSMUSG00000031714	Gab1	protein_coding	1.00074516277809	6.19200557940489	367.655272759892	1.1943175138641e-18	1.23118211445871e-16	11.3	11.3	11.8	22.6	23.1	22.7	23.4
ENSMUSG00000031503	Col4a2	protein_coding	0.618193621904194	10.6316984158861	367.150538509826	1.21786330978263e-18	1.24714042113701e-16	249.6	256	263.6	396.6	400.6	386.6	390.4
ENSMUSG00000001435	Col18a1	protein_coding	0.889355902730629	7.46530051716736	366.634089868096	1.24246810031621e-18	1.26396606810458e-16	17.5	16.8	17.9	32.9	32.6	31.8	31.7
ENSMUSG00000000782	Tcf7	protein_coding	1.42786193331407	5.20580487783613	364.885644162549	1.32977601215989e-18	1.34394290692996e-16	8.2	8.9	8.4	22.9	21.5	23.2	24.3
ENSMUSG00000031762	Mt2	protein_coding	-1.97542859370984	4.83636219641981	364.678432431327	1.34054827119221e-18	1.34603233230163e-16	92.4	83	95	23.2	22.8	22.6	23.2
ENSMUSG00000024247	Pkdcc	protein_coding	1.35207125036849	4.7496911683566	363.970400614571	1.37806349035159e-18	1.37477391943914e-16	8.8	9.4	8.5	22.8	21.9	23.2	22.5
ENSMUSG00000032011	Thy1	protein_coding	0.751954673152833	7.7763844104066	362.527051584833	1.45804733957487e-18	1.44524269306707e-16	67.8	67.9	69	117.3	113.7	112.8	116
ENSMUSG00000005124	Wisp1	protein_coding	0.682864777324039	8.11987747815696	360.605796643323	1.57227053495558e-18	1.54853626000116e-16	34.1	34	34.4	53	54.5	54.9	57.1
ENSMUSG00000020099	Unc5b	protein_coding	0.705169960926164	8.28822836230984	360.364197577349	1.58729529974416e-18	1.55343969746481e-16	49.8	51.5	52.1	85.2	82.5	83	82.9
ENSMUSG00000020427	Igfbp3	protein_coding	2.95777123463064	2.26301026323489	360.104639887887	1.60360744296313e-18	1.55953345223515e-16	0.7	0.8	0.7	5.8	5.2	6.2	5.6
ENSMUSG00000006205	Htra1	protein_coding	-0.881802034299579	8.55296317260031	358.465886518356	1.71080763546224e-18	1.64311915945048e-16	95.4	91.6	95.3	46.8	52.9	52.3	51.9
ENSMUSG00000022816	Fstl1	protein_coding	0.668148452784605	10.5257694814473	358.580366820776	1.70307626272987e-18	1.64311915945048e-16	348.4	327.8	340.3	524.1	541.1	544.2	544.2
ENSMUSG00000022351	Sqle	protein_coding	0.725439449860632	8.32554682005649	357.693621020594	1.76394885109764e-18	1.68370006694585e-16	32.5	32.3	31.7	53	53.2	53.7	53
ENSMUSG00000026069	Il1rl1	protein_coding	-0.985695252865095	8.89261700056243	356.275428570939	1.86617088883708e-18	1.77034358614035e-16	25.8	24.6	24.8	13.6	11.6	12.6	12.9
ENSMUSG00000024501	Dpysl3	protein_coding	0.738237701647376	8.19900514421388	355.704124114349	1.90911668159498e-18	1.8000409297258e-16	39	37.8	39.6	63.2	67	62.7	65.7
ENSMUSG00000020019	Ntn4	protein_coding	2.37919771699831	2.9757707521359	351.091000065568	2.2969959134e-18	2.15263320053965e-16	0.8	1.1	1.1	5.4	5.3	5.7	4.5
ENSMUSG00000001467	Cyp51	protein_coding	0.757132687290744	8.63604169398339	350.202833308913	2.38087965939257e-18	2.21780374537273e-16	50.2	51	51.6	83.8	85.7	87.9	86.9
ENSMUSG00000050700	Emilin3	protein_coding	4.65710716861008	1.36962720115093	347.75508124927	2.6294015053922e-18	2.43463685496285e-16	0.1	0.2	0.1	3.2	3.4	3.3	2.7
ENSMUSG00000059493	Nhs	protein_coding	2.2549245535848	3.11485444670383	347.550653991618	2.6513724026438e-18	2.44036734893339e-16	0.6	0.6	0.8	3.2	3.1	3.4	3.3
ENSMUSG00000034205	Loxl2	protein_coding	0.89182294107175	7.79517890976622	344.722133455523	2.97628684120143e-18	2.7232144038756e-16	36.7	35.4	38.4	66.3	71.4	65.8	69.9
ENSMUSG00000039910	Cited2	protein_coding	-0.987872019121879	6.32107392363357	342.408764068333	3.27354345301806e-18	2.97757661258931e-16	51.1	55.1	54.7	26.8	24.4	27	30.5
ENSMUSG00000028364	Tnc	protein_coding	0.863360865188588	10.6703452160397	340.56964661797	3.53239856130304e-18	3.19423853528824e-16	110.4	121.5	132.9	228.7	229.4	210	217.1
ENSMUSG00000021994	Wnt5a	protein_coding	1.14196123822754	5.35961306891281	340.151725379732	3.59420827732823e-18	3.22946329909164e-16	5.3	4.8	5.3	11.1	12	10.6	11.6
ENSMUSG00000027848	Olfml3	protein_coding	0.770837196949405	6.86606252516111	340.025365887028	3.61312262007925e-18	3.22946329909164e-16	20.6	20.3	20.8	34.1	35	36.8	34.3
ENSMUSG00000043496	Tril	protein_coding	3.65244826167712	1.86615987219054	336.592375033548	4.16977002717622e-18	3.70558355920838e-16	0.2	0.2	0.2	2.2	3	2.9	2.1
ENSMUSG00000039252	Lgi2	protein_coding	1.65034518708857	4.35092582992473	335.102201544717	4.43921392166969e-18	3.92248942118734e-16	2.4	1.9	2.6	6.3	7.9	7.6	7.2
ENSMUSG00000020570	Sypl	protein_coding	0.764391477688956	7.3298094225031	333.865941551499	4.67682230276141e-18	4.1089604129318e-16	16.4	16.7	17.4	27.7	28.8	29	28.9
ENSMUSG00000046618	Olfml2a	protein_coding	3.35188764223777	2.3168551000529	333.567872617393	4.73611429064769e-18	4.13754436589182e-16	0.2	0.4	0.3	3	3.1	2.6	3.3
ENSMUSG00000079144	A130010J15Rik	protein_coding	1.26739291328705	4.37675997574325	333.340043054072	4.78197394293372e-18	4.15413837525753e-16	4.1	4.6	4.4	9.7	10.3	11.4	10.6
ENSMUSG00000028967	Errfi1	protein_coding	-0.921735445311973	7.72045759220363	330.749180481108	5.33807611132618e-18	4.61132239717524e-16	81.5	92	95.4	50.1	45.3	45.1	49.3
ENSMUSG00000004508	Gab2	protein_coding	1.09197835172409	5.20359711104073	330.337429243213	5.43262089515757e-18	4.64113905534925e-16	4.1	4.4	4.5	9	9.3	8.8	9.9
ENSMUSG00000040016	Ptger3	protein_coding	5.13868059405484	1.02572616685115	330.411357530136	5.41551526421343e-18	4.64113905534925e-16	0.1	0	0	1.4	1.3	1.6	1.4
ENSMUSG00000008999	Bmp7	protein_coding	8.10901058620622	0.925443961314882	330.143788792994	5.47769905960023e-18	4.65393739332958e-16	0	0	0	1.9	2.2	2.2	1.9
ENSMUSG00000006445	Epha2	protein_coding	-0.884424537259238	6.65068334252877	328.750331672915	5.81407241557611e-18	4.91273233672423e-16	24.3	25.4	25.7	13.8	13.7	12.6	14.5
ENSMUSG00000037813	D630003M21Rik	protein_coding	4.65365411397278	1.16921621294566	327.992970353979	6.0060648673331e-18	5.04737940454194e-16	0.1	0.1	0.1	1.8	2	1.7	1.7
ENSMUSG00000020105	Lrig3	protein_coding	0.975711231270385	6.02919949762672	327.337506681685	6.1776798494926e-18	5.16353856825428e-16	14.9	14.1	13.7	26.7	28.8	28.8	27.4
ENSMUSG00000022512	Cldn1	protein_coding	3.40136242771474	2.52260409446238	324.062935795315	7.11687719845976e-18	5.91657376988082e-16	0.6	0.5	0.4	3.7	6.3	5.9	4.7
ENSMUSG00000001119	Col6a1	protein_coding	0.618922921505511	11.0894709527228	323.097503764028	7.42197344086633e-18	6.13721793134311e-16	456	450.8	468.5	703.8	718.8	701.9	691.5
ENSMUSG00000032702	Kank1	protein_coding	1.62530635071725	3.53995274700319	322.177370575602	7.72574658103743e-18	6.35442656290329e-16	1.8	2.1	1.7	5.9	5.7	6.2	5.7
ENSMUSG00000020451	Limk2	protein_coding	0.846166365435801	5.89667733324513	319.703586851665	8.61001657214193e-18	7.04426911402279e-16	8.7	8.5	8.1	15.9	14.7	14.9	15.1
ENSMUSG00000020644	Id2	protein_coding	-1.24292540786785	4.78831873346254	319.22046927716	8.79496570645109e-18	7.15771340625543e-16	35.7	40.6	40.8	16.4	16.1	16.3	17.3
ENSMUSG00000031217	Efnb1	protein_coding	1.29536446990789	4.61200596944969	319.002318521641	8.87986169941522e-18	7.18896866272553e-16	6.7	7.2	6	17.7	15.6	16.8	14.9
ENSMUSG00000008035	Mid1ip1	protein_coding	0.957751605853544	6.29155142962843	318.332786540811	9.14591312145905e-18	7.36579451026673e-16	24.7	23.8	23	48.5	44.1	47.6	45.4
ENSMUSG00000029641	Rasl11a	protein_coding	-3.09298471739171	2.35294702148173	316.375044450644	9.97373682986893e-18	7.99087526426235e-16	13.7	14.5	11.1	1.7	1.1	1.6	1.8
ENSMUSG00000021559	Dapk1	protein_coding	-1.62256366120774	4.08503291738821	315.948923392319	1.01642847872466e-17	8.10156369408217e-16	7.5	7.3	8.3	2.3	2.7	2.7	2.2
ENSMUSG00000038059	Smim3	protein_coding	0.845694128025529	6.28013042896916	314.688868917854	1.07507776449024e-17	8.52509101144239e-16	33.9	35.8	36.5	64.1	61.5	64	65.3
ENSMUSG00000073411	H2-D1	protein_coding	-0.795647005398532	8.92752402210119	312.857668625978	1.16682414842681e-17	9.20540908526719e-16	68.5	67.3	70.6	41.2	40.2	39.2	38
ENSMUSG00000026456	Cyb5r1	protein_coding	0.771282769863495	6.98638539164	312.399085533828	1.19108230938779e-17	9.34908921323017e-16	23.9	22.9	21.8	38.6	39.8	40.6	37.1
ENSMUSG00000051331	Cacna1c	protein_coding	1.44374690891893	4.30121552921266	312.282645747003	1.19732688134697e-17	9.35063917488292e-16	0.7	0.8	0.8	2.3	2.3	2	2
ENSMUSG00000048332	Lhfp	protein_coding	0.77652767109084	6.90308895922503	311.452330016545	1.2428796490849e-17	9.6576120672361e-16	19.3	19.6	20.1	32.4	34.7	35.3	32.2
ENSMUSG00000071847	Apcdd1	protein_coding	1.20904854602039	5.42098782135622	311.111223777182	1.26212520435593e-17	9.75812101747785e-16	8.2	7.7	9	17.8	19.7	19.9	19.2
ENSMUSG00000000838	Fmr1	protein_coding	-0.761586577461945	7.58293248224105	310.191421556554	1.31562068955848e-17	1.01211157824093e-15	28.5	27.6	28.9	15.4	17.6	16.3	17.5
ENSMUSG00000030208	Emp1	protein_coding	0.621371883787036	9.47112148576544	309.960716093799	1.32941388333442e-17	1.01765974643565e-15	82.9	85.4	88.7	132.2	128.4	134	132.5
ENSMUSG00000024059	Clip4	protein_coding	-2.38734961988213	2.95841774744051	309.511349480136	1.35672432649144e-17	1.03344966800676e-15	4.3	5.2	4.4	0.7	0.9	0.8	1.1
ENSMUSG00000031765	Mt1	protein_coding	-1.00781628187676	7.5292377362871	308.640124743668	1.41139047004668e-17	1.06982013913392e-15	149.8	144	151.3	79.4	72.9	75.8	67.2
ENSMUSG00000015733	Capza2	protein_coding	-0.563233742903818	11.2605672518472	307.963511246753	1.45546279529965e-17	1.09251559241352e-15	184.4	176.5	189.7	124.2	123.4	124.3	124.9
ENSMUSG00000029672	Fam3c	protein_coding	-0.586291154648967	10.3188446984953	308.034019249951	1.45080246302517e-17	1.09251559241352e-15	168.2	158	168.5	110.5	110.8	106	112.2
ENSMUSG00000001870	Ltbp1	protein_coding	-0.732975059396373	8.30961646170065	305.464982556475	1.63134608235364e-17	1.21862340441711e-15	27.1	27	27.6	16.7	16.4	15.5	17.1
ENSMUSG00000041417	Pik3r1	protein_coding	0.883352759847466	5.88003031320876	305.354970817693	1.63959310602898e-17	1.2188955864676e-15	5.9	6.2	6.2	11	10.8	11	12.3
ENSMUSG00000055737	Ghr	protein_coding	-0.735103919335401	7.33599272236717	302.113121682285	1.90368824915573e-17	1.40845604768876e-15	19.5	19.6	20.4	11.7	12	11.8	12
ENSMUSG00000037410	Tbc1d2b	protein_coding	-0.763977534168013	6.33849260267378	301.797374181016	1.93173183995095e-17	1.42239854481721e-15	15	14.1	15.3	8.7	8.5	9.1	8.6
ENSMUSG00000021728	Emb	protein_coding	-1.07454799542834	5.19276528761455	298.956303090763	2.20478587213276e-17	1.6157632199426e-15	35	35.1	38	16.4	16.3	19	16.7
ENSMUSG00000024085	Man2a1	protein_coding	-0.719481572474593	8.83874726959941	294.893625175931	2.66897133250168e-17	1.94589273134135e-15	67.3	71.2	77.9	42.1	45.1	44.5	43.4
ENSMUSG00000025885	Myo5b	protein_coding	1.49709301642985	3.5846134780506	294.803094749045	2.68043168709635e-17	1.94589273134135e-15	1.2	1.2	1.3	3.6	3.7	3.2	3.4
ENSMUSG00000062300	Nectin2	protein_coding	1.04967197305366	5.01900379181047	291.474205725764	3.14045422448984e-17	2.26919830249002e-15	7.9	8.3	8.1	16.5	16.4	17.7	16.3
ENSMUSG00000102918	Pcdhgc3	protein_coding	-0.641761216131617	8.02141776449014	291.195852356755	3.18255999416064e-17	2.28892675300958e-15	56.6	55.8	58.1	35.3	37.9	36.2	36.2
ENSMUSG00000032715	Trib3	protein_coding	1.15540016328377	6.36502343178144	291.067901533097	3.20211612652687e-17	2.29232970668912e-15	28	26.8	26.4	59.6	59.2	62.7	59.3
ENSMUSG00000042363	Lgalsl	protein_coding	0.896760665440756	6.04888620115941	289.915473090002	3.38413319484974e-17	2.41146781529777e-15	13.9	13.5	14.5	25.2	25.1	28.2	25.6
ENSMUSG00000061232	H2-K1	protein_coding	-0.7761643317966	8.60348959185456	289.070330621378	3.52460740474143e-17	2.50004606878517e-15	51.1	49.6	50.6	30.9	28.6	30.5	27.9
ENSMUSG00000038146	Notch3	protein_coding	0.839197794139184	6.77388261297754	288.1879632656	3.67791848502196e-17	2.59687915679884e-15	12.4	13.5	14.1	24.2	24.9	23.1	23
ENSMUSG00000039114	Nrn1	protein_coding	-2.53724441953235	2.78894417926161	286.513036042163	3.98881977701718e-17	2.80359637327348e-15	10.3	11.6	11	2.2	1.9	2.1	1.3
ENSMUSG00000038400	Pmepa1	protein_coding	0.652698449462092	7.1223247617119	286.302241283216	4.02988814896266e-17	2.81964526911356e-15	33.6	31.7	32.5	48.8	51.4	51.3	53.3
ENSMUSG00000029771	Irf5	protein_coding	-1.60344340684214	3.73322547305405	284.506676769573	4.39852507531709e-17	3.06371140719046e-15	10.7	10.8	10	3.3	3.4	3.2	3.9
ENSMUSG00000028047	Thbs3	protein_coding	0.756688847420377	6.59581589754366	284.238556702947	4.4565841359646e-17	3.09023141230586e-15	20.8	19.5	19.3	34.6	34.6	32.5	32.6
ENSMUSG00000045092	S1pr1	protein_coding	-1.12918114902024	5.05515875012253	283.176722016837	4.69465880183647e-17	3.24078165414274e-15	23.7	23.3	24.2	9.2	11.2	11.1	11.6
ENSMUSG00000029287	Tgfbr3	protein_coding	-0.919248237064721	6.20073841771368	282.153388435198	4.93695492608635e-17	3.39289484542548e-15	19.3	19.5	20.3	9.3	11	10.4	10.8
ENSMUSG00000032332	Col12a1	protein_coding	1.46238930226203	7.22844343083197	277.68051669087	6.16361001502648e-17	4.21716379036966e-15	4.7	5.7	7.8	16.4	17.7	16.3	16.7
ENSMUSG00000046818	Ddit4l	protein_coding	2.81213686212766	1.87826940579508	275.495031686807	6.87759708717398e-17	4.68494642110005e-15	0.5	0.7	0.7	4.5	4.9	5.2	4.3
ENSMUSG00000030616	Sytl2	protein_coding	-1.45681557179238	4.24218299918621	272.14420479997	8.14866916328643e-17	5.52644172245167e-15	1.8	1.7	1.7	0.6	0.6	0.6	0.7
ENSMUSG00000057457	Phex	protein_coding	-1.35996431216982	4.7142893738551	270.7461023787	8.75101851855814e-17	5.90903927303338e-15	4.3	3.9	4.6	1.7	1.6	1.7	1.7
ENSMUSG00000054720	Lrrc8c	protein_coding	0.898602398431435	6.44614238512274	270.109776943577	9.04071510811187e-17	6.0781120746406e-15	10.6	10	11.2	17.7	20.5	19.8	20.9
ENSMUSG00000013846	St3gal1	protein_coding	-0.755366909849052	6.67346846514121	266.059179904292	1.11416440613444e-16	7.42912782135756e-15	37.6	36.1	35.8	20.4	21.7	21.7	22.7
ENSMUSG00000022947	Cbr3	protein_coding	1.47847884428441	4.16762077378273	266.051076779672	1.11463341819502e-16	7.42912782135756e-15	11.5	11.7	12	34.9	33.7	32.1	30.1
ENSMUSG00000027966	Col11a1	protein_coding	1.33906045078614	6.92608795239153	265.382204854995	1.1540825885658e-16	7.65904680986823e-15	7	6.8	7.6	16.7	18.7	18.4	18.2
ENSMUSG00000022791	Tnk2	protein_coding	-0.644598128487054	7.65951816712743	264.762850260715	1.19193909742854e-16	7.87647618099892e-15	51.3	47.5	48.8	31.8	31.9	30.4	31.8
ENSMUSG00000053626	Tll1	protein_coding	1.59677728807011	3.47214821125695	263.640864127487	1.26392711705091e-16	8.31664043019496e-15	1.2	1.3	1.2	3.5	3.8	3.6	4
ENSMUSG00000079481	Nhsl2	protein_coding	1.80367792712	3.19450324609368	263.052098942792	1.30354319980829e-16	8.54096970281168e-15	0.4	0.5	0.5	1.5	1.7	1.5	1.6
ENSMUSG00000024043	Arhgap28	protein_coding	1.6463984414331	3.72853876299406	260.594847337561	1.48374103515635e-16	9.68062769055806e-15	1.3	1.4	1.5	4.1	4.3	4.3	5
ENSMUSG00000036136	Fam110c	protein_coding	-1.23172868833405	4.69703574712537	260.164534657938	1.51793971640711e-16	9.86214362806854e-15	17.7	18.5	19.8	8.8	6.5	8.6	8.3
ENSMUSG00000019997	Ctgf	protein_coding	1.02791717336363	5.4735001467945	258.501708953139	1.65819328600997e-16	1.07283024190679e-14	15.5	15.1	16.1	32.6	29	32.4	33.3
ENSMUSG00000019823	Mical1	protein_coding	0.867976752695437	5.6307086817395	258.398659642281	1.66732774556395e-16	1.07424537206897e-14	7.1	6.7	6.9	13	12.9	12.2	12.4
ENSMUSG00000028273	Pdlim5	protein_coding	0.574535774327455	7.52031575545001	257.609742323069	1.73905988447508e-16	1.11581257235013e-14	19.2	18.8	19	27.5	29.1	28.2	28.3
ENSMUSG00000040010	Slc7a5	protein_coding	0.754997711746586	7.98826338949705	256.938573551248	1.80267455785909e-16	1.15184944992459e-14	55.1	49.3	51.4	84	88.3	86.6	91.6
ENSMUSG00000083859	Gm12003	processed_pseudogene	8.79765199184857	1.32984821994391	283.74199241934	2.00745708247117e-16	1.27742011795274e-14	0	0	0	5.2	4.1	3.5	3.9
ENSMUSG00000026483	Fam129a	protein_coding	0.860673288430666	6.4338177323793	253.416849005068	2.17967296709722e-16	1.38132307746821e-14	7.7	7.7	8.9	14.6	14.8	15.2	14.4
ENSMUSG00000038984	Tspyl5	protein_coding	2.14282780330293	2.75085501428874	253.277100871457	2.19626724952845e-16	1.38615838691667e-14	0.7	0.7	0.7	3.3	2.9	2.9	3.5
ENSMUSG00000055368	Slc6a2	protein_coding	3.65635657858099	1.70648627106277	252.494796464017	2.29168076010198e-16	1.4404983574576e-14	0.1	0.1	0.1	1.2	1.5	1.5	1.2
ENSMUSG00000030256	Bhlhe41	protein_coding	0.897222076738908	6.13819976583539	251.173598002575	2.46298678071143e-16	1.54190949757655e-14	7.4	7.5	7.1	14.6	14	13.3	12.9
ENSMUSG00000049001	Ndnf	protein_coding	3.92985893715051	1.19501922284745	250.769376758314	2.51808395828245e-16	1.5700456551178e-14	0.1	0	0	0.7	0.7	0.8	0.8
ENSMUSG00000022114	Spry2	protein_coding	-0.879736317785947	5.88814708683605	249.615225561113	2.68275006502385e-16	1.66599856447646e-14	52	51.9	53.2	26.6	28.7	29	29.3
ENSMUSG00000033788	Dysf	protein_coding	-1.21840577352703	4.67039845906213	249.150031537725	2.75233069485319e-16	1.70237158138059e-14	4.6	5.2	4.8	2.2	2	1.9	2.3
ENSMUSG00000001131	Timp1	protein_coding	-0.680487814241817	7.87091064412639	248.425302709597	2.86458816613132e-16	1.76474608816289e-14	402.1	410.1	396.8	267.6	238.7	250.7	250.3
ENSMUSG00000017144	Rnd3	protein_coding	0.98868360318987	6.29926105163573	247.366620144063	3.03742444534706e-16	1.86379738882546e-14	12.1	13.8	14.6	24.5	25	27.1	31
ENSMUSG00000027624	Epb41l1	protein_coding	-0.600959138895599	7.90361095100343	247.242701267053	3.05836968210989e-16	1.86923203140179e-14	24.4	23.8	23.6	14.7	16.2	16	16.1
ENSMUSG00000038612	Mcl1	protein_coding	0.59400041850652	8.24688634042648	247.148485418931	3.07439732944444e-16	1.87163015374801e-14	72.5	73.5	79.7	112.9	109.1	116.8	115.8
ENSMUSG00000035042	Ccl5	protein_coding	-1.05711960469543	5.47866990735951	243.766492671358	3.71330777819651e-16	2.25172071271579e-14	57.2	56	52.9	25.6	31.1	23.2	25.9
ENSMUSG00000039960	Rhou	protein_coding	0.989694274505873	5.41533002801417	243.543251510039	3.76018639168498e-16	2.27124070994628e-14	8	7.6	7.2	13.8	15.2	15.5	15.9
ENSMUSG00000097770	Gm26776	lincRNA	5.2882742654787	0.450257426459979	242.984889240545	3.88021949404764e-16	2.33462389246921e-14	0.1	0.1	0.1	3.4	2.7	3	3.5
ENSMUSG00000021091	Serpina3n	protein_coding	1.00418697110159	4.78738185777681	241.851270873323	4.13665449412457e-16	2.47926699390109e-14	16.6	17.2	16.6	32.9	34.9	35.4	31.3
ENSMUSG00000000392	Fap	protein_coding	2.21085520962181	2.65167415179214	240.292795991478	4.51906429969412e-16	2.69800352379035e-14	0.8	0.9	0.8	4.4	3.6	3.4	4.4
ENSMUSG00000017386	Traf4	protein_coding	0.767061112440366	6.27611385303695	239.777195488231	4.65373063414291e-16	2.76771679983661e-14	19.5	19.9	18.3	32.6	33.8	33.3	31.1
ENSMUSG00000007872	Id3	protein_coding	-0.718480795259701	6.0209550768438	239.267270212647	4.79112639772985e-16	2.83202335323208e-14	69.2	70.6	69.4	46	39.2	42.1	42.8
ENSMUSG00000050335	Lgals3	protein_coding	-0.840048554669176	7.26096047458514	239.24039170809	4.79848747685963e-16	2.83202335323208e-14	44	46.7	42	25.3	23.1	26.5	23.9
ENSMUSG00000000031	H19	lincRNA	-1.33459295183178	9.8711400485034	238.466927620059	5.01555758981076e-16	2.93771087163802e-14	42.7	31.4	36.4	13.2	15.8	15.8	13
ENSMUSG00000019577	Pdk4	protein_coding	-1.10916496429076	4.40797075176238	238.502706129111	5.00528911145415e-16	2.93771087163802e-14	11.6	12	11.7	5.4	5.2	5.2	6.2
ENSMUSG00000026888	Grb14	protein_coding	2.04959754362836	3.04167318979273	237.793745331617	5.21300335478812e-16	3.0418366367958e-14	0.5	0.4	0.5	2.3	1.8	2.3	1.9
ENSMUSG00000073530	Pappa2	protein_coding	1.59732652773162	3.38730778550227	237.270677552102	5.37213172887606e-16	3.12290499712822e-14	0.8	0.9	1	2.4	3	2.8	2.4
ENSMUSG00000026576	Atp1b1	protein_coding	-2.31096545020862	4.61330657539472	236.134017474263	5.73604332351637e-16	3.32196396672411e-14	5.4	6.1	5.9	1.4	1.4	1	0.9
ENSMUSG00000040690	Col16a1	protein_coding	0.546736066266129	8.61265019920692	235.918556808878	5.80793846608322e-16	3.33859302977862e-14	60.4	60	61.4	87.1	87.9	89.1	90.1
ENSMUSG00000049791	Fzd4	protein_coding	1.22276482469829	4.28710527259735	235.970294268742	5.79058752720304e-16	3.33859302977862e-14	2.5	2.3	2.4	5.5	5.4	5.9	5.8
ENSMUSG00000022528	Hes1	protein_coding	1.01986059346364	5.47221428634342	235.378986665354	5.99222778965058e-16	3.43177104856915e-14	17	20.6	20.4	38.5	39.7	42.1	36.1
ENSMUSG00000005087	Cd44	protein_coding	0.656379479320917	8.43678356633962	234.785370956898	6.20219528527644e-16	3.53891312532212e-14	47.1	41.4	44.3	67	70.6	69.8	71.4
ENSMUSG00000074934	Grem1	protein_coding	-0.597410037100013	10.0266000518254	232.901255242314	6.92217064441296e-16	3.9352031130352e-14	327.3	348.6	359.2	224.8	219.1	228.2	240.3
ENSMUSG00000027559	Car3	protein_coding	7.74315843771584	0.595670331343181	232.411830577443	7.12341488593356e-16	4.03477525205827e-14	0	0	0	2.1	2.4	2.7	1.7
ENSMUSG00000027995	Tlr2	protein_coding	-1.05083040831635	5.20814066786344	232.110267587984	7.25050888086416e-16	4.09177440966432e-14	11.9	12.2	12.5	6.2	5.5	6.1	5.9
ENSMUSG00000038037	Socs1	protein_coding	1.17330918685096	4.85046334460014	230.243246260767	8.09312045643381e-16	4.5506880588304e-14	16.3	15.3	15.1	34.6	35.2	38.1	32
ENSMUSG00000035799	Twist1	protein_coding	0.70678638525724	6.90588872560154	230.057481703773	8.18249096970253e-16	4.58427021248225e-14	54.5	60.9	59.7	99.7	89.5	98.4	94
ENSMUSG00000002603	Tgfb1	protein_coding	0.617910970029564	6.72480257965738	226.625776886003	1.00372400531142e-15	5.58294399069439e-14	19	19	18.4	28.8	28.7	28.5	29.3
ENSMUSG00000022353	Mtss1	protein_coding	1.08328534260357	5.53742695319185	226.629446016985	1.00350331167121e-15	5.58294399069439e-14	3.2	3.1	3.4	7.1	6.8	6.8	6.6
ENSMUSG00000022463	Srebf2	protein_coding	0.487785720900791	9.35762903908864	226.357640596337	1.0199928434481e-15	5.65310012123226e-14	97.4	97.1	98.4	138.7	138.8	134.2	136
ENSMUSG00000026836	Acvr1	protein_coding	0.670011591239053	6.43439633553233	225.817286626997	1.05363768860529e-15	5.81871413532271e-14	14.5	14.9	15.7	24.7	24.1	23.1	24.1
ENSMUSG00000038963	Slco4a1	protein_coding	2.17624444452572	3.08639203017451	225.190683900133	1.09413902370013e-15	6.02087961689508e-14	0.7	0.7	0.6	3.6	2.8	3	3.2
ENSMUSG00000026042	Col5a2	protein_coding	0.612921670214946	10.8687517100801	224.562960272168	1.13637972539534e-15	6.23114882758443e-14	213.1	213.9	218.6	321.8	332.6	326.3	335.8
ENSMUSG00000039529	Atp8b1	protein_coding	1.82536383710287	2.31831402874487	221.737845673792	1.34917665683003e-15	7.37184404401511e-14	0.6	0.7	0.7	2.4	2.5	2.2	2.6
ENSMUSG00000039542	Ncam1	protein_coding	0.698382772728597	7.37360342381855	221.564187876399	1.3635729358924e-15	7.42427053088173e-14	14.4	14.7	15.4	22.1	24.2	24.1	25.9
ENSMUSG00000034295	Fhod3	protein_coding	1.13146618316681	4.65601602244511	221.351873837826	1.38139648823863e-15	7.49492417460839e-14	2.8	2.9	3	6.8	6	6.3	6.4
ENSMUSG00000034457	Eda2r	protein_coding	1.23729577213432	4.401134009702	221.027036579127	1.40914819214946e-15	7.61876171161087e-14	2.3	2.2	2.4	4.5	6	5.5	6
ENSMUSG00000028883	Sema3a	protein_coding	-0.748316122958655	6.20736168423076	220.155800010009	1.48655393545723e-15	8.00926254493907e-14	8.5	8.3	9.1	4.8	5.4	5	5.4
ENSMUSG00000002289	Angptl4	protein_coding	-1.61358360283686	5.11146821055553	219.658723339909	1.53273566704906e-15	8.20093135625591e-14	4.6	4.7	5.1	1.4	1.6	1.6	1.6
ENSMUSG00000024304	Cdh2	protein_coding	0.703477704730096	6.30374371331515	219.69795316157	1.52903599292651e-15	8.20093135625591e-14	6.2	6.4	6.4	10.3	10.6	10.2	10
ENSMUSG00000026825	Dnm1	protein_coding	0.535935824654449	7.8196537601182	217.273562696666	1.77661072753446e-15	9.47301092409152e-14	35.4	34.8	34.1	50.8	49.8	49.9	51.2
ENSMUSG00000028399	Ptprd	protein_coding	2.55898735811582	2.41628408406938	216.256413169895	1.89289725252536e-15	1.00583746446047e-13	0.1	0.1	0.1	0.5	0.7	0.6	0.7
ENSMUSG00000022206	Npr3	protein_coding	1.51756760165296	3.37763394756277	215.419720777077	1.99462973273054e-15	1.05626573826069e-13	1.7	1.4	1.6	4.3	5.2	4.1	4.3
ENSMUSG00000059602	Syn3	protein_coding	1.47763827781123	5.01877996987757	213.700744881136	2.22236967378196e-15	1.17284990667886e-13	1.2	1.2	1.2	3.8	2.8	3.5	3.4
ENSMUSG00000001995	Sipa1l2	protein_coding	-0.724548346847575	7.19444590831667	211.712824168737	2.52076371598415e-15	1.32580167824023e-13	20.8	22.4	23.4	13.6	13.3	13	14
ENSMUSG00000056708	Ier5	protein_coding	0.633784239093523	6.4263231832087	211.273881111309	2.59223540231644e-15	1.35877071274641e-13	24.6	23.4	24.5	38.8	36.3	38.6	36.6
ENSMUSG00000036545	Adamts2	protein_coding	-0.695573957864819	6.792631721018	210.342632719236	2.75111429600504e-15	1.43717839051101e-13	18.3	17.8	19	10.3	12.1	11.2	11.7
ENSMUSG00000039601	Rcan2	protein_coding	-1.25205843967106	6.10263158265778	209.474643515584	2.90856248701529e-15	1.51431318978846e-13	7.5	6.9	7.6	3.6	2.8	3.1	2.9
ENSMUSG00000032363	Adamts7	protein_coding	-0.821724894274902	5.84494180787329	209.205317552011	2.95934647771303e-15	1.53558303976096e-13	7.8	7.9	7.9	4.6	4.2	4.5	4.5
ENSMUSG00000000732	Icosl	protein_coding	1.80341895074213	3.05347127690863	208.99679527708	2.99931381938578e-15	1.55111670866763e-13	2.5	1.9	1.9	6.2	8	6.8	7.9
ENSMUSG00000027160	Ccdc34	protein_coding	0.684601517704598	6.12510791927951	208.726554421374	3.05196814484835e-15	1.57308611412633e-13	9.1	9.8	9.2	14.6	15.3	14.8	15.6
ENSMUSG00000032193	Ldlr	protein_coding	0.565844503348171	8.01142353803152	208.319992723065	3.13304669395442e-15	1.60951166208031e-13	19.4	18.9	18.9	29.2	27.8	27.6	28.4
ENSMUSG00000002020	Ltbp2	protein_coding	-0.564993576569497	7.66729708658683	206.303900058961	3.57044374223462e-15	1.82813813199252e-13	44.6	49.5	48	32.5	32.3	31.8	31.5
ENSMUSG00000038319	Kcnh2	protein_coding	-1.90724599837327	3.62248186341198	206.054957429886	3.62880680931289e-15	1.85188909875925e-13	2.6	2.6	2.5	0.6	0.8	0.5	0.8
ENSMUSG00000034855	Cxcl10	protein_coding	-0.929735977462878	6.01463001250083	205.050403639985	3.87484834916785e-15	1.9709467112889e-13	37.5	34.4	34.6	19.3	18.3	19.3	17.6
ENSMUSG00000063506	Arhgap22	protein_coding	-0.804727501227209	6.28909538979397	203.479737538091	4.29582858573037e-15	2.17791466954586e-13	15.4	14.7	14.4	8.4	9.1	8.1	8.3
ENSMUSG00000022246	Rai14	protein_coding	-0.611329554081467	7.08367736814947	203.170647200569	4.38426833889921e-15	2.21548827857512e-13	30.6	32.2	33	20.2	21.2	20.5	21.7
ENSMUSG00000032577	Mapkapk3	protein_coding	-1.15242053752468	4.25360776986112	202.320946190711	4.63753642572474e-15	2.33583797234468e-13	4.5	5.2	4.5	2.2	2.2	2	2
ENSMUSG00000073557	Ppp1r12b	protein_coding	-0.676645620235018	6.04969404929246	202.023549484222	4.72982497207557e-15	2.37458712802612e-13	6.8	7.2	7	4.4	4.3	4.6	4.1
ENSMUSG00000029670	Ing3	protein_coding	-0.557625916579204	8.25877165560572	201.896135716084	4.76996099365639e-15	2.38698727653427e-13	38.1	38.6	39.4	27	26	25.3	27
ENSMUSG00000029838	Ptn	protein_coding	-0.613539484730186	9.26475655277654	200.854153838334	5.11213048169e-15	2.54176442567114e-13	373.1	363.4	372.3	225.5	237.4	254.1	249.1
ENSMUSG00000032402	Smad3	protein_coding	0.636681475146465	6.48159891823022	200.893217055471	5.09884172647344e-15	2.54176442567114e-13	16.7	18.2	17.7	26.9	27.3	27.3	27.6
ENSMUSG00000024063	Lbh	protein_coding	-0.723918966880951	7.55169206644011	199.767233083805	5.49707938828758e-15	2.72440187759907e-13	53.7	52.3	52.4	32.2	31.8	30.8	33.2
ENSMUSG00000024803	Ankrd1	protein_coding	-0.81672055012786	6.76326195843081	196.305067976036	6.94337126515089e-15	3.43020287134276e-13	49.8	48.9	50.3	30.9	24.7	26.6	31.6
ENSMUSG00000031538	Plat	protein_coding	0.562996565058602	7.80051710063787	195.843233917444	7.16504878793536e-15	3.52844424865747e-13	26	26.5	26.7	39.4	39.3	39	38.4
ENSMUSG00000044155	Lsm8	protein_coding	-0.49073922847864	9.51743742202188	193.655586238325	8.32250367461919e-15	4.08542458160751e-13	80.8	79.9	81.9	57.7	58.2	57.1	57.3
ENSMUSG00000038264	Sema7a	protein_coding	0.65557814852914	7.40114028313656	190.623096004406	1.0267550612132e-14	5.02427642770246e-13	30.8	32.3	31.6	52	49	49.2	48.9
ENSMUSG00000035934	Pknox2	protein_coding	0.794637976215182	5.64251910100985	189.62339472867	1.10106262919475e-14	5.37089319723611e-13	4.3	4.2	4	7.4	7.2	7	7.2
ENSMUSG00000036667	Tcaf1	protein_coding	-0.533927547837742	10.788922673986	189.032768026905	1.14763867433466e-14	5.56298959913381e-13	102.9	103.8	114.9	74.2	74.6	71.6	75.8
ENSMUSG00000048706	Lurap1l	protein_coding	-1.04873627324282	4.76843880645984	189.049023563441	1.14632907468962e-14	5.56298959913381e-13	8.5	8.5	8.4	4.3	3.8	4.2	4.2
ENSMUSG00000040957	Cables1	protein_coding	3.17746996431856	1.45455769277922	187.77594556206	1.25388023726778e-14	6.0589844090224e-13	0.2	0.3	0.2	2.8	2.1	2.7	1.5
ENSMUSG00000052911	Lamb2	protein_coding	0.588636329880762	8.40173525135452	187.527106223487	1.27613128050348e-14	6.14729532412002e-13	54.7	56.2	55.8	83.9	86.7	78.9	84.6
ENSMUSG00000034614	Pik3ip1	protein_coding	1.2161780842272	3.89408547534592	186.65483697579	1.35751024131139e-14	6.51900026751492e-13	2.6	2.7	2.4	6	5.8	6.4	5.4
ENSMUSG00000042428	Mgat3	protein_coding	0.754250291495028	5.35835381417604	185.169723317125	1.50905129532232e-14	7.22429107726594e-13	9.3	9	9.9	16.9	15.8	15.8	15
ENSMUSG00000020123	Avpr1a	protein_coding	-6.27990142489303	1.11686667626456	254.67830707819	1.59274172301672e-14	7.60140903179247e-13	2.4	2.9	2.8	0.1	0	0.1	0
ENSMUSG00000028369	Svep1	protein_coding	-1.53320821000421	3.8602441531054	183.842115701657	1.65981785981198e-14	7.89715802039157e-13	2.1	2.5	2.8	0.9	0.9	0.7	0.9
ENSMUSG00000068196	Col8a1	protein_coding	0.571148855135647	7.78898779464559	182.421697937661	1.8390518704509e-14	8.72308560514794e-13	25	23	25.5	35.1	36.2	36.7	37.6
ENSMUSG00000053475	Tnfaip6	protein_coding	0.954765588478909	4.46587733648782	182.321189158318	1.85249256220315e-14	8.75996712212457e-13	10.6	10	10.8	19.3	19.6	21.4	21
ENSMUSG00000062980	Cped1	protein_coding	0.648118290596323	7.00161417664351	181.905690804582	1.90917621084041e-14	9.00048528909308e-13	15.1	15.8	17.4	24.1	27	25.1	24.8
ENSMUSG00000026278	Bok	protein_coding	1.12265330941701	5.92228276044113	181.125547340539	2.02065752295485e-14	9.4970903578878e-13	13.7	14.9	12.9	29.4	26.5	32.2	32.4
ENSMUSG00000063972	Nr6a1	protein_coding	1.26430759316037	3.53129694790635	180.868336906181	2.05891612445494e-14	9.64758182801415e-13	0.8	0.7	0.9	2.1	2	1.8	1.9
ENSMUSG00000023046	Igfbp6	protein_coding	0.620168886269665	7.92211717534029	177.821482278865	2.57572036369971e-14	1.20327383637125e-12	151.9	145.5	149.5	239.4	220.9	233.8	222.5
ENSMUSG00000025089	Gfra1	protein_coding	-0.994137054281069	5.28051885475647	177.131396127825	2.71097672410222e-14	1.26264557484315e-12	6.2	6.5	6.5	3.6	3.1	3.1	3.2
ENSMUSG00000021365	Nedd9	protein_coding	0.746435387922963	5.78362628580458	174.602690517373	3.27500942471198e-14	1.52076488691656e-12	9.2	8.5	9.6	15.1	14.5	15.4	16.2
ENSMUSG00000019866	Aim1	protein_coding	-0.96920751581661	5.03858999174871	174.501873918008	3.29994201463849e-14	1.52775459198667e-12	3.7	4.2	4.2	2.1	2	2.1	2.1
ENSMUSG00000093930	Hmgcs1	protein_coding	0.554946423962913	7.59642663462831	172.676827016224	3.78804508516822e-14	1.74849376573004e-12	48.6	47.8	48.5	69.1	69.5	71.6	73.5
ENSMUSG00000024912	Fosl1	protein_coding	-0.740800884179364	6.70455456341053	172.318553361527	3.89259565918716e-14	1.78608921893208e-12	56	54.5	57.6	33	30.6	34.5	36.5
ENSMUSG00000032925	Itgbl1	protein_coding	3.30662506398448	1.63121778642674	172.351256585491	3.88292600611931e-14	1.78608921893208e-12	0.1	0.1	0.1	1	1.2	1.3	0.9
ENSMUSG00000020806	Rhbdf2	protein_coding	1.24671905138259	3.71419796389134	170.978283580351	4.31180739011834e-14	1.97258809684615e-12	2.3	2.5	2.1	5.5	5.7	5.1	5.7
ENSMUSG00000006494	Pdk1	protein_coding	0.869510450783394	6.25810414053828	170.156726668443	4.59235004909471e-14	2.09473477313131e-12	7.6	7.5	8.1	13.5	14.7	14.6	13.7
ENSMUSG00000024940	Ltbp3	protein_coding	-0.411428102934576	8.92339910468999	169.214197357177	4.93833719345957e-14	2.2459267065431e-12	151.4	158.3	153.6	116.9	118.4	114.8	114.3
ENSMUSG00000020547	Bzw2	protein_coding	0.640767084670462	6.67349137520491	168.652836849563	5.15751205105812e-14	2.33872753212644e-12	43.1	40.9	40.1	61.6	62.6	65	68.7
ENSMUSG00000000567	Sox9	protein_coding	0.652790845054656	6.89238806567583	167.558897417385	5.61495611298794e-14	2.53871539108575e-12	25.5	27.3	23.7	37.2	40.3	41.2	41.5
ENSMUSG00000020620	Abca8b	protein_coding	1.41499521701573	3.55439527239535	167.314459939477	5.72296296659836e-14	2.58000514147261e-12	0.7	0.7	0.7	1.9	2.2	1.8	1.7
ENSMUSG00000018001	Cyth3	protein_coding	0.509252671437219	7.29836130581445	167.269250810254	5.74318039371484e-14	2.5815929775585e-12	13.4	13.6	13.7	19.8	19.2	19	19.3
ENSMUSG00000071757	Zhx2	protein_coding	0.996367149561184	5.34661737186245	165.947540450025	6.36917956001656e-14	2.85468474018945e-12	5	5.5	4.5	9.2	10.7	10.2	9.5
ENSMUSG00000042812	Foxf1	protein_coding	0.705424916789624	5.10648463200102	165.845157388394	6.42061514940861e-14	2.86248074362262e-12	17.7	17.1	17.2	29.1	27.2	28.1	29.1
ENSMUSG00000071379	Hpcal1	protein_coding	0.611142380173821	5.96373481516963	165.839248622724	6.42359709006693e-14	2.86248074362262e-12	33.4	34.6	32.5	52	51.9	51.9	48.5
ENSMUSG00000027200	Sema6d	protein_coding	1.45939762179793	3.05136659901819	165.594446078823	6.54844595138307e-14	2.90973045247806e-12	0.5	0.6	0.5	1.6	1.6	1.4	1.5
ENSMUSG00000063193	Cd300lb	protein_coding	-1.68707017191577	3.35011693931731	165.538567375464	6.57730473961934e-14	2.91417946099524e-12	4.9	4.1	4.4	1.5	1.3	1.2	1.5
ENSMUSG00000025092	Hspa12a	protein_coding	0.959497390974232	4.68729060081544	165.158190967924	6.77738740439359e-14	2.99424975526109e-12	3.4	4	4.1	7.8	7.7	7.2	7
ENSMUSG00000047557	Lxn	protein_coding	0.604149251734122	5.91639625518851	164.282848846611	7.26287378041174e-14	3.19959593351871e-12	44.7	45	44.9	67.6	69.2	68.5	67.2
ENSMUSG00000046711	Hmga1	protein_coding	-0.690643728390852	5.86175951215853	163.733016539501	7.58666721521147e-14	3.3327453167277e-12	28.6	27.6	27	17.1	16.8	17.1	17.8
ENSMUSG00000033960	9430020K01Rik	protein_coding	0.587316283403696	7.86909250913537	163.552121529505	7.6965292574166e-14	3.37142866593294e-12	21.4	22.8	24.9	33.2	35.8	35.5	33.8
ENSMUSG00000029426	Scarb2	protein_coding	-0.573174223735544	6.99219777470827	163.011143788093	8.03531020907726e-14	3.50939339170424e-12	31.8	28.8	30.7	18.9	22	20.5	20.3
ENSMUSG00000031284	Pak3	protein_coding	-0.779256530319494	6.21675760692038	162.977534051215	8.05687547083363e-14	3.50939339170424e-12	8	8.1	8.7	4.3	5	5	4.9
ENSMUSG00000027071	P2rx3	protein_coding	1.37827725526093	3.49365682775764	162.350979671625	8.47038919726752e-14	3.66884112485568e-12	3.1	2.5	2.7	6.9	7.6	7.7	6.7
ENSMUSG00000054008	Ndst1	protein_coding	0.599463695745623	8.03815779966636	162.360624249439	8.46385537413481e-14	3.66884112485568e-12	35	35.3	37.1	52.8	59.7	52.7	51.4
ENSMUSG00000039323	Igfbp2	protein_coding	-2.95790766881966	1.64911567277014	161.165593264305	9.31584601485884e-14	4.02376890859671e-12	4.1	5	5.3	0.8	0.4	0.8	0.5
ENSMUSG00000028799	Zfp362	protein_coding	0.975281661251659	4.6424219053917	160.485949885121	9.84076016522539e-14	4.23865388397995e-12	8.5	8	8.2	14.8	17.3	16.2	16.5
ENSMUSG00000000058	Cav2	protein_coding	-0.469808628993502	10.7808384067169	160.312207275376	9.97994448094783e-14	4.2786438318568e-12	177.4	168.5	188.1	126.9	128	130.1	129.1
ENSMUSG00000000440	Pparg	protein_coding	-1.88466478049768	2.57349353523412	160.301062127337	9.98894408135746e-14	4.2786438318568e-12	4.1	5.2	4.2	1	1.4	1.1	1.2
ENSMUSG00000022377	Asap1	protein_coding	0.520469625316929	8.1265105236588	160.238163470456	1.00398964663722e-13	4.28858892429596e-12	26.1	27.9	28.6	38.2	39.2	39.8	40.7
ENSMUSG00000021871	Pnp	protein_coding	-0.615814275636031	6.03326970248417	160.055435829321	1.01894954760764e-13	4.34050051092477e-12	26.9	28.3	28.6	16.8	19.1	18.5	18.4
ENSMUSG00000000631	Myo18a	protein_coding	-0.630910005794644	6.42937570335103	159.965781116151	1.0263762385331e-13	4.36012521330696e-12	7.4	7.8	8.2	5	5	5.1	5.1
ENSMUSG00000053617	Sh3pxd2a	protein_coding	0.507031471522217	9.32442883151448	159.351653630969	1.07882456820107e-13	4.57037378029948e-12	51.9	56.9	60.3	79.3	81.8	78.7	80.7
ENSMUSG00000025321	Itgb8	protein_coding	1.13983434207225	5.19952925962913	158.686961744541	1.13882408351121e-13	4.81137617577428e-12	1.3	1.3	1.6	3.5	3.1	3	3
ENSMUSG00000029436	Mmp17	protein_coding	2.51914268896238	2.0074788603134	158.537231826558	1.15282417302746e-13	4.85725345709092e-12	0.2	0.2	0.2	1.3	1.1	1.3	1.1
ENSMUSG00000045636	Mtus1	protein_coding	1.20806575661812	3.13127367195576	158.472096430879	1.15897159953784e-13	4.86988528360154e-12	1	0.8	0.8	1.9	2.2	1.8	2.1
ENSMUSG00000024236	Svil	protein_coding	0.646239394434513	7.06151864076829	158.349101710934	1.17067516478489e-13	4.90573172711892e-12	9.7	10.9	11.6	16.8	17.9	16.7	15.6
ENSMUSG00000030222	Rerg	protein_coding	2.68926196841283	1.4898114609502	156.891398218213	1.31938532977647e-13	5.51396090657663e-12	0.4	0.4	0.3	2.7	2.5	2.3	2.5
ENSMUSG00000008090	Fgfrl1	protein_coding	0.675566777601695	5.47991624046446	156.842445622003	1.32471600715511e-13	5.52131633925591e-12	11.8	11.4	11.5	19	18.5	19.1	17.4
ENSMUSG00000038235	F11r	protein_coding	0.622904752895202	6.12478347112595	156.745999766793	1.33528568817662e-13	5.55040930007393e-12	22.2	22.7	24.2	33.7	36.9	35.9	35.2
ENSMUSG00000034612	Chst11	protein_coding	-0.550676160999113	7.11350448999452	156.431315354757	1.37040184230001e-13	5.68110554624264e-12	37.1	36.1	38.4	24.1	26.4	26	24.8
ENSMUSG00000025582	Nptx1	protein_coding	-1.64285721392113	4.91423082654869	156.328784143185	1.38205489452593e-13	5.71409487541561e-12	1.9	1.6	2	0.6	0.6	0.6	0.5
ENSMUSG00000027230	Creb3l1	protein_coding	0.68474334362801	6.40336521663697	154.663517202719	1.58685500898594e-13	6.52594122445469e-12	32	31.1	31	48.5	51.2	50.7	51.2
ENSMUSG00000031880	Rrad	protein_coding	-1.22418701464462	4.13333922500563	154.687051813533	1.58374531798802e-13	6.52594122445469e-12	11	11.2	11.9	4.8	4.4	5.7	4.6
ENSMUSG00000034422	Parp14	protein_coding	-0.892893364017037	5.13249698478943	154.112383515409	1.66156877065751e-13	6.81507636622733e-12	5	5.4	5	2.5	2.8	2.9	2.9
ENSMUSG00000020256	Aldh1l2	protein_coding	0.643840329567139	8.37306660552402	153.894003432357	1.69220192095204e-13	6.92235933959827e-12	31.6	30.8	34.5	48.6	51.1	51.6	50.6
ENSMUSG00000041301	Cftr	protein_coding	-0.990984126461443	7.66957007741093	153.478198916675	1.75220431352436e-13	7.14890113457182e-12	2.8	3.2	3.4	1.5	1.6	1.6	1.5
ENSMUSG00000037621	Atoh8	protein_coding	-1.23845828390232	3.13139184622667	152.191534547364	1.95267420757504e-13	7.9458424399297e-12	9	8.4	8.1	3.6	3.9	3.2	3.6
ENSMUSG00000072601	Ear1	protein_coding	-6.87715568158008	0.491077280608513	172.860729510609	1.96724570579321e-13	7.98412607576914e-12	5.4	5.6	7.2	0	0	0	0.2
ENSMUSG00000038530	Rgs4	protein_coding	-3.59537706583035	1.70289187266639	151.887619508757	2.00350610141782e-13	8.11000388644601e-12	2.6	2.2	2.7	0.2	0.3	0.2	0.1
ENSMUSG00000019843	Fyn	protein_coding	0.504934999026503	6.85778975841094	151.812888728661	2.01622002904047e-13	8.14015934962214e-12	23.5	24	24.7	34.3	34.1	33.7	34.5
ENSMUSG00000025402	Nab2	protein_coding	-0.580345700316711	7.37570788734928	151.181851313191	2.12706820991489e-13	8.56532701299841e-12	70.5	69.5	63.8	46.2	45.2	46.9	43.3
ENSMUSG00000027562	Car2	protein_coding	1.7524484969072	2.78473025160568	151.10861940843	2.14034647951727e-13	8.59640976955209e-12	2.2	2.4	2.3	7.2	7.7	8.9	6.6
ENSMUSG00000036087	Slain2	protein_coding	0.519562876049527	7.07768443663768	150.958240655911	2.16789047134497e-13	8.68447936746302e-12	13.9	13.3	13.9	18.4	19.5	20.1	20.6
ENSMUSG00000021253	Tgfb3	protein_coding	0.528313002734737	6.97484002982991	150.925346592787	2.17396566313518e-13	8.68631293257345e-12	34.5	34.8	33.7	49	49.8	49.8	49.5
ENSMUSG00000027397	Slc20a1	protein_coding	0.732722247016085	7.19666235565881	150.86550710486	2.18506394488664e-13	8.70815561334591e-12	20.8	21.5	19.3	36	32.6	32.4	35.8
ENSMUSG00000049119	Fam110b	protein_coding	0.885039025231866	4.34105631731801	150.822229876589	2.19312806433604e-13	8.71782500226944e-12	2	2.2	2	3.9	3.7	3.9	4
ENSMUSG00000032374	Plod2	protein_coding	-0.649947209455875	7.77008400291084	150.713905577366	2.21345211969099e-13	8.776053878662e-12	60.9	59.5	63.4	36.2	41.7	38.1	40
ENSMUSG00000030218	Mgp	protein_coding	-0.538902677238364	7.71161012125263	150.485785655539	2.25691154572758e-13	8.92547908736202e-12	299.4	303.9	302.1	211.1	197	215.8	207.5
ENSMUSG00000062184	Hs6st2	protein_coding	0.594934914684804	6.80970761105859	149.929652217099	2.36671579721415e-13	9.33584856436795e-12	8.3	7.8	8.6	12.1	12.4	12.8	12.6
ENSMUSG00000049420	Tmem200a	protein_coding	1.66952191597116	3.92870696590467	149.7423527409	2.40496630144729e-13	9.46259387259018e-12	0.7	0.8	0.7	2.2	2	2.3	2.5
ENSMUSG00000023411	Nfatc4	protein_coding	0.501892384730316	7.34557391231716	149.658117015635	2.42238319240246e-13	9.50693180307594e-12	45	43.1	41.7	62.8	62.6	58.7	61
ENSMUSG00000023088	Abcc1	protein_coding	-0.47024745710661	8.14650909194826	149.546089896421	2.44575477849297e-13	9.57435598476881e-12	30.3	31.3	32.8	22.9	23.6	21.1	23.3
ENSMUSG00000015243	Abca1	protein_coding	1.10160665405399	5.47356009689782	149.083120527647	2.5449197096309e-13	9.93116155806569e-12	3.3	3.8	4.7	8.1	8.8	8.2	8.7
ENSMUSG00000091455	Otogl	protein_coding	1.83638672394406	2.22953344704871	149.061084128829	2.54974528781742e-13	9.93116155806569e-12	0.4	0.4	0.3	1.5	1.4	1.3	1.1
ENSMUSG00000072941	Sod3	protein_coding	-0.740928087606643	6.41602261737645	147.923782229255	2.81252002795097e-13	1.09271349729161e-11	13.7	11.8	12	7.9	7.1	7.5	7.6
ENSMUSG00000054136	Adm2	protein_coding	1.56013809601512	3.65513770799258	147.380692217672	2.94804496748147e-13	1.14249672511694e-11	5.8	4.1	4.9	13.7	14.6	15.1	14.4
ENSMUSG00000046314	Stxbp6	protein_coding	1.05209975750641	3.92380849071429	147.14827002808	3.00815493384801e-13	1.16287749355229e-11	2.7	2.6	3.1	5.5	5.8	5.9	6
ENSMUSG00000040435	Ppp1r15a	protein_coding	0.72794818868059	5.62180519704263	146.918196319038	3.06894492954996e-13	1.18341883904317e-11	11.7	12	12.8	21.2	19.8	19.4	20.6
ENSMUSG00000016763	Scube1	protein_coding	3.54838132176492	0.61890116177498	146.63733419114	3.14493324819736e-13	1.20970405017104e-11	0.1	0	0.1	0.6	0.8	0.6	0.6
ENSMUSG00000011256	Adam19	protein_coding	-0.689917972601841	5.74715822301258	146.453427139224	3.19577406714127e-13	1.22317461386647e-11	15.2	15.6	15.1	9.7	9.3	9	10
ENSMUSG00000092035	Peg10	protein_coding	-0.829285424801818	5.31688870768175	146.459015120647	3.19421644894452e-13	1.22317461386647e-11	6.3	5.7	6.5	3.2	3.3	3.5	4
ENSMUSG00000007039	Ddah2	protein_coding	0.530963117203762	6.9400963781396	146.380217306027	3.21625579773407e-13	1.22797440494721e-11	56.7	58.3	56.7	86.1	82.1	85.2	77.3
ENSMUSG00000037419	Endod1	protein_coding	1.22043815250751	3.73509940993328	146.281830549416	3.24400170769379e-13	1.23551720211993e-11	1.5	1.5	1.5	3.4	3.7	3.3	3.6
ENSMUSG00000000120	Ngfr	protein_coding	1.88033587271936	2.30701072906176	145.894312670271	3.35579007936146e-13	1.27495287462325e-11	1.6	1.1	1.2	4.6	5.3	5.1	4.3
ENSMUSG00000022096	Hr	protein_coding	1.08934591797645	4.06104973122719	145.833539508982	3.37369050874001e-13	1.27861216511389e-11	1.5	1.6	1.3	2.9	3.4	3	3.4
ENSMUSG00000070639	Lrrc8b	protein_coding	0.569259968860315	6.71124733445713	145.249542363717	3.55098127373255e-13	1.34251402043341e-11	10.8	10.4	10.7	15.8	15.7	15	16.7
ENSMUSG00000045216	Hs6st1	protein_coding	-0.608270320405436	6.26567590375088	145.203171160617	3.56547785600501e-13	1.34470692896111e-11	21.4	22.5	22.1	14.1	15.1	14.2	14.2
ENSMUSG00000005667	Mthfd2	protein_coding	0.605770076209694	7.31153799929497	144.984584515739	3.63466653393032e-13	1.36746590302103e-11	36.6	37.6	37.8	57.1	56.2	57.5	56.4
ENSMUSG00000039131	Gipc2	protein_coding	5.11373835078451	0.653572875032544	144.641477977814	3.74616906566855e-13	1.40599544326293e-11	0	0	0	1	1.4	0.9	1.2
ENSMUSG00000045294	Insig1	protein_coding	0.513009363125057	7.11714100126069	144.578967945949	3.76687302720256e-13	1.41034279950686e-11	36.8	35.4	35.8	53.5	50.9	51.3	50.2
ENSMUSG00000032625	Thsd7a	protein_coding	-1.22813067089642	5.90245781119454	144.068155005043	3.9406975940935e-13	1.47186006998715e-11	1.3	1.5	1.5	0.7	0.6	0.6	0.6
ENSMUSG00000032334	Loxl1	protein_coding	-0.470645023699103	8.35165966840901	143.896286617364	4.00108760442966e-13	1.49081488258544e-11	120.5	110.3	111.8	79.7	81	86.1	82.8
ENSMUSG00000020473	Aebp1	protein_coding	-0.437317808237345	9.96390287127408	143.598586308816	4.10803642185305e-13	1.52698478824793e-11	315.8	319.9	316.3	229.3	241	228.7	238.3
ENSMUSG00000020312	Shc2	protein_coding	-0.578565808619211	6.40259037068389	143.41102494498	4.17697837267188e-13	1.54888768768886e-11	12.5	12.9	12	8.6	7.9	8.2	8.7
ENSMUSG00000005148	Klf5	protein_coding	1.0105021762505	4.96940677159982	143.322525581168	4.20993508086397e-13	1.55737383146889e-11	7.8	7	7	13.6	14.9	13.5	16.5
ENSMUSG00000025140	Pycr1	protein_coding	0.726213061632285	5.06826541103668	143.007527669533	4.32950446851492e-13	1.59778347486029e-11	8.1	8.1	7.8	13.4	13.2	13.4	13.1
ENSMUSG00000070469	Adamtsl3	protein_coding	-1.70186781969747	3.78053180028942	142.940751329592	4.35531363632979e-13	1.60348130377542e-11	1.3	1.6	1.7	0.4	0.5	0.5	0.5
ENSMUSG00000036617	Etl4	protein_coding	2.61537191771815	1.34506511967695	142.710150866886	4.44570872584311e-13	1.63287396740409e-11	0.1	0.1	0.1	0.4	0.5	0.3	0.4
ENSMUSG00000035104	Eva1a	protein_coding	3.33803400995294	0.599208720496804	142.495417759229	4.53168221983775e-13	1.66050716031638e-11	0.2	0.1	0.3	2.1	1.8	2	2.5
ENSMUSG00000021670	Hmgcr	protein_coding	0.504487682194784	7.33604641258669	142.341248852785	4.59449871550553e-13	1.67954453044591e-11	17.7	17.2	17.7	25.9	24.5	24.3	25
ENSMUSG00000001300	Efnb2	protein_coding	0.524474212127617	7.49288567089519	142.231783752492	4.63966327011735e-13	1.69205455532605e-11	17	17.4	18.4	23.4	26.2	26.4	25.3
ENSMUSG00000071862	Lrrtm2	protein_coding	2.39319362603766	1.81203571540583	140.605129103784	5.3695521339981e-13	1.95363257995324e-11	0.3	0.2	0.2	1.4	1.1	1.4	1.3
ENSMUSG00000058173	Smco4	protein_coding	1.37408091567455	3.18183398623179	139.702335611804	5.82661381375771e-13	2.11495139441633e-11	6.1	6.4	6	17.8	14	17.9	14.7
ENSMUSG00000048911	Rnf24	protein_coding	0.65139201069979	5.55349697839401	139.190918792772	6.10376981517734e-13	2.21036516749619e-11	8	7.2	7.6	11.8	11.8	11.9	12.2
ENSMUSG00000001663	Gstt1	protein_coding	1.48942988160651	2.59793600749667	138.354845001314	6.5875535968121e-13	2.37998460905387e-11	3.1	3.2	3	8.2	7.6	9.2	10.1
ENSMUSG00000040618	Pck2	protein_coding	0.630968466120486	7.04835314659014	138.074127751558	6.75901603488965e-13	2.43623927616547e-11	38.4	35.8	36.3	57.5	56.8	57.5	56.3
ENSMUSG00000029310	Nudt9	protein_coding	-0.567316239350697	6.84599084558691	138.035732157971	6.78283520869815e-13	2.43913908911859e-11	50.7	51.4	49	36.6	32.6	33.5	33.6
ENSMUSG00000044337	Ackr3	protein_coding	-1.665062579562	3.11275137495295	137.724107576762	6.97949527169714e-13	2.50403562381097e-11	2.9	3.5	3.4	0.7	1	1.3	1
ENSMUSG00000032228	Tcf12	protein_coding	0.449500240282152	7.76981106263799	137.598379482758	7.06055146541461e-13	2.52725248402098e-11	12.6	12.3	12.6	16.7	17.5	16.9	17.2
ENSMUSG00000029778	Adcyap1r1	protein_coding	-1.39882742393796	3.6428022924067	137.405198698854	7.18705403894076e-13	2.56659160748594e-11	3.8	4	3.6	1.8	1.2	1.1	1.7
ENSMUSG00000043099	Hic1	protein_coding	0.724750993293334	6.01998785085338	136.708413939959	7.66377620485574e-13	2.73052929621392e-11	24.7	22.8	21.3	36.8	39.9	38.6	35.9
ENSMUSG00000022146	Osmr	protein_coding	-0.597246039233732	6.75251166631723	136.530599480309	7.79075182149779e-13	2.76303659210597e-11	14.1	14.9	14.7	9.6	9.8	9.1	10
ENSMUSG00000044548	Dact1	protein_coding	1.01347428981943	3.68603299452508	136.539826645847	7.78410796445591e-13	2.76303659210597e-11	3.6	4	3.9	8.1	7.6	7.7	7.8
ENSMUSG00000024697	Gna14	protein_coding	3.69623553623612	0.433053631899474	136.469879967739	7.8346227663534e-13	2.7722373417877e-11	0.1	0.1	0.1	1.1	1.4	1.3	1.5
ENSMUSG00000054027	Nt5dc3	protein_coding	-0.528788003577113	6.43703546522309	136.245196204127	7.99926332623053e-13	2.82403216469184e-11	14.3	14.6	14	9.9	9.6	10.1	10
ENSMUSG00000029335	Bmp3	protein_coding	5.85794318064071	3.51381587747478	135.630500908605	8.46881126669074e-13	2.98298926234257e-11	0	0	0	0.4	0.4	0.3	0.5
ENSMUSG00000070348	Ccnd1	protein_coding	-0.660874721804045	7.028204021698	135.267987096801	8.75941702837561e-13	3.07833785249482e-11	34.6	33.8	34.7	21	20.1	23.1	22.9
ENSMUSG00000032289	Thsd4	protein_coding	4.61880680839524	0.289367655208323	135.127315120627	8.87503005853114e-13	3.1118954602056e-11	0	0	0	0.3	0.2	0.2	0.2
ENSMUSG00000018334	Ksr1	protein_coding	0.451991323490693	6.59291111921915	134.654966799394	9.27527835964651e-13	3.24487849038946e-11	16.7	17.1	17.1	24	23	22.6	23.2
ENSMUSG00000024665	Fads2	protein_coding	0.551006414175593	7.07791991545436	134.330217262569	9.56158547320271e-13	3.33748975557863e-11	73.5	67.5	70.3	103.5	104.3	102.9	102.1
ENSMUSG00000026064	Ptp4a1	protein_coding	1.1180334760774	4.04955075671047	134.220921524892	9.66004860859959e-13	3.36426422600846e-11	2.4	2.5	3.1	5.1	6	5.5	6.4
ENSMUSG00000029446	Psph	protein_coding	0.638707390333716	6.16202018148324	133.60378110872	1.02366735201669e-12	3.55707152005259e-11	10.3	10.3	10.2	16.1	15.9	16.9	14.9
ENSMUSG00000035279	Ssc5d	protein_coding	-0.810816134504645	5.06017199364849	133.574943999003	1.02644987749244e-12	3.55874315149452e-11	9.4	8.2	9.1	5.4	4.7	4.9	5.4
ENSMUSG00000048126	Col6a3	protein_coding	0.692226843991649	10.2671715714282	133.329320513212	1.05047951540577e-12	3.63390710217437e-11	62	68.3	82	116.8	123.5	104.8	112.5
ENSMUSG00000023336	Wfdc1	protein_coding	4.62459710484091	0.0271728108910293	132.946647945403	1.08911854590836e-12	3.75916073111182e-11	0.1	0.1	0.1	3.2	1.7	1.9	3
ENSMUSG00000005125	Ndrg1	protein_coding	0.605933029531681	7.87999638060196	132.744066741142	1.1101838334911e-12	3.82333465863538e-11	14.3	13.7	14	20.9	22.2	21.2	20.7
ENSMUSG00000020614	Fam20a	protein_coding	0.80456830548964	5.16732866529758	132.28862831415	1.15914345572365e-12	3.98307450130108e-11	5.5	5.5	5.2	9	9.6	9.3	10
ENSMUSG00000039942	Ptger4	protein_coding	0.798178606233609	4.84081094145524	132.222025130765	1.16649392037488e-12	3.99944467644275e-11	3.5	4	4.1	6.6	7	6.3	7.1
ENSMUSG00000064080	Fbln2	protein_coding	-0.393535263950757	10.8965839411339	131.826250539011	1.21120915570062e-12	4.14356795898201e-11	306.6	317.3	323.2	237.3	244.9	239	240.1
ENSMUSG00000024713	Pcsk5	protein_coding	6.79723167519586	0.0102384604543935	131.597086412402	1.23793220699169e-12	4.22563923106236e-11	0	0	0	0.3	0.5	0.4	0.2
ENSMUSG00000020393	Kremen1	protein_coding	0.536188291277456	6.23184756742159	131.572482500571	1.24083840563332e-12	4.2262300146053e-11	9.5	9.5	9.3	13.2	13.6	14.3	13.6
ENSMUSG00000035493	Tgfbi	protein_coding	-0.695465257623392	5.40955990108451	131.043992970574	1.30505037868328e-12	4.43516351770979e-11	30.6	34.2	31.8	21.5	19.7	19.3	19.2
ENSMUSG00000024601	Isoc1	protein_coding	0.562532507191307	6.66918638877075	130.883952829019	1.32518664394642e-12	4.49371953406654e-11	35.9	35.6	35.1	46.9	54.9	54	53.4
ENSMUSG00000052534	Pbx1	protein_coding	-0.489404338463568	7.39084919636165	130.316440507705	1.39930122333002e-12	4.7346596972324e-11	16.1	15.9	17.2	11.2	11.8	11.2	12.6
ENSMUSG00000072235	Tuba1a	protein_coding	0.490221293107876	7.27915367786278	130.249705743277	1.408302384808e-12	4.75471174154719e-11	62.7	64	64.8	89.7	86.2	93.2	89.8
ENSMUSG00000020027	Socs2	protein_coding	-0.626990561015784	5.18403921436047	130.16172712266	1.42026327379792e-12	4.78464727728482e-11	8.5	9	8.5	5.7	5.6	5.5	5.6
ENSMUSG00000017491	Rarb	protein_coding	1.18863406945361	2.99668920574076	129.784944145318	1.47272544133625e-12	4.95059858682226e-11	3.2	3.6	3.2	6.6	7.7	7.4	8.7
ENSMUSG00000084910	C630043F03Rik	processed_transcript	1.66829100760843	2.73844808743476	129.601849794455	1.49896074303581e-12	5.02785899556675e-11	1.3	1.7	1.4	4.3	4.3	4.8	5
ENSMUSG00000020741	Cluh	protein_coding	-0.499604158156169	7.08766775856523	129.560504709532	1.50495364027662e-12	5.03703422935009e-11	22.8	24.2	23.3	16.2	17.3	16.6	16.1
ENSMUSG00000063564	Col23a1	protein_coding	3.30859553229854	0.6506332275232	129.459638200496	1.51968140627694e-12	5.07534202705406e-11	0.1	0.1	0.1	0.8	1.1	1.2	0.9
ENSMUSG00000059325	Hopx	protein_coding	1.1386291969641	4.53079452660588	128.351654857494	1.69195565930555e-12	5.63851516375898e-11	4.6	4.8	4.6	10.4	10.4	10.9	8.8
ENSMUSG00000063415	Cyp26b1	protein_coding	3.53992062795603	0.649943278644895	128.073293943992	1.7384293522385e-12	5.78093184379869e-11	0	0.1	0.1	1	1.1	0.8	1.1
ENSMUSG00000028583	Pdpn	protein_coding	-0.558681281153235	7.65675399720285	127.726215863361	1.79828866664364e-12	5.96715400264176e-11	101.9	94.6	99	65.7	60.8	71.6	69.9
ENSMUSG00000041540	Sox5	protein_coding	-1.94812057296288	1.85650010751885	127.616711896168	1.81762706307393e-12	6.01840841034523e-11	0.5	0.6	0.5	0.1	0.2	0.1	0.1
ENSMUSG00000019947	Arid5b	protein_coding	-0.665676121323493	5.60884760158479	127.550729926702	1.8293863323576e-12	6.04440189257384e-11	14.4	14	15.3	9.5	9.9	8.5	8.9
ENSMUSG00000019989	Enpp3	protein_coding	-0.981860258742944	4.15138878403621	127.487542703743	1.84072350973072e-12	6.06889288506739e-11	11.7	12.5	13.8	6.6	6	6.1	7.1
ENSMUSG00000029380	Cxcl1	protein_coding	-1.57499072692411	2.91716644784865	126.941504014583	1.94187033185902e-12	6.38875339181616e-11	6	7	6.4	1.8	2.3	2.6	1.9
ENSMUSG00000029752	Asns	protein_coding	0.496625806809954	7.50786568432129	126.792804819972	1.97042913407529e-12	6.46894813167859e-11	55	51.5	53.7	76.6	74.1	77.1	73.6
ENSMUSG00000024486	Hbegf	protein_coding	-0.611141287668505	6.16849464469757	126.584595648789	2.01117146529119e-12	6.58871702707579e-11	31.3	32.8	32.7	22	20.3	20.5	22
ENSMUSG00000032487	Ptgs2	protein_coding	-0.63250739737605	6.9775530586756	126.374090143711	2.05327670601051e-12	6.71243503277811e-11	37.8	45.4	44.2	27.9	28.5	26.8	26.4
ENSMUSG00000032243	Itga11	protein_coding	-1.17918181489224	3.87214345856113	126.275023691359	2.07341596735885e-12	6.76397280659703e-11	3.7	4	4	1.6	1.8	1.5	2
ENSMUSG00000036295	Lrrn3	protein_coding	-1.33543123114875	3.65757432332561	126.135357156382	2.10216704016505e-12	6.84332819833098e-11	5	4.3	5.4	1.9	2.3	1.6	1.9
ENSMUSG00000073489	Ifi204	protein_coding	-0.710060410155409	5.33532521531729	126.07224290653	2.11529847485082e-12	6.87160931021392e-11	18.6	18.8	17.8	10.7	10.3	12.1	11.8
ENSMUSG00000010663	Fads1	protein_coding	0.392923875380525	8.43603171305735	125.862159818269	2.15964116313999e-12	7.00094995925235e-11	83.1	82.4	80.5	107.2	109.4	107	107
ENSMUSG00000027508	Pag1	protein_coding	1.29244105732077	3.12636968638142	125.777345017508	2.17782284245359e-12	7.04512021189537e-11	0.7	1.1	1.1	2.2	2.3	2.7	2.5
ENSMUSG00000047547	Cltb	protein_coding	0.691697063878563	5.52853312724398	125.692678984974	2.19613533996e-12	7.08952834275606e-11	7.1	6.9	6.8	10.9	11.4	10.7	11.8
ENSMUSG00000019943	Atp2b1	protein_coding	0.44746978328194	8.40721072310148	125.480857160778	2.24267282402834e-12	7.22467705790631e-11	41.1	40.8	44.3	56	58.5	55.8	59.1
ENSMUSG00000040717	Il17rd	protein_coding	0.86535909018574	4.62494912501747	125.087415244348	2.33192306556809e-12	7.49657512741775e-11	2.4	2.4	2.9	4.8	5	4.6	4.4
ENSMUSG00000049580	Tsku	protein_coding	0.688611530235579	5.45719037424225	124.653792776455	2.43468887197357e-12	7.81070415504716e-11	11.8	10.7	10.3	18	18.2	16.4	17.8
ENSMUSG00000031660	Brd7	protein_coding	0.517943939054106	6.60996717489228	124.23750637097	2.53789485135067e-12	8.12494163280236e-11	15.9	15.9	16.3	22.8	22.9	23.3	22.6
ENSMUSG00000028893	Sesn2	protein_coding	0.689833394853968	5.59918961534003	124.017273918465	2.59437104921398e-12	8.28858668057764e-11	12.3	12.3	13.5	21.1	20	20.2	21
ENSMUSG00000021226	Acot2	protein_coding	0.846045184864316	4.67120411485389	123.061902254618	2.85533078492308e-12	9.10350101593104e-11	8.6	8.1	7.7	13.9	15.5	13.6	15.5
ENSMUSG00000028035	Dnajb4	protein_coding	0.547273766141875	5.81571205825594	122.79856619841	2.93207809235712e-12	9.32895546134119e-11	5.2	5.3	5.6	7.9	7.8	7.7	7.9
ENSMUSG00000016181	Diexf	protein_coding	0.70106297555552	4.94010542298015	122.772589489161	2.93976701200424e-12	9.33421299930626e-11	4.1	4.6	4.3	6.8	7	7	7.4
ENSMUSG00000052085	Dock8	protein_coding	-1.07489014721469	4.42846949937216	122.699829041188	2.96141813838409e-12	9.38369030201499e-11	3.3	3.7	3.6	1.9	1.6	1.5	1.8
ENSMUSG00000004891	Nes	protein_coding	-0.459954912966055	7.95253228237647	122.675934417935	2.96856539461697e-12	9.38710157402091e-11	30.2	32.2	32.2	23.3	23.6	21.8	23.1
ENSMUSG00000034765	Dusp5	protein_coding	-0.631110879577822	5.85063443823028	122.532843143289	3.0117525312568e-12	9.50423048792323e-11	30.2	31	30.3	19.9	18.6	18.2	22.5
ENSMUSG00000010830	Kdelr3	protein_coding	0.456804660058794	6.70423254537148	121.895211746547	3.21249937189733e-12	1.01170830524742e-10	65.8	64.4	63.9	89.3	87.1	91.6	87.3
ENSMUSG00000028108	Ecm1	protein_coding	0.429179941883982	8.39992089947355	121.834997237558	3.23218023875474e-12	1.01583745999725e-10	108.8	105.4	101.8	145.7	141.2	140.3	140.4
ENSMUSG00000019461	Plscr3	protein_coding	0.521397235596152	6.28848399380398	121.176425976118	3.4560146915425e-12	1.08398286359679e-10	23.1	22.6	21	33.5	31.5	30.4	32.5
ENSMUSG00000000303	Cdh1	protein_coding	3.37392970549694	0.86414814713338	120.901511262902	3.55428656637954e-12	1.11254925457342e-10	0.1	0.1	0.1	1.1	1	1.2	1.1
ENSMUSG00000022358	Fbxo32	protein_coding	0.971070034921137	3.99386027122105	120.280581019938	3.78736935196097e-12	1.18311297554288e-10	2	1.8	1.8	3.5	3.9	3.5	3.9
ENSMUSG00000026360	Rgs2	protein_coding	-1.15529844360027	3.09719078983129	120.198693330017	3.81930302194844e-12	1.19068311750784e-10	4.9	5.7	6.3	2.5	2.2	2.7	2.8
ENSMUSG00000027593	Raly	protein_coding	0.433808793943441	8.31719171573303	119.971053254446	3.9095918835834e-12	1.21393613043876e-10	86.5	88.6	88.7	118.7	116.3	122	118.2
ENSMUSG00000039976	Tbc1d16	protein_coding	1.25889811318462	3.9354218998906	119.976497876297	3.90740604277049e-12	1.21393613043876e-10	1	1.1	1.1	2.4	2.5	2.4	2.9
ENSMUSG00000030067	Foxp1	protein_coding	-0.616237495891933	6.47325278700097	119.611239272212	4.05697314647659e-12	1.25717386300536e-10	10.1	10	10.2	5.9	6.9	6.2	7.3
ENSMUSG00000021388	Aspn	protein_coding	1.46503515542443	3.13525380065819	119.465731686248	4.11824428103969e-12	1.27360822635434e-10	3.1	3.2	3.3	8.1	9.2	8.4	9.5
ENSMUSG00000021273	Fdft1	protein_coding	0.579309652055125	6.49500157932599	119.423707132517	4.13612310639668e-12	1.27658426335752e-10	23.6	22.2	21.4	33.3	31.6	36	33.1
ENSMUSG00000047250	Ptgs1	protein_coding	-0.454993377151257	7.25719097984512	118.280310423174	4.65571091739966e-12	1.43408880310261e-10	57.2	56.8	54.9	42.8	40.4	39.7	41.7
ENSMUSG00000030022	Adamts9	protein_coding	-1.20207566912117	3.50711174341635	118.083295979988	4.75205506703292e-12	1.46085541752545e-10	1.1	1.2	1.4	0.5	0.5	0.5	0.6
ENSMUSG00000026470	Stx6	protein_coding	0.528967889653723	5.95315677660136	118.02470821123	4.78111370869327e-12	1.46687224756992e-10	5.8	6.1	5.9	8.8	8.8	8.2	8.2
ENSMUSG00000000126	Wnt9a	protein_coding	1.80519081370103	2.15360350986925	117.846345107257	4.87075033967242e-12	1.49141410895752e-10	0.6	0.5	0.6	2.1	2	2.2	1.6
ENSMUSG00000034810	Scn7a	protein_coding	-1.1327330082105	3.77060335879632	117.308678169003	5.15195590569407e-12	1.57440107054837e-10	3.6	3.2	3.7	1.5	1.7	1.7	1.4
ENSMUSG00000039115	Itga9	protein_coding	2.97413059240679	0.649967296936832	116.314913902798	5.71824544169549e-12	1.74400846676405e-10	0.1	0.1	0.1	0.7	0.9	0.6	0.8
ENSMUSG00000070564	Ntn5	protein_coding	2.75316270454162	1.01728007097144	116.293559714524	5.73111859291942e-12	1.7444938346912e-10	0.5	0.2	0.4	2.3	2.3	2.3	2.4
ENSMUSG00000035357	Pdzrn3	protein_coding	-0.648778155752313	5.45024138733183	116.096251915173	5.85153442550403e-12	1.77764787468701e-10	10.8	11.2	11.2	6.7	7.1	7	7.3
ENSMUSG00000034040	Wbscr17	protein_coding	1.24205547390226	3.96884832984834	115.669696788238	6.12116756734389e-12	1.85591400183997e-10	1	0.9	1	2	2.4	2.5	2.6
ENSMUSG00000001507	Itga3	protein_coding	-0.535580114411525	6.3745333734192	115.603676492586	6.16406938943662e-12	1.86526428510486e-10	17.3	16.1	16.7	11	11.3	11.8	12
ENSMUSG00000091345	Col6a5	protein_coding	2.43088871920535	1.08435314925478	115.514994990948	6.22220186355779e-12	1.87917787922254e-10	0.1	0.1	0.2	0.5	0.9	0.8	0.6
ENSMUSG00000021549	Rasa1	protein_coding	-0.441420092341326	7.29548461257494	115.471332839561	6.25103755896081e-12	1.8842065063199e-10	22.1	22.5	22.8	16.4	16.3	16.3	17.2
ENSMUSG00000066026	Dhrs3	protein_coding	-1.08108397839928	3.34897983778668	115.414340817478	6.2888910222576e-12	1.89192844119006e-10	10.1	8.9	8.3	4.2	4.6	4.7	3.6
ENSMUSG00000038058	Nod1	protein_coding	-0.768849031536212	4.47768680998967	115.1748175546	6.4506699064832e-12	1.93682929638737e-10	7.9	8.9	8.4	4.7	5	5.1	4.9
ENSMUSG00000031930	Wwp2	protein_coding	-0.456334671560045	7.29832615975651	114.073016688021	7.25408596839945e-12	2.1696311669122e-10	16.1	16.2	15	11.9	10.9	11.3	12
ENSMUSG00000047181	Samd14	protein_coding	0.49114492190446	6.46611660975669	114.086759222446	7.24343307349562e-12	2.1696311669122e-10	31.1	29.5	28.6	41.9	42.2	40.7	42.4
ENSMUSG00000074785	Plxnc1	protein_coding	2.02602149024725	1.89747953920893	113.996002732492	7.31409505347249e-12	2.18335621258388e-10	0.4	0.3	0.2	1.1	1.5	1.2	1.2
ENSMUSG00000022602	Arc	protein_coding	-1.22683924962399	4.29539990808459	113.955931395931	7.34552749317621e-12	2.18430560821122e-10	6.6	7.5	6.2	2.8	2.6	2.4	3.9
ENSMUSG00000024817	Uhrf2	protein_coding	-0.462883512123092	7.28322455271296	113.960397705868	7.34201695132683e-12	2.18430560821122e-10	22	23	21.8	15.6	16.1	16.5	16.4
ENSMUSG00000038843	Gcnt1	protein_coding	-0.812632980379696	4.76707239649052	113.493939210011	7.71849504726071e-12	2.29080784867164e-10	6.6	6.4	6.1	3.4	3.5	4.2	3.3
ENSMUSG00000036990	Otud4	protein_coding	-0.515612042235421	7.67011444527786	113.041211551204	8.10361052928854e-12	2.40050056732545e-10	23.8	23.1	24	16.5	16.3	16.8	16.6
ENSMUSG00000017417	Plxdc1	protein_coding	1.03645595826751	4.14872704536006	112.449978344186	8.63764399352808e-12	2.55380285032361e-10	2.4	1.9	2.1	4.5	4.7	4.2	4.1
ENSMUSG00000047881	Rell1	protein_coding	0.488311760559687	6.18807564066079	112.307444092483	8.77191749192628e-12	2.58855267514611e-10	15.7	15.6	15.6	21.8	21.4	22.3	22.2
ENSMUSG00000050395	Tnfsf15	protein_coding	3.60033271485718	0.589329368433038	112.252152498605	8.82460161605536e-12	2.5991393293155e-10	0.1	0.1	0	1.2	1.4	1.3	1.4
ENSMUSG00000000149	Gna12	protein_coding	0.423694120719785	7.38004402388687	112.083378570932	8.98751163730278e-12	2.63707575801922e-10	50.3	48.3	47.6	63.2	65.1	67.8	65.1
ENSMUSG00000022895	Ets2	protein_coding	0.445708740443886	7.746103248003	112.10049868811	8.97084127411846e-12	2.63707575801922e-10	37.8	37.6	37.5	50.6	52.3	50.3	51.8
ENSMUSG00000041797	Abca9	protein_coding	0.997175246178817	3.40657686837816	111.776485191858	9.29200810758593e-12	2.7212560865076e-10	1.4	1.5	1.6	2.6	3.4	3.1	2.8
ENSMUSG00000030103	Bhlhe40	protein_coding	0.451415536062192	7.59930142677848	111.71824432577	9.35102479345845e-12	2.73336288055289e-10	36.1	36.2	36.7	51.5	48.5	50.4	48.4
ENSMUSG00000052512	Nav2	protein_coding	-1.33524270270121	4.74783164728915	111.301596981132	9.78504604319592e-12	2.85483333897997e-10	0.6	0.8	0.7	0.2	0.2	0.2	0.4
ENSMUSG00000054555	Adam12	protein_coding	-1.42275179835123	3.5776969357814	111.278282318209	9.80995853861326e-12	2.85671165503911e-10	1.6	1.9	2	0.7	0.8	0.5	0.7
ENSMUSG00000041801	Phlda3	protein_coding	0.558173418344092	6.0528447955435	110.765259931613	1.03755932804972e-11	3.01574809955503e-10	37.2	35.9	34.4	56.1	49.1	55.3	50.8
ENSMUSG00000032085	Tagln	protein_coding	0.698338520845114	5.43354372623808	110.703086342086	1.04464680437518e-11	3.03065169531958e-10	23.4	25.5	22.5	38.5	36.2	39.9	39.9
ENSMUSG00000020590	Snx13	protein_coding	0.512455928771404	6.63807853545322	110.65049970491	1.05068167535729e-11	3.04245145057111e-10	11.6	11.8	11.7	16.7	16.5	16.6	17.2
ENSMUSG00000103309	BC037039	antisense	-0.869397729825902	4.58031741001552	110.574922278404	1.05942010967725e-11	3.06202115064288e-10	12.4	13.7	12.5	7.5	6.2	7	7.7
ENSMUSG00000052105	Mtcl1	protein_coding	0.564744956854833	6.04950461269245	110.524114974556	1.06533806094374e-11	3.07338105156213e-10	6	6	6.1	9.3	8.6	8.8	9.2
ENSMUSG00000057098	Ebf1	protein_coding	0.564288986930656	5.67594905069194	110.410198963456	1.07873518325022e-11	3.1062350351207e-10	6.4	6.7	7.1	9.7	10	9.9	10.2
ENSMUSG00000013418	B4galnt2	protein_coding	2.39230758511521	2.0077198214898	110.07561697855	1.11913185600956e-11	3.21656800919626e-10	0.6	0.4	0.9	3.4	3.6	3.2	3.6
ENSMUSG00000039943	Plcb4	protein_coding	-0.893153505365011	4.92212785176608	109.744092506611	1.16075250027153e-11	3.33000295207768e-10	2.9	3.4	3.5	1.7	1.9	1.9	1.6
ENSMUSG00000028517	Plpp3	protein_coding	-0.791062391462723	5.58146254380042	109.410000852659	1.2043677227765e-11	3.44872927727649e-10	21.5	24.7	23.4	12.4	13.9	13.6	13.5
ENSMUSG00000075602	Ly6a	protein_coding	0.713050440110158	4.8976774371962	109.348350270334	1.21260521451747e-11	3.46589915565317e-10	19.3	18.5	18.5	30.8	29.6	32.5	30.1
ENSMUSG00000030796	Tead2	protein_coding	0.446016364526668	7.06421411283758	109.01213267262	1.2585980640736e-11	3.5907199012491e-10	18.4	19.5	18.5	25.8	25.5	26.5	24.6
ENSMUSG00000039145	Camk1d	protein_coding	0.65029728143443	6.12241158696333	108.928466567802	1.27032955818483e-11	3.61751490943131e-10	6.4	5.9	6.5	9	10.4	9.8	10
ENSMUSG00000043079	Synpo	protein_coding	0.459143653655069	6.79838022896469	108.833834186195	1.28373925836169e-11	3.64898164559685e-10	16.8	18	16.2	23.2	24.6	22.6	22.9
ENSMUSG00000022894	Adamts5	protein_coding	-0.576583023219484	6.29606926450545	108.495080456854	1.33299133293744e-11	3.78202660205719e-10	7.8	7.5	8.5	5.4	5.5	5.1	5.3
ENSMUSG00000110660	RP24-232I9.2	processed_pseudogene	7.82264723415464	0.759377180874268	115.698131278715	1.38366440426141e-11	3.91860855001724e-10	0	0	0	0.9	0.7	0.5	0.9
ENSMUSG00000023827	Agpat4	protein_coding	0.5836752741856	5.52267110795915	108.043448470118	1.4018086487011e-11	3.962736222096e-10	13	12.3	13.1	19.3	19.7	19.8	17.8
ENSMUSG00000041120	Nbl1	protein_coding	0.600284455818956	6.12386678766719	107.915432434974	1.42199634390043e-11	4.0124688806081e-10	28	26.7	26.4	39.7	41.6	43.1	39.2
ENSMUSG00000042659	Arrdc4	protein_coding	-0.702068763254696	4.95051496056772	107.796991407079	1.44095005560337e-11	4.05854475588248e-10	15.6	16.3	17.5	10.8	10.5	9.5	9.8
ENSMUSG00000036854	Hspb6	protein_coding	-0.596931529278332	5.96927977990685	107.648859627053	1.46503464689527e-11	4.11887831726211e-10	20.1	19.4	18.8	12.6	12.9	13.3	12.5
ENSMUSG00000057722	Lepr	protein_coding	4.61337634476732	-0.00355828717690237	107.122937920596	1.55406766521372e-11	4.36126103578943e-10	0	0	0	0.5	0.5	0.5	0.6
ENSMUSG00000010095	Slc3a2	protein_coding	0.371067608358458	8.27144167174987	106.836214693717	1.6050192872058e-11	4.49608935472162e-10	71.4	72.5	75.4	94.1	92.6	97.4	94.2
ENSMUSG00000041168	Lonp1	protein_coding	0.406285572629899	8.65530045136001	106.710290983614	1.62795604351291e-11	4.54387803264262e-10	113.8	108.9	107.7	144.8	147.8	140.9	150.2
ENSMUSG00000052928	Ctif	protein_coding	0.555456464688158	5.6322197032226	106.720585793091	1.6260678217625e-11	4.54387803264262e-10	8.1	8	8.2	11.7	12.6	11.7	11.5
ENSMUSG00000027784	Ppm1l	protein_coding	-0.68778530250286	6.66451736219092	106.568358187846	1.65422807550987e-11	4.6088880597494e-10	7.3	7.3	8.3	4.7	4.8	4.9	4.5
ENSMUSG00000026414	Tnnt2	protein_coding	1.37265377757259	3.03901336946131	106.328942768826	1.69957315295835e-11	4.72670857269692e-10	0.6	0.6	0.8	2	1.5	1.8	1.5
ENSMUSG00000043441	Gpr149	protein_coding	-1.7587243658957	3.38123113092346	106.284937021463	1.70805091188197e-11	4.74175785465547e-10	1.9	1.8	1.9	0.4	0.6	0.7	0.4
ENSMUSG00000022892	App	protein_coding	0.361036365541604	9.56124482510862	105.686178069513	1.82798842148602e-11	5.06562454506063e-10	183.2	186.6	195.2	238.7	243.1	242.7	243
ENSMUSG00000021403	Serpinb9b	protein_coding	2.28371367130876	2.55250674117932	105.4082697255	1.88667613001488e-11	5.21890393531664e-10	0.6	0.2	0.3	1.9	1.8	1.8	1.5
ENSMUSG00000034926	Dhcr24	protein_coding	0.478390260192082	7.7373095580072	105.39216967265	1.89013702619568e-11	5.21914086358281e-10	37.5	36.8	37.7	53.6	50.5	52.8	51.4
ENSMUSG00000026202	Tuba4a	protein_coding	-0.54634152584584	6.31815569126854	105.345633978516	1.90017850037997e-11	5.23751517849831e-10	18.8	18	18.7	12.1	13.4	12.3	12.7
ENSMUSG00000029851	Tcaf2	protein_coding	-0.541700020517292	6.12295942335091	105.12927871811	1.94761565455426e-11	5.35871545664991e-10	21.5	21	22.3	14.3	14.7	15	15.3
ENSMUSG00000033350	Chst2	protein_coding	0.712170887042371	4.56767433956534	105.085068419666	1.95746334938249e-11	5.36671201622365e-10	3.2	3.1	3.3	4.9	5.5	5	5.7
ENSMUSG00000036523	Greb1	protein_coding	1.35734553905121	2.70923420703719	105.097913648037	1.95459666295468e-11	5.36671201622365e-10	0.5	0.7	0.8	1.9	1.7	1.4	1.7
ENSMUSG00000019916	P4ha1	protein_coding	0.405873945670728	9.59480052640091	104.821773533959	2.01722079607138e-11	5.52075843710649e-10	204.8	194.4	204.5	262.3	267.5	275	261.7
ENSMUSG00000024620	Pdgfrb	protein_coding	0.355514537453292	9.00174312117343	104.56089100879	2.07835103549358e-11	5.6780109649889e-10	98.1	101.9	104.1	131.2	132.5	126	129.3
ENSMUSG00000028226	Mmp16	protein_coding	-0.993167182127487	4.6645425638404	104.467204266546	2.10078284211371e-11	5.72917197312245e-10	3.6	3.7	4.3	1.6	2.3	1.9	1.9
ENSMUSG00000054469	Lclat1	protein_coding	-0.453544261182343	7.07189024853416	104.427478529881	2.1103722789436e-11	5.74519129389171e-10	32.8	31.5	32	24.3	22.8	23.9	22.9
ENSMUSG00000007655	Cav1	protein_coding	-0.375976656570828	11.6115374831148	104.41083812775	2.11440297008797e-11	5.74604800113713e-10	295.3	271.8	295.6	223	221.3	221.1	221
ENSMUSG00000000489	Pdgfb	protein_coding	1.39990956749268	2.4429808898012	104.214735596824	2.16252622966666e-11	5.86651633146238e-10	1.3	1.5	1.8	3.6	4	4.2	4
ENSMUSG00000037379	Spon2	protein_coding	-0.45311301955275	6.54311645148227	104.011749263456	2.21356985434396e-11	5.994471218515e-10	48.1	48.5	50.6	35.4	35.5	37.8	34.6
ENSMUSG00000025980	Hspd1	protein_coding	-0.37372205140185	7.61127681567009	103.621401830969	2.3153703498306e-11	6.25919086004032e-10	81.7	82.7	81.9	61.8	62.9	64.7	64
ENSMUSG00000017707	Serinc3	protein_coding	0.362410794357436	7.83443367247761	103.367625732383	2.3842208820482e-11	6.43406762637197e-10	54.6	54.1	56.2	69.2	72.1	70.8	70.6
ENSMUSG00000032252	Glce	protein_coding	0.473976729158599	7.28621053995074	103.31975025621	2.39745250727528e-11	6.45850315679401e-10	19	18.2	19.2	24.1	25.2	27.4	27.7
ENSMUSG00000061100	Retnla	protein_coding	5.11473725567485	-0.376646277374364	103.094331489026	2.46081262062154e-11	6.61766009611669e-10	0.1	0	0.2	4.1	5	3.1	3.8
ENSMUSG00000022505	Emp2	protein_coding	0.363425100311676	8.34928279979722	102.775903013932	2.55337298508613e-11	6.85029525088829e-10	78.2	75.2	74.6	94.5	98.5	98.2	99.8
ENSMUSG00000029334	Prkg2	protein_coding	-0.44097646766562	7.97040619609977	102.766441003201	2.55617949929674e-11	6.85029525088829e-10	50.4	52.4	51.3	38.8	35.9	36.2	40.8
ENSMUSG00000062310	Glrp1	protein_coding	4.84982057444566	-0.194059047970498	102.605695870249	2.60436337833787e-11	6.96734790990286e-10	0.1	0	0	1.1	1.5	1	1.5
ENSMUSG00000024642	Tle4	protein_coding	1.37211707283463	2.59213345314797	102.558772261488	2.61861063720511e-11	6.99336377946505e-10	0.9	1	1	2.4	2.2	2.4	2.8
ENSMUSG00000004665	Cnn2	protein_coding	0.380619764983798	7.85842633019434	102.466999073388	2.64671596910896e-11	7.05623603971238e-10	74.1	73.2	72.5	95.7	93.6	95.4	96.9
ENSMUSG00000025498	Irf7	protein_coding	-0.764722661916955	4.87646434173683	102.391164805526	2.6701825128621e-11	7.10654598905106e-10	12.3	11.8	12.7	6.8	6.7	7.2	8.2
ENSMUSG00000038866	Zcchc2	protein_coding	-0.608040871207065	5.52161637460446	102.249403755699	2.71464626772313e-11	7.21246997213106e-10	7.2	7.9	7.2	4.9	4.8	4.9	4.8
ENSMUSG00000012609	Ttll5	protein_coding	0.503676239601074	5.98905925930966	102.04729146013	2.77940836234473e-11	7.37186818300798e-10	3.1	3.1	3.2	4.3	4.7	4.6	4.2
ENSMUSG00000005583	Mef2c	protein_coding	0.731671730151676	5.04242966681095	101.80844591507	2.85806921598811e-11	7.56752128199044e-10	1.7	1.9	2	3	3.2	3.1	3.1
ENSMUSG00000020840	Blmh	protein_coding	0.505909689648915	6.63266317230511	101.508158757582	2.96034558105551e-11	7.82492713160023e-10	17.6	15.5	17.3	24.2	22.9	24.2	24.1
ENSMUSG00000031722	Hp	protein_coding	-1.75750543145611	1.87568559848435	100.645393897679	3.27649993199186e-11	8.64582226081743e-10	6	6.3	6.5	1.6	1.9	2.4	1.4
ENSMUSG00000018796	Acsl1	protein_coding	-0.697255635426948	5.03109155192262	100.334389100402	3.39912627970177e-11	8.94012811277906e-10	3.7	3.8	3.7	2.1	2.3	2.4	2.5
ENSMUSG00000022338	Eny2	protein_coding	0.467602939786108	6.74306923998174	100.333220847342	3.39959602296714e-11	8.94012811277906e-10	30.2	30.3	31.5	43.5	41.9	43.1	41.4
ENSMUSG00000046668	Cxxc5	protein_coding	0.494939894978634	6.02674169051191	100.245997267176	3.4348638581572e-11	9.01753817295158e-10	37.1	40.2	35.5	50.5	51.2	54.1	55.9
ENSMUSG00000002885	Adgre5	protein_coding	0.498123199211061	5.93898585059724	100.179793100991	3.46189285385707e-11	9.05823616896692e-10	19	18.7	18.5	27.9	26.4	26	25.5
ENSMUSG00000031403	Dkc1	protein_coding	-0.409498691015987	7.00163493480902	100.179331470669	3.46208211592799e-11	9.05823616896692e-10	27.7	29	28.1	20.8	21.4	21	21.8
ENSMUSG00000002059	Rab34	protein_coding	0.439692556063083	7.27904292065215	99.8965989297642	3.58009559795281e-11	9.35118551201761e-10	60.4	57.5	55.5	81.4	77.6	78.9	75.7
ENSMUSG00000030551	Nr2f2	protein_coding	0.416850310906212	7.44926650148477	99.8161554283333	3.6144506860116e-11	9.42500016151727e-10	19.4	19.3	17.5	24.2	24.8	25.7	25.3
ENSMUSG00000062175	Tgif2	protein_coding	1.02621671092675	3.40284077097113	99.7605398093606	3.63840773774407e-11	9.47149812268292e-10	2.7	2.7	2.6	5.3	5.3	5	6.2
ENSMUSG00000031352	Hccs	protein_coding	-0.444801909368104	6.24439806617964	99.6628154535101	3.68091430179009e-11	9.56604669724037e-10	14.6	14.8	15	11.2	10.5	11	10.9
ENSMUSG00000006403	Adamts4	protein_coding	0.522331253042659	6.11779748100209	99.6307530920008	3.69497527103271e-11	9.58647694898973e-10	12.6	12.1	11.7	17.7	18.6	16.4	16.7
ENSMUSG00000033060	Lmo7	protein_coding	0.826490131284796	4.7308122496268	99.4534085969509	3.77379037036224e-11	9.77087450991538e-10	1.3	1.5	1.6	2.3	3	2.5	2.8
ENSMUSG00000038539	Atf5	protein_coding	0.427453561328803	7.84976943217141	99.4425220968809	3.77868651421419e-11	9.77087450991538e-10	118.6	114.8	111.8	159.6	154.9	151.9	152.7
ENSMUSG00000020218	Wif1	protein_coding	5.05340280115496	-0.315720313921879	99.2365674483039	3.87259980420065e-11	9.99699679004251e-10	0	0.1	0	1.4	1.6	0.7	1.2
ENSMUSG00000009633	G0s2	protein_coding	3.24698974052539	0.35566023496338	99.0944018656368	3.9388745911179e-11	1.01511363004093e-09	0.6	0.2	0.6	4.7	5.4	4.2	4
ENSMUSG00000031309	Rps6ka3	protein_coding	0.474300878105032	7.34006041526761	98.9825853741159	3.99184988819863e-11	1.02705448953769e-09	15.5	16.4	18.1	22.2	23.4	22.8	24.4
ENSMUSG00000031770	Herpud1	protein_coding	0.619361920420866	6.89250305340059	98.6928926653403	4.13265971757139e-11	1.0615168972227e-09	36.6	33.4	36	55.3	55.1	55.1	51.6
ENSMUSG00000070327	Rnf213	protein_coding	-0.966875131018482	7.75883723959197	98.6612703587709	4.14834755435402e-11	1.06377940684869e-09	11.3	13.2	18.4	7.1	7.5	7.4	7.3
ENSMUSG00000002831	Plin4	protein_coding	-1.19738292004697	4.08501434561035	98.3271003263368	4.31806141732969e-11	1.10546661748624e-09	2.2	2.3	2.3	0.8	1.1	0.9	1
ENSMUSG00000019970	Sgk1	protein_coding	-0.810470607207328	7.24269683334023	97.9809102721767	4.50170522588143e-11	1.15057632905462e-09	34.4	44.6	45.6	22.6	20.7	23.7	28.1
ENSMUSG00000041324	Inhba	protein_coding	0.594259265564983	5.16505191134961	97.9137941054053	4.53826168305526e-11	1.1580056172456e-09	18.3	18	17.4	27.4	27.7	25.3	27.6
ENSMUSG00000001281	Itgb7	protein_coding	-1.39951697758916	4.97470739500979	97.8158452898548	4.59218051439593e-11	1.16983339858491e-09	3.2	2.8	3.7	1.1	1.5	1.3	1
ENSMUSG00000036862	Dchs1	protein_coding	-0.767994817125168	5.20216503111317	97.6275026260385	4.69778645152424e-11	1.19476762993288e-09	2.8	3	3.5	1.9	1.8	1.8	1.7
ENSMUSG00000056758	Hmga2	protein_coding	-0.515715836079951	7.27723587706231	97.2820615843655	4.89826220120729e-11	1.2437081841916e-09	27.9	26.7	27.2	17.9	19	19	20.4
ENSMUSG00000021831	Ero1l	protein_coding	0.715700765860942	6.83215349595538	97.1712848711868	4.96446561910072e-11	1.25845134210089e-09	20.1	18.4	19	31.4	31.2	32.6	30.7
ENSMUSG00000033722	BC034090	protein_coding	0.629513630428198	4.90425059908801	96.7640068427698	5.21618140026908e-11	1.32009513899117e-09	4.6	4.5	4.1	6.7	7.1	6.7	6.7
ENSMUSG00000028961	Pgd	protein_coding	-0.373161765218758	7.90708550755255	96.3530227093152	5.48401782618542e-11	1.38561058245597e-09	47	45.4	45.2	36.2	34.7	35.8	35
ENSMUSG00000039157	Fam102a	protein_coding	0.632953710601287	4.87772637180623	96.0555594067623	5.68699473393441e-11	1.43455137962199e-09	5.5	4.9	5.1	7.5	7.8	8.1	8.7
ENSMUSG00000055301	Adh7	protein_coding	0.692176074718428	5.33397296777188	95.7652330090343	5.89283515059004e-11	1.48405390771293e-09	5.6	6.3	6.5	9.7	9.3	10.3	10.4
ENSMUSG00000022043	Trim35	protein_coding	0.359245944980489	7.56252214129364	95.6539764719721	5.9738065932442e-11	1.50199953416805e-09	45	43.4	42.7	54.4	56.3	57.3	55.9
ENSMUSG00000037936	Scarb1	protein_coding	0.364659475794294	7.48765633072319	95.5518335534461	6.04918930196992e-11	1.5184839963695e-09	19.5	18.8	18.7	24.4	24.9	24.1	24.5
ENSMUSG00000036356	Csgalnact1	protein_coding	-0.836068651810018	4.9509499523058	95.4278323886425	6.1420679923371e-11	1.53929979522704e-09	5.5	5.2	5.9	2.9	3.1	3.2	3.2
ENSMUSG00000032786	Alas1	protein_coding	-0.47138704448213	5.90374148436022	95.2420845432728	6.28404907634287e-11	1.57233415643187e-09	15.2	15.2	14.9	10.2	11.4	10.7	11.1
ENSMUSG00000027533	Fabp5	protein_coding	0.774842548569995	5.35494448653862	95.1488316251072	6.35664387750254e-11	1.58792866361586e-09	4.4	3.6	4	6.2	6.9	7	7.4
ENSMUSG00000021464	Ror2	protein_coding	0.622676584271578	5.21374667650096	94.922654281568	6.53645369421726e-11	1.63021263667228e-09	8.4	8.6	7.8	13.5	12	12.3	13.2
ENSMUSG00000033105	Lss	protein_coding	0.379690094581462	7.4189308684135	94.8155326104754	6.62349863352068e-11	1.64926182560596e-09	12.7	12.3	12.8	16.8	17	15.6	16.3
ENSMUSG00000017400	Stac2	protein_coding	-0.791795655997059	4.28446130135149	94.6359165838611	6.77223399891393e-11	1.68358608239881e-09	10	10.5	10.1	5.6	5.9	5.5	6.5
ENSMUSG00000076431	Sox4	protein_coding	0.357086265528626	8.00105890069761	94.5014649695762	6.88589686323001e-11	1.70909507537922e-09	45.2	45.8	46.4	55.4	59.2	60	60
ENSMUSG00000031026	Trim66	protein_coding	0.875460663917137	4.07929327907331	94.4416854295104	6.937084444388e-11	1.71904065326237e-09	1.4	1.6	1.6	2.4	2.9	2.6	3
ENSMUSG00000026389	Steap3	protein_coding	-0.633192210656251	5.61647393576812	94.426674945064	6.95000107877762e-11	1.71948586689821e-09	9.1	8	8.5	5.4	5.1	5.8	5.6
ENSMUSG00000029108	Pcdh7	protein_coding	-0.435972188743502	6.92984519130296	94.0074308678141	7.32131448277570e-11	1.80845824036998e-09	12.8	12.9	14.2	9.5	10	9.7	10.1
ENSMUSG00000006362	Cbfa2t3	protein_coding	3.26373097824458	0.298412889628566	93.8506591113655	7.46554338081631e-11	1.84114349756878e-09	0	0.1	0	0.5	0.5	0.4	0.3
ENSMUSG00000019326	Aoc3	protein_coding	-0.798442421830539	3.49957262431303	93.7171239048665	7.59078236609405e-11	1.86904884915465e-09	5.4	5.7	5.9	2.9	3.4	3.4	3.3
ENSMUSG00000018593	Sparc	protein_coding	0.304466678807879	11.8807307158876	93.5183639732382	7.78135608899665e-11	1.91292701437449e-09	1050.3	1007.6	1044.8	1262.2	1248.1	1318.9	1279.9
ENSMUSG00000026463	Atp2b4	protein_coding	0.679215215962743	5.65523752981634	93.3398060554152	7.95690896373678e-11	1.95297910009939e-09	2	2	2.3	3.3	3.5	3.1	3.3
ENSMUSG00000027580	Helz2	protein_coding	-0.521085562162358	6.04594264648547	93.0670855365427	8.23323161901906e-11	2.01759842353236e-09	6.5	6.8	6.8	4.9	4.7	4.4	4.7
ENSMUSG00000022265	Ank	protein_coding	-0.335760404773057	8.65418390617572	92.8486893833353	8.46188088627469e-11	2.0703491162099e-09	126.1	128.9	128.3	101.4	100.7	101.4	101.5
ENSMUSG00000044042	Fmn1	protein_coding	-0.712491813078604	5.92337159246788	92.6484170307646	8.67750690581693e-11	2.11975180544466e-09	4.2	5.1	5.8	2.9	3.1	3	3.2
ENSMUSG00000042747	Krtcap2	protein_coding	0.470847846742586	6.42246971600381	92.221517004016	9.15691728864199e-11	2.23333457467305e-09	53.2	50.5	51	72.3	71.9	70.1	71.7
ENSMUSG00000031451	Gas6	protein_coding	2.09459850862786	1.28051878632242	91.7440640647962	9.7267267240311e-11	2.36857283990068e-09	0.5	0.7	0.6	2.6	2.5	3.1	2.3
ENSMUSG00000032014	Oaf	protein_coding	0.520721135947958	7.50061859828071	91.7052236038561	9.77471347086896e-11	2.37494202018977e-09	51.1	53.3	49.3	76.6	71.8	75.9	69.5
ENSMUSG00000038742	Angptl6	protein_coding	1.20360368326759	3.04638510532498	91.6980531499967	9.78359999263329e-11	2.37494202018977e-09	3.4	3.4	3.8	8.1	8.3	8.4	7.5
ENSMUSG00000051048	P4ha3	protein_coding	-0.679834679102511	4.95778779928357	91.646460321715	9.84779456988478e-11	2.38677817294872e-09	20	20.9	19.1	12.7	10.8	13.5	13.2
ENSMUSG00000023169	Slc38a1	protein_coding	-0.469636234984382	7.12929986013616	91.3115874232929	1.02755239074612e-10	2.48654814054887e-09	8.4	8.9	9	6	6.8	6.3	6.2
ENSMUSG00000028073	Pear1	protein_coding	0.501161394118474	6.21949593036184	91.0795800024926	1.05834451256496e-10	2.557059562155e-09	9.7	9.5	8.7	13.5	12.6	12.4	14.2
ENSMUSG00000025887	Casp12	protein_coding	-0.60342817971075	5.4533851247151	90.7772802636966	1.09994861919717e-10	2.65343299510855e-09	13.1	12.9	14.3	8.2	8.8	9	9.3
ENSMUSG00000050370	Ch25h	protein_coding	0.978744227011605	3.89411105507313	90.7434770786503	1.10470797057668e-10	2.66076313847776e-09	5.9	7.5	8.2	14.4	13	14.3	15.5
ENSMUSG00000053414	Hunk	protein_coding	2.15092421900531	1.38662953784619	90.2592588069799	1.17534573354802e-10	2.8264962796039e-09	0.4	0.3	0.3	1.3	1.7	1.3	1.9
ENSMUSG00000032000	Birc3	protein_coding	0.832272075754472	3.52525332696223	90.114887346642	1.19732626741693e-10	2.87488448339565e-09	2.6	2.8	2.3	4.5	4.2	4.9	4.6
ENSMUSG00000022324	Matn2	protein_coding	0.350424749896363	8.23399655162766	90.0004423902703	1.21506157930929e-10	2.91294530245886e-09	78.5	75.5	81.4	94.4	102.2	101.7	101.7
ENSMUSG00000027996	Sfrp2	protein_coding	-0.933307063248364	5.46514624169934	89.9515282299063	1.22272688984989e-10	2.92678419469796e-09	21.8	22.6	23.2	10.7	11.5	11.5	13.6
ENSMUSG00000034459	Ifit1	protein_coding	-0.534749426669828	6.39184746289558	89.8217645867419	1.24331277189959e-10	2.97145987509789e-09	40.4	40.2	39.9	26.9	26.2	28.5	29.3
ENSMUSG00000031007	Atp6ap2	protein_coding	0.370398216444032	7.96757916503375	89.2573885408863	1.33723854679171e-10	3.19100611867904e-09	59.3	58.8	61.2	77.7	75.8	78.1	77.8
ENSMUSG00000022629	Kif21a	protein_coding	-0.8409737749634	4.90664802553022	88.8431182569583	1.41098155148305e-10	3.36178855633012e-09	3.7	4.5	4.4	2	2.5	2.2	2.6
ENSMUSG00000067818	Myl9	protein_coding	0.682723490798423	4.62208949129042	88.7422223378212	1.42959000097446e-10	3.40088464385663e-09	24.7	22.4	22.1	35	35.9	38.8	38.2
ENSMUSG00000089901	Gm8113	protein_coding	-1.35999229266834	2.56654715039053	88.3405996498544	1.50629475696009e-10	3.57785496572563e-09	6.5	5.8	4.9	3	2.1	2.2	1.7
ENSMUSG00000050721	Plekho2	protein_coding	0.441248290051064	7.03004962389146	88.0145259900652	1.57179459664911e-10	3.72770856564189e-09	19	18	17.8	24.3	25.9	22.9	26.3
ENSMUSG00000041483	Zfp281	protein_coding	-0.627119986738131	5.4318024765355	87.945743095271	1.58599500841642e-10	3.75562646479986e-09	9.5	9.8	9.4	6.3	6.2	5.8	6.6
ENSMUSG00000054675	Tmem119	protein_coding	0.397081983529332	6.78977679448507	87.8402482665106	1.60804089795183e-10	3.80200862462219e-09	59.3	58.7	61.6	78.9	76.9	79.9	79.8
ENSMUSG00000040463	Mybbp1a	protein_coding	-0.335931933241758	8.91814243544436	87.3399440542284	1.71713021635445e-10	4.05373809702119e-09	80	78.2	80.4	63.5	62.4	62.3	63.8
ENSMUSG00000005873	Reep5	protein_coding	0.365185792427324	8.10935161200401	87.1951964975116	1.75014264111348e-10	4.12537433834417e-09	77.7	75.3	80.1	98.7	99.8	100.9	101.1
ENSMUSG00000022296	Baalc	protein_coding	1.37971659605689	2.17693570606687	87.1757748898787	1.75462329737497e-10	4.12964079867719e-09	4.8	4.5	4.5	12	13.1	10.3	12.6
ENSMUSG00000025854	Fam20c	protein_coding	0.466793412966349	6.40437141417807	87.0483353206131	1.78432906907769e-10	4.19317331233257e-09	12.4	12.1	11.9	17.9	16.4	16	16.9
ENSMUSG00000024011	Pi16	protein_coding	1.52990305087517	2.05692737150409	86.8763969508176	1.82525924979994e-10	4.28285034592664e-09	0.6	0.7	0.7	1.7	2	2	1.9
ENSMUSG00000028654	Mycl	protein_coding	1.62530493282916	1.66236803537692	86.8390241823284	1.83428753336572e-10	4.29751335279305e-09	0.8	0.6	0.6	2	1.8	2.1	2.2
ENSMUSG00000043259	Fam13c	protein_coding	-0.669338907660453	5.37806045193091	86.7674582951705	1.85170902369008e-10	4.33176651033582e-09	9.8	9.3	9.6	6.4	5.9	5.5	6.3
ENSMUSG00000026193	Fn1	protein_coding	-0.547644482643504	12.96890402414	86.6833734663648	1.87240353798268e-10	4.3735613153816e-09	474.6	564.8	656.2	391.4	413.1	357.2	385.1
ENSMUSG00000013698	Pea15a	protein_coding	0.423694055238147	7.46963730970839	86.5489842793773	1.90599194219103e-10	4.44530217226242e-09	42.9	42.2	41.6	58.7	55.5	55.7	56.9
ENSMUSG00000047104	Pbp2	protein_coding	1.40859172746126	2.45292066274254	86.4872226560831	1.9216430133619e-10	4.47505510777336e-09	2.5	2.7	2.1	6.9	6.1	5.6	7.4
ENSMUSG00000023942	Slc29a1	protein_coding	-0.373554767202161	7.57618642356746	86.3263357796803	1.96305992169352e-10	4.56463091265366e-09	47	47.3	46.2	37.7	36.1	34.8	36.2
ENSMUSG00000044734	Serpinb1a	protein_coding	2.36875173302589	2.02474011297721	86.0069589433421	2.04812087996331e-10	4.75526924427517e-09	0.4	0.3	0.6	2.7	2.3	2.7	2
ENSMUSG00000026837	Col5a1	protein_coding	0.38391349011616	9.99261100615666	85.9558636153655	2.06208975907319e-10	4.78052382976744e-09	122.4	127.4	134.2	163.9	174.1	163.8	166.1
ENSMUSG00000037892	Pcdh18	protein_coding	0.453659705724734	6.90866963860344	85.8179611334269	2.10029979021158e-10	4.85454942541728e-09	20.1	22.4	23.7	29.6	31.5	28.7	31
ENSMUSG00000104649	Gm43712	unprocessed_pseudogene	3.53614623169778	0.832065247261374	85.8207173726771	2.09952874737644e-10	4.85454942541728e-09	0.6	1.3	0.4	12.7	8.7	8.8	6.5
ENSMUSG00000035208	Slfn8	protein_coding	-1.25716269245071	2.88725365508497	85.7067757321907	2.13165620483614e-10	4.91967162617631e-09	2.8	2.6	2.5	0.9	1.2	1.3	0.9
ENSMUSG00000027737	Slc7a11	protein_coding	0.750276091556728	5.74008699807074	85.5630285084141	2.17293680005643e-10	5.00001811596319e-09	2.3	2.5	2.9	3.9	4.2	4.6	4.7
ENSMUSG00000048915	Efna5	protein_coding	-0.717545362755157	4.82079868358406	85.5644599860468	2.17252154278126e-10	5.00001811596319e-09	6.7	6.6	6.3	3.9	4.1	3.7	4.1
ENSMUSG00000040943	Tet2	protein_coding	0.642431884932422	5.47344707587216	85.4728055280391	2.1992809648133e-10	5.05311761647965e-09	2	2.1	2.2	3.4	3.4	3	3.2
ENSMUSG00000051515	Fam181b	protein_coding	4.75885550782577	-0.663390369150618	85.2732024288648	2.25877970417161e-10	5.18212322931833e-09	0	0	0	0.8	1	1	0.9
ENSMUSG00000017446	C1qtnf1	protein_coding	0.736647297920945	4.19728552637189	85.2372037905342	2.26969170128238e-10	5.19944337435993e-09	6.7	7.3	7.1	13.4	10.9	11.4	11.6
ENSMUSG00000022186	Oxct1	protein_coding	-0.340615551768834	7.93305400465379	85.0147295730996	2.33838684469531e-10	5.34888694963366e-09	67.5	63.3	66.7	51	51.2	52.4	53.5
ENSMUSG00000044303	Cdkn2a	protein_coding	0.379763499212029	9.31768694683905	84.6637196836419	2.4513138465461e-10	5.5989166926355e-09	499.3	508	504.7	694.4	628.9	662.8	637.8
ENSMUSG00000019359	Gdpd2	protein_coding	-1.34132276758794	2.7599021389005	84.6426131763616	2.45828688934988e-10	5.60656197197895e-09	1.9	2.1	1.7	0.9	0.8	0.6	0.8
ENSMUSG00000025026	Add3	protein_coding	0.525113651666877	6.12079859467122	84.5995347771417	2.47258453920451e-10	5.63086520319873e-09	12.6	11.6	13.4	17	17.9	18.2	19.2
ENSMUSG00000016528	Mapkapk2	protein_coding	0.371628008119042	7.39249384826131	84.4507611322515	2.52264748116667e-10	5.73642617665885e-09	48.8	46.5	46.1	60.9	58.6	63.9	60.6
ENSMUSG00000025790	Slco3a1	protein_coding	0.922824546018368	4.26384963136407	84.3857552674124	2.54486022316777e-10	5.77843959336906e-09	1.6	1.5	1.6	3.6	2.6	2.7	3.3
ENSMUSG00000024420	Zfp521	protein_coding	0.863198675016279	3.85579942818181	84.310879005392	2.57070422268282e-10	5.82856296119419e-09	2.2	2.2	2.4	3.6	4.3	4.3	4
ENSMUSG00000021054	Sgpp1	protein_coding	-0.399863142006378	6.95261106574506	84.1826068204555	2.61563014008899e-10	5.91754380930112e-09	40.5	40.6	39.9	30.2	31.4	30.5	30
ENSMUSG00000049691	Nkx3-2	protein_coding	3.13288499328143	-0.0803114601041021	84.1770270230948	2.61760328885854e-10	5.91754380930112e-09	0.1	0.2	0.3	1.7	1.6	1.8	2
ENSMUSG00000001506	Col1a1	protein_coding	0.336371638580163	13.119456340195	84.1116925831505	2.64082545103054e-10	5.96132612398324e-09	1581.6	1612	1593.4	1957.2	2119.2	1922.6	2059.4
ENSMUSG00000060988	Galnt13	protein_coding	-2.42545832957887	1.69454982762135	84.048262456433	2.66358082770764e-10	6.00392862082263e-09	0.5	0.6	0.7	0.2	0.1	0.1	0.1
ENSMUSG00000022438	Parvb	protein_coding	-0.538240237808392	6.02891366253965	84.0274415603039	2.67109572849518e-10	6.01210382092008e-09	13.5	13.5	13.8	9.3	9.9	9.1	9
ENSMUSG00000041598	Cdc42ep4	protein_coding	0.494843209706211	5.60205443515783	83.7066039444659	2.78979639602569e-10	6.27014849880017e-09	12.1	13	12.5	17.3	17.2	18.5	17.6
ENSMUSG00000008305	Tle1	protein_coding	0.512686642814284	5.94497565461951	83.6703207742957	2.80356966880623e-10	6.2919590404573e-09	6.1	6.3	5.8	8	8.7	8.7	9.1
ENSMUSG00000039477	Tnrc18	protein_coding	-0.431647454393675	8.48829954929135	83.2105530682168	2.98451537758432e-10	6.68834221501252e-09	33.1	37.2	39	27.2	28	25.8	27
ENSMUSG00000046718	Bst2	protein_coding	-0.514270775749217	6.45712310390349	82.7924694283984	3.15987846579946e-10	7.0710854872152e-09	102.9	100.7	108.4	73.5	67.2	82.6	68.2
ENSMUSG00000109903	RP24-388A6.3	protein_coding	-1.87092222236784	1.22369503398941	82.347593202369	3.35859774913434e-10	7.50491286052952e-09	1.5	1.7	1.8	0.5	0.3	0.5	0.5
ENSMUSG00000024084	Qpct	protein_coding	0.508925964915033	6.65582217615084	82.3315558179278	3.36600549818394e-10	7.51061226817003e-09	25.3	24.9	27.5	38.8	35.3	38.5	35.1
ENSMUSG00000043531	Sorcs1	protein_coding	-0.803772939088647	3.53274145981238	82.2802712647045	3.38981115215966e-10	7.55283138989119e-09	3	3.4	3.6	1.8	2	2	1.8
ENSMUSG00000028268	Gbp3	protein_coding	-0.709021113651897	5.40614939360155	82.0587658324378	3.49471088970896e-10	7.775354602528e-09	19.8	18	18.3	10.6	11.9	12.2	10.7
ENSMUSG00000022221	Ripk3	protein_coding	0.458002887280413	5.85720576165487	81.9755093385617	3.53502876977245e-10	7.85375716479762e-09	33	34	33.4	48.7	45.7	43.7	46.1
ENSMUSG00000020598	Nrcam	protein_coding	1.63710550903429	3.18432703972114	81.7487170140108	3.64738971931967e-10	8.09176287372167e-09	0.2	0.2	0.2	0.8	0.7	0.6	0.7
ENSMUSG00000052713	Zfp608	protein_coding	0.563720681807584	5.16738981900127	81.5311143004047	3.75878014334584e-10	8.32693658403392e-09	5	5.2	5.3	7.6	7.6	7.2	8.3
ENSMUSG00000024640	Psat1	protein_coding	0.334311378230745	8.7008649405274	81.4526996198954	3.79980406325802e-10	8.40577542634602e-09	72.2	67.9	69	87.7	87.1	89.3	87.2
ENSMUSG00000031608	Galnt7	protein_coding	-0.67827322577666	5.58745617792426	81.3715604992527	3.84275589549111e-10	8.47695517074468e-09	7	7.1	6.4	4.5	4.3	4.1	4.1
ENSMUSG00000035246	Pcyt1b	protein_coding	0.643951706300955	5.21944609564072	81.3712057456567	3.84294481969347e-10	8.47695517074468e-09	5.7	5.8	5.6	9.2	8.6	8.6	9.3
ENSMUSG00000027796	Smad9	protein_coding	-0.899363055045206	3.23141643833143	81.2191570834447	3.92483667426482e-10	8.64526346070611e-09	3.6	3.7	3.8	1.9	2.1	1.9	2
ENSMUSG00000039607	Rbms3	protein_coding	0.604682738489996	5.23771475500893	81.2074471704778	3.93122015695912e-10	8.64700672646641e-09	3.6	3.3	3.5	4.5	5.8	5.1	5.6
ENSMUSG00000027864	Ptgfrn	protein_coding	0.363155154974751	8.93978555719118	80.734956795141	4.19824613436433e-10	9.22123295109028e-09	42	39.9	42.7	50.6	55.1	54.1	53.7
ENSMUSG00000020089	Ppa1	protein_coding	-0.413422460756895	6.75255369859328	80.5138487072074	4.32978200362553e-10	9.49665519461866e-09	29.7	33	31	24.3	22.7	23.9	23.1
ENSMUSG00000026014	Raph1	protein_coding	-0.564907672623667	6.5167652139235	80.2849441927537	4.47059275261876e-10	9.78026374532676e-09	2.8	3.1	3.1	2.1	2.1	1.9	1.9
ENSMUSG00000034839	Larp6	protein_coding	-0.884799838515525	3.23204946099614	80.2831161670659	4.47173670564963e-10	9.78026374532676e-09	7.1	6.1	6.4	3.7	3.7	3.5	3.2
ENSMUSG00000019558	Slc6a8	protein_coding	-0.419166653436368	8.12021424141919	80.22225471946	4.51000153886708e-10	9.85002172252848e-09	45	42	39.2	33.3	30.8	31.6	30.2
ENSMUSG00000030257	Srgap3	protein_coding	-0.790637198972106	4.17159063935025	80.0118589826231	4.64499187285728e-10	1.01305372820863e-08	2.9	3.1	3.2	1.6	1.9	1.8	1.7
ENSMUSG00000004952	Rasa4	protein_coding	-0.568119778142055	4.66441761136356	79.8212066748769	4.77103568926896e-10	1.03615905706694e-08	5	5.1	4.9	3.3	3.3	3.7	3.2
ENSMUSG00000030785	Cox6a2	protein_coding	1.62281822954811	1.4647245655564	79.8297562774536	4.76530603586734e-10	1.03615905706694e-08	3.4	2.7	2.6	7.4	8.9	11	7.9
ENSMUSG00000031504	Rab20	protein_coding	0.981954725062547	3.48079979946654	79.8226980555122	4.77003568836374e-10	1.03615905706694e-08	6	6.6	5.8	11.5	12.4	12.5	11.8
ENSMUSG00000075028	Prdm11	protein_coding	1.00263512139579	2.83896013385154	79.7037094540652	4.85052623940525e-10	1.05194512257957e-08	0.4	0.4	0.4	0.7	0.8	0.8	0.9
ENSMUSG00000050931	Sgms2	protein_coding	0.448741798118786	6.30469464811832	79.6856187344589	4.86288999678966e-10	1.05314941204984e-08	8.6	8.4	8.4	12	11.7	11.2	11.5
ENSMUSG00000041057	Wdr43	protein_coding	-0.373101289816369	6.84275435578547	79.6467541677465	4.88956492936948e-10	1.05744534969007e-08	32.4	32.3	32.5	23.2	25.1	25.5	26
ENSMUSG00000075224	Lrrc55	protein_coding	7.32277381518468	-0.879785834716802	84.0573151415136	4.9857111068691e-10	1.07673255370834e-08	0	0	0	0.3	0.4	0.4	0.5
ENSMUSG00000019539	Rcn3	protein_coding	0.419062087345293	7.93878019882259	79.3888210721628	5.07059710820062e-10	1.09353756044778e-08	128.8	127.3	123.6	171.5	164	177.3	164.2
ENSMUSG00000055725	Paqr3	protein_coding	0.937844573264437	3.66127970427235	79.320626980158	5.11964390794968e-10	1.10257735025941e-08	0.9	0.8	0.9	1.6	1.7	1.9	1.6
ENSMUSG00000037225	Fgf2	protein_coding	-0.469063441253247	6.43438709445453	79.2183798243997	5.19413182190313e-10	1.11706342645463e-08	23.9	25.4	25.9	18	18.3	17.6	18.6
ENSMUSG00000107768	Gm44275	lincRNA	1.24948883773777	2.9892460906951	79.1942021297602	5.21191372178844e-10	1.11933085944465e-08	2	1.5	1.9	4.8	3.9	4	4.5
ENSMUSG00000027800	Tm4sf1	protein_coding	0.439478892586272	7.66610040729137	79.1690256250843	5.23049916136362e-10	1.1217643347041e-08	35.7	34.6	34.3	46.4	45.1	50.7	47
ENSMUSG00000019647	Sema6a	protein_coding	3.12285094368582	0.404073066977462	78.8618448957935	5.46303587845563e-10	1.17001279485539e-08	0	0	0	0.3	0.4	0.3	0.3
ENSMUSG00000007682	Dio2	protein_coding	3.7967711963523	0.423500948154272	78.7516396166275	5.54912539690898e-10	1.18680672216326e-08	0	0.1	0	0.3	0.5	0.5	0.5
ENSMUSG00000035900	Gramd4	protein_coding	0.365051477531591	6.79869273734993	78.7230208044808	5.57171728230794e-10	1.18999260133049e-08	19.9	21.2	19.8	27.2	25.8	25.9	25.8
ENSMUSG00000085925	Rtl1	protein_coding	-2.71520266917	0.771337484824556	78.6862913882849	5.60085541410399e-10	1.19456589335572e-08	0.6	0.9	0.7	0.1	0.1	0.1	0.1
ENSMUSG00000046352	Gjb2	protein_coding	1.80367974223198	0.937875876430888	78.5269125070788	5.72918735609896e-10	1.22025377530796e-08	0.8	0.7	0.6	2.4	2.6	2.2	2.4
ENSMUSG00000026586	Prrx1	protein_coding	-0.360405016970222	7.9947940938078	78.45385411139	5.78905782950491e-10	1.2313095078079e-08	29.7	28.8	29.9	22.6	22.8	22.5	24.1
ENSMUSG00000058454	Dhcr7	protein_coding	0.639722772365014	5.28676990620733	78.425803598663	5.81222166729318e-10	1.23453823683179e-08	5	4.9	4.7	7.3	7.9	7.6	7.6
ENSMUSG00000041308	Sntb2	protein_coding	-0.420526010112272	7.32694171168888	78.3667041655871	5.86134920746892e-10	1.24326533326601e-08	15.8	16.3	17.1	11.3	13.1	12.2	12.3
ENSMUSG00000045312	Lhfpl2	protein_coding	0.395012997045784	6.21432899195831	77.6798930360614	6.46586303770585e-10	1.36961150893213e-08	9.3	8.9	9.1	11.3	12.6	12.1	11.9
ENSMUSG00000018906	P4ha2	protein_coding	0.448769046873872	6.87415939088058	76.9316204220408	7.20084832815768e-10	1.52321091242547e-08	16.8	16.5	16.4	23.4	22.5	22.5	22
ENSMUSG00000024308	Tapbp	protein_coding	-0.364817933684703	8.60497033944634	76.5130733407492	7.65035470107507e-10	1.61608517408093e-08	127.4	119	116.4	91.3	93.3	95.8	95.1
ENSMUSG00000037010	Apln	protein_coding	-1.01440968662807	5.35947974106189	76.4872609583784	7.67903793780255e-10	1.61993129102648e-08	13.8	12.4	12.4	5.6	7	6.8	5.9
ENSMUSG00000029534	St7	protein_coding	-0.425971378623759	7.14944040885968	76.1076273668922	8.11439185845229e-10	1.70943925486714e-08	13.4	13.1	14.2	10.7	10	10.3	9.5
ENSMUSG00000040026	Saa3	protein_coding	-3.14787375134566	1.06127565283741	76.0938436571002	8.13068522299171e-10	1.71054130072273e-08	1.9	1	1.9	0.2	0	0.4	0.1
ENSMUSG00000045827	Serpinb9	protein_coding	0.964845454944262	3.85119952130308	76.0623320546886	8.16806534049579e-10	1.71607057554465e-08	2.8	2.6	2.5	5.4	4.6	5.5	5.3
ENSMUSG00000028796	Phc2	protein_coding	0.369353503631789	7.3133603081679	75.9270708097638	8.3306089298535e-10	1.74784539867469e-08	22.6	20.9	21.4	29.1	28.4	27.4	26.9
ENSMUSG00000026640	Plxna2	protein_coding	0.721815103674588	5.51838180489742	75.8365229394926	8.44134376851427e-10	1.76816640119918e-08	1.1	1.1	1.4	2.1	1.9	2.1	1.9
ENSMUSG00000074151	Nlrc5	protein_coding	-1.27071626843433	4.4627914019808	75.8292281650638	8.45033286222721e-10	1.76816640119918e-08	1.1	1.2	1.2	0.5	0.4	0.4	0.7
ENSMUSG00000027111	Itga6	protein_coding	0.50048570149951	5.92863397817119	75.7501247097045	8.54846680287446e-10	1.78628300233578e-08	5.4	5.2	5.7	7.3	7.9	7.6	8
ENSMUSG00000032492	Pth1r	protein_coding	1.72094444707161	1.74218469814568	75.6671427188319	8.65271853777801e-10	1.80562735154739e-08	0.7	0.9	0.6	2.3	2.2	2.4	2.5
ENSMUSG00000020846	Rflnb	protein_coding	0.545745927599311	5.01795959271441	75.2083267251198	9.2541226127221e-10	1.92665867680841e-08	8	7.5	7.2	11.1	11.5	11.1	10.5
ENSMUSG00000081931	Gm15211	processed_pseudogene	7.14113990032475	0.0185584725501886	79.3519366082337	9.25763045249078e-10	1.92665867680841e-08	0	0	0	3.9	3.4	1.9	1.7
ENSMUSG00000027009	Itga4	protein_coding	5.95771613431862	-0.601703755814126	75.1296599893347	9.36163478551781e-10	1.94568492860836e-08	0	0	0	0.1	0.1	0.1	0.2
ENSMUSG00000001416	Cct3	protein_coding	-0.31382831411674	8.77116457464515	75.0666510545634	9.4487074480194e-10	1.96114581568757e-08	65.6	64.4	67.2	52.6	51.7	53.5	53.9
ENSMUSG00000070436	Serpinh1	protein_coding	0.287745111592936	10.2076155536243	75.0505252370478	9.47113026396174e-10	1.96316470873513e-08	510.8	488.9	497.8	606.3	599.9	620.2	611.1
ENSMUSG00000014782	Plekhg4	protein_coding	-0.726733233030353	4.55097441177344	74.7805852859178	9.85501801206981e-10	2.04000192129365e-08	4.3	4.6	4.4	3.1	2.6	2.4	2.8
ENSMUSG00000094910	D430019H16Rik	protein_coding	1.35634220954816	2.83249872400572	74.6860975568478	9.9932799607882e-10	2.06585679189396e-08	0.8	0.8	0.7	1.6	2.2	1.9	2.2
ENSMUSG00000038253	Hoxa5	protein_coding	-0.822744030518929	4.00906652627027	74.4889135341647	1.02885162121809e-09	2.12404974885118e-08	12.8	13	11.4	7.1	6.2	7.9	7
ENSMUSG00000060261	Gtf2i	protein_coding	0.360958109546903	8.03101327649897	74.1923113036173	1.07502415640714e-09	2.21641313740315e-08	23.2	24	24.3	30.4	30.8	30.8	30.5
ENSMUSG00000019880	Rspo3	protein_coding	-0.87992776549447	3.4468775775149	73.9303216229874	1.1176465073722e-09	2.30122076477981e-08	5.1	4.8	5	2.7	2.6	2.8	2.7
ENSMUSG00000028494	Plin2	protein_coding	-0.367708387467938	7.50000360485406	73.9178625423942	1.11971777229319e-09	2.30241966927788e-08	44.2	42.9	41.9	35.1	31.3	34.1	33.1
ENSMUSG00000031349	Nsdhl	protein_coding	0.461953705248911	6.03213886904936	73.7270013958548	1.15196395712507e-09	2.36558016852921e-08	17.3	16.6	18.1	24.4	24	23.3	23.9
ENSMUSG00000046714	Foxc2	protein_coding	-0.818939755348934	4.22704381863806	73.5607646353024	1.18085635847499e-09	2.42169520836853e-08	7.4	7.1	6.2	4.1	4	3.6	3.8
ENSMUSG00000022365	Derl1	protein_coding	0.342739486626128	7.28057984910678	73.5295639144842	1.1863646646262e-09	2.42976911379006e-08	45.6	42.9	47.1	55.5	58	58.7	57
ENSMUSG00000018920	Cxcl16	protein_coding	-0.895194351911681	3.02323928504636	73.4161325866616	1.20662211937549e-09	2.46659471920109e-08	5.6	5.6	5.1	3.1	2.4	3.2	3
ENSMUSG00000059857	Ntng1	protein_coding	5.11080204941606	-0.475353681075997	73.4110658176082	1.2075355380167e-09	2.46659471920109e-08	0	0	0	0.2	0.2	0.2	0.2
ENSMUSG00000030760	Acer3	protein_coding	0.722473521761406	4.46656266927745	73.3883483588817	1.21164002429018e-09	2.47171368015818e-08	1	1	1.1	1.5	1.6	1.8	2
ENSMUSG00000046167	Gldn	protein_coding	5.86528869188	-0.821479083435919	73.3260563403735	1.22297110522112e-09	2.49154179183587e-08	0	0	0	0.5	0.4	0.3	0.2
ENSMUSG00000033544	Angptl1	protein_coding	-2.58873021490981	0.50482627896055	79.5653236424692	1.23119186846657e-09	2.50169774797615e-08	1.7	1.1	1.5	0.3	0.3	0.2	0.2
ENSMUSG00000074676	Foxs1	protein_coding	1.17616605066492	2.5341183314346	73.2897637251322	1.22962483151187e-09	2.50169774797615e-08	3.7	4.2	3.9	7.7	9.5	9.6	8.5
ENSMUSG00000040152	Thbs1	protein_coding	-0.549886610582761	8.29188981521131	73.2631146027773	1.23453511557243e-09	2.50519901471083e-08	74.2	91.1	95	56.7	56.5	57.1	67
ENSMUSG00000017724	Etv4	protein_coding	0.513863532898206	5.73452833905288	73.2450593629462	1.237873786684e-09	2.50868183007794e-08	14.7	15.3	13.3	20.9	19.6	20.8	21.2
ENSMUSG00000041548	Hspb8	protein_coding	-0.364240042401336	7.0102639739936	73.2329934351149	1.24011031013202e-09	2.50992483318998e-08	70.8	69.1	70.5	56	52.3	56.8	53.2
ENSMUSG00000035828	Pim3	protein_coding	-0.505901020501201	6.13789349085219	73.1729253674888	1.25130868869244e-09	2.529279248791e-08	30.2	29.1	28.3	20.8	19.7	19.3	22.7
ENSMUSG00000046186	Cd109	protein_coding	0.468831365968892	6.70712882456859	73.1499373824663	1.25562275809436e-09	2.53468599326541e-08	9.2	10.5	10.5	13.4	14.3	14.9	12.7
ENSMUSG00000017929	B4galt5	protein_coding	-0.460928465049871	7.2096778123968	73.0664318576667	1.27142774651364e-09	2.56324475154373e-08	42.4	41.5	39.8	27.6	29.3	30.6	32.1
ENSMUSG00000006344	Ggt5	protein_coding	-1.91820029412569	1.3966109677829	72.9961631910004	1.28489164371812e-09	2.5862140309229e-08	1.6	1.5	1.6	0.2	0.5	0.4	0.6
ENSMUSG00000050711	Scg2	protein_coding	4.41804743954569	0.412441494785695	72.9895525995131	1.2861660672442e-09	2.5862140309229e-08	0	0.1	0	0.7	0.8	0.9	0.6
ENSMUSG00000043067	Dpy19l1	protein_coding	-0.39126767745583	7.32494949393732	72.8468606050333	1.31400579094987e-09	2.63876253837115e-08	28.6	27	28.4	21.2	21.2	22	20.9
ENSMUSG00000004791	Pgf	protein_coding	1.85610493612411	1.07816678814503	72.8359435799375	1.31616202047893e-09	2.63966450358829e-08	1.3	0.8	1	2.3	4.1	4.2	3.6
ENSMUSG00000022053	Ebf2	protein_coding	1.21978904910273	1.85555937834782	72.7529839075161	1.33267112984617e-09	2.66931265295483e-08	0.6	0.7	0.6	1.5	1.5	1.6	1.6
ENSMUSG00000033763	Mtss1l	protein_coding	0.450942537728225	6.94262210965218	72.4496385212675	1.39494095837595e-09	2.79042329099188e-08	17.1	16.9	16.8	22.4	22.9	22.6	24.8
ENSMUSG00000030275	Etnk1	protein_coding	-0.356285808410925	7.07567373375883	72.4174157498666	1.40173542192199e-09	2.80039209679324e-08	11	11.2	11.2	8.4	9	8.6	8.8
ENSMUSG00000004846	Plod3	protein_coding	0.347357762817076	8.20110514721693	72.0542144591723	1.48080566226047e-09	2.95454167168175e-08	63	59	60.2	80.4	76.2	78.2	74.5
ENSMUSG00000006998	Psmd2	protein_coding	-0.275582026623858	9.0793976420384	71.6824653058151	1.56667848416337e-09	3.12184914956419e-08	146.4	142.6	143	121.7	117.7	118.7	117.8
ENSMUSG00000035929	H2-Q4	protein_coding	-0.607010156530978	6.32432383167012	71.5633767622564	1.59529745776708e-09	3.17478566144818e-08	15.7	15.9	15	10.5	9.3	10.7	10.5
ENSMUSG00000030559	Rab38	protein_coding	1.49062520133957	1.50415399361139	71.5481270348782	1.59900226004713e-09	3.17806837366437e-08	1.6	1.6	1.7	4.1	4.2	5.3	4.6
ENSMUSG00000068739	Sars	protein_coding	0.326608576719993	8.65823082344182	71.4867504062253	1.6140061834789e-09	3.20377119578104e-08	63.9	62.4	61.9	78.7	78.3	79.9	77.9
ENSMUSG00000028542	Slc6a9	protein_coding	0.474455893380703	6.44861121741796	71.4637186201746	1.6196750987446e-09	3.21090205793433e-08	12.9	13	11.6	17.6	17.7	17.7	16.3
ENSMUSG00000017737	Mmp9	protein_coding	-0.60593498911799	4.22076248635133	71.4265389921454	1.62887109393529e-09	3.22499791619992e-08	10.3	10.7	11.4	7.3	6.7	7.2	7.2
ENSMUSG00000049521	Cdc42ep1	protein_coding	0.35568306257519	6.97286075790443	71.2811918399038	1.66535854516978e-09	3.29302291354991e-08	40.4	38.1	38.7	49.3	48.6	49	53.5
ENSMUSG00000061313	Ddhd2	protein_coding	-0.487878836840949	5.80486117361316	70.9988181716077	1.73875741967702e-09	3.43376832445285e-08	9.1	9	8.5	6	6.9	6.1	6.1
ENSMUSG00000029777	Gars	protein_coding	0.311844512193209	8.36375022093018	70.9536733571055	1.75080824125041e-09	3.45315661153765e-08	90.3	88.5	91.4	115.2	107.3	114	110.9
ENSMUSG00000001739	Cldn15	protein_coding	-0.888536319948419	3.53187151306331	70.9031552346088	1.76439898025206e-09	3.47552884479459e-08	11.8	9.1	10.8	5	5.7	5.7	6.4
ENSMUSG00000079037	Prnp	protein_coding	0.354992091392131	7.17017174207492	70.6867970610169	1.82388964918867e-09	3.58814321188351e-08	52.6	52.3	52.6	67.7	66.8	69.7	64.3
ENSMUSG00000026234	Ncl	protein_coding	-0.274054183471546	10.0086600362757	70.6339656133875	1.83873865336425e-09	3.61275931346524e-08	97.4	97.9	99.4	79.9	81.1	79.9	84.2
ENSMUSG00000038388	Mpp6	protein_coding	-0.474842433698759	5.92924218843109	70.5930372971203	1.85033064588439e-09	3.6309216722475e-08	9.9	9.6	9.4	6.3	7.3	7	7.1
ENSMUSG00000028487	Bnc2	protein_coding	0.637781945954852	5.33038817262311	70.5416836826852	1.86498560931571e-09	3.65504087159046e-08	3.7	3.3	4	6.1	6	5.1	5.6
ENSMUSG00000062545	Tlr12	protein_coding	5.83995819304016	-0.969867714915408	84.5868288390772	1.87228191881457e-09	3.66469560894047e-08	0	0	0	0.6	0.6	0.5	0.4
ENSMUSG00000020964	Sel1l	protein_coding	0.320116596759531	7.76749901507339	70.4629184631518	1.88770392305785e-09	3.69021058941133e-08	22.7	23	24.1	27.8	29.9	29.6	28.7
ENSMUSG00000020810	Cygb	protein_coding	0.534425422941625	5.15580649173124	70.3715207846315	1.91443596693875e-09	3.73774284807751e-08	26.4	23.7	23.4	35.8	34.8	36	35.5
ENSMUSG00000022325	Pop1	protein_coding	-0.451209233353713	5.88104891876382	70.2386422025566	1.95402221455356e-09	3.8102201139523e-08	16	16.5	16.3	11.2	12.3	11.6	12.5
ENSMUSG00000000275	Trim25	protein_coding	-0.429568468698269	6.47003698102947	70.2001357357155	1.96565609443797e-09	3.82807810935697e-08	20.3	19.6	19.3	13.5	14.3	15.4	15.3
ENSMUSG00000000197	Nalcn	protein_coding	2.02606158016614	1.47990814731797	69.9960748178521	2.02855284731151e-09	3.94559907899093e-08	0.2	0.2	0.2	0.6	1	0.7	0.8
ENSMUSG00000095567	Noc2l	protein_coding	-0.366430563904887	7.2397047567506	69.9570722063088	2.04081668009654e-09	3.96446586989106e-08	65	60.6	57.9	48.7	46.9	46.3	48.1
ENSMUSG00000030409	Dmpk	protein_coding	-0.569297086982533	5.13150283244667	69.9121059882908	2.05505379388638e-09	3.98711377852761e-08	10.8	10.2	9.2	6.7	6.9	6.4	7.1
ENSMUSG00000029406	Pitpnm2	protein_coding	-0.523889391605501	5.49813344923011	69.7452346686166	2.10882031764233e-09	4.08630182602799e-08	3.9	3.9	3.8	2.6	2.5	2.8	2.9
ENSMUSG00000024338	Psmb8	protein_coding	-0.619141502099238	4.88481912195986	69.7169407149621	2.11808438043146e-09	4.09433891174252e-08	11.5	10.9	10.7	7.8	7.4	6.6	7
ENSMUSG00000030554	Synm	protein_coding	1.46528955089904	2.08784722623535	69.716394404377	2.11826368065318e-09	4.09433891174252e-08	0.3	0.3	0.2	0.8	0.8	0.7	0.8
ENSMUSG00000018340	Anxa6	protein_coding	0.365023273422205	7.91442921106989	69.7051601574333	2.12195437058756e-09	4.09635211390704e-08	92.7	88	90.5	114.6	117	120.3	113.5
ENSMUSG00000026494	Kif26b	protein_coding	0.701789058772595	5.58111347643557	69.3425710076201	2.244828827856e-09	4.32767352821375e-08	2.6	3.1	3.7	4.8	5.6	4.8	5.3
ENSMUSG00000037747	Phyhipl	protein_coding	-1.22310710774084	2.36110587473614	69.335272062186	2.24737880304963e-09	4.32767352821375e-08	1	1.2	1.1	0.4	0.4	0.6	0.4
ENSMUSG00000030074	Gxylt2	protein_coding	0.42595528226643	6.81210109720595	69.3267309904418	2.2503666493517e-09	4.32803725111012e-08	10.2	9.5	10.7	12.4	14	14	14.1
ENSMUSG00000083159	Gm12180	processed_pseudogene	5.55738087050955	0.287245412463925	69.1640878897624	2.30807767677242e-09	4.4335161634698e-08	0	0.1	0	1.7	2.7	1.9	2.1
ENSMUSG00000042106	Fam212a	protein_coding	0.967486608836758	3.22376060275502	68.5071700437285	2.55772821786321e-09	4.90696667900978e-08	4.2	4.7	4.1	7.9	7.9	9	9.1
ENSMUSG00000041571	Selenow	protein_coding	-0.57866203941266	5.6563264021826	68.4298664437719	2.58894599288648e-09	4.96070283618385e-08	88.8	99.1	99.7	72.4	58.6	64.6	62.8
ENSMUSG00000020057	Dram1	protein_coding	-0.451501697102282	5.49202716208746	68.3151936800255	2.63600469973896e-09	5.04462137030489e-08	19.2	18.6	18.1	13.9	13	13.5	14.2
ENSMUSG00000039116	Adgrg6	protein_coding	-0.536114215796739	6.20530504280768	68.225055108013	2.6736347793535e-09	5.11031082733538e-08	2.8	3.1	3.3	2	2.1	2.2	2.1
ENSMUSG00000031070	Mrgprf	protein_coding	0.698700926117752	4.7499517914892	68.2051786906308	2.68200934065357e-09	5.11609248219794e-08	8.4	8	7.7	11.9	13.3	13.2	13.4
ENSMUSG00000071547	Nt5dc2	protein_coding	-0.37541634992957	7.23661442766545	68.2021760958955	2.68327685640725e-09	5.11609248219794e-08	131.5	121.3	126	94.6	100.1	95.9	98.4
ENSMUSG00000013629	Cad	protein_coding	-0.342664919298153	8.16440132856532	68.1574775549146	2.70222156447949e-09	5.14586847925448e-08	31	32.6	34.2	25.9	26.3	23.9	26.8
ENSMUSG00000073700	Klhl21	protein_coding	-0.518865121191021	6.29048992886473	68.0958004764995	2.7285966652951e-09	5.18970359599731e-08	15.6	16	16.2	11	10.9	10.5	12.2
ENSMUSG00000028970	Abcb1b	protein_coding	-0.437854012563016	6.12298844870517	67.8835641158016	2.82147185822982e-09	5.34751377013944e-08	6.8	6.9	6.8	5.4	4.9	5.4	4.7
ENSMUSG00000029468	P2rx7	protein_coding	-0.795122645869943	4.36609758145121	67.883189079611	2.82163892516969e-09	5.34751377013944e-08	3.1	2.9	2.9	1.5	2.1	1.5	1.6
ENSMUSG00000047420	Fam180a	protein_coding	2.20203112417824	2.18031236005466	67.8825054195671	2.82194350154161e-09	5.34751377013944e-08	0.4	0.4	0.5	2.5	1.3	2.1	2.7
ENSMUSG00000023017	Asic1	protein_coding	1.22056242423392	3.85481093124849	67.7445813773118	2.88411210803314e-09	5.45195911082109e-08	1.3	1	1.2	2.5	2.8	2.8	3
ENSMUSG00000032118	Fez1	protein_coding	0.574488487077629	5.71374882836823	67.747040239493	2.88299110066796e-09	5.45195911082109e-08	9.4	10	9.9	13.5	13.6	15.8	15.1
ENSMUSG00000024998	Plce1	protein_coding	-1.73957695160408	1.81317892048705	67.5546238999365	2.97213432962799e-09	5.61149122576773e-08	0.4	0.4	0.5	0.1	0.1	0.2	0.1
ENSMUSG00000027602	Map1lc3a	protein_coding	0.522783596748784	5.97859813900239	67.5290960302388	2.98417985412697e-09	5.62736257126406e-08	36.3	35.7	35.7	54.7	47.7	55.6	48.6
ENSMUSG00000018217	Pmp22	protein_coding	0.311263806310806	7.23603569699597	67.2342518795441	3.12713657758652e-09	5.88975796580029e-08	75.8	73.8	74.3	90.3	93.4	95	91.4
ENSMUSG00000036390	Gadd45a	protein_coding	0.431980993106048	6.43751830085809	67.0165627110563	3.23735938753035e-09	6.08993773836761e-08	39	36.9	35.9	53.2	47.3	52.5	48.5
ENSMUSG00000029632	Ndufa4	protein_coding	-0.420139028894335	6.70134903236222	66.9260967987596	3.2843760821348e-09	6.17087574216895e-08	66.1	69	73.7	52.3	50.9	54.1	50.9
ENSMUSG00000030110	Ret	protein_coding	-1.51044193545792	2.00389309506705	66.8885988804584	3.30407719598469e-09	6.19284190078924e-08	0.8	0.8	0.8	0.2	0.2	0.3	0.4
ENSMUSG00000036882	Arhgap33	protein_coding	0.731366375542308	3.93684308306995	66.8941930060598	3.30113011268627e-09	6.19284190078924e-08	2.6	2.7	2.5	4.3	4.8	3.7	4.4
ENSMUSG00000034667	Xpot	protein_coding	0.329615400995011	7.86591512785772	66.8692685578246	3.31428234636466e-09	6.20276256382355e-08	32.6	32	34	39.3	40.9	43	42
ENSMUSG00000047747	Rnf150	protein_coding	-0.616169202799585	4.17719377258447	66.8633892402221	3.3173928993611e-09	6.20276256382355e-08	1.9	2.1	2	1.3	1.2	1.2	1.4
ENSMUSG00000035049	Rrp12	protein_coding	-0.460842738527016	5.68322729938533	66.8469532667239	3.3261051442706e-09	6.21154152727734e-08	10.8	11.1	10.6	8	8	7.6	7.8
ENSMUSG00000037106	Fer1l6	protein_coding	-2.1308583976245	1.21272163945081	66.6995033678796	3.40536336101045e-09	6.35188584454821e-08	0.4	0.5	0.4	0.1	0.2	0.1	0.1
ENSMUSG00000025921	Rdh10	protein_coding	0.63482685795846	4.37854189049065	66.6638716723423	3.42481666174639e-09	6.38047470368488e-08	4.1	4.2	4.4	6.8	6.5	6.9	6.2
ENSMUSG00000021025	Nfkbia	protein_coding	-0.394969077447	6.39403815039598	66.6562683532899	3.42898303968179e-09	6.38054930717202e-08	57.5	53.1	57.4	45.2	40.2	42.6	43
ENSMUSG00000026827	Gpd2	protein_coding	-0.423564364465172	6.57382002210861	66.5770337380136	3.47272388770496e-09	6.45417421581512e-08	13.3	13.3	14	10.5	9.9	9.3	10.7
ENSMUSG00000026956	Uap1l1	protein_coding	-0.354692882665594	7.31669222288821	66.5334879966283	3.49701577826988e-09	6.48373560903923e-08	32.2	30.6	31.4	24.9	25.1	25	23.2
ENSMUSG00000042688	Mapk6	protein_coding	-0.305745517841585	8.20783975068247	66.5342023121082	3.496615841706e-09	6.48373560903923e-08	35.3	33.5	35.6	29.6	27.2	28	28.1
ENSMUSG00000063531	Sema3e	protein_coding	-1.63234803476779	2.72005165082895	66.3984004363715	3.57353298355773e-09	6.61766952392255e-08	0.4	0.6	0.7	0.2	0.2	0.2	0.2
ENSMUSG00000041313	Slc7a1	protein_coding	0.333208261154426	7.59810800973506	66.029338802051	3.79181754337128e-09	7.0135017551615e-08	13.1	12.9	14.4	16.5	17.2	17	17.3
ENSMUSG00000055148	Klf2	protein_coding	-0.791719379275123	3.45357747401734	65.9401146841486	3.84669435375964e-09	7.10650355940088e-08	9.6	11.9	11.3	6.9	6.3	5.7	6.5
ENSMUSG00000052949	Rnf157	protein_coding	0.44766630713242	5.75672655395598	65.8898448648546	3.87798468512283e-09	7.15576100072248e-08	4.9	4.9	5.1	6.3	7	7.1	6.8
ENSMUSG00000037111	Setd7	protein_coding	-0.375593355477449	7.20496584403261	65.7559496046457	3.96265808085873e-09	7.30328747369708e-08	15.5	15.1	16.2	11.3	12.4	12	12.4
ENSMUSG00000026335	Pam	protein_coding	-0.329949861728226	7.1590766577972	65.7406947583103	3.97242929314232e-09	7.31258025712615e-08	12.2	12.5	12.2	9.6	9.6	9.5	10.5
ENSMUSG00000029161	Cgref1	protein_coding	-1.58582311984489	2.78333321445237	65.7175433758655	3.98730756238744e-09	7.33124100323388e-08	2.4	2	2.1	0.9	0.7	0.8	0.5
ENSMUSG00000037940	Inpp4b	protein_coding	-1.38351612747529	3.87811152857707	65.6284999721545	4.04508712599322e-09	7.42864397021771e-08	0.7	0.5	0.7	0.3	0.2	0.3	0.2
ENSMUSG00000000093	Tbx2	protein_coding	1.58993819171485	1.46520557563136	65.1866644560339	4.34528912850679e-09	7.97048704556352e-08	0.7	0.7	0.5	1.5	1.9	2.2	2.1
ENSMUSG00000059336	Slc14a1	protein_coding	-0.496055399075145	5.5033611977621	65.1467581790319	4.37354870613923e-09	8.01281796718375e-08	19.2	18.5	17.8	13.4	12	13	14.2
ENSMUSG00000015053	Gata2	protein_coding	-0.467246298941806	5.17587424353746	65.1054929231336	4.40297668423925e-09	8.05718680099308e-08	9.4	9.6	9.3	6.8	7	6.5	7.2
ENSMUSG00000042406	Atf4	protein_coding	0.303644412903988	8.58760043277105	64.7912245999701	4.63413696970312e-09	8.47017257240181e-08	190.4	188.1	191.9	225.7	241.1	238.9	232.5
ENSMUSG00000003721	Insig2	protein_coding	-0.421493709979537	5.92192026805455	64.6617261654561	4.73312136638768e-09	8.64088024657056e-08	16.7	16.9	18	12.6	12.3	13.3	13.3
ENSMUSG00000029377	Ereg	protein_coding	-0.485634588867548	6.75792277125336	64.4953763977069	4.86359146940545e-09	8.86859845417646e-08	38.2	45.3	46.2	30.1	29.1	31.9	32.6
ENSMUSG00000018417	Myo1b	protein_coding	0.43071788101723	6.46411575398054	64.4798474108647	4.8759651243765e-09	8.88068889496275e-08	7.4	7.2	8.1	10.3	10.7	9.2	10.6
ENSMUSG00000004105	Angptl2	protein_coding	-0.350629028737209	8.19105937531964	64.2871676275959	5.03231560058542e-09	9.1546701331591e-08	34.8	33.8	35.2	27.5	27.1	26.7	27.3
ENSMUSG00000053198	Prx	protein_coding	0.589970961948682	4.86322145146863	64.268208125824	5.04798650444194e-09	9.172387228929e-08	4.4	4.5	4.2	6.9	6.6	6.4	6.2
ENSMUSG00000026755	Arpc5l	protein_coding	0.401296214099905	6.30996350138801	64.2464642987152	5.06602281635558e-09	9.19435572879182e-08	14.2	14.5	13.2	20.1	18.6	18	17.1
ENSMUSG00000017677	Wsb1	protein_coding	0.403612381483701	7.14137024872605	64.1777148864948	5.12350303007471e-09	9.28777577421399e-08	37.1	38.1	33.2	47.8	48.2	45.6	49.6
ENSMUSG00000041112	Elmo1	protein_coding	-0.710846659109276	4.55108900693794	64.1601425766421	5.13830617481438e-09	9.30370355751227e-08	2.4	2	2.3	1.3	1.5	1.4	1.2
ENSMUSG00000064215	Ifi27	protein_coding	-0.367202445590871	7.18747840257872	64.1403789149823	5.15500981075827e-09	9.32303119342166e-08	124	123.4	121.5	100.8	93.5	98	89.2
ENSMUSG00000040270	Bach2	protein_coding	0.934642907222227	3.26533204755163	64.0862741197471	5.20103419853629e-09	9.38431643080124e-08	0.9	0.9	1.1	1.6	1.9	1.9	2
ENSMUSG00000063975	Slco1a5	protein_coding	1.83926195372456	1.040817228286	64.0897425329456	5.19807068909079e-09	9.38431643080124e-08	0.4	0.3	0.3	1.1	1.6	1	1.2
ENSMUSG00000024827	Gldc	protein_coding	-4.11243725151529	0.226787436223181	64.0563331990902	5.22669153079507e-09	9.41961901406575e-08	0.6	0.6	0.5	0	0	0.1	0
ENSMUSG00000032122	Slc37a2	protein_coding	-0.783207318151311	3.65590753397745	63.8184329479772	5.43541279639832e-09	9.78437579402878e-08	2.7	2.7	2.8	1.7	1.5	1.4	1.7
ENSMUSG00000023800	Tiam2	protein_coding	0.48994429995308	5.2798227957407	63.7147070031094	5.52918063978823e-09	9.94159537593551e-08	4.8	4.5	5.1	6.5	6.9	6.7	6.9
ENSMUSG00000026670	Uap1	protein_coding	-0.369766978991507	6.40616141578429	63.6860350453056	5.5554029572106e-09	9.97714238412863e-08	27	27.1	26.4	20.8	19.9	20.2	22.4
ENSMUSG00000000290	Itgb2	protein_coding	-1.18537819926227	2.71409676821088	63.4237692790725	5.80150342466714e-09	1.04070356677063e-07	3.2	2.5	3	1.3	1.2	1.5	1
ENSMUSG00000022462	Slc38a2	protein_coding	-0.317051580483724	9.5132554929967	63.2750543146946	5.94619094972674e-09	1.06542237144409e-07	148.3	152	155.2	118.9	122.8	118.7	127.2
ENSMUSG00000039158	Akna	protein_coding	0.660715755136866	4.3821129704356	63.2468471935593	5.97406539530565e-09	1.06917793064365e-07	2.9	2.8	3.1	4.8	4.5	4.9	4.5
ENSMUSG00000022575	Gsdmd	protein_coding	0.406294123037413	6.15834581016449	63.143409057897	6.07748100145068e-09	1.08642877139228e-07	42.6	42.2	39.5	57.9	52	54.4	55.7
ENSMUSG00000000827	Tpd52l2	protein_coding	0.405610078132703	6.13911516673868	63.0887447250904	6.13290232538215e-09	1.09507007687511e-07	11.7	11.6	11.7	14.8	15.7	16.4	14.8
ENSMUSG00000074093	Svip	protein_coding	-0.963997823547803	3.65236891358426	63.0637481167166	6.15842428064959e-09	1.09835887718206e-07	2.7	2.8	2.9	1.6	1.2	1.4	1.6
ENSMUSG00000070407	Hs3st3b1	protein_coding	7.08884840394961	-1.134857045274	71.9631525851917	6.31577021161327e-09	1.12512390302046e-07	0	0	0	0.3	0.2	0.3	0.2
ENSMUSG00000022893	Adamts1	protein_coding	0.441350953253301	6.65706622473095	62.8718870566658	6.3581262184759e-09	1.13136600363973e-07	18.1	18.8	22.3	26.5	27.5	25.9	27.5
ENSMUSG00000028278	Rragd	protein_coding	-0.881702817803728	3.81406195192973	62.6862548215234	6.55792376545257e-09	1.16557672626659e-07	3	3.1	2.8	1.3	1.7	1.6	1.8
ENSMUSG00000025742	Prps2	protein_coding	0.393470503817564	6.47303199410547	62.6566196614317	6.59043475196103e-09	1.17001024764149e-07	20.5	18.7	20.5	25	25.2	27.8	26.6
ENSMUSG00000046743	Fat4	protein_coding	0.87861526921456	4.3600722271129	62.2889673231155	7.00835926242945e-09	1.24277820269434e-07	1	1.2	1.6	2.1	2.7	2.4	2.1
ENSMUSG00000029860	Zyx	protein_coding	-0.311274916951114	8.09872009867737	62.239798225742	7.06635799934113e-09	1.25162764884091e-07	51.7	49	48.8	40.6	39	40	41.2
ENSMUSG00000095115	Itpripl2	protein_coding	-0.324095766658489	7.7530833366643	62.1730606956873	7.14589958115907e-09	1.2642682519847e-07	32.2	32.4	33.4	25.8	26.8	26.2	25.5
ENSMUSG00000021458	2010111I01Rik	protein_coding	0.790925490861135	4.1141805457913	62.1218826833211	7.2075425867023e-09	1.27371692592203e-07	2	1.5	1.7	3.3	3	3.1	2.9
ENSMUSG00000020577	Tspan13	protein_coding	1.75464447134952	1.95729546193311	61.8937532518432	7.48929432349442e-09	1.32199723886067e-07	0.8	0.6	0.5	2.4	2.1	2.1	1.9
ENSMUSG00000021186	Fbln5	protein_coding	-0.346199987763485	6.85259727773836	61.7390377542247	7.68704006154678e-09	1.35535576364536e-07	16.5	16.6	15.9	12.6	12.5	13.1	13.3
ENSMUSG00000069874	Irgm2	protein_coding	-0.625291728641833	4.39807274933841	61.6274283192629	7.83314152410463e-09	1.37954290873838e-07	10.3	9.1	8.9	5.6	6	6.8	6.1
ENSMUSG00000010476	Ebf3	protein_coding	-0.536076765015003	4.86399422644616	61.5948156138978	7.87638940879673e-09	1.38558144969538e-07	3.8	3.5	4	2.7	2.7	2.4	2.7
ENSMUSG00000020134	Peli1	protein_coding	0.493254262806674	5.46885848215054	61.4865779057913	8.02175693825045e-09	1.40955031291098e-07	5.9	6.7	6.3	9.4	8.5	8.7	8.9
ENSMUSG00000044026	Slc35g1	protein_coding	-0.903592900456603	4.05915221044258	61.1972552951059	8.42454380338148e-09	1.47864609343573e-07	3.7	3.7	3.9	2.3	1.9	1.6	2.4
ENSMUSG00000076437	Selenoh	protein_coding	-0.43614694222962	5.97261482053183	61.1903510439668	8.43441506748217e-09	1.4787002288943e-07	65.7	65.8	66.3	47.8	50	50.5	46
ENSMUSG00000028766	Alpl	protein_coding	-2.14521750365434	0.523037902082314	61.1807951755222	8.44809778536691e-09	1.47942169937858e-07	1.1	1	0.7	0.1	0.2	0.2	0.2
ENSMUSG00000024985	Tcf7l2	protein_coding	0.628618543017663	4.55517450943303	61.1257283683666	8.52740828752651e-09	1.49162120305455e-07	2.3	2.4	2	3	3.4	3.4	3.9
ENSMUSG00000054072	Iigp1	protein_coding	-0.590265941873848	4.30314968856234	61.0704991961442	8.60775000266387e-09	1.50397331402476e-07	10.8	10.7	9.7	7.2	6.5	7	7
ENSMUSG00000024664	Fads3	protein_coding	0.41571212182164	6.23600906207602	61.0407404832086	8.65137395048965e-09	1.50988933856006e-07	16.4	15.2	16.1	20	20.2	22.9	21.7
ENSMUSG00000030662	Ipo5	protein_coding	-0.300729786794846	8.48002778024713	61.027443999213	8.67094164488651e-09	1.51159831628952e-07	82.6	81.6	89	65.3	69.8	66.7	72.4
ENSMUSG00000100980	Gm29100	antisense	0.901970368320644	3.18077406047315	60.9836797824092	8.73568075662476e-09	1.52116927409559e-07	1.5	1.7	1.6	3.5	2.5	3.5	2.6
ENSMUSG00000049553	Polr1a	protein_coding	-0.362859636246179	7.31834957540443	60.9508836499629	8.78453262389416e-09	1.52795532017183e-07	12.3	13.4	14.1	10.4	10.2	10.1	10.5
ENSMUSG00000027463	Slc52a3	protein_coding	2.65004029086677	0.250330403009008	60.6493459883917	9.2475774428212e-09	1.60668865166679e-07	0.4	0.3	0.1	1.5	1.6	1.4	0.9
ENSMUSG00000031616	Ednra	protein_coding	1.06162496876287	2.4976195565179	60.5027187383023	9.48207571470602e-09	1.64558178200336e-07	0.9	0.7	0.8	1.9	1.5	1.6	1.7
ENSMUSG00000025161	Slc16a3	protein_coding	0.628654544861521	6.35135764232179	60.4495402739834	9.56868187102817e-09	1.65875031134202e-07	9.9	8.7	8.6	14.8	13.3	15.2	13.1
ENSMUSG00000027204	Fbn1	protein_coding	0.624371422929667	9.24719153218119	60.3885275009958	9.66908636778114e-09	1.67427863947368e-07	44.6	50	64.8	81.6	89.7	73.8	82.5
ENSMUSG00000034910	Pygo1	protein_coding	0.854287113325554	3.0619889982989	60.3190839110706	9.78473255646161e-09	1.69240849575577e-07	1	0.9	0.9	1.8	1.5	1.8	1.7
ENSMUSG00000006369	Fbln1	protein_coding	-0.570915126026978	4.45556879178455	60.2991149939417	9.81825948410379e-09	1.69631001567259e-07	7.8	7.5	7.2	4.5	5.4	5.4	4.6
ENSMUSG00000028599	Tnfrsf1b	protein_coding	-0.342900709021262	6.33455030422258	60.1875482906944	1.00078413579649e-08	1.72713449685504e-07	24.8	27	26.3	20.5	21	20.6	19.9
ENSMUSG00000035653	Lrfn5	protein_coding	-2.60641365803381	0.466741812147121	60.0182568060703	1.0303000627432e-08	1.77609028653267e-07	0.3	0.3	0.3	0.1	0	0.1	0
ENSMUSG00000024242	Map4k3	protein_coding	0.423369984208923	5.8944467031572	59.9511046126304	1.04226375686732e-08	1.79471319292198e-07	13.4	15.6	15	20.2	18.4	20.7	19.6
ENSMUSG00000027654	Fam83d	protein_coding	0.504039906733762	5.35703420108998	59.6137668164951	1.10464436648712e-08	1.90001288531594e-07	10.5	9.7	9	13.4	15.6	13.5	12.3
ENSMUSG00000033902	Mapkbp1	protein_coding	0.505658903528901	5.25433421026255	59.6049498021839	1.10632722394787e-08	1.90079309598955e-07	5.4	5.6	5.8	8.2	8.7	7	8.1
ENSMUSG00000036528	Ppfibp2	protein_coding	4.46765879164247	-0.66413608461264	59.4120607170002	1.14383489481077e-08	1.96305427063917e-07	0	0	0	0.2	0.1	0.1	0.1
ENSMUSG00000059901	Adamts14	protein_coding	-0.456328493427203	6.28421479832387	59.2250764133077	1.18149012889381e-08	2.02543036176108e-07	12.6	12.7	11.7	9.5	8.4	8.8	9.5
ENSMUSG00000007659	Bcl2l1	protein_coding	0.504234130944332	5.43685674136002	59.1947198357078	1.18772700703445e-08	2.03307877591877e-07	7.7	7.1	7.4	11	10.9	10.4	9.5
ENSMUSG00000040451	Sgms1	protein_coding	0.447092711055028	5.24403837654893	59.1842022113863	1.18989606946032e-08	2.03307877591877e-07	3.6	3.7	3.6	5	4.5	5.3	5.1
ENSMUSG00000073910	Mob3b	protein_coding	1.79747156983023	1.41890067780356	59.1897435093689	1.18875275525517e-08	2.03307877591877e-07	0.2	0.2	0.3	0.6	0.7	1	0.8
ENSMUSG00000022346	Myc	protein_coding	-0.451203096774666	6.90981515003717	59.0089000652638	1.22667714520607e-08	2.09361023138207e-07	49.2	54.1	53.9	37.3	34.8	40.4	41.1
ENSMUSG00000003528	Slc25a1	protein_coding	0.360622696514418	6.56578856001821	58.8699296123435	1.25669582718233e-08	2.14247933580159e-07	40.4	36.9	38.7	52.6	50.4	49.3	46.5
ENSMUSG00000031513	Leprotl1	protein_coding	0.345113077099332	6.81937126312548	58.8539844969929	1.26018982777443e-08	2.14606996771762e-07	31.3	31.4	32.3	39.9	40.8	40.1	40.1
ENSMUSG00000023883	Phf10	protein_coding	0.334235845842467	7.10731005818105	58.8342344985151	1.26453193714092e-08	2.15109541738284e-07	22.5	22.8	23.3	27.1	29.9	29.6	28.5
ENSMUSG00000038600	Atp6v0a4	protein_coding	2.78377631324532	0.0652131723707268	58.7161428960686	1.29082968831351e-08	2.19341752421888e-07	0.1	0.1	0.1	0.3	0.5	0.3	0.6
ENSMUSG00000027313	Chac1	protein_coding	0.743143809709397	4.75706200107543	58.6872355654739	1.29735542908546e-08	2.20208638857831e-07	9.3	10.5	10.1	18.2	17.4	16.6	14.5
ENSMUSG00000050390	C77080	protein_coding	-0.384206276930451	6.68060555945599	58.6693921622693	1.30140106185026e-08	2.2050760427186e-07	14.9	14.6	14.5	10.9	11.9	10.9	11
ENSMUSG00000055013	Agap1	protein_coding	0.346739804678774	6.54571754692086	58.6668926600003	1.30196884627956e-08	2.2050760427186e-07	4.6	4.7	4.8	6.1	6.1	6	5.8
ENSMUSG00000031960	Aars	protein_coding	0.268251024746006	9.92436134555903	58.134739943147	1.42907817309237e-08	2.4177063228148e-07	80.9	79.5	80.6	97.1	96.1	96.6	97.3
ENSMUSG00000022297	Fzd6	protein_coding	0.57249140696793	4.96366757987393	58.0994399743737	1.43796503109406e-08	2.42742939692221e-07	4.7	5.4	5	7.5	7.5	7.5	7.5
ENSMUSG00000030671	Pde3b	protein_coding	0.472994376458896	5.60344334754899	58.1006859464978	1.4376503538395e-08	2.42742939692221e-07	4.3	4.4	4.7	5.6	6.2	6.5	6.6
ENSMUSG00000031604	Msmo1	protein_coding	0.404447562696448	7.78950740770503	58.0113220842943	1.46040691745386e-08	2.46262509973708e-07	24.8	24.6	25.5	34	32.5	33.4	32.4
ENSMUSG00000029270	Fam69a	protein_coding	-0.460880689030155	5.49076420071503	57.979353496547	1.46864069528156e-08	2.47381166352273e-07	19	18.9	19.5	12.7	12.9	15.5	14.4
ENSMUSG00000036437	Npy1r	protein_coding	-1.08846576775098	2.91574027824432	57.8967959717954	1.49013375296684e-08	2.50728381089513e-07	2.8	2.6	2.8	1.3	1.5	1.1	1.2
ENSMUSG00000022962	Gart	protein_coding	-0.316771392074669	7.45693083220504	57.818874789459	1.5107274473895e-08	2.53917157815043e-07	41.6	38.7	40.9	33.7	32.1	31.9	32.3
ENSMUSG00000033684	Qsox1	protein_coding	0.306651187797208	7.19107826417478	57.7306226855878	1.53441831909761e-08	2.5761900616945e-07	18.9	18.8	18.6	24.8	22.9	22.6	22.7
ENSMUSG00000081534	Slc48a1	protein_coding	-0.30742483104707	7.44294389958261	57.6595565540673	1.55378340655965e-08	2.60587340733535e-07	76.3	75.2	75.6	64.4	59.4	61	60.2
ENSMUSG00000055116	Arntl	protein_coding	0.554122670697807	4.45673159098638	57.6340223018724	1.56080478961434e-08	2.61481305111664e-07	2.5	2.2	2.6	3.4	3.7	3.7	3.4
ENSMUSG00000017830	Dhx58	protein_coding	-0.746326150866388	3.92761506310529	57.5667268965337	1.57947208346211e-08	2.64322260027863e-07	8.3	7.5	7	4.5	4.5	4.7	4.4
ENSMUSG00000021913	Ogdhl	protein_coding	-1.16164774546526	3.60367109466319	57.5464786611878	1.58513525811832e-08	2.64983205365228e-07	2	1.9	1.7	0.7	0.9	0.6	1.1
ENSMUSG00000022094	Slc39a14	protein_coding	-0.351081196508903	6.38606795698737	57.4339731175255	1.61699826710789e-08	2.70017755985846e-07	8.6	8.5	8.5	7.1	6.6	6.2	7
ENSMUSG00000036745	Ttll7	protein_coding	-0.395597831653001	6.58329770728639	57.189876592504	1.68850024901998e-08	2.81653498927681e-07	7.6	7.8	8.4	6.3	5.9	6.2	5.8
ENSMUSG00000050288	Fzd2	protein_coding	0.437276597098047	6.34366380967572	57.1688964055881	1.69480120175891e-08	2.82399902831875e-07	18.9	18.2	17.9	24.4	25	24.7	25.2
ENSMUSG00000031273	Col4a6	protein_coding	-0.30191733183067	6.77477427890148	57.144938845358	1.70202699998759e-08	2.83298638329474e-07	16.6	17.3	17.8	13.9	14.4	13.9	13.7
ENSMUSG00000022270	Fam134b	protein_coding	-0.571257787849554	5.44553997059207	57.0282703654131	1.73768742821292e-08	2.88923233359746e-07	8.9	8.7	8.7	4.9	6.3	6.3	6
ENSMUSG00000019775	Rgs17	protein_coding	-0.997407234753283	2.96804141621574	56.9152423388659	1.77299526203128e-08	2.94477182994519e-07	1.6	1.7	1.6	0.7	0.8	0.7	1
ENSMUSG00000041347	Bdkrb1	protein_coding	0.875347645318043	2.59578621153778	56.8641981011151	1.7891903868731e-08	2.96848186182604e-07	4.8	4.6	4.3	7.9	8.2	9.2	8
ENSMUSG00000050541	Adra1b	protein_coding	-1.44522082348137	2.50584141167904	56.7908248932197	1.81274669669161e-08	3.00434106869693e-07	2.4	2.1	2.4	0.9	0.6	1.1	0.9
ENSMUSG00000027203	Dut	protein_coding	0.342936558330141	7.17954109815379	56.6534667794692	1.85773828250676e-08	3.07561103451842e-07	46.3	49.3	49.5	66.5	57.8	62.2	59.7
ENSMUSG00000037060	Prkcdbp	protein_coding	0.475441682850377	5.95486381724755	56.4578683611703	1.92387162500596e-08	3.18169272058472e-07	24.5	27.5	27.6	34.8	35.3	40.8	36.7
ENSMUSG00000042515	Mum1l1	protein_coding	-0.611963777527286	4.291781727132	56.3916261214165	1.94683364302092e-08	3.21622741688381e-07	5.4	5.1	4.9	3.7	2.8	3.5	3.5
ENSMUSG00000051323	Pcdh19	protein_coding	-0.495815568381209	8.42407261239427	56.3445998995754	1.96331183439409e-08	3.23998835594833e-07	18.9	19.9	24.9	13.5	16.2	14.3	16.1
ENSMUSG00000021143	Pacs2	protein_coding	0.320054201931263	6.65551575047591	56.2993453277549	1.97930962216691e-08	3.26290668310948e-07	15	14.6	14.4	18	18.6	17.7	18.8
ENSMUSG00000036894	Rap2b	protein_coding	-0.409452747941818	5.66169322211783	56.1876270291211	2.01940051101312e-08	3.32545155503684e-07	8.4	7.9	7.6	5.8	6	6	6
ENSMUSG00000039782	Cpeb2	protein_coding	-0.799299347616102	3.66762109689579	56.130503450524	2.04023324821259e-08	3.35618369330971e-07	2.6	2.3	2.5	1.5	1.4	1.2	1.6
ENSMUSG00000025034	Trim8	protein_coding	0.342436685228236	6.91697610775984	56.0236339693149	2.07982563009198e-08	3.41767733454965e-07	34.4	34.1	31.7	40.5	43.6	42.4	42.7
ENSMUSG00000026192	Atic	protein_coding	-0.335053600808049	7.52061825840016	55.9708759912634	2.09967222402072e-08	3.44297259809464e-07	23	24.2	23.2	19.2	18.3	17.8	19.2
ENSMUSG00000028972	Car6	protein_coding	0.966843362274185	3.65529281769663	55.9745356886561	2.0982890191757e-08	3.44297259809464e-07	4.4	3.9	3.6	8.5	8.1	6.9	7.6
ENSMUSG00000050953	Gja1	protein_coding	-0.36052889670624	7.38003758399088	55.9076105122731	2.12373800828976e-08	3.47874584980769e-07	48.6	41.8	46	32.5	35.8	36.9	36.1
ENSMUSG00000029201	Ugdh	protein_coding	-0.287312138630764	8.02515462830281	55.8775640781071	2.13527027109246e-08	3.49024145897491e-07	47.2	46.6	47	39.1	37.3	37.9	39.7
ENSMUSG00000035835	Plppr3	protein_coding	0.644388865251547	4.27488547368222	55.8801991987711	2.13425620849217e-08	3.49024145897491e-07	3.5	3.6	2.9	5.1	5.7	4.9	4.9
ENSMUSG00000026421	Csrp1	protein_coding	0.34113707980172	7.16431368715327	55.8671590255637	2.13927942351495e-08	3.49310218857568e-07	75.7	75.2	79.9	102.2	94.1	99.9	94.1
ENSMUSG00000046768	Rhoj	protein_coding	0.666158921554721	3.35660156853216	55.769219185965	2.17741194709831e-08	3.55161613269844e-07	1.8	1.8	1.8	2.8	2.6	2.9	3.1
ENSMUSG00000033581	Igf2bp2	protein_coding	-0.276484130461668	7.63775280769991	55.6260390795243	2.23446761242565e-08	3.64084011495657e-07	37.7	35.8	35.8	29.4	30.8	30	30.1
ENSMUSG00000026748	Plxdc2	protein_coding	-0.570729394658695	4.6500959904882	55.477459677014	2.29536275448009e-08	3.73612571289743e-07	6.9	7	7.8	4.9	5.1	4.6	4.9
ENSMUSG00000067780	Pi15	protein_coding	0.386065579291196	5.63538240269747	55.4382574478003	2.31172292527705e-08	3.75879827482218e-07	10	10.1	10.7	12.7	13.9	12.7	14.2
ENSMUSG00000036890	Gtdc1	protein_coding	0.651153526894774	3.84346769096599	55.3286312399168	2.3581360560232e-08	3.83023716746709e-07	1.5	1.6	1.8	2.6	2.6	2.4	2.6
ENSMUSG00000024587	Nars	protein_coding	0.300570181179015	8.93258251914738	55.3061572797777	2.36777307594692e-08	3.84185467716341e-07	170	170.1	171.5	206.7	204	210.3	219.3
ENSMUSG00000024613	Tcof1	protein_coding	-0.28141347675207	7.61184903632326	55.0927046834157	2.46142377000319e-08	3.98962219659951e-07	41.5	42.5	41	34	33.5	35	34.4
ENSMUSG00000027803	Wwtr1	protein_coding	0.262786879027373	8.53880131112044	55.062614707593	2.47493976018813e-08	4.00732916353811e-07	71.4	70.9	73.4	83.3	86.8	86.3	88.7
ENSMUSG00000021270	Hsp90aa1	protein_coding	-0.286085837333145	7.83554314715924	55.0005561965121	2.50306596616206e-08	4.04863065217197e-07	52.3	51.6	54.3	42.1	42.5	43.3	45.1
ENSMUSG00000032086	Bace1	protein_coding	0.335759165132459	6.79210289388585	54.9883316153607	2.50864644869064e-08	4.05341693167224e-07	15.9	16.5	16.3	20	20.3	20.2	21.8
ENSMUSG00000026864	Hspa5	protein_coding	0.244507385553841	10.0519055298401	54.9289770458135	2.53593072071856e-08	4.0932251288592e-07	243.2	236.6	251.7	287.2	281.6	296.6	290.1
ENSMUSG00000025757	Hspa4l	protein_coding	-0.355487930683204	7.84242977266548	54.7761130276265	2.60766608635429e-08	4.20462363850849e-07	12.5	13	14	9.8	10.6	10.4	10.4
ENSMUSG00000022272	Myo10	protein_coding	-0.363518431193355	7.11801976845151	54.6941261489892	2.64702871423335e-08	4.26364635501982e-07	14.3	15.3	16.1	11.6	12.3	11.4	12
ENSMUSG00000040289	Hey1	protein_coding	2.45504089583532	0.402950142282714	54.6166815764608	2.68479245867735e-08	4.31997354719332e-07	0.1	0.2	0.2	0.8	0.7	1.2	1.1
ENSMUSG00000039007	Cpq	protein_coding	0.379173692975701	6.00891255748339	54.5222674868746	2.73160916420423e-08	4.39073518774325e-07	25.7	24.9	26.2	33.7	34.3	34.8	30.4
ENSMUSG00000026566	Mpzl1	protein_coding	0.35471110103598	6.51093719244027	54.4751018373846	2.75532214851972e-08	4.42425196080587e-07	22.2	21.6	23.8	26.9	29.8	29.7	28.5
ENSMUSG00000037386	Rims2	protein_coding	4.44228445000337	-0.188516867791107	54.3752044236095	2.80627393620303e-08	4.50139148086177e-07	0	0	0	0.2	0.3	0.2	0.1
ENSMUSG00000023945	Slc5a7	protein_coding	-1.91997889626623	0.797830985702209	54.3546394895469	2.81688698541041e-08	4.51373300055971e-07	0.7	0.7	1	0.1	0.2	0.3	0.3
ENSMUSG00000107470	Gm3375	processed_pseudogene	3.40068019736888	0.113543484320716	54.1998841024041	2.8981375713338e-08	4.63912021382345e-07	0.2	0.3	0.1	1.9	1.9	2.6	2.5
ENSMUSG00000035373	Ccl7	protein_coding	-0.722492580683611	4.12737932914675	54.1550211833966	2.92215601330726e-08	4.67272993110343e-07	15.5	18.3	17.3	10.6	10.9	10.1	9.5
ENSMUSG00000030095	Tmem43	protein_coding	0.313375152736614	6.86631420867038	54.0873223819316	2.95880260855021e-08	4.72644263801776e-07	26.5	25.6	25.3	33.3	30.8	32.6	31.7
ENSMUSG00000030325	Klrb1c	protein_coding	2.64330055045041	-0.297554963496783	53.9348230442972	3.04315959432505e-08	4.85617923705348e-07	0.1	0.1	0.2	1	0.7	0.7	0.8
ENSMUSG00000085731	Gm16229	antisense	-0.967589034328229	3.17995319317051	53.9021014548264	3.06159175852332e-08	4.88055601670578e-07	8.6	8.9	8.1	3.8	4	4.6	5.1
ENSMUSG00000018548	Trim37	protein_coding	-0.297092575518494	7.11397612363584	53.8900665883795	3.06840092697919e-08	4.88637317547675e-07	17.9	18.1	18.3	14.3	14.8	15.1	14.6
ENSMUSG00000039361	Picalm	protein_coding	0.300671596530548	7.645919686182	53.7439669928127	3.15236156028651e-08	5.01491428052576e-07	10.6	10.6	10.7	12.8	12.8	13.2	13.6
ENSMUSG00000053398	Phgdh	protein_coding	0.364570070051345	6.61368264302433	53.6643620652872	3.19913642371391e-08	5.08409522301009e-07	23.4	22.6	23.6	32.4	29.2	29.2	29
ENSMUSG00000026249	Serpine2	protein_coding	-0.648048336662795	3.84587532874871	53.6528173830941	3.20598111136044e-08	5.0897418814134e-07	3.5	4	3.7	2.4	2.4	2.2	2.7
ENSMUSG00000097603	A430010J10Rik	processed_transcript	3.81263775928787	-0.795339516765134	53.4661492922494	3.31884738615705e-08	5.26352175714323e-07	0	0	0	0.3	0.3	0.3	0.3
ENSMUSG00000107476	Zfp862-ps	transcribed_unitary_pseudogene	0.561317555231753	4.03267450149684	53.4117885065314	3.3525064109271e-08	5.31145559755797e-07	2.5	2.8	2.6	4.2	3.8	3.8	3.7
ENSMUSG00000070056	Mfhas1	protein_coding	-0.403176252761353	6.3901612119044	53.3742854895581	3.37593941072955e-08	5.34310656173091e-07	13.6	13.3	13.6	9.6	10.6	10.2	10.4
ENSMUSG00000044338	Aplnr	protein_coding	4.61821450601825	-1.24343850301708	56.9959051656416	3.39857570096712e-08	5.37343313538391e-07	0	0	0	0.3	0.4	0.3	0.3
ENSMUSG00000024538	Ppic	protein_coding	0.320385995825917	8.00444900652598	53.1087105745638	3.54695621679049e-08	5.6023068416988e-07	152	161.3	165.7	209.1	194.3	210.3	183.9
ENSMUSG00000082361	Btc	protein_coding	-0.510815708882429	4.72599952050966	52.9902294160317	3.62620900383032e-08	5.72163977818655e-07	7.4	7.4	7.2	4.8	4.9	5.4	5.4
ENSMUSG00000056569	Mpz	protein_coding	4.47246633554651	-1.04989805843364	61.3901747628923	3.70603489605533e-08	5.84163278264052e-07	0	0	0.1	0.9	0.6	0.6	0.9
ENSMUSG00000038296	Galnt18	protein_coding	-0.548364150232217	4.55626196225204	52.8169283673077	3.7455481937272e-08	5.89790343376819e-07	12.9	13.3	12.8	8.9	8.3	9.4	9
ENSMUSG00000065954	Tacc1	protein_coding	-0.302501785812565	7.13603891901991	52.7708629646306	3.77796920835226e-08	5.94290314025951e-07	17.6	17.4	18.2	14.1	15.4	13.7	14.2
ENSMUSG00000005045	Chd5	protein_coding	1.02528996103088	2.99233506637162	52.7335255134325	3.80446687948137e-08	5.97850318672972e-07	0.5	0.6	0.6	1.2	1.2	1.2	1.1
ENSMUSG00000023224	Serping1	protein_coding	1.97603925581968	0.541654142299488	52.5710962848189	3.92206626687459e-08	6.15704677001845e-07	0.3	0.6	0.5	2.2	1.4	1.9	2.1
ENSMUSG00000003345	Csnk1g2	protein_coding	0.275374655741088	8.00762280342956	52.5049638506872	3.97105073398716e-08	6.22762246446688e-07	97.1	95.5	95.8	120.4	113.8	118.7	112.6
ENSMUSG00000018819	Lsp1	protein_coding	0.653641210997015	5.1216389472515	52.4221156334562	4.03333845684574e-08	6.31361775709169e-07	3.3	2.9	2.8	4.1	4.5	5.3	5
ENSMUSG00000049775	Tmsb4x	protein_coding	0.444844034810235	7.67141065747909	52.4211746996671	4.03405182953281e-08	6.31361775709169e-07	66.9	73.2	83.2	108.2	93	106	99.5
ENSMUSG00000039911	Spsb1	protein_coding	-0.504822533582907	4.4660647083951	52.2997638009127	4.12723770555419e-08	6.45292989292058e-07	6.2	6	5.9	4.2	4.1	4.2	4.5
ENSMUSG00000048078	Tenm4	protein_coding	0.796946824516221	5.58945929093851	52.2103909885624	4.19729824423187e-08	6.55584068187449e-07	0.5	0.6	0.7	0.9	1.1	1	0.9
ENSMUSG00000032232	Cgnl1	protein_coding	0.365808011201802	5.75368726811098	52.2033254714071	4.20289079961582e-08	6.55795160791719e-07	8.2	7.7	8.6	10.5	10.6	10.3	10.7
ENSMUSG00000020053	Igf1	protein_coding	0.385146579623613	6.53996250266101	52.1807744393386	4.22079375863299e-08	6.57924736791753e-07	14.6	13.8	15.9	17.2	20.8	19.2	20
ENSMUSG00000023952	Gtpbp2	protein_coding	0.402271458584447	6.54576100553091	52.1547192406129	4.24157987485838e-08	6.60498988972156e-07	18.6	19	16	23.6	23.7	23.5	23.5
ENSMUSG00000006932	Ctnnb1	protein_coding	0.230718588582562	9.54698715422121	52.070649036344	4.30939593958337e-08	6.70384199333779e-07	137.6	138.2	143.4	163.9	164.3	165.4	162.4
ENSMUSG00000022814	Umps	protein_coding	-0.289410721266708	7.13002851453544	52.0180867152587	4.35238220719907e-08	6.76390814773058e-07	39.5	40.3	40	31.4	32.9	34.1	32.1
ENSMUSG00000083224	Gm11255	processed_pseudogene	5.22162994002663	-0.394013634869739	51.9581560176729	4.40195263238326e-08	6.83407565808658e-07	0	0	0	1.4	0.8	1.1	0.5
ENSMUSG00000032115	Hyou1	protein_coding	0.279931269242234	8.33904293289559	51.9105057556793	4.44179485251702e-08	6.88901442371823e-07	43.1	42	43.9	52.3	53.3	52.5	50.6
ENSMUSG00000044646	Zbtb7c	protein_coding	1.7235596350637	1.71640316459336	51.725382599258	4.60026852007469e-08	7.12765051361873e-07	0.3	0.5	0.3	1.2	1.1	1.1	1
ENSMUSG00000050359	Sprr1a	protein_coding	-0.79173578233953	7.06302998539985	51.6403063276654	4.67510859046301e-08	7.23635677020315e-07	41.1	34.1	37.3	19.3	25.7	20.6	19.9
ENSMUSG00000019832	Rab32	protein_coding	-0.512266727540351	5.3645549796328	51.6263945384776	4.68746947794542e-08	7.24823405374701e-07	18.2	17.9	20.1	13.3	11.7	13.7	14.2
ENSMUSG00000020142	Slc1a4	protein_coding	0.514498069655564	5.69622335777288	51.6178724750676	4.69505869110001e-08	7.25271653751044e-07	11.1	10.9	11.1	15.8	16.4	15.1	15.8
ENSMUSG00000109244	Gm44751	lincRNA	2.09507965448728	0.719803715582148	51.584640389286	4.72477841996654e-08	7.29134218642141e-07	0.2	0.2	0.2	0.8	0.8	0.7	1.1
ENSMUSG00000042190	Cmklr1	protein_coding	1.08930458622265	2.87287178296763	51.5623161270159	4.74485572682465e-08	7.3150253343858e-07	1.8	1.2	1.5	3.5	2.8	3	3.5
ENSMUSG00000040624	Plekhg1	protein_coding	2.04388824620918	2.00098648980625	51.5077010581021	4.79435803989225e-08	7.38397991741572e-07	0.1	0.1	0.1	0.3	0.4	0.2	0.2
ENSMUSG00000039883	Lrrc17	protein_coding	0.564609986695698	4.06436548907996	51.5003183626272	4.80109172225133e-08	7.38699316429576e-07	5.9	5.5	5.4	8.1	8.5	8.8	7.5
ENSMUSG00000026638	Irf6	protein_coding	2.45897486235942	0.201298669108365	51.403078711762	4.89072983396376e-08	7.51743095651905e-07	0.1	0.1	0.1	0.3	0.5	0.7	0.3
ENSMUSG00000045136	Tubb2b	protein_coding	0.653023835119569	4.42412560964162	51.2304421458998	5.0542942671807e-08	7.76112733400349e-07	6.9	6.5	7.1	11.5	10.9	10.6	10.1
ENSMUSG00000052485	Tmem171	protein_coding	0.961405963552246	2.63036969470356	51.170411385378	5.11252825924896e-08	7.84276036436178e-07	2.5	3	2.9	6	5.5	5	5.5
ENSMUSG00000033355	Rtp4	protein_coding	-0.528727000372837	4.91382510574647	51.1623046494795	5.12044699065108e-08	7.84712307397797e-07	17.3	17.6	17.5	10.8	11.5	13	13.2
ENSMUSG00000031871	Cdh5	protein_coding	2.35057409407406	1.01465119538117	51.1024922395835	5.17927782432919e-08	7.92942306906954e-07	0.2	0.1	0.1	0.6	0.6	0.5	0.6
ENSMUSG00000051065	Mb21d2	protein_coding	0.448238565986816	4.65965629081565	51.097222832425	5.18449517195378e-08	7.92955972739083e-07	9.5	9.2	9	12.7	12.7	12.5	12.6
ENSMUSG00000035311	Gnptab	protein_coding	-0.40249882708302	6.20068713304331	51.0580358578659	5.22347114453238e-08	7.98127809366643e-07	14.4	15.4	16	11.1	11.4	11.6	12.1
ENSMUSG00000060802	B2m	protein_coding	-0.253594533108996	9.82220435950538	50.9558243653069	5.32660917544469e-08	8.13083491410673e-07	693.8	698	731.9	593	578	622.6	581.7
ENSMUSG00000051367	Six1	protein_coding	-0.606015710574446	4.35081323571707	50.9344081082188	5.34849332574314e-08	8.15618858934577e-07	5.7	5.3	5	3.4	3.4	3.5	3.7
ENSMUSG00000031207	Msn	protein_coding	0.248052084719565	9.89989349601282	50.875511983015	5.409171744645e-08	8.24059336822125e-07	123.3	113	115.6	136.5	138.8	137.6	144.3
ENSMUSG00000037108	Zcwpw1	protein_coding	0.542707945207494	4.33448686879385	50.7691342257057	5.5206356794778e-08	8.40212495194539e-07	3.9	4	3.9	6.2	5.7	5.4	5.7
ENSMUSG00000036106	Prr5	protein_coding	1.01690612768321	2.52169515928522	50.75348914745	5.53723418079157e-08	8.41910050517012e-07	2.8	2.6	2.8	6.3	5.9	5.3	4.8
ENSMUSG00000041272	Tox	protein_coding	1.46846879464518	1.16047081003067	50.6691861976524	5.62759478763698e-08	8.54808430267491e-07	0.3	0.2	0.3	0.6	0.7	0.6	0.9
ENSMUSG00000010066	Cacna2d2	protein_coding	6.65278345882675	-0.836885316077726	52.7512359805338	5.66902558323734e-08	8.60256551458282e-07	0	0	0	0.1	0.1	0.2	0.1
ENSMUSG00000040430	Pitpnc1	protein_coding	0.895002569460896	2.69785389767659	50.6175950914223	5.6836671139707e-08	8.61632790032637e-07	1.1	1.2	1	2.1	2.1	2	2.1
ENSMUSG00000027208	Fgf7	protein_coding	-0.446186236711432	5.75507264746207	50.586547792129	5.71769792380835e-08	8.65942830517615e-07	24.7	25.7	27.2	17.9	17.2	20.1	20.8
ENSMUSG00000062203	Gspt1	protein_coding	-0.26825915688396	8.30479481793597	50.4354346278547	5.88646140192936e-08	8.90629673757668e-07	80.9	76.9	83.7	66.9	65.1	68.4	67.2
ENSMUSG00000022836	Mylk	protein_coding	-0.64777079885192	4.67049342139377	50.414477678944	5.91028215595126e-08	8.9335965764882e-07	2.4	2.5	2.7	1.6	1.7	1.5	1.8
ENSMUSG00000030161	Gabarapl1	protein_coding	-0.341088771279458	7.02848625054304	50.3355693513767	6.00089921245782e-08	9.06170942599955e-07	65.6	61.2	61.5	49.1	51.1	51	46.6
ENSMUSG00000020901	Pik3r5	protein_coding	-0.655328323610925	3.95696946689691	50.3021514833559	6.03972103564849e-08	9.10255422750805e-07	4.2	4.1	4	2.2	3	2.7	2.3
ENSMUSG00000026413	Pkp1	protein_coding	1.08189446069014	3.34175611895478	50.3027365784601	6.03903902827605e-08	9.10255422750805e-07	0.6	0.6	0.6	1.2	1.3	1.2	1.3
ENSMUSG00000072704	Smim10l1	protein_coding	0.29587793535492	6.63847985461613	50.1943959737075	6.16673522672393e-08	9.2849295823595e-07	30.3	28.8	30.3	35.4	37.2	36.8	36.7
ENSMUSG00000035517	Tdrd7	protein_coding	-0.377989349352631	5.74414813874233	50.1580165505115	6.21025687950336e-08	9.34136207468487e-07	18.2	17.6	18.2	12.3	14.2	14.4	14.3
ENSMUSG00000068246	Apol9b	protein_coding	-0.776387583595064	3.90280700624736	50.1090426814792	6.26936325611137e-08	9.42110437602042e-07	8.8	8.6	7.7	5.1	5.7	4.6	3.9
ENSMUSG00000040055	Gjb6	protein_coding	6.35708008575696	-0.578061259962476	52.1576742690782	6.30811540198569e-08	9.46094941424875e-07	0	0	0	0.2	0.4	0.3	0.6
ENSMUSG00000047180	Neurl3	protein_coding	-1.47511159900108	2.31538198616234	50.0777593221002	6.30743260672526e-08	9.46094941424875e-07	1.8	2.2	2	0.8	0.4	0.7	1.1
ENSMUSG00000026667	Uhmk1	protein_coding	-0.313381924159498	6.52944158612656	50.0298448482691	6.3662191032064e-08	9.5388416659768e-07	11.8	12	11.7	9.6	9.8	9.2	9.5
ENSMUSG00000059588	Calcrl	protein_coding	-0.545442224242067	4.40221036695064	50.0082498162431	6.39290479015625e-08	9.56955341434522e-07	7.8	7.4	7.8	5.8	5	5	5.3
ENSMUSG00000024646	Cyb5a	protein_coding	-0.356971030454634	5.80687989634851	49.8934632193531	6.53676553623891e-08	9.7754357337391e-07	39.5	41	40.9	31.6	30.3	32.8	31.8
ENSMUSG00000040354	Mars	protein_coding	0.297682266277141	7.67375513665398	49.7524119320609	6.71828425724216e-08	1.00371815912788e-06	55.6	55.2	55.9	69.8	68.9	68.4	66.2
ENSMUSG00000038976	Ppp1r9b	protein_coding	0.266520027174335	7.65683457084445	49.5861594877635	6.93915711021924e-08	1.03571608489691e-06	47.4	45	44.1	54	53.2	55.3	56.3
ENSMUSG00000006589	Aprt	protein_coding	-0.314404846947231	7.32463359689715	49.5700475563407	6.9609701138853e-08	1.0379699216105e-06	86	86.5	85.9	72.7	63.5	70.7	70.9
ENSMUSG00000029561	Oasl2	protein_coding	-0.407495711112406	5.95580134252141	49.5364247065504	7.00672584639295e-08	1.04378614415004e-06	14.9	13.3	12.7	10.5	10.5	10.4	9.6
ENSMUSG00000020534	Shmt1	protein_coding	-0.353569033989278	6.3525331439985	49.5217000695944	7.02686472899545e-08	1.04577073285202e-06	19.9	19.9	20.5	15.7	15.6	15.7	16
ENSMUSG00000026883	Dab2ip	protein_coding	0.344037943006997	6.30133535610295	49.5168044719622	7.0335740940704e-08	1.04577073285202e-06	7.7	8	8.3	9.6	10.7	10.2	9.8
ENSMUSG00000009772	Nuak2	protein_coding	0.758986241571915	3.73952894704403	49.5055609394799	7.04900909682119e-08	1.04705886324828e-06	2.1	2.3	2	3.6	3.9	3.1	3.7
ENSMUSG00000039126	Prune2	protein_coding	-0.912813595259719	5.77914820223634	49.4645190876955	7.10565801501569e-08	1.05446055552963e-06	2.1	2.6	3.3	1.3	1.7	1.3	1.3
ENSMUSG00000020277	Pfkl	protein_coding	0.492724951859043	8.67501356418796	49.4416311083788	7.13746021452143e-08	1.05816440361596e-06	84	81	82.2	117.6	114.3	113.7	118.3
ENSMUSG00000026475	Rgs16	protein_coding	0.924292743350954	2.17452104981807	49.3438605541008	7.2750275866276e-08	1.07546607621436e-06	2.4	1.9	2.4	4.6	4.3	4.2	4
ENSMUSG00000029810	Tmem176b	protein_coding	-0.36705592347364	5.88118177641423	49.3478502964862	7.2693588892317e-08	1.07546607621436e-06	30	30.3	32.4	23.7	24.1	24.6	23.4
ENSMUSG00000056427	Slit3	protein_coding	-0.36542140705993	6.15208928304143	49.3513477355974	7.26439353706423e-08	1.07546607621436e-06	22.7	24.9	26.2	19.2	19.7	18.8	18.7
ENSMUSG00000003849	Nqo1	protein_coding	0.483767842831793	6.94149464281915	49.3136462317168	7.31810987110594e-08	1.08080165173745e-06	64.5	65	69.2	99	86.7	91.9	94.3
ENSMUSG00000052942	Glis3	protein_coding	-0.590380976218629	4.12909362863649	49.226549937927	7.44382815696697e-08	1.09831979762577e-06	3.1	3.2	3.4	2.1	2	2.1	2.3
ENSMUSG00000071359	Tbpl1	protein_coding	0.330780508058488	6.19799324125483	49.1814696380299	7.50980106830239e-08	1.1069976541388e-06	21	19.5	19.4	24.8	25.4	25.4	24.6
ENSMUSG00000027951	Adar	protein_coding	-0.38709716629362	6.37071555604594	49.1639066807143	7.53567206788091e-08	1.10975330652993e-06	10.7	10.3	10.2	8.6	8.3	6.9	8.1
ENSMUSG00000027423	Snx5	protein_coding	-0.33048616261215	6.76504538304503	49.1320191920576	7.58288681993583e-08	1.11564394763718e-06	28.8	29.3	28.4	21.6	23.4	24	22.4
ENSMUSG00000040659	Efhd2	protein_coding	-0.47516067032386	5.92238469009758	49.0843428447584	7.65406862441309e-08	1.12504622755988e-06	33.2	31.6	31.8	21.3	23.7	25.3	21.9
ENSMUSG00000020160	Meis1	protein_coding	-0.410190605537879	5.23688106782348	49.0513050382326	7.70381229792229e-08	1.13128252196365e-06	5.8	5.8	5.4	4.2	4.3	4.4	4.2
ENSMUSG00000028811	Yars	protein_coding	0.271756723827566	7.51710747316093	48.9654580918079	7.83468633347562e-08	1.14940943808855e-06	29.1	28.5	29.4	34.1	34.8	35.9	35.1
ENSMUSG00000029669	Tspan12	protein_coding	-0.681928115768562	3.61647211256502	48.8491987972808	8.01571425303081e-08	1.17485298099161e-06	4.7	5.4	4.5	2.8	2.9	3	3.4
ENSMUSG00000042608	Stk40	protein_coding	0.482229613533958	4.72995470424848	48.7386130598358	8.19204923257454e-08	1.1995611485161e-06	6.8	7.3	6.6	10	9.7	9.2	9.9
ENSMUSG00000026207	Speg	protein_coding	-0.379118850554202	5.83984191821177	48.7090543048595	8.23987927064596e-08	1.20542339793754e-06	5.2	5.7	5.2	4.4	4.2	3.9	4.1
ENSMUSG00000001542	Ell2	protein_coding	-0.652621295401026	4.61771665206219	48.6758030554153	8.29404021079055e-08	1.21219984668671e-06	6.3	6.7	6.9	3.6	3.8	4.9	4.5
ENSMUSG00000028085	Gatb	protein_coding	-0.614553791293597	3.85535120788891	48.6371759979646	8.35743425602824e-08	1.22031167045292e-06	4.9	4.5	5.2	3.2	3.1	3.4	3
ENSMUSG00000030498	Gas2	protein_coding	-0.430711029913911	5.59031041782254	48.5767421955793	8.45765535365592e-08	1.23378042201492e-06	11	11	10.4	7.8	8.1	8.4	7.7
ENSMUSG00000025743	Sdc3	protein_coding	-0.386500053583383	5.51296559915716	48.4674933301719	8.6420945905811e-08	1.25949772529836e-06	12	12.9	12.8	8.8	9.6	10	10
ENSMUSG00000038615	Nfe2l1	protein_coding	0.240976963069277	8.997264738592	48.4373061265497	8.69381058720943e-08	1.2658417430322e-06	96.3	93	96.6	110.5	116.4	111.5	112
ENSMUSG00000027221	Chst1	protein_coding	-0.618046470354538	4.50337830442693	48.4064084287746	8.74708550596248e-08	1.27230223771683e-06	10	10.6	10.2	7.5	6.3	6.1	7.1
ENSMUSG00000038740	Mvb12b	protein_coding	-0.457501803256356	5.21908270421382	48.4020448158469	8.75463739850423e-08	1.27230223771683e-06	5.8	6.1	5.9	3.6	4.3	4.7	4.5
ENSMUSG00000029413	Naaa	protein_coding	-0.398445226375306	5.31115186390584	48.1826642799792	9.14341118743887e-08	1.32755462151519e-06	13.6	13.7	13.8	10.2	10.3	9.8	11.5
ENSMUSG00000030255	Sspn	protein_coding	0.356247026178784	6.17098810812938	48.1735036976865	9.16004011047203e-08	1.32872139050871e-06	16.2	16.2	17	19	21.1	22	22.2
ENSMUSG00000039850	Endov	protein_coding	0.437609217451006	5.02668668343817	48.1081002642546	9.2797055856838e-08	1.34481806439952e-06	5	5.2	5	7.3	7.1	6.4	6.6
ENSMUSG00000024012	Mtch1	protein_coding	0.284900600445224	7.94287384639384	48.0993130675091	9.29590962356183e-08	1.34590496731401e-06	72.1	71.3	68.4	81.7	87.3	91.6	82.8
ENSMUSG00000027488	Snta1	protein_coding	0.461710298488727	5.13590434217468	47.9856054310487	9.50833403669759e-08	1.37537295799303e-06	10.8	10.7	12.6	15.4	16.4	15.2	15.7
ENSMUSG00000020264	Slc36a2	protein_coding	-3.11694733678642	-0.396620172882975	55.1084018856162	9.59000416782584e-08	1.3858900415616e-06	0.7	0.7	0.5	0.1	0	0.1	0.1
ENSMUSG00000024975	Pdcd4	protein_coding	0.412460844140833	5.49515767347886	47.9133151959503	9.64606968624671e-08	1.39269071483131e-06	22.3	21.1	19.6	25.5	28.9	28.2	28.7
ENSMUSG00000037275	Gemin5	protein_coding	-0.351815829941465	6.47987626199654	47.8919672720522	9.68714972950472e-08	1.39731712935943e-06	14.2	13.7	14.5	10.6	11.7	10.8	11.1
ENSMUSG00000025381	Cnpy2	protein_coding	0.325893550944346	6.76438318419585	47.8863503157752	9.69798945591491e-08	1.39757698934587e-06	92.3	92.7	98.1	120.8	115.6	125.8	111
ENSMUSG00000025432	Avil	protein_coding	0.994478395254482	3.96181248367529	47.844078798701	9.77998185987239e-08	1.40808062848423e-06	1.5	1.7	1.2	2.6	2.6	3.3	3.1
ENSMUSG00000039067	Psmd7	protein_coding	-0.245745554595826	8.12272371145977	47.8255301750568	9.81619283188874e-08	1.41197943962321e-06	103.8	100.8	103.9	86.8	83.2	88.9	88.1
ENSMUSG00000006517	Mvd	protein_coding	0.411330895919773	5.70226374941928	47.8135436349523	9.83966916863767e-08	1.41404093266398e-06	23.3	24.3	24.3	31.4	30.9	33.7	31.3
ENSMUSG00000042719	Naa25	protein_coding	-0.301476914821105	6.92169584998651	47.790205696454	9.88554972884388e-08	1.41931527815332e-06	14.1	13.5	14.8	11.1	11.2	11.5	12.1
ENSMUSG00000028111	Ctsk	protein_coding	0.734962847833538	4.42028486120984	47.7476200714025	9.96985838494718e-08	1.43009202417846e-06	4.6	4.6	5.3	7.1	7.8	8.4	8.9
ENSMUSG00000001323	Srr	protein_coding	0.471006227831484	4.99754796994668	47.5365271645438	1.03992340710645e-07	1.49029987433614e-06	6.5	6.3	6.5	8.9	9.3	8.8	8.7
ENSMUSG00000083902	Gm15975	processed_pseudogene	2.29633057181507	0.057675494942275	47.4705860052599	1.0537369152202e-07	1.50869758518981e-06	0.3	0.3	0.2	1.3	1.1	1.5	1.6
ENSMUSG00000028894	Inpp5b	protein_coding	0.347786462371458	6.10033432480201	47.389736436659	1.0709408849885e-07	1.53191109200529e-06	16.1	14.9	15.6	18.6	19.7	20.7	20.1
ENSMUSG00000021461	Fancc	protein_coding	0.685678034660187	3.57218846785324	47.3227021787089	1.08543210458925e-07	1.55120486444211e-06	1.5	1.4	1.2	2.3	2.4	2	2.2
ENSMUSG00000020642	Rnf144a	protein_coding	-0.698969978588393	3.42334918304979	47.3142820754368	1.08726705307051e-07	1.55239246921784e-06	4.2	4.5	4.3	2.6	2.8	2.4	2.8
ENSMUSG00000044098	Rsbn1	protein_coding	-0.421066574847063	5.92673137321916	47.300727811267	1.09022781009655e-07	1.55518382172721e-06	9.5	9.1	9.2	6.4	7.1	6.8	7.1
ENSMUSG00000027122	Arl14ep	protein_coding	0.350927874203123	6.41592018061263	47.1281412966414	1.12868771398063e-07	1.60856203882788e-06	14.5	13.4	14.2	17.7	17.8	18.1	17.9
ENSMUSG00000021010	Npas3	protein_coding	1.49660662862346	1.57271786645157	47.1219723032686	1.13008892900955e-07	1.60907597691296e-06	0.3	0.2	0.2	0.6	0.7	0.7	0.7
ENSMUSG00000028960	Ube4b	protein_coding	-0.305595664204147	7.68754728823481	47.1159615841139	1.13145597728753e-07	1.60954036585069e-06	34.2	32.9	35.5	25.9	29.1	27	28.6
ENSMUSG00000001270	Ckb	protein_coding	0.716485828416204	3.81964517539976	46.8627015081373	1.19068849745626e-07	1.6922441393535e-06	9.8	9.7	9	14.9	17.1	16.1	13.7
ENSMUSG00000028496	Mllt3	protein_coding	0.460697097327172	5.49567922287924	46.7768123803461	1.21151966431409e-07	1.7202689227997e-06	3	3.2	3.6	4.5	4.3	4.3	5
ENSMUSG00000020585	Laptm4a	protein_coding	0.233410085860384	9.29774090744402	46.771114073048	1.21291537806632e-07	1.72067068725132e-06	332.2	336.8	349.7	392	392.2	414.6	397.9
ENSMUSG00000020262	Adarb1	protein_coding	-0.358434246044556	6.39392592676233	46.7476996732118	1.21866839324152e-07	1.72724742114515e-06	5.9	6.5	6.3	4.7	5.1	4.7	4.9
ENSMUSG00000030738	Eif3c	protein_coding	0.249787831576408	8.65016255990675	46.6859323544447	1.23398488975442e-07	1.74735424453046e-06	95.9	97.4	97.2	113.2	113.4	116	118
ENSMUSG00000081451	Gm12734	processed_pseudogene	6.40371226168545	-0.526234529180022	48.4704958087786	1.24780744853273e-07	1.7653107572426e-06	0	0	0	1.2	0.8	1.2	0.5
ENSMUSG00000022364	Tbc1d31	protein_coding	0.347080845000084	6.89636348490009	46.6232921779012	1.24972755699036e-07	1.76641107986673e-06	19.1	18.7	18.4	23.5	24.3	23.8	23.6
ENSMUSG00000025213	Kazald1	protein_coding	-0.758712686769256	3.1264181316264	46.5523649219596	1.26781171485585e-07	1.79033539240329e-06	7.9	8.5	7.9	4	4.7	5.5	4.9
ENSMUSG00000044340	Phlpp1	protein_coding	-0.426783615593233	5.97099995966851	46.5281839253237	1.27404067278098e-07	1.79749004773834e-06	8.9	9.6	10.1	6.7	6.7	7.3	7.6
ENSMUSG00000032690	Oas2	protein_coding	-0.727160369823867	3.47943651575385	46.4350335562043	1.29834251231665e-07	1.83010667893823e-06	5	3.8	3.7	2.5	2.6	2.5	2.4
ENSMUSG00000016757	Ttll12	protein_coding	-0.307393304328978	6.73081044281312	46.3585899703591	1.31865482603509e-07	1.85704549863212e-06	28.7	29.5	29.2	24.3	22.7	24.2	23
ENSMUSG00000028530	Jak1	protein_coding	-0.246707958340928	8.24051026995691	46.2095317195068	1.35924263915804e-07	1.91246305089179e-06	51.6	52.2	56.1	43.6	45.3	44.1	46.7
ENSMUSG00000021203	Otub2	protein_coding	0.546842504023386	4.51573268694601	46.1922709217976	1.36402799028764e-07	1.91659934809128e-06	5	5.4	5.2	7.6	7.9	7.7	7.2
ENSMUSG00000029126	Nsg1	protein_coding	-0.516168815753214	4.34722336986909	46.1899911405799	1.36466137376221e-07	1.91659934809128e-06	13.5	14.4	14	9.3	9.6	10.4	9.5
ENSMUSG00000029236	Nmu	protein_coding	-2.2680902652074	0.494143547511532	46.1760549711026	1.3685400313026e-07	1.92030258657279e-06	2.6	2.5	2.3	0.7	0.4	0.6	0.3
ENSMUSG00000033880	Lgals3bp	protein_coding	-0.336128722523043	6.7049473843887	46.1428880476411	1.37781824898722e-07	1.9315687746228e-06	43.1	40	40.3	31.3	33	35.1	30.5
ENSMUSG00000034487	Kdelc2	protein_coding	0.415981600169656	5.48108141181592	46.1360827579858	1.37973025806009e-07	1.9324971902521e-06	12	11.1	12.7	16.9	15.1	15.3	16.8
ENSMUSG00000040022	Rab11fip2	protein_coding	0.51684450247653	5.31700472402518	46.0242203349328	1.41156766755243e-07	1.97530052881116e-06	5.7	6.3	6.8	8.4	8.9	9.4	9.1
ENSMUSG00000040133	Gpr176	protein_coding	-0.425217647401001	4.97444737499558	45.9971081020881	1.41940143596222e-07	1.98446694432945e-06	12	11.7	11.7	8.1	9.3	8.8	8.7
ENSMUSG00000031904	Slc7a6	protein_coding	-0.286130399617379	7.07711948019491	45.9334833204629	1.43796762829737e-07	2.00860825983399e-06	23.1	23.1	24.2	19.5	19.4	19.2	18.8
ENSMUSG00000074743	Thbd	protein_coding	0.303879713981456	7.17307550765759	45.8700726748053	1.4567290863187e-07	2.0329785073778e-06	48	47.5	53	57.8	63	62.9	60.5
ENSMUSG00000072620	Slfn2	protein_coding	-2.3196394579489	0.199486009102419	45.8556571794357	1.46103052443734e-07	2.03714292149455e-06	1.1	1.3	1.4	0.2	0.2	0.2	0.4
ENSMUSG00000024339	Tap2	protein_coding	-0.435817700119825	5.37647974431135	45.8025087924365	1.47700680452217e-07	2.05756362327264e-06	14.9	15.7	15.3	11.8	11.6	10.6	11.3
ENSMUSG00000051223	Bzw1	protein_coding	0.265506795776737	8.29171560084686	45.7374150642556	1.49682792351464e-07	2.08329884620224e-06	67.4	68.7	70.4	79.3	82.5	84.8	84.3
ENSMUSG00000029761	Cald1	protein_coding	0.212661497532083	9.93085521407619	45.6813396690258	1.51413030332943e-07	2.1054853309697e-06	88.9	88.5	91.2	101.4	101	106	106.6
ENSMUSG00000063273	Naa15	protein_coding	-0.275477651608506	7.50972896559087	45.6616121449206	1.52026792751284e-07	2.11022468250728e-06	11.1	11	11.7	8.6	9.5	9.2	9.8
ENSMUSG00000078812	Eif5a	protein_coding	-0.267313209620473	9.04082636067461	45.6621213652013	1.52010916600384e-07	2.11022468250728e-06	212.9	205.2	210.7	180	167.9	176.1	172.9
ENSMUSG00000024378	Stard4	protein_coding	0.304983805372094	7.22081872963662	45.6461103030447	1.52510946262273e-07	2.11346299551091e-06	23.1	22.2	23.9	27.3	28.6	28.7	29.5
ENSMUSG00000091337	Eid1	protein_coding	-0.264062253508889	6.66578629683225	45.6453911155582	1.52533447777933e-07	2.11346299551091e-06	67.3	67.8	68	55.8	55	58	56.8
ENSMUSG00000041390	Mdfic	protein_coding	0.299319360055766	6.88265854954774	45.6404526216343	1.52688056080466e-07	2.11371120069135e-06	16	15.8	15.9	18.2	20.3	20.3	19.3
ENSMUSG00000050271	D8Ertd82e	protein_coding	-0.468468756798449	4.83257894830643	45.6344893627886	1.52874969112952e-07	2.11440576689944e-06	3.8	3.7	3.5	2.3	2.6	2.8	2.9
ENSMUSG00000028124	Gclm	protein_coding	-0.270643898171057	6.99631801646239	45.6129170172351	1.53553174552372e-07	2.12188805907357e-06	23.2	23.2	23.6	18.7	19.7	19	19.9
ENSMUSG00000106735	A330058E17Rik	TEC	6.31101308757334	-1.55690043272672	47.3734049783557	1.53853271772297e-07	2.12413673340628e-06	0	0	0	0.3	0.2	0.2	0.2
ENSMUSG00000030246	Ldhb	protein_coding	0.626386613439039	3.86909421679347	45.5891898668656	1.54302829203184e-07	2.12844304011493e-06	10.4	9.8	11	16.2	15.5	16.6	15.8
ENSMUSG00000072812	Ahnak2	protein_coding	-0.53922697796877	7.26748036340362	45.4122262546967	1.60018516881376e-07	2.20531758158352e-06	5.5	6.5	7.6	4.5	5	4.1	4.5
ENSMUSG00000024201	Kdm4b	protein_coding	0.409619252240324	6.09909457733695	45.3789703898033	1.61117604498181e-07	2.21848754973764e-06	12.9	12	12.1	16.5	16.4	15.1	17.3
ENSMUSG00000022754	Tmem45a	protein_coding	0.551697266096283	5.3318662093239	45.3717788417566	1.61356337577607e-07	2.21979808537592e-06	10.6	10.8	11.2	16.6	16.4	15.7	15.3
ENSMUSG00000040009	Gnaz	protein_coding	1.34988016252952	1.31257504069959	45.3562236752105	1.61874002881127e-07	2.22494018360077e-06	0.5	0.4	0.6	1.2	1.1	1.3	1.6
ENSMUSG00000032356	Rasgrf1	protein_coding	0.584294713939647	4.16087011102414	45.2160224534516	1.66620479287653e-07	2.28814606680727e-06	2.1	2	1.8	3.1	2.8	2.8	3.2
ENSMUSG00000020232	Hmg20b	protein_coding	0.330134153888753	6.69844087366823	45.210386658314	1.66814352491966e-07	2.28877580530903e-06	30.5	29.8	27.7	38.2	35.3	37.9	36.1
ENSMUSG00000036040	Adamtsl2	protein_coding	1.65307049065794	1.76454832082993	45.0749336963655	1.71547056588104e-07	2.35162423406193e-06	0.2	0.2	0.2	0.4	0.8	0.7	0.5
ENSMUSG00000105504	Gbp5	protein_coding	-0.934985502213918	2.50906181111045	45.0050165382427	1.74045768806016e-07	2.38376414796051e-06	1.4	1.6	1.5	0.9	0.7	0.8	0.7
ENSMUSG00000005950	P2rx5	protein_coding	-0.825765842996773	3.19506559869384	44.9789425001604	1.74987514032405e-07	2.39454153051599e-06	4.2	4.7	4.1	2.3	2.6	2.1	2.8
ENSMUSG00000005981	Trap1	protein_coding	-0.261204454660608	7.12036565928842	44.9291393422416	1.76801438721322e-07	2.41722426785836e-06	68.7	66.9	69.3	56.8	55.9	56.4	59.2
ENSMUSG00000015944	Gatsl2	protein_coding	-0.359428582356827	5.7476257860043	44.8607863159059	1.79323683463227e-07	2.44954250652993e-06	9	9.3	9.3	7.3	7.2	7	7.3
ENSMUSG00000026896	Ifih1	protein_coding	-0.421999198865016	6.25164990353859	44.7782506710374	1.82420490379306e-07	2.48964522748033e-06	11.3	11.1	11.9	8	8.6	8.5	9
ENSMUSG00000034574	Daam1	protein_coding	-0.433083784941206	5.49016884548279	44.5480263564839	1.9136384500622e-07	2.60710055976316e-06	7.3	6.8	7.8	5.8	5.2	5.7	5.1
ENSMUSG00000074656	Eif2s2	protein_coding	0.352725019295826	6.60783094034694	44.5506993020446	1.9125737013695e-07	2.60710055976316e-06	11.8	12.3	12.9	14.9	15.6	16.6	15.9
ENSMUSG00000021756	Il6st	protein_coding	-0.252384764154109	8.16357495938663	44.5253908141162	1.9226805265264e-07	2.61711346669698e-06	25	27	27.6	21.7	22.1	22.2	23
ENSMUSG00000025007	Aldh18a1	protein_coding	0.31221220648731	7.95654418013147	44.5131305743729	1.92759704987598e-07	2.62149808111102e-06	51.3	49.7	50.3	62.2	62.8	62.7	62.7
ENSMUSG00000028037	Ifi44	protein_coding	-0.703465533716111	3.66785864102937	44.4770104417909	1.9421597701312e-07	2.63898211999462e-06	3.5	3.4	3.5	2.4	2	2.4	1.8
ENSMUSG00000108502	Gm9240	processed_pseudogene	6.15088277119099	-0.862610449672441	46.1415212859301	1.95372810378565e-07	2.65237029577151e-06	0	0	0	1.1	1.2	0.7	0.8
ENSMUSG00000002227	Mov10	protein_coding	-0.487068546716037	5.9332402136829	44.414121578797	1.96779552630207e-07	2.66912475642183e-06	13.1	12.9	11.8	8.2	9.6	8.7	9.2
ENSMUSG00000029178	Klf3	protein_coding	0.32710386260019	6.23891007344868	44.3933287760962	1.97635056247171e-07	2.67603404093696e-06	6.7	6.3	6.3	7.3	8.2	8.3	8.3
ENSMUSG00000038267	Slc22a23	protein_coding	-0.414557162767358	5.53869744294148	44.3963092919822	1.97512182231167e-07	2.67603404093696e-06	6.5	6.7	6.6	4.8	5.1	4.9	5
ENSMUSG00000028270	Gbp2	protein_coding	-0.500009583540273	5.42865171824689	44.3886139582235	1.97829594586502e-07	2.67632460287933e-06	22.6	21.6	21.1	13.9	15.6	15.7	16.1
ENSMUSG00000039153	Runx2	protein_coding	0.305312546971336	6.2181420319557	44.3790334108599	1.98225527076418e-07	2.67933682271211e-06	7	7.1	7.1	8.6	8.7	8.5	9
ENSMUSG00000087500	Gm12426	antisense	1.13521741576868	1.6616451921995	44.3712798011038	1.98546576624502e-07	2.68133250161107e-06	10	12.1	11.2	28	23.4	23.5	23.3
ENSMUSG00000032291	Crabp1	protein_coding	0.461636874311439	7.56642979356882	44.3329996845734	2.00139764089525e-07	2.70048967898457e-06	42.7	45.6	42.8	65.2	57.7	61.9	56.4
ENSMUSG00000018604	Tbx3	protein_coding	0.417180249708417	5.21516502458708	44.2809678250128	2.02327171768441e-07	2.72762428688353e-06	6.4	5.9	5.6	8	7.8	7.5	8.7
ENSMUSG00000051457	Spn	protein_coding	0.958230910130929	3.32392594782718	44.2500320590418	2.0363977220055e-07	2.74292839506716e-06	0.6	0.8	0.7	1.3	1.3	1.3	1.5
ENSMUSG00000037855	Zfp365	protein_coding	-0.367709477088208	5.66728476297243	44.1568100255451	2.07650351904522e-07	2.79451470104406e-06	10.7	10.2	10.6	8	8	8.2	8.4
ENSMUSG00000047459	Dynlrb1	protein_coding	0.292580370965206	6.92583431659477	44.0577796543919	2.12003201974719e-07	2.85061348881311e-06	99.9	102.7	105.8	127.6	118	129.4	129.4
ENSMUSG00000028675	Pnrc2	protein_coding	0.29270043142517	6.46998567422391	44.0483153131487	2.12424266822605e-07	2.85379360371671e-06	42.7	41.7	42.2	51.5	54	50.5	50.5
ENSMUSG00000030770	Parva	protein_coding	0.257696714364297	7.72305080891047	43.9789664544839	2.15536899059467e-07	2.89309641506643e-06	17.6	18	19.4	22	22.1	22.3	21.3
ENSMUSG00000037331	Larp1	protein_coding	-0.255573322542463	8.19744813673177	43.9735099825138	2.15783860185109e-07	2.89389924548338e-06	41.5	44.2	44.7	35.9	37.4	35.7	36.6
ENSMUSG00000015094	Npdc1	protein_coding	0.390530829542282	6.20480614482818	43.9314252491927	2.17698789032538e-07	2.91705058475748e-06	16.7	15.2	14.7	21.4	20.7	20.5	18.9
ENSMUSG00000049288	Lix1l	protein_coding	0.250369057818495	7.88982216460234	43.9176296167214	2.18330449933333e-07	2.9229815994105e-06	67.1	64.3	66.5	78.5	78.2	80.6	76.5
ENSMUSG00000045983	Eif4g1	protein_coding	-0.197869592618327	10.2096526021576	43.7436482461715	2.26466395377936e-07	3.02928189595936e-06	159.9	159.8	161.5	138.5	139.7	139.3	142
ENSMUSG00000019467	Arhgef25	protein_coding	0.333794381619687	6.42401048800715	43.6975412485233	2.28676260062535e-07	3.05611700905813e-06	40.8	44.1	37.5	51.5	52.6	49.7	51.6
ENSMUSG00000025348	Itga7	protein_coding	0.59091738050422	4.5916150778868	43.6935663678813	2.28867845598481e-07	3.05611700905813e-06	2.6	2.9	2.8	4	4.3	3.9	4.2
ENSMUSG00000002365	Snx9	protein_coding	-0.287774222127913	7.27826430446671	43.6164181033767	2.32620405697742e-07	3.10354558524952e-06	71.2	65.8	70.5	58.6	52.1	59.1	57.3
ENSMUSG00000030605	Mfge8	protein_coding	-0.259335245264045	7.78157155903625	43.5809716227983	2.34366493320749e-07	3.12414576398168e-06	39.4	40	40.5	32.8	32.7	34.2	33.8
ENSMUSG00000030753	Prkrir	protein_coding	0.349688087566735	6.47941206703768	43.5721937194441	2.34801045988337e-07	3.12724252723312e-06	17.4	17	18.3	21.3	21.6	22.3	24.5
ENSMUSG00000052135	Foxo6	protein_coding	1.20386120924165	1.85171323188593	43.2045140394715	2.53797214381274e-07	3.37733762992913e-06	0.9	0.9	0.8	1.7	1.9	2.3	2.1
ENSMUSG00000059743	Fdps	protein_coding	0.621312437539191	4.1634036740928	43.0753212599021	2.60855438741892e-07	3.46827828827676e-06	3	2.8	2.6	4.2	3.9	4.8	4.3
ENSMUSG00000028793	Rnf19b	protein_coding	-0.364700477103102	6.22820763058947	43.0399867590135	2.62822108396217e-07	3.49142462382363e-06	26.5	26.3	26.5	21.7	19.3	19.9	21.6
ENSMUSG00000018932	Map2k3	protein_coding	-0.280566134108891	6.87214502982727	43.021512119843	2.63856668094695e-07	3.50215936373242e-06	45	44.3	40.9	35.8	34.5	36.7	35.9
ENSMUSG00000027253	Lrp4	protein_coding	0.532911162960662	5.0052886610736	42.9160099156828	2.69848459726175e-07	3.57861640887293e-06	2	2	2.5	3	3.4	3	3.3
ENSMUSG00000035671	Zswim4	protein_coding	-0.338780329900831	6.36312888689423	42.833261637562	2.74649440751945e-07	3.6391639266044e-06	16.4	16.7	17	13.1	13.4	13.1	13.2
ENSMUSG00000003948	Mmd	protein_coding	-0.37017482668771	6.24887392895177	42.7461617084665	2.79801407487468e-07	3.70425442121466e-06	31.4	32	30.9	22.5	23.9	24.3	26.7
ENSMUSG00000024052	Lpin2	protein_coding	0.357232897246807	6.04227472270536	42.7377628354801	2.80303619263328e-07	3.70455971339217e-06	4.1	4	4.3	5.4	5.3	5.2	5.2
ENSMUSG00000031530	Dusp4	protein_coding	0.358353401345007	6.62744031585374	42.7409025726738	2.80115765874268e-07	3.70455971339217e-06	25.1	27.4	26.4	36.3	31.4	33.6	33.9
ENSMUSG00000047230	Cldn2	protein_coding	5.01544263398906	-1.28202212615779	42.675730942521	2.84042712835931e-07	3.75077068196584e-06	0	0	0	0.2	0.4	0.3	0.2
ENSMUSG00000031987	Egln1	protein_coding	0.38709170099631	6.79971832125841	42.6327452657579	2.86664924274417e-07	3.7821670000472e-06	30.8	28.1	28	37.3	38.2	39.6	36.3
ENSMUSG00000036103	Colec12	protein_coding	-0.263122293183177	7.90412779290758	42.5482518395486	2.91894699359774e-07	3.84788383307774e-06	84.1	83.1	90.6	70.3	70.2	74.2	71.8
ENSMUSG00000055675	Kbtbd11	protein_coding	-0.939437732672459	3.05837966507262	42.4794762779422	2.96226684557224e-07	3.90166373365277e-06	1.6	1.4	1.4	0.9	0.7	0.7	0.8
ENSMUSG00000028514	Usp24	protein_coding	-0.395658747501784	7.07948463622967	42.3312235719644	3.05799541699332e-07	4.02432196876321e-06	9.4	10.9	12.3	8.3	8.7	7.9	8.2
ENSMUSG00000024942	Capn1	protein_coding	0.282848826376033	6.94596166164549	42.2884045389288	3.08625398372774e-07	4.05805657741343e-06	39.9	39.4	39.1	50.3	48.6	49.1	44.1
ENSMUSG00000061740	Cyp2d22	protein_coding	0.609831802973592	3.89023355122772	42.2679356094822	3.09986074200533e-07	4.0724848473771e-06	6.4	6.6	6.1	9.5	11.2	8.9	9
ENSMUSG00000032763	Ilvbl	protein_coding	0.39953940898509	5.33312258522969	42.2525459375127	3.11013316305085e-07	4.08251180817107e-06	16.8	17.2	16.2	22.7	21.1	22.7	21.9
ENSMUSG00000096965	3300005D01Rik	lincRNA	-1.01566217270582	3.7738563162583	42.2408546129781	3.11796123377292e-07	4.08931590821295e-06	7.2	7.9	8.3	4.3	2.9	4.7	3.7
ENSMUSG00000030116	Mfap5	protein_coding	2.27483938373644	0.289434921756627	42.2327992482011	3.12336702183163e-07	4.0929342592019e-06	0.2	0.3	0.1	0.6	0.8	1.2	1.2
ENSMUSG00000022241	Tars	protein_coding	0.256169391277406	8.03085836199112	42.1778785046387	3.16049049689404e-07	4.13496394390431e-06	78.4	79.5	80.5	95.4	93.2	94.8	96.4
ENSMUSG00000063382	Bcl9l	protein_coding	-0.298286731509559	6.92857539496298	42.1774403057582	3.16078858028513e-07	4.13496394390431e-06	23.5	23.1	23.5	19.3	19.4	17.8	19.6
ENSMUSG00000026072	Il1r1	protein_coding	-0.307609226921669	6.16958743367554	42.1600455648943	3.17264553736884e-07	4.14696685919987e-06	15.6	15.4	15.9	12.4	12.6	12.7	12.8
ENSMUSG00000032244	Fem1b	protein_coding	0.30721196371129	7.29492544775324	42.077263392782	3.22972656761952e-07	4.21801198607269e-06	21.5	21.8	22.5	26.1	28	26.9	27.5
ENSMUSG00000002997	Prkar2b	protein_coding	-0.317595759846236	7.35187141355203	42.0654615044166	3.23795310846592e-07	4.22518725031295e-06	49.3	50.2	51.3	38.7	37.5	41	44.4
ENSMUSG00000028217	Cdh17	protein_coding	2.39767790522181	0.53430540290756	42.0274615755912	3.26459316301542e-07	4.25635784820468e-06	0.1	0.1	0.1	0.3	0.4	0.4	0.4
ENSMUSG00000028020	Glrb	protein_coding	0.644365983027589	3.44834954448038	41.9859087358792	3.29399165507547e-07	4.29106933129165e-06	2.2	2	2.3	3.4	3.3	3.4	3.3
ENSMUSG00000025268	Maged2	protein_coding	0.253452988760434	7.10961002497123	41.9627812279408	3.3104764234603e-07	4.30891388349888e-06	45.6	44.5	45.7	55.1	54.1	53.9	52.9
ENSMUSG00000024427	Spry4	protein_coding	0.625125301574842	3.81743699876449	41.9329712401406	3.33185415326588e-07	4.33309173859969e-06	2.9	4.1	3.2	5.4	4.9	5.2	5.2
ENSMUSG00000051950	B3glct	protein_coding	0.302449326966986	6.52333164935879	41.7663643718778	3.45407472016508e-07	4.48449684281382e-06	15.2	15.5	16.4	18	19.3	20.4	19.6
ENSMUSG00000068699	Flnc	protein_coding	-0.302105889549635	8.55041719443759	41.769843448421	3.45147422113984e-07	4.48449684281382e-06	42.1	45.8	51.1	37.6	40.1	35.7	36.9
ENSMUSG00000031897	Psmb10	protein_coding	-0.393616574413897	5.71555041431546	41.6629420767861	3.53234137452896e-07	4.58226465388769e-06	29.7	28.9	31.1	22.4	22.2	24	22.3
ENSMUSG00000053646	Plxnb1	protein_coding	0.544528442755193	4.71676493800076	41.6288147128937	3.55858095834003e-07	4.61243397810661e-06	2	2.1	1.9	3	3	2.8	2.8
ENSMUSG00000025375	Aatk	protein_coding	1.45383390353008	2.12711712267168	41.6028971792163	3.5786470213711e-07	4.63455769610229e-06	0.3	0.4	0.4	0.9	1.3	1	0.8
ENSMUSG00000002845	Tmem39a	protein_coding	0.31399454193464	5.96301263383545	41.5228233257809	3.64140805053405e-07	4.71189060128937e-06	16.6	16	16.8	20.2	21.4	20	20.4
ENSMUSG00000006800	Sulf2	protein_coding	-0.347069846066877	5.73634982242576	41.5110365816005	3.65074499994853e-07	4.72002256974951e-06	9.4	8.9	9.8	7.2	7.3	7.5	7.5
ENSMUSG00000027952	Pmvk	protein_coding	0.390301910020148	5.63612145078987	41.448164798186	3.70098233086122e-07	4.78097658998389e-06	22.1	23.2	25.1	31.5	30.5	31.3	30
ENSMUSG00000040253	Gbp7	protein_coding	-0.475223851487319	4.53519650419358	41.4163282388416	3.72670174510919e-07	4.81018272826572e-06	6.6	5.8	6.1	4.2	4.3	4.8	4.4
ENSMUSG00000004317	Clcn5	protein_coding	-0.386684267384382	6.55196463880932	41.3833697170958	3.75352837511209e-07	4.84076807876216e-06	6.1	6.3	6.7	4.6	5.2	4.6	5
ENSMUSG00000062345	Serpinb2	protein_coding	-2.04081688218188	0.601676072581958	41.362146440625	3.77091199340805e-07	4.8591343461724e-06	1.4	1.9	1.4	0.1	0.3	0.6	0.5
ENSMUSG00000019944	Rhobtb1	protein_coding	-0.79993666613178	3.23349707923637	41.3471308718094	3.78326281446551e-07	4.86835353748638e-06	2	2.1	1.6	1	1.1	1.1	1.2
ENSMUSG00000035305	Ror1	protein_coding	-1.32511927614873	1.24975658561838	41.3457955022734	3.78436328788633e-07	4.86835353748638e-06	1	1	0.8	0.3	0.4	0.3	0.5
ENSMUSG00000035021	Baz1a	protein_coding	-0.354100985525549	6.66597975473873	41.3073771746208	3.81617027607074e-07	4.9051904388098e-06	12.4	12.7	14.6	10.2	10.5	10.7	10
ENSMUSG00000046561	Arsj	protein_coding	-0.389997885261295	5.6069551616455	41.2987215148959	3.82337566009807e-07	4.91037025183526e-06	12.5	11	12.1	8.3	9.4	9.4	9
ENSMUSG00000089812	Gm15867	antisense	1.37298487368972	1.80241611119633	41.2786003197395	3.84018160431297e-07	4.92786125705323e-06	5	3.6	4.9	9.1	12.6	14	10.7
ENSMUSG00000054000	Tusc1	protein_coding	-0.735471725177528	3.4708016785511	41.2285520453664	3.88232619829128e-07	4.97781177480746e-06	10.7	11.9	11.6	7.5	6.8	6.3	6.9
ENSMUSG00000005803	Sqrdl	protein_coding	-0.424370148521668	4.88918193456737	41.1952302710952	3.91065899464697e-07	5.00948831460826e-06	9.9	10.5	10.3	7.9	7.2	7.3	8.2
ENSMUSG00000020780	Srp68	protein_coding	0.263489223092754	7.19714244988754	41.1918904687326	3.91351088666286e-07	5.00948831460826e-06	65.4	60.2	63.5	78.2	74.2	77.2	73.4
ENSMUSG00000050777	Tmem37	protein_coding	-1.08476636369992	2.38003061960178	41.1080688121896	3.98581802866816e-07	5.09782499398641e-06	4.6	6.7	4.8	3.1	2.6	2.3	2.1
ENSMUSG00000020484	Xbp1	protein_coding	0.342559122888609	6.23955325696313	41.0963190115868	3.99606703749081e-07	5.10670947113391e-06	26.2	26	24.6	32.7	32.7	33.2	31.2
ENSMUSG00000027351	Spred1	protein_coding	0.294233254287299	7.45021662127248	41.0190635255901	4.06415828601695e-07	5.18943679411066e-06	26.9	25.6	27.4	31.2	33.2	32.6	33.7
ENSMUSG00000073155	1810058I24Rik	lincRNA	0.338832878791608	6.02641299101616	40.9732076140057	4.10515873847597e-07	5.23746448622557e-06	17.3	17.4	16.9	20.9	21.9	20.6	23.6
ENSMUSG00000063870	Chd4	protein_coding	-0.259380884747746	9.07128031694189	40.967696754132	4.11011568007205e-07	5.23946568515697e-06	68.7	72.9	78.5	63.7	62.5	57.3	62
ENSMUSG00000022421	Nptxr	protein_coding	-0.336799980390261	7.12663050888359	40.9508505164005	4.12530824118334e-07	5.25017624143358e-06	21	22	23.4	19.4	18.6	16.8	15.5
ENSMUSG00000089665	Fcor	protein_coding	-2.8533067154026	-0.267617313151527	40.954210479903	4.12227332919324e-07	5.25017624143358e-06	3.9	5.7	4.7	0.3	0.7	0.8	0.6
ENSMUSG00000026833	Olfm1	protein_coding	-0.987800586229729	3.6874329513099	40.9094124597905	4.16293393084745e-07	5.2937045536755e-06	3	2.8	2.9	1.5	1.2	1.6	1.5
ENSMUSG00000051483	Cbr1	protein_coding	0.413292126334335	4.71708726382403	40.8827836454578	4.18730581057638e-07	5.32032126121138e-06	20.5	21.7	21.7	30.4	28.4	28.3	26.6
ENSMUSG00000046994	Mars2	protein_coding	-0.685864111487363	4.03256157555829	40.8685939612023	4.20035492425925e-07	5.33251955614293e-06	1.5	1.4	1.4	1	1	0.8	0.8
ENSMUSG00000012705	Retn	protein_coding	-3.81611768666993	-0.842913257035176	43.1555061945821	4.21305169114293e-07	5.34425088598385e-06	0.9	0.7	0.9	0	0	0.1	0.1
ENSMUSG00000038290	Smg6	protein_coding	0.281918983942682	6.25806047692001	40.836309153539	4.23020646760476e-07	5.36161332857151e-06	10.2	10.1	10.5	12.3	13.3	12.1	12.2
ENSMUSG00000028634	Hivep3	protein_coding	-0.496669610323842	5.60991326704701	40.7532736707969	4.30802741072691e-07	5.45577623686079e-06	2.6	3	3.5	2.3	2.1	2	2.2
ENSMUSG00000020000	Moxd1	protein_coding	3.58239010871616	-0.400038991847742	40.7141879346869	4.34518557730186e-07	5.49833098050889e-06	0	0.1	0	0.4	0.5	0.3	0.5
ENSMUSG00000037921	Ddx60	protein_coding	-0.638123117581047	4.50375057051443	40.6681872308294	4.38935587074008e-07	5.54968191571985e-06	3.2	3.1	3.2	1.9	2.3	2	1.8
ENSMUSG00000001248	Gramd1a	protein_coding	0.434092527296823	5.04513056205089	40.6586710313063	4.39855302258723e-07	5.55676678008712e-06	6.2	6.3	6.1	9.5	8.2	7.9	8.2
ENSMUSG00000026879	Gsn	protein_coding	-0.242937354201967	8.10541085544902	40.5787526289215	4.47660761192953e-07	5.65075783700133e-06	103	97.1	100.3	84.6	82.6	87.5	83.7
ENSMUSG00000034993	Vat1	protein_coding	-0.301241413900102	8.83450899845645	40.5683946884301	4.48683157967904e-07	5.65904377786109e-06	131.8	122.4	123.5	100.9	98.2	106.3	103.5
ENSMUSG00000004043	Stat5a	protein_coding	-0.407992573327281	5.08522482361234	40.5413086678594	4.51368509816624e-07	5.68827324147878e-06	6.7	6.4	6.1	5.2	4.5	4.6	5.1
ENSMUSG00000061436	Hipk2	protein_coding	-0.573441789316055	5.36646895725476	40.5365691884544	4.51840148126211e-07	5.68957997595733e-06	3.9	4.8	5.7	3	3.3	3.1	3.7
ENSMUSG00000040296	Ddx58	protein_coding	-0.320920333389884	6.08655949145203	40.4477625986232	4.60775368888296e-07	5.79737146388912e-06	14.5	13.8	13.5	10.5	11.3	11.7	11
ENSMUSG00000025047	Pdcd11	protein_coding	-0.3157528489514	7.02624072870019	40.428650613375	4.62722829324061e-07	5.81714073970566e-06	20.7	20.7	21.3	15.6	18.6	15.9	17
ENSMUSG00000014498	Ankrd52	protein_coding	-0.31056241379693	7.217141045338	40.4110479736922	4.64524255057196e-07	5.83030726943946e-06	19	19.4	18.5	16.1	16	13.6	15.5
ENSMUSG00000020483	Dynll2	protein_coding	-0.23142579835443	7.63678126809526	40.4132251807234	4.64301038598143e-07	5.83030726943946e-06	90.2	85.3	85.5	73	75	74.3	74
ENSMUSG00000020592	Sdc1	protein_coding	0.275972967713672	8.57434351262614	40.3060789713713	4.7542301236981e-07	5.96225956226632e-06	104.9	102.3	104.7	124.9	123.6	130.7	124.3
ENSMUSG00000038677	Scube3	protein_coding	2.17644186035103	-0.357193927159964	40.2984468417673	4.76226004246378e-07	5.96749003538229e-06	0	0.1	0	0.2	0.2	0.2	0.2
ENSMUSG00000025231	Sufu	protein_coding	0.316584797642157	6.07195048685352	40.2158286429579	4.85011563729146e-07	6.07265895542007e-06	10.1	10.3	9.8	11.9	12.7	12.5	13.1
ENSMUSG00000022475	Hdac7	protein_coding	-0.268907141516137	6.99490482780129	40.1547683334177	4.91615645121526e-07	6.15036627873313e-06	30.6	31.3	28.8	25.1	25.9	24.1	25.2
ENSMUSG00000028173	Wls	protein_coding	0.209706337134079	9.38803497610267	40.0490858045911	5.0327351850647e-07	6.29112240635857e-06	61	57.9	61.1	68.9	69.8	68.8	70.1
ENSMUSG00000025283	Sat1	protein_coding	-0.365493867200941	6.32980395221417	40.029774943561	5.05435369827426e-07	6.31304291085742e-06	18.9	19.5	18.8	16.2	12.9	15.1	15.5
ENSMUSG00000017057	Il13ra1	protein_coding	-0.261824205906051	7.09741030422613	39.8512346187166	5.25898317233211e-07	6.56332984614782e-06	39.1	38.8	37.4	31.7	31.7	32.3	32.5
ENSMUSG00000025083	Afap1l2	protein_coding	-0.491968384718836	4.15350887351228	39.8389085020771	5.27343266080727e-07	6.57605558339217e-06	3.9	4.4	4.1	2.7	3	2.9	3.1
ENSMUSG00000110340	1600027J07Rik	lincRNA	2.77228921380387	-0.601126526253364	39.830798675744	5.28296261513799e-07	6.58263101675091e-06	0.5	0.6	0.3	3.9	3.7	3.8	2.3
ENSMUSG00000022479	Vdr	protein_coding	-0.39267129761246	5.23123058172606	39.7852279295529	5.33685591159303e-07	6.64442857978768e-06	11.8	12.8	11.8	9.2	9.4	9.4	8.8
ENSMUSG00000029447	Cct6a	processed_transcript	-0.236049964080064	8.74455895980192	39.7412755326992	5.38939085390025e-07	6.70443690859691e-06	102.2	100	103.8	81.8	86.7	88.1	89.7
ENSMUSG00000031561	Tenm3	protein_coding	0.393146462688806	7.1981495252546	39.7059136520158	5.43205799788231e-07	6.75208302421657e-06	8.5	10.3	10.9	13.3	13.3	12.4	13.1
ENSMUSG00000023191	P3h3	protein_coding	0.308495349447986	5.84141005557247	39.6963783233095	5.44362473198177e-07	6.76102564101479e-06	15.5	15.5	15.7	19.6	19.1	19.7	19
ENSMUSG00000039081	Zfp503	protein_coding	-0.269668137514399	6.7057763644494	39.6887837911255	5.4528559864354e-07	6.76705554721112e-06	42.3	43.6	45.1	34.5	35.4	37.4	37.6
ENSMUSG00000028965	Tnfrsf9	protein_coding	-1.35998849948728	2.41309181047653	39.6847286437711	5.45779190500506e-07	6.76774949696016e-06	1.3	1.7	1.3	0.7	0.7	0.3	0.6
ENSMUSG00000110344	RP23-220F20.2	protein_coding	-0.898742980777026	2.68025724054268	39.6117699880623	5.54741562100652e-07	6.87337241567498e-06	3.9	4.7	4.8	2.8	2.6	2.1	2.1
ENSMUSG00000085996	A830012C17Rik	processed_transcript	3.32424681229243	-1.08393065091692	39.4876462349277	5.70351632201313e-07	7.06112673236902e-06	0.1	0	0.1	0.7	0.5	0.8	1.1
ENSMUSG00000047497	Adamts12	protein_coding	0.514934315131273	3.95748456271333	39.4365678782893	5.76910767593592e-07	7.13661695943977e-06	3	3	3.5	4.4	4.8	4.7	4.2
ENSMUSG00000042804	Gpr153	protein_coding	-0.264291052318919	7.61280393501974	39.3875068174494	5.83286614799177e-07	7.20972096294138e-06	53.1	49.9	48.9	42.1	42.7	43.1	40.5
ENSMUSG00000035692	Isg15	protein_coding	-0.359188377369718	6.21277765791019	39.3812118632134	5.84110112542417e-07	7.2141331231976e-06	115.1	113.9	112.8	86	90.1	93.5	84.9
ENSMUSG00000058290	Espl1	protein_coding	-0.294162308888729	7.17885405910822	39.3589487174282	5.87032506183383e-07	7.24444025787202e-06	19.4	20.7	19.4	16.7	17.3	15.3	15.3
ENSMUSG00000010755	Cars	protein_coding	0.361339877571014	6.60975097789868	39.3253736358369	5.91469289769636e-07	7.29337290885796e-06	12.3	12.4	11.7	14.5	16.2	15.7	15.8
ENSMUSG00000048490	Nrip1	protein_coding	0.443475020282871	5.1089874609534	39.3026254325068	5.94495661608437e-07	7.3248497334273e-06	2.3	2.3	2.5	3.1	3.4	3	3.3
ENSMUSG00000027828	Ssr3	protein_coding	0.233509950678516	9.49364233029671	39.2975998855713	5.95166473310161e-07	7.32727641464571e-06	150.9	151.9	155.9	169.5	176.4	186.9	186.1
ENSMUSG00000040118	Cacna2d1	protein_coding	-0.30691144016034	7.12501709070887	39.2772010980509	5.97897606994003e-07	7.35504430942583e-06	11.5	12.8	13.3	9.7	10.3	9.6	10.9
ENSMUSG00000057706	Mex3b	protein_coding	-0.389472662549921	5.53802519276468	39.2315553052182	6.0405750607268e-07	7.42491352655155e-06	12	13.1	12.1	8.6	8.9	9.9	10.4
ENSMUSG00000053117	E330013P04Rik	lincRNA	2.58488988922153	-0.702003784596276	39.2019207762116	6.08092881953489e-07	7.46857842227704e-06	0	0.1	0	0.2	0.3	0.4	0.4
ENSMUSG00000029581	Fscn1	protein_coding	-0.266969057563334	8.25359541328528	38.9918833687658	6.37530836858492e-07	7.82392010344672e-06	104.7	97.4	96	84.9	80.3	82.4	82.9
ENSMUSG00000031672	Got2	protein_coding	-0.2791307382249	6.72829819764108	38.9805095412421	6.3916771110304e-07	7.83778772148002e-06	24.2	22.9	23.3	19	19.5	19.7	19.3
ENSMUSG00000086841	2410006H16Rik	processed_transcript	0.377796248946729	6.12892144516704	38.9542264999417	6.42967422284955e-07	7.87813411314759e-06	136.8	133.3	137.7	172	173.8	199.1	159.8
ENSMUSG00000040990	Sh3kbp1	protein_coding	0.251487355091899	7.49883541170852	38.9422572635587	6.4470577588126e-07	7.8931792655993e-06	16.1	15.7	15.9	19	18.3	18.3	20.2
ENSMUSG00000031584	Gsr	protein_coding	-0.246460133533742	7.0489829512735	38.9209909463854	6.47806764279419e-07	7.92487025004165e-06	51.8	49.1	49.4	41.4	41.3	43.7	42.6
ENSMUSG00000055407	Map6	protein_coding	0.381571725708762	6.03225811660382	38.884111911011	6.53222111229984e-07	7.98480119047371e-06	4.2	4.3	4.2	5.7	5.5	5.2	5.6
ENSMUSG00000026623	Lpgat1	protein_coding	-0.283270061450002	6.9150678921346	38.8655353840933	6.5596816283005e-07	8.01203451962169e-06	16.2	16	17.9	13.4	14	13.4	14.2
ENSMUSG00000064246	Chil1	protein_coding	-2.15929501719389	-0.220923023188399	38.8425279423082	6.59386280611328e-07	8.04742703795814e-06	0.7	0.6	0.8	0.1	0.2	0.1	0.1
ENSMUSG00000072596	Ear2	protein_coding	-4.80201168910859	-1.07218010014282	40.9358104269928	6.61032168299011e-07	8.06115174953282e-06	1.2	1.6	1.6	0	0	0.1	0
ENSMUSG00000025085	Ablim1	protein_coding	0.364544759934829	5.83019444397396	38.8195837870602	6.62813912971966e-07	8.07015081597285e-06	5.2	5.2	5.4	6.5	7	6.5	7.4
ENSMUSG00000051243	Islr2	protein_coding	1.6958752437707	0.916735109036285	38.8213606661587	6.6254778723449e-07	8.07015081597285e-06	0.2	0.1	0.2	0.7	0.5	0.5	0.6
ENSMUSG00000036273	Lrrk2	protein_coding	-0.421886021797813	6.67683318277874	38.7888013282629	6.67442379526549e-07	8.12011134116367e-06	7.9	9.1	9.7	6.4	7.2	6.5	6.5
ENSMUSG00000037962	Rflna	protein_coding	2.18592322561374	-0.348979691470444	38.7815336002249	6.68540179241963e-07	8.12707294938559e-06	0.3	0.2	0.2	1.1	1.4	1.2	0.7
ENSMUSG00000020260	Pofut2	protein_coding	0.239813973797605	7.59552563942076	38.7717176386068	6.70025949723394e-07	8.13873626125126e-06	96.4	89.2	92.1	112.2	105.9	108.9	110.5
ENSMUSG00000058006	Mdn1	protein_coding	-0.748083509411849	6.88709614822894	38.7432931318553	6.74348250831004e-07	8.18480926420707e-06	2.9	3.8	5.6	2.6	2.6	2.3	2.3
ENSMUSG00000010154	Spire2	protein_coding	-0.716661601040928	3.60936318486307	38.6902386646316	6.82495570202346e-07	8.27475896602754e-06	4.8	4.8	4.3	3.2	2.8	2.4	3
ENSMUSG00000019920	Lims1	protein_coding	0.261020308267953	7.68908404464732	38.6880786255562	6.82829492378655e-07	8.27475896602754e-06	39.3	37.8	39.8	43.4	46	47.7	49.5
ENSMUSG00000027955	Fam198b	protein_coding	0.303672160664029	6.96387020611844	38.6301928713968	6.9184328805852e-07	8.3774258130375e-06	14.3	12.8	14.4	16.3	17	16.8	18.3
ENSMUSG00000059824	Dbp	protein_coding	0.525009448105896	4.43859951187203	38.6221651343226	6.93103325338338e-07	8.3861163690976e-06	6.5	7.4	6.4	10	9.5	9.4	10.1
ENSMUSG00000025366	Esyt1	protein_coding	0.311600433291801	7.21974295607625	38.5597353894158	7.02986223676789e-07	8.49295033506853e-06	37	37.6	38.9	45.8	48.3	48.1	45.5
ENSMUSG00000037465	Klf10	protein_coding	0.36805747973786	7.03808714568538	38.5594513994825	7.03031522271728e-07	8.49295033506853e-06	40.5	34.9	35.7	47.5	51.5	46.2	45.7
ENSMUSG00000023367	Tmem176a	protein_coding	-0.441416932183176	4.91324946222076	38.5095492516065	7.11039824609044e-07	8.58298892110043e-06	10.4	10.6	10.1	8	7.1	8	7.5
ENSMUSG00000029378	Areg	protein_coding	-0.633315916299516	3.90593923935096	38.4295697798156	7.24078467595671e-07	8.73118391739006e-06	11.4	13.4	13.1	8.1	7.1	9.4	8.1
ENSMUSG00000034361	Cpne2	protein_coding	-0.371036636935286	5.84223393661125	38.4273374457232	7.24446030266536e-07	8.73118391739006e-06	18.4	17.8	17.9	14.4	12.5	15.7	13.4
ENSMUSG00000024349	Tmem173	protein_coding	0.389140131071384	4.87579699890568	38.4224985901941	7.25243450144364e-07	8.73398712584292e-06	12.5	13.5	13.8	18.2	17.2	16.7	17.7
ENSMUSG00000003464	Pex19	protein_coding	0.308820316888327	6.26851647710526	38.4044331121715	7.28228831725724e-07	8.7631147276069e-06	22.2	22.3	22.2	26.6	27.6	28.8	27.2
ENSMUSG00000091393	5330438I03Rik	antisense	1.72593804415382	0.753699441341642	38.3848181797852	7.3148510738442e-07	8.7954542888688e-06	0.2	0.3	0.2	0.8	0.7	0.8	1
ENSMUSG00000028532	Cachd1	protein_coding	0.373992497939352	5.42342996438214	38.3274968736674	7.41090302395524e-07	8.90402435582128e-06	6.7	7.4	7.1	9.1	9.3	8.5	9.7
ENSMUSG00000032036	Kirrel3	protein_coding	1.34936039509048	4.74148691989508	38.2941364317203	7.46742260954111e-07	8.96496551330234e-06	0.2	0.2	0.1	0.4	0.4	0.5	0.4
ENSMUSG00000066191	Anks6	protein_coding	0.407814897406064	4.50267715032176	38.2778703627084	7.49514724544027e-07	8.99126934493738e-06	5.8	6	5.7	7.1	8.3	7.7	7.7
ENSMUSG00000022304	Dpys	protein_coding	4.95139063524001	-0.971819635234751	38.1673611968526	7.68643404621143e-07	9.21359144624554e-06	0	0	0	0.4	0.3	0.1	0.5
ENSMUSG00000057346	Apol9a	protein_coding	-0.554113417825349	4.32172056872852	38.1618176414232	7.6961657962836e-07	9.21811089914278e-06	12.8	12.5	12.1	10.1	7.9	9.2	6.9
ENSMUSG00000006221	Hspb7	protein_coding	-1.15531715808407	1.39740586699	38.0571944478217	7.88231739106797e-07	9.43376732338112e-06	2.2	2.1	2.4	0.9	0.9	1.1	1.1
ENSMUSG00000034675	Dbn1	protein_coding	0.269425079369496	6.84320761852179	38.0310838674121	7.92951945190191e-07	9.48292028497751e-06	27.2	26.3	25.2	31.5	32	31.6	31.1
ENSMUSG00000022906	Parp9	protein_coding	-0.37098557685213	5.74164308369218	37.8909298015896	8.18809003776691e-07	9.78457776305949e-06	12.4	11.5	11.8	8.5	8.9	9.7	9.7
ENSMUSG00000039202	Abhd2	protein_coding	-0.26415760661913	7.17082440906022	37.8648207336402	8.23724432357606e-07	9.83571497879974e-06	14.1	14.5	15.2	11.7	12.8	11.4	12.8
ENSMUSG00000069793	Slfn9	protein_coding	-0.27960466008772	7.36689491795813	37.7871750471341	8.3852921852915e-07	1.00047664399045e-05	27.3	27.1	30.2	22.6	23.6	23.4	23.2
ENSMUSG00000029821	Dfna5	protein_coding	-0.468557745974461	4.17455601891138	37.7690456461316	8.42026660674278e-07	1.00350688667425e-05	2.2	2.1	2.2	1.5	1.5	1.7	1.4
ENSMUSG00000040774	Cept1	protein_coding	0.360617576502329	5.49431809523635	37.7672862575743	8.42366900926845e-07	1.00350688667425e-05	15.2	16.3	14.6	20.3	20.1	19	19.4
ENSMUSG00000041891	Lman1	protein_coding	0.216667063591489	8.58203847685796	37.7638358170222	8.43034591818245e-07	1.00352916807433e-05	69.5	67.4	71.6	78.8	82.3	81.1	80.9
ENSMUSG00000040511	Pvr	protein_coding	-0.347585242846209	5.74990050723762	37.7344026006265	8.48753169361823e-07	1.00955925060322e-05	6.2	6.4	6.6	5	5.3	5	4.9
ENSMUSG00000085183	Gm12603	lincRNA	-0.827961837423694	3.24347622354123	37.721675065117	8.51238797171816e-07	1.01173754962858e-05	12.5	14.7	15.3	7.4	8.7	8.9	6.6
ENSMUSG00000005360	Slc1a3	protein_coding	-1.4256771507603	2.92134473084799	37.7110741402782	8.53315032156811e-07	1.01342629356688e-05	0.8	0.8	0.6	0.2	0.4	0.2	0.3
ENSMUSG00000015766	Eps8	protein_coding	-0.239313533258643	7.74691054441984	37.6809338896648	8.59247677702515e-07	1.01968893632494e-05	12	11.3	11.6	9.6	10	9.8	10
ENSMUSG00000008461	Fut1	protein_coding	2.90646767344133	-0.910689189839322	37.5845919020872	8.78507902902296e-07	1.04174598946152e-05	0	0.1	0.1	0.3	0.4	0.5	0.4
ENSMUSG00000039840	Epg5	protein_coding	-0.428362273496574	5.50789481893914	37.5465607163864	8.8623717106211e-07	1.05010615909068e-05	4.7	5.4	6	4.2	4.3	3.8	3.7
ENSMUSG00000030849	Fgfr2	protein_coding	0.945776091700858	2.40056781472513	37.5292795751115	8.89773232239964e-07	1.05348878178611e-05	0.4	0.5	0.4	0.6	0.9	0.8	0.8
ENSMUSG00000035441	Myo1d	protein_coding	-0.423133938011895	5.34542751857121	37.4856038442987	8.98777368870206e-07	1.06333545943688e-05	4.7	4.7	4.4	3.2	3.8	3.4	3.3
ENSMUSG00000038807	Rap1gap2	protein_coding	0.72448547594055	3.06367085611494	37.4808693969166	8.99759237227412e-07	1.06368326339812e-05	1.2	1.2	1.1	1.7	2.2	1.9	1.9
ENSMUSG00000021895	Arhgef3	protein_coding	0.497342054622861	4.37140339366787	37.4774971538779	9.00459297889128e-07	1.0636976411963e-05	5.7	6.7	7.2	8.9	9	9.6	9.3
ENSMUSG00000096956	Snhg18	lincRNA	0.423914410395198	4.95247474670793	37.3283129631055	9.32017784483785e-07	1.10013671766968e-05	17.5	19	19.2	23.2	24.8	25.3	26.2
ENSMUSG00000057969	Sema3b	protein_coding	0.66789250517165	3.63296029037807	37.2734993916203	9.4390754097881e-07	1.11332130481734e-05	1.6	1.5	1.8	2.8	2.6	2.8	2.3
ENSMUSG00000025403	Shmt2	protein_coding	0.234203207587313	8.59291522304644	37.2550659951691	9.47942229438802e-07	1.11698338129809e-05	141.1	136.5	137.5	165.7	163.6	163.3	158.3
ENSMUSG00000109946	D2Bwg1423e	protein_coding	0.599977430181598	3.76202072640477	37.2527198119778	9.48457077956666e-07	1.11698338129809e-05	6.3	6.1	6.1	9	8.9	10.5	9
ENSMUSG00000039765	Cc2d2a	protein_coding	-0.346861054961071	5.39193063068952	37.2478106948991	9.495353037444e-07	1.11740216147638e-05	8.2	8.9	8.7	7.1	7	6.3	6.6
ENSMUSG00000090394	4930523C07Rik	protein_coding	-0.68232738236484	3.52898726229609	37.2358464857216	9.52168569285347e-07	1.11964886592086e-05	1.2	1.2	1.2	0.7	0.8	0.8	0.8
ENSMUSG00000032018	Sc5d	protein_coding	0.310929368878205	6.63671452651599	37.0981976367098	9.83030833843926e-07	1.15506122976661e-05	15.1	14	14.7	18.1	17	18.6	19
ENSMUSG00000097558	Gm26902	lincRNA	1.21760352597249	2.0057046443391	37.0889161812305	9.85149862259233e-07	1.1566721579434e-05	0.5	0.5	0.4	1.4	1	0.9	1.4
ENSMUSG00000026875	Traf1	protein_coding	-0.854761275432446	2.93112205079283	37.0584247397545	9.92145644745259e-07	1.16319124964338e-05	1.2	1.3	1	0.6	0.6	0.7	0.6
ENSMUSG00000041926	Rnpep	protein_coding	-0.351457390891132	5.41477446797071	37.0581595308202	9.92206724619811e-07	1.16319124964338e-05	7.5	7.2	6.8	5.9	5.5	5.3	5.8
ENSMUSG00000032035	Ets1	protein_coding	0.268916443204543	6.73237050364775	37.0218684851551	1.00060279199938e-06	1.17214552823382e-05	11	10	10.1	12.8	12.4	12	12.8
ENSMUSG00000069763	Tmem100	protein_coding	4.20272356691318	-1.20768837401471	37.0054708697355	1.00442125758877e-06	1.17572792627518e-05	0	0	0	0.2	0.6	0.8	0.4
ENSMUSG00000000168	Dlat	protein_coding	-0.294221367827626	5.98564592106877	36.9952196126773	1.00681632875251e-06	1.17751926201832e-05	15.5	15.4	16.1	12.5	12	13.1	13.6
ENSMUSG00000042492	Tbc1d10b	protein_coding	-0.31208049065619	6.25355622685374	36.99240664292	1.0074746062538e-06	1.17751926201832e-05	17.2	15.9	14.8	12.6	12.7	13	13
ENSMUSG00000024782	Ak3	protein_coding	0.303572291515227	6.1369048423983	36.953160272595	1.01670687079092e-06	1.18741226155891e-05	23.6	22.9	22.5	29.5	26.8	29	28.6
ENSMUSG00000022299	Slc25a32	protein_coding	0.389425816458662	5.35665261976451	36.9392707055155	1.01999581016905e-06	1.19035435567125e-05	11.4	11.1	11.3	15.1	14	15.1	15.1
ENSMUSG00000021047	Nova1	protein_coding	0.733590902353649	3.54639196501944	36.8630578736374	1.0382454496508e-06	1.2107382645513e-05	0.7	0.7	0.6	1	1.3	1.1	1.1
ENSMUSG00000025809	Itgb1	protein_coding	0.191671743634942	10.3579493080828	36.8529919425077	1.04068170625368e-06	1.21266474934443e-05	306	301.4	316.5	339.9	348.4	355.6	362.8
ENSMUSG00000020641	Rsad2	protein_coding	-0.592346597396066	4.369343311285	36.8368485824203	1.04460161767397e-06	1.21546408437924e-05	6.1	5.6	5.1	3.1	3.6	3.7	4.4
ENSMUSG00000040249	Lrp1	protein_coding	-0.513212567786309	10.4669491921243	36.8366245551634	1.04465612632737e-06	1.21546408437924e-05	69.8	83.3	110.4	60.4	68.3	56.3	61.1
ENSMUSG00000020627	Klhl29	protein_coding	-0.598223697741975	3.79142110137856	36.8228583625856	1.04801144012888e-06	1.21808469146202e-05	4.2	4.8	4.8	2.7	2.9	3.6	3
ENSMUSG00000063838	1700027J19Rik	protein_coding	1.33586075563822	2.14721461957296	36.8209235430183	1.04848394511799e-06	1.21808469146202e-05	1.4	0.8	0.8	2.2	2.5	2.8	2.6
ENSMUSG00000058254	Tspan7	protein_coding	0.809238249539525	3.85717414426021	36.7429302236311	1.06772120133604e-06	1.23950247269214e-05	1	0.7	0.8	1.5	1.6	1.5	1.1
ENSMUSG00000023972	Ptk7	protein_coding	0.245305028363258	7.56122107486667	36.6731628734624	1.08524854438039e-06	1.25890459428012e-05	49.1	47.2	47.7	57.1	58.9	56.4	55.2
ENSMUSG00000048387	Osr1	protein_coding	-0.293387002871756	5.85412500341781	36.5809393197996	1.10888969574429e-06	1.28536442018695e-05	35.3	34.5	34.9	28.7	29.3	28	27.7
ENSMUSG00000041135	Ripk2	protein_coding	-0.437517242695842	4.75848625620967	36.4588866611831	1.14102512988733e-06	1.32162333958411e-05	10.3	9.9	9.8	7	7.1	8.1	7.3
ENSMUSG00000029767	Calu	protein_coding	0.193238573721057	10.4463390486368	36.4518642770345	1.14290402324697e-06	1.32280875085838e-05	288.6	289.5	300.9	323.2	333.3	341.8	341.6
ENSMUSG00000002274	Metrn	protein_coding	0.37604090378227	5.49380400444009	36.3653731203096	1.16631787397659e-06	1.34834679950337e-05	22.3	24.4	22	30.9	29.3	29.9	28.8
ENSMUSG00000027808	Serp1	protein_coding	0.219864621088174	8.01976347263293	36.3639301444333	1.16671280976234e-06	1.34834679950337e-05	46.2	45.2	46.9	51.9	55.3	54.5	53.1
ENSMUSG00000003283	Hck	protein_coding	2.06024693750021	0.141004612286865	36.3274978813049	1.17673154698975e-06	1.35890962741617e-05	0.3	0.2	0.3	1	1	1.8	0.8
ENSMUSG00000025867	Cplx2	protein_coding	0.753910357448079	4.51070909426864	36.2952920027399	1.18566444574681e-06	1.36820368093902e-05	2.5	2.9	2.7	4.4	4.9	4.5	4.4
ENSMUSG00000005534	Insr	protein_coding	-0.337869720426173	5.80321274298161	36.2568776077492	1.19641404776134e-06	1.37957870399206e-05	4.3	4.7	5	3.8	4	3.6	3.4
ENSMUSG00000033227	Wnt6	protein_coding	1.18265740723602	2.03623922038424	36.1887222127026	1.21574272526801e-06	1.40082188977789e-05	1.6	1.1	1.1	2.6	2.8	3.8	2.5
ENSMUSG00000019102	Aldh3a1	protein_coding	1.46111445463183	1.03118053690753	36.176598010756	1.21921586093628e-06	1.40377772581219e-05	0.7	0.6	0.4	1.5	1.6	1.5	1.7
ENSMUSG00000079852	Klra4	protein_coding	-0.541499282674936	4.72489370652939	36.1719120717447	1.22056104252606e-06	1.40428090778128e-05	14.5	14.9	15.4	9.5	10.3	11.4	9.5
ENSMUSG00000046191	Pcdhb20	protein_coding	0.667870042104504	3.39491257212711	36.1626964882465	1.22321115721653e-06	1.40628357799548e-05	2.3	2.3	2.6	4.1	4.1	3.6	3.5
ENSMUSG00000026655	Fam107b	protein_coding	0.278031662164192	6.6111004121801	36.1249170057529	1.23413966230117e-06	1.4177935808442e-05	22.9	20.8	21.6	25.9	26.2	25.5	28
ENSMUSG00000048154	Kmt2d	protein_coding	-0.489902021435093	7.2655848635891	36.1208757498872	1.23531482899327e-06	1.4179378367092e-05	5.1	6	7.1	4.5	4.6	4.2	4
ENSMUSG00000073409	H2-Q6	protein_coding	-1.82134371119995	3.0542517259528	36.1181806492254	1.23609920706461e-06	1.4179378367092e-05	0.9	1.1	0.9	0.2	0.3	0.5	0.1
ENSMUSG00000037025	Foxa2	protein_coding	5.98080833995334	-1.3596882020258	39.4620673261696	1.25373519447386e-06	1.43710209875087e-05	0	0	0	0.2	0.2	0.3	0.4
ENSMUSG00000046733	Gprc5a	protein_coding	-0.384479770123996	5.20739168552482	36.0181744427262	1.265583608735e-06	1.44871956190058e-05	20.7	22.6	21.9	16.4	15.3	17.5	17.6
ENSMUSG00000062257	Opcml	protein_coding	-3.71012277986535	0.538577197080564	36.0176368483065	1.26574411700684e-06	1.44871956190058e-05	0.1	0.1	0.1	0	0	0	0
ENSMUSG00000069920	B3gnt9	protein_coding	0.316806410481918	6.02624846299164	36.0126910290091	1.26722179718077e-06	1.44933806581407e-05	19.9	19	20.7	23.4	24.5	26.5	24.5
ENSMUSG00000028040	Efna4	protein_coding	0.558677485216711	4.08922613902071	35.9278184524224	1.29286817713816e-06	1.47757728182464e-05	6.7	6.9	7.1	10.9	9	9.7	11.4
ENSMUSG00000028600	Podn	protein_coding	0.825245874221782	2.55474606679082	35.9090753570757	1.2986061380652e-06	1.48303890050977e-05	1.4	1.1	1.2	2	2.2	2	2.3
ENSMUSG00000023087	Noct	protein_coding	-0.432964951829605	5.24576604207618	35.9031133693212	1.30043701256462e-06	1.48403376570381e-05	4.2	3.7	4.1	2.6	3.1	3.2	2.9
ENSMUSG00000004347	Pde1c	protein_coding	1.8671443830279	0.784379968951548	35.8403646600513	1.31987438638482e-06	1.50510454547703e-05	0	0	0	0.1	0.1	0.1	0.2
ENSMUSG00000104348	Gm37691	TEC	4.60702056834255	-1.60461816009572	35.8133381675321	1.32834149257607e-06	1.51364366246895e-05	0	0	0	0.4	0.2	0.2	0.3
ENSMUSG00000050812	AI314180	protein_coding	-0.261137853913273	7.71610674287862	35.7871983971169	1.33658591555778e-06	1.5219166430243e-05	20.6	19.6	22	16.4	17.4	17.2	18.2
ENSMUSG00000063856	Gpx1	protein_coding	-0.274604649956442	6.87121454591654	35.7482806846094	1.34896171583074e-06	1.53487822015384e-05	72.7	76.9	78.3	62.3	62.1	64.3	62.6
ENSMUSG00000041731	Pgm5	protein_coding	3.07573857702056	0.756224412519865	35.734308233501	1.35343470420218e-06	1.53883535522635e-05	0	0.1	0	0.2	0.3	0.3	0.2
ENSMUSG00000021775	Nr1d2	protein_coding	0.32716082167632	6.29899947859188	35.6096534727466	1.39404739494769e-06	1.58384679412756e-05	13.1	13.1	14	14.9	18.1	17.3	16.7
ENSMUSG00000042258	Isl1	protein_coding	-0.689597285945056	2.75356705155486	35.5472843458209	1.41485330243295e-06	1.60630518469315e-05	2.6	3.1	2.7	1.9	1.6	1.8	1.7
ENSMUSG00000041779	Tram2	protein_coding	0.310064060808602	6.22350349599013	35.5408221757185	1.41702789188341e-06	1.60759371182635e-05	11.1	10.9	10.5	12.9	14.3	12.5	14
ENSMUSG00000004266	Ptpn6	protein_coding	1.29280808272443	1.74901885279807	35.5218610380546	1.42342911281776e-06	1.61367187474348e-05	0.8	0.7	0.4	1.9	1.6	1.5	1.6
ENSMUSG00000026532	Spta1	protein_coding	-0.515377047986141	4.98099372886059	35.5167600421577	1.42515645141839e-06	1.61444646214524e-05	3.3	3.5	3.9	2.5	2.5	2.5	2.5
ENSMUSG00000020361	Hspa4	protein_coding	-0.222577231407439	8.71494144891521	35.4459237529731	1.44937600158269e-06	1.64068090135235e-05	80.1	78	81.7	64.9	68.5	68.7	71.9
ENSMUSG00000057719	Sh3rf2	protein_coding	3.35371205822447	-1.18872661469655	35.4137526139544	1.46052017978133e-06	1.65208657936787e-05	0	0	0	0.2	0.2	0.3	0.2
ENSMUSG00000022514	Il1rap	protein_coding	-0.304377652654946	6.78909300801183	35.3893014026963	1.4690512519919e-06	1.66052189397301e-05	9.4	9.4	9.9	8.1	7.6	7.5	7.8
ENSMUSG00000036109	Mbnl3	protein_coding	-0.944863886523805	3.37692191099209	35.361132733136	1.4789452666274e-06	1.67048434315994e-05	0.8	0.8	0.9	0.4	0.6	0.3	0.4
ENSMUSG00000074793	Hspa12b	protein_coding	0.396845975809119	4.70718086599913	35.3308707674563	1.48965375563162e-06	1.68135153454976e-05	6.8	6.9	7	9	9.1	9.7	8.5
ENSMUSG00000049502	Dtx3l	protein_coding	-0.406108159533159	5.26843625078711	35.3244788693732	1.49192614865577e-06	1.68268811354224e-05	7.6	7.2	7.9	5.4	5.7	5.8	6
ENSMUSG00000038156	Spon1	protein_coding	3.61054199718039	-0.109195195496882	35.3113603904835	1.49660150419886e-06	1.68550248065746e-05	0	0	0	0.1	0.1	0.2	0.1
ENSMUSG00000040234	Tm7sf3	protein_coding	0.246735762894371	6.71549439301142	35.3135876549699	1.49580661929534e-06	1.68550248065746e-05	33.8	34.6	34.1	38.5	40.1	41.6	42
ENSMUSG00000000555	Itga5	protein_coding	-0.220381499351234	8.61550360570428	35.2894848593484	1.50443260819672e-06	1.69308889523624e-05	93.6	95.3	92.9	82.8	81	77.7	81
ENSMUSG00000029576	Radil	protein_coding	0.803836169032701	2.38240635988759	35.2471916924973	1.51969708349328e-06	1.70902370924048e-05	1.2	1.2	1	2.1	2	2	1.9
ENSMUSG00000023992	Trem2	protein_coding	-1.16806465258218	1.77577826390255	35.2143178599352	1.53167597975654e-06	1.7199931499619e-05	1.1	1.1	1.2	0.5	0.6	0.5	0.4
ENSMUSG00000074582	Arfgef2	protein_coding	-0.389876927918679	6.16927169166562	35.2153733701975	1.53128980184471e-06	1.7199931499619e-05	6.9	8	8.3	6	6.5	5.3	5.8
ENSMUSG00000099779	Gm8228	processed_pseudogene	1.61878938302206	0.699525606856772	35.1686915749474	1.54846886894168e-06	1.73758883312374e-05	0.3	0.3	0.3	0.9	1	0.7	1
ENSMUSG00000030035	Wbp1	protein_coding	0.429204277557499	5.07031386716016	35.1344042489096	1.561217582928e-06	1.74961977999371e-05	12.8	13.8	13.7	20.2	15.6	17.4	19.8
ENSMUSG00000040620	Dhx33	protein_coding	-0.299653471032287	6.09324441411598	35.1337730070625	1.56145333789777e-06	1.74961977999371e-05	7.5	7.1	7.6	6.2	6.1	5.9	5.8
ENSMUSG00000039005	Tlr4	protein_coding	-0.445642645803949	5.14639594997864	35.1118420191903	1.56966769630786e-06	1.75755044084058e-05	6.1	6	6.6	4.1	5.1	4.6	4.4
ENSMUSG00000020075	Ddx21	protein_coding	-0.269712698171503	8.29950317109338	35.1088063242587	1.57080835631909e-06	1.75755496481636e-05	60.2	59.5	65.3	50.3	51.1	49.3	54
ENSMUSG00000026020	Nop58	protein_coding	-0.234420856942359	7.65254275566767	35.0867901693357	1.57910740633486e-06	1.76556311092956e-05	17.5	17.2	17.4	13.8	14.8	15.1	15.4
ENSMUSG00000022220	Adcy4	protein_coding	1.49188520989944	0.430658685379326	35.0649403259833	1.58739000629254e-06	1.77354130544086e-05	0.4	0.4	0.3	1	1.1	1	1
ENSMUSG00000039630	Hnrnpu	protein_coding	-0.187264966580689	9.55891861380609	34.9384211449832	1.63626925488251e-06	1.82683259842948e-05	71.9	70.5	69	60.7	62.2	60.9	63.7
ENSMUSG00000039680	Mrps6	protein_coding	-0.338756972715822	5.96047276969461	34.9222286435573	1.64263996695328e-06	1.83262206414132e-05	47.2	46.4	47.5	37.2	35.2	37.6	39.2
ENSMUSG00000049804	Armcx4	protein_coding	-0.396782024101726	5.5698186404797	34.9160298077744	1.64508580801781e-06	1.83402753059692e-05	5.5	5.6	6.2	4.5	4.5	4.2	4.2
ENSMUSG00000049940	Pgrmc2	protein_coding	-0.25055385606326	7.19952036749283	34.911588965363	1.64684039456097e-06	1.83466088048244e-05	52.8	49.9	51.7	43.3	43.8	43.6	42.3
ENSMUSG00000034460	Six4	protein_coding	-0.456882785413971	4.87719738789628	34.8647196270952	1.6654807217842e-06	1.85409131756292e-05	2.8	2.6	2.3	2	1.9	1.6	2
ENSMUSG00000048337	Npy4r	protein_coding	-4.2574165889583	-0.827564345897137	36.5700791147729	1.67824219790189e-06	1.86695389252928e-05	0.3	0.4	0.3	0	0	0	0.1
ENSMUSG00000010307	Tmem86a	protein_coding	-0.471905545592197	4.28454926055832	34.8277796936033	1.68033055497249e-06	1.86793324022571e-05	13.2	12.3	12.4	8.4	9.7	9.2	8.8
ENSMUSG00000021453	Gadd45g	protein_coding	0.505207065506225	4.5195518329951	34.744627906483	1.71427662515151e-06	1.90430024818375e-05	12	11.6	11.3	17.7	16	17.3	15.4
ENSMUSG00000029571	Tmem106b	protein_coding	-0.258312398431065	7.6541752532256	34.7286153445138	1.72089719825219e-06	1.90891200692781e-05	26.9	26.8	27.5	22.3	22	23.9	22.4
ENSMUSG00000031066	Usp11	protein_coding	0.541267932806745	3.76923611982289	34.7302888129666	1.72020400985788e-06	1.90891200692781e-05	3.2	3.2	3.1	4.3	4.3	4.7	5
ENSMUSG00000083199	Gm9432	processed_pseudogene	6.40796959782525	-0.492074662672466	35.7954097912671	1.73376959949371e-06	1.92181213741729e-05	0	0	0	2.2	0.8	1.5	0.2
ENSMUSG00000022868	Ahsg	protein_coding	-2.49448397250119	-0.0564021109450597	36.3393098346335	1.76616269890014e-06	1.95631617572299e-05	1.3	2.1	1.8	0.1	0.2	0.1	0.9
ENSMUSG00000031266	Gla	protein_coding	-0.406748967672527	6.00966057848972	34.6053103088943	1.77280163872706e-06	1.96226426196396e-05	12.7	13.8	14.8	10.7	9.3	10.6	11.2
ENSMUSG00000057329	Bcl2	protein_coding	0.435149820003413	4.55200340636993	34.5848463368659	1.78157613512817e-06	1.97056593544255e-05	2.7	2.7	2.4	3.5	3.8	3.1	3.8
ENSMUSG00000031997	Trpc6	protein_coding	2.27630027283202	-0.259932400789218	34.5372285117404	1.80217336232802e-06	1.99192328103489e-05	0.1	0.1	0.1	0.4	0.6	0.3	0.4
ENSMUSG00000022329	Stk3	protein_coding	0.294512562777492	6.23469745637278	34.4103165598889	1.85831978616995e-06	2.05251420382471e-05	21.7	21.9	22.7	26.2	27.5	28	26.7
ENSMUSG00000050730	Arhgap42	protein_coding	0.318686343936036	6.03261530177285	34.3864986704717	1.86906327741693e-06	2.06290688498915e-05	7.8	7.6	8	9.5	9.7	9.6	10.1
ENSMUSG00000002297	Dbf4	protein_coding	-0.226902798432211	7.17365778402475	34.244705934724	1.93440776944859e-06	2.13350551633263e-05	16.1	15.7	16	13.7	13.1	13.6	14
ENSMUSG00000031605	Klhl2	protein_coding	0.361894550146696	5.74651119395627	34.2304350122835	1.94111812004598e-06	2.13938057664084e-05	5.1	4.4	4.8	5.5	5.8	6.8	6.3
ENSMUSG00000001020	S100a4	protein_coding	-0.493297749447658	6.46971083386801	34.2208080578302	1.94565884186023e-06	2.14285774014849e-05	38.8	40.9	44.6	34.8	24.6	29.6	30.7
ENSMUSG00000060992	Copz1	protein_coding	0.211736554494355	7.49414614669302	34.2060441122507	1.95264453501282e-06	2.14902081458386e-05	110.1	108.2	109.7	126.4	129.7	126.8	123.5
ENSMUSG00000002107	Celf2	protein_coding	-0.291128067021516	6.67246312937683	34.1725935945005	1.96857108989727e-06	2.16500816238133e-05	4.6	4.4	4.7	3.8	3.9	3.4	3.7
ENSMUSG00000027405	Nop56	protein_coding	-0.258535372024494	6.83784719003196	34.1353784466707	1.98645300575834e-06	2.18312173617919e-05	28	27.3	27.4	23.7	24.2	22.3	21.9
ENSMUSG00000022474	Pmm1	protein_coding	0.348816491888682	5.63019539196199	34.0482415843346	2.02900349889393e-06	2.22717435839419e-05	17	15.3	16.6	21.9	20.4	20.2	20.8
ENSMUSG00000037960	Card19	protein_coding	0.433088611700472	4.68418362194653	34.0474028646862	2.02941775268538e-06	2.22717435839419e-05	27.9	26.5	27.2	35.7	35.3	35	41.6
ENSMUSG00000025579	Gaa	protein_coding	-0.198388996308449	9.30575856205094	33.9777425724116	2.06414064912596e-06	2.26367424520814e-05	143.7	144.2	146.6	126.9	126.7	124.9	126.5
ENSMUSG00000023206	Il15ra	protein_coding	-1.20178784963748	2.00702718716399	33.9726659952847	2.06669577017832e-06	2.26487007046544e-05	1.1	1.1	0.9	0.4	0.6	0.3	0.4
ENSMUSG00000031691	Tnpo2	protein_coding	-0.214570335367988	7.89373847966685	33.9671556317282	2.06947304076176e-06	2.26630748082855e-05	37.2	36.3	34.8	31.3	31.6	30.2	31.4
ENSMUSG00000010461	Eya4	protein_coding	-0.547072869607092	4.73480723940196	33.9532377299457	2.07650551957419e-06	2.2723994939261e-05	4.7	4.5	5.6	3.4	3.1	3.5	3.5
ENSMUSG00000022557	Bop1	protein_coding	-0.257119660957106	7.14956295565258	33.932385804134	2.08708937639405e-06	2.28236655072003e-05	45	42.8	41.5	37.2	36.4	36.1	34.5
ENSMUSG00000040433	Zbtb38	protein_coding	0.332782556279812	6.34492592908582	33.9160738019868	2.09540899477981e-06	2.28984517924242e-05	6.2	6.6	7	7.7	8.8	8	8.7
ENSMUSG00000072889	Nfxl1	protein_coding	0.274261742289788	5.86522865815396	33.9016687186451	2.10278543529299e-06	2.2962832758429e-05	6.5	6.3	6.1	7.7	7.5	7.6	7.8
ENSMUSG00000041444	Arhgap32	protein_coding	0.36846490044755	6.25098860776552	33.8781229062592	2.11490227601786e-06	2.30788524305322e-05	3.2	4	4	4.8	4.9	4.7	5
ENSMUSG00000005481	Ddx39	protein_coding	-0.243904936905461	7.37954561585564	33.8751588503227	2.11643286853737e-06	2.307926759252e-05	24.2	24	23.6	21	19.7	20.4	19.8
ENSMUSG00000038279	Nop2	protein_coding	-0.267355818220194	7.01105407612869	33.8425401101241	2.13335492690415e-06	2.32474046756299e-05	41.9	41.5	40	35.6	32.7	33.1	35.7
ENSMUSG00000029814	Igf2bp3	protein_coding	-0.339237681360073	5.67814992043118	33.8003110977044	2.15547725333023e-06	2.34719329353841e-05	8.4	8.1	8	6.2	6.3	6.6	6.8
ENSMUSG00000031708	Tecr	protein_coding	0.260368968072297	7.34459298091572	33.744895378634	2.18487950525858e-06	2.37618377601689e-05	67.1	68.3	61.8	81.3	80	76.5	76.9
ENSMUSG00000032064	Dixdc1	protein_coding	0.432387150977928	4.60761449322702	33.7443458463773	2.18517320668435e-06	2.37618377601689e-05	2.2	2.1	2.2	2.8	3	2.9	3.1
ENSMUSG00000042622	Maff	protein_coding	0.367423879361412	5.74621763640314	33.712889839533	2.20205547672119e-06	2.39285901873083e-05	18.8	17.9	20.1	25.6	24.6	24.2	23.4
ENSMUSG00000001098	Kctd10	protein_coding	0.213989969406899	8.31158465830772	33.688723478765	2.21511989489864e-06	2.4053650937372e-05	70.1	69.6	67.2	81	77	81.4	80.7
ENSMUSG00000023456	Tpi1	protein_coding	0.263941944477274	9.29952556135511	33.6685615738987	2.22608273897673e-06	2.41557315037174e-05	181	169.9	178.6	211.3	211.2	218.6	206.6
ENSMUSG00000019055	Plod1	protein_coding	0.25514777055654	6.75583185431286	33.6357289370664	2.24405918847833e-06	2.43337217611784e-05	19.5	18.1	18.6	22.2	21.5	22.6	23.1
ENSMUSG00000028896	Rcc1	protein_coding	-0.321470312771661	6.4844815416907	33.5384332810906	2.29824535454471e-06	2.49038317570602e-05	24.7	23.5	23.8	18.7	20	19.6	18.2
ENSMUSG00000038172	Ttc39b	protein_coding	-0.282976510655206	6.52536294766533	33.534055987278	2.30071573842342e-06	2.49131424812615e-05	9.6	10.2	10.6	8.1	8.5	8.2	8.5
ENSMUSG00000021996	Esd	protein_coding	-0.27231427759873	8.02015414253157	33.5235437408069	2.30666003819284e-06	2.49600309101301e-05	71.2	74.6	77.9	61.7	58.6	63.6	63.2
ENSMUSG00000020407	Upp1	protein_coding	-0.78060677752785	3.01535834416943	33.4969510018718	2.32177052550444e-06	2.51059703747379e-05	4	3.9	4.1	2.2	2.1	2.5	2.6
ENSMUSG00000048826	Dact2	protein_coding	-0.745766174006393	2.69711626126151	33.4893548323635	2.32610616759855e-06	2.51352757998437e-05	2.7	2.9	2.8	1.7	1.8	1.7	1.4
ENSMUSG00000028179	Cth	protein_coding	0.706459096237344	4.01545261894445	33.4838096833339	2.32927660673629e-06	2.51519582192481e-05	2	2.2	2.7	3.5	4	3.8	3.8
ENSMUSG00000027804	Ppid	protein_coding	-0.252594889182956	6.81467413663635	33.3528209493326	2.4055254713598e-06	2.59571809934658e-05	19.8	20.7	20.4	17.3	17.2	17.3	16.3
ENSMUSG00000022797	Tfrc	protein_coding	-0.260503963695972	8.45810986261681	33.3089140889487	2.43167586895758e-06	2.62210627347915e-05	28.5	27.3	29.4	22.6	23.4	24	24.9
ENSMUSG00000042506	Usp22	protein_coding	0.240360904243795	7.46272315886267	33.2987261580602	2.43778690764189e-06	2.62686403852728e-05	34.4	33.8	34.2	40.7	41.7	38.9	39.9
ENSMUSG00000035818	Plekhs1	protein_coding	4.94070610798319	-1.22530657817404	33.2665932148369	2.45716877906623e-06	2.64590535032737e-05	0	0	0	0.3	0.3	0.6	0.4
ENSMUSG00000029185	Fam114a1	protein_coding	0.212660360024551	7.49608297664969	33.2477188549861	2.46862993032926e-06	2.65639698070155e-05	72.6	69.4	72.1	81.5	80.6	85.3	83.4
ENSMUSG00000007891	Ctsd	protein_coding	-0.216017822044556	8.42150357041752	33.2405791480458	2.47298025285157e-06	2.65922765297941e-05	91.8	89.2	93.6	79	78.1	77.9	80.4
ENSMUSG00000053580	Tanc2	protein_coding	-0.417062910204771	6.05339443506247	33.232099144464	2.47815786133276e-06	2.66294336412707e-05	4	4.2	5.3	3.4	3.5	3.3	3.3
ENSMUSG00000035172	Plekhh3	protein_coding	0.331864907610566	6.18279948526103	33.2217573944801	2.48448784156147e-06	2.66789135375451e-05	19.1	18.2	16.9	24.3	23.1	23.5	19.9
ENSMUSG00000027428	Rbbp9	protein_coding	0.395586863441779	4.65855300154178	33.2172400775752	2.48725821064896e-06	2.66901274887334e-05	10.6	10.1	10.4	13.1	14.1	13.8	13.4
ENSMUSG00000039474	Wfs1	protein_coding	0.384378494190668	5.04436149397994	33.19165195605	2.50301314170093e-06	2.68405632525114e-05	9.6	8.7	8.8	11.6	12.6	11.2	11.6
ENSMUSG00000081557	Gm5697	processed_pseudogene	3.73338016474297	-0.737607133979246	33.177004319322	2.51207974803539e-06	2.6919119295822e-05	0.1	0	0	0.4	0.3	0.3	0.4
ENSMUSG00000018672	Copz2	protein_coding	0.282222316491453	6.09737647201481	33.1443729717398	2.53240409292624e-06	2.71181194521596e-05	32.2	31.7	31.9	37.9	38	40.9	38.4
ENSMUSG00000029640	Usp12	protein_coding	-0.304671246741664	5.75816126003253	33.1032792712153	2.55824900294988e-06	2.7375919953366e-05	12.3	13.5	12.1	9.9	10.2	10.4	10.3
ENSMUSG00000027333	Smox	protein_coding	0.456081136854505	4.24466125180249	33.0148311788314	2.61483552771354e-06	2.79621035719464e-05	6.3	6.5	5.3	7.7	7.6	8.7	8.9
ENSMUSG00000049630	C1ql3	protein_coding	1.04867156300996	2.72910656893892	32.9997335061194	2.62462723307511e-06	2.80474159675469e-05	0.6	0.7	0.8	1.7	1.2	1.5	1.7
ENSMUSG00000024725	Ostf1	protein_coding	0.307517248808957	6.08185831007335	32.9845538795963	2.63451152341063e-06	2.81335992310073e-05	12.2	12.3	13.2	16.1	14.6	15.5	16.2
ENSMUSG00000005686	Ampd3	protein_coding	-1.18676799425007	2.88294391149825	32.9762490296597	2.63993606269251e-06	2.81720713163659e-05	0.8	1.1	0.7	0.3	0.4	0.3	0.5
ENSMUSG00000082264	Gm12799	processed_pseudogene	2.45532133394967	-0.238273856246765	32.8826831031171	2.70188102194148e-06	2.88132318912283e-05	0	0.1	0.1	0.5	0.6	0.4	0.4
ENSMUSG00000020682	Mmp28	protein_coding	0.602460289296657	3.7208089143165	32.8700158210129	2.71038576555167e-06	2.88840076448832e-05	2.4	2.6	2.2	3.3	4.3	3.4	3.6
ENSMUSG00000011179	Odc1	protein_coding	-0.362392384539624	6.68007427584868	32.8463553744451	2.72634782152642e-06	2.90341021792445e-05	34	34.1	36.1	29	27	27.2	25
ENSMUSG00000029128	Rab28	protein_coding	0.307196764685918	5.81513708857211	32.7528009575164	2.79045125346639e-06	2.96963164021685e-05	10.9	11	11.8	13.8	14.3	12.9	14.8
ENSMUSG00000008136	Fhl2	protein_coding	0.346632425466601	5.87583302185919	32.6659327138752	2.8514139018839e-06	3.03242181326208e-05	30	27.5	33.2	40.8	37.1	36.4	40.4
ENSMUSG00000028362	Tnfsf8	protein_coding	1.90748511635666	-0.158783193489808	32.6554221976808	2.85888577664786e-06	3.03619167337265e-05	0.2	0.2	0.1	0.9	0.6	0.7	0.5
ENSMUSG00000032419	Tbx18	protein_coding	0.349887275869734	5.48006453519405	32.6564753527081	2.85813615339309e-06	3.03619167337265e-05	8.4	8.4	8.9	10	11	10.8	11.8
ENSMUSG00000028121	Bcar3	protein_coding	-1.23810976336843	1.46513517167958	32.5861304736196	2.908670533409e-06	3.08482664321696e-05	0.8	1	0.9	0.4	0.4	0.4	0.3
ENSMUSG00000068329	Htra2	protein_coding	-0.326925427454698	6.12206099938687	32.5885467371509	2.90691902331667e-06	3.08482664321696e-05	28.9	28.3	26.9	24.7	22.4	21.7	20.7
ENSMUSG00000031360	Ctps2	protein_coding	-0.276546957302848	6.21248393435661	32.5413449474749	2.94133942305533e-06	3.11733594919154e-05	16.1	16.7	16	13.7	12.9	14.1	13.1
ENSMUSG00000020844	Nxn	protein_coding	-0.274783242734833	6.53111791702122	32.5336941624321	2.94695933087741e-06	3.11903127863479e-05	32.3	32.2	31.7	24.9	26.3	27.5	27.1
ENSMUSG00000026204	Ptprn	protein_coding	-0.297753869973253	6.24367886758271	32.5336752664158	2.94697322517327e-06	3.11903127863479e-05	22.3	22.6	20.5	19	16.9	17	18.2
ENSMUSG00000032531	Amotl2	protein_coding	0.313954691826517	6.85109389744581	32.3356887013891	3.09646133467598e-06	3.27500558263302e-05	14.2	14.7	14.7	17.4	18.2	18.4	18.3
ENSMUSG00000030772	Dkk3	protein_coding	0.411739301677921	4.84528841270247	32.2956706725154	3.12764769394029e-06	3.30572906981536e-05	6.3	6.6	6.7	8.4	9.1	8.8	8.2
ENSMUSG00000052776	Oas1a	protein_coding	-1.00393620200049	2.81985562753704	32.2851562908006	3.13589708590743e-06	3.31218419667942e-05	3.2	2.7	2.9	0.9	1.5	1.4	2
ENSMUSG00000028249	Sdcbp	protein_coding	-0.216980691449856	8.26510827976971	32.2471726460693	3.16589223899633e-06	3.34158305062118e-05	50.8	49.7	52.9	42.7	42.2	44.7	46.6
ENSMUSG00000023008	Fmnl3	protein_coding	0.206780783742215	8.05939637541697	32.2337515292932	3.176563745079e-06	3.35055969919213e-05	46.7	47.6	45.5	54.3	53.5	53.7	53.7
ENSMUSG00000105954	Gm42793	TEC	-1.23751923681607	1.98611378578347	32.2248597186502	3.18365499716411e-06	3.35575032182335e-05	6.8	7.6	4	2.1	2.8	2.5	2.9
ENSMUSG00000022565	Plec	protein_coding	-0.348687415639963	9.5692818346522	32.1844209050994	3.21611876650266e-06	3.38535360697282e-05	25.3	29.3	32.3	22.7	24.3	21.4	22.5
ENSMUSG00000038331	Satb2	protein_coding	-0.599509134520828	3.88454908255742	32.1863682028443	3.21454743615966e-06	3.38535360697282e-05	2.6	2.6	2.8	2	1.8	1.4	2
ENSMUSG00000019978	Epb41l2	protein_coding	0.197631288461651	8.31789355039442	32.1397677969163	3.25237632977792e-06	3.42119014879973e-05	84.3	82.7	87.7	95	100.2	95.6	98.6
ENSMUSG00000028763	Hspg2	protein_coding	-0.443947862605561	10.1805816968533	32.1308614109307	3.25966017478312e-06	3.42565270791517e-05	67.7	79.4	101.5	59.9	68.6	55	60
ENSMUSG00000031400	G6pdx	protein_coding	-0.230717272240374	7.37992289984368	32.1291650558564	3.26104946391459e-06	3.42565270791517e-05	55.4	53.8	55.7	48	47.1	46	46.4
ENSMUSG00000031636	Pdlim3	protein_coding	6.04254228610032	-1.65387229979013	34.85984325415	3.28830762565064e-06	3.45194167110902e-05	0	0	0	0.2	0.1	0.1	0.1
ENSMUSG00000038342	Mlxip	protein_coding	-0.288856250301579	5.92109226623672	32.069690325679	3.31015979339365e-06	3.4725238049692e-05	8.8	8.7	8.2	6.6	7.5	6.9	6.9
ENSMUSG00000075590	Nrbp2	protein_coding	0.575653205079809	3.71037803114276	31.9871827408577	3.37959950930857e-06	3.54296591270769e-05	6.6	6.6	4.9	9.7	8.6	8.4	9.3
ENSMUSG00000003955	Fam162a	protein_coding	0.358695283226977	7.26514012593714	31.9607620341054	3.40216271449268e-06	3.56420339120599e-05	167.8	176.5	185.3	249.2	229.8	216	212
ENSMUSG00000026637	Traf5	protein_coding	-0.466902889292616	4.43118472950281	31.952386663311	3.40934875151247e-06	3.56931345596732e-05	6	5.7	5.5	4.4	3.4	4.4	4.6
ENSMUSG00000022946	Dopey2	protein_coding	0.360304063167028	5.2168226007877	31.9281003404374	3.4302780097384e-06	3.58879491641305e-05	4.8	4.5	5.1	5.8	6.6	6.1	6.3
ENSMUSG00000017418	Arl5b	protein_coding	0.374156660196565	5.39167409895474	31.9086171671135	3.44716710656609e-06	3.60402602899469e-05	3.2	3	3.6	4.3	4	4.1	4.6
ENSMUSG00000033365	Ipo13	protein_coding	-0.263056094847793	6.46972094483726	31.8686526805841	3.4820887203213e-06	3.6380768839411e-05	22.2	20.9	21.8	18.2	17.8	17.6	18.7
ENSMUSG00000019838	Slc16a10	protein_coding	0.418047213993553	5.2422588775297	31.8233160290792	3.5221619763408e-06	3.67497912551672e-05	3.5	3.4	3.3	4	4.7	4.9	4.6
ENSMUSG00000033161	Atp1a1	protein_coding	-0.180618537331502	9.24816739536617	31.8239584453652	3.52159071877864e-06	3.67497912551672e-05	134.3	137.5	139.6	119.7	119.3	121.5	123.6
ENSMUSG00000028034	Fubp1	protein_coding	-0.219334765672965	7.38561706079559	31.7375722096739	3.5993023906052e-06	3.7529341109864e-05	13.3	13.1	12.4	11.5	11.3	10.6	11.2
ENSMUSG00000031586	Rbpms	protein_coding	0.478235460773801	3.83662643624037	31.7073962852096	3.62687752569118e-06	3.77913795011878e-05	5.6	5.2	5.5	6.8	7.8	7.6	7.9
ENSMUSG00000022280	Rnf19a	protein_coding	0.296067956563843	6.09763681986361	31.666435109881	3.66466943305939e-06	3.81344441168035e-05	14.3	14.1	13.9	15.8	17	18.4	17.8
ENSMUSG00000027195	Hsd17b12	protein_coding	0.241527617149047	6.99193712220794	31.6663653669653	3.66473413681497e-06	3.81344441168035e-05	41	39.7	44.6	49.8	49.4	49.5	49.1
ENSMUSG00000021876	Rnase4	protein_coding	-0.38256531486228	5.02060957244253	31.6352104109347	3.69376025275727e-06	3.84106353654241e-05	25.4	23.7	26.4	17.6	20.7	18.8	20
ENSMUSG00000036006	Fam65b	protein_coding	1.53397224943669	1.05011690257792	31.555827030242	3.76883342850648e-06	3.91649672748627e-05	0.2	0.1	0.2	0.4	0.4	0.4	0.4
ENSMUSG00000032060	Cryab	protein_coding	-0.392493100338606	5.14576651528303	31.5344870024884	3.78929115082087e-06	3.93511142143339e-05	24.4	26.2	26.4	22.1	18.8	19.7	17.9
ENSMUSG00000030247	Kcnj8	protein_coding	2.94345217865	-0.941065724892326	31.5288545356211	3.79471047656991e-06	3.93711231550932e-05	0	0.1	0	0.7	0.5	0.4	0.2
ENSMUSG00000057614	Gnai1	protein_coding	-0.842892306538365	2.41738295816345	31.5271935352224	3.79631020010632e-06	3.93711231550932e-05	2.6	2.9	2.5	1.1	1.5	1.5	1.8
ENSMUSG00000040852	Plekhh2	protein_coding	0.277788299489323	6.10568576926968	31.5168302495005	3.80630742649817e-06	3.94483456675209e-05	7	7	7.6	8.8	8.7	8.5	8.9
ENSMUSG00000020773	Trim47	protein_coding	-0.372992528007754	6.29339316639714	31.5037401929604	3.81897525895474e-06	3.95531241990738e-05	32.6	31.8	28.7	24.1	24.6	23.1	24
ENSMUSG00000026131	Dst	protein_coding	-0.600917914093152	8.2869393670461	31.4949123960399	3.82754369624199e-06	3.96153334504618e-05	5.1	6.6	9.6	4.6	5.2	4.4	4.5
ENSMUSG00000090084	Srpx	protein_coding	-0.73043602341508	2.56909808470389	31.4865324982729	3.83569636637173e-06	3.96731591392682e-05	3.7	4.4	4.1	2.3	2.2	2.9	2.5
ENSMUSG00000040747	Cd53	protein_coding	1.36480910978367	1.23412332934487	31.4794120909684	3.84263825366178e-06	3.97183925911579e-05	1.2	0.7	0.5	2.3	2	2.2	1.7
ENSMUSG00000022844	Pdia5	protein_coding	0.262961711901486	6.15465053480195	31.4398445189792	3.88145872321517e-06	4.00928498577663e-05	43.1	40	44	51.6	49.3	52.1	50.9
ENSMUSG00000006456	Rbm14	protein_coding	-0.292119314497691	5.91957242366466	31.4369308946327	3.88433382178612e-06	4.00957636089978e-05	17.2	15.4	16.6	13.1	13.9	13.2	13.3
ENSMUSG00000031189	Aff2	protein_coding	-0.830327190648834	3.19464331524825	31.4298717507531	3.89130904800083e-06	4.01409685185036e-05	1.2	1.6	1.5	0.6	1	0.8	0.8
ENSMUSG00000005958	Ephb3	protein_coding	0.289107626827301	6.06564915769032	31.4147344253303	3.90631150481453e-06	4.0268863199298e-05	12	11.5	11.8	15.5	15.3	13.9	12.8
ENSMUSG00000068245	Phf11d	protein_coding	-0.671298495241437	2.59857441229463	31.3960926239674	3.92487203403173e-06	4.04332420134795e-05	2.1	2.3	2.3	1.3	1.4	1.4	1.4
ENSMUSG00000005054	Cstb	protein_coding	-0.266966127450653	7.48950812032274	31.3930363134703	3.9279239843677e-06	4.04377420574419e-05	213.7	220.6	232.2	198.1	174.3	194.1	173.5
ENSMUSG00000027894	Slc6a17	protein_coding	-0.271305347539549	6.43778033119979	31.3893157862518	3.93164262042575e-06	4.04490950363562e-05	8.7	8.8	8.8	7.5	7.3	6.9	7.4
ENSMUSG00000026019	Wdr12	protein_coding	-0.384288366469143	5.21827594993237	31.3671023398817	3.95392305643367e-06	4.06512714239587e-05	3.1	3.2	2.9	2.3	2.5	2.3	2.3
ENSMUSG00000027207	Galk2	protein_coding	-0.336852712519817	5.25211426646528	31.3452273165279	3.97599570488109e-06	4.08510442422434e-05	7.1	7.1	6.6	5.7	5.2	5.5	5.7
ENSMUSG00000021733	Slc4a7	protein_coding	0.267265943523314	6.93081986225906	31.2734398973968	4.04935984058718e-06	4.15771920418323e-05	15.7	16	16.8	19.4	19.9	18.6	20.1
ENSMUSG00000027722	Spata5	protein_coding	-0.283605535615102	5.98096035573693	31.2513175455341	4.07225807858459e-06	4.17845565156958e-05	15.3	15	15.4	12.6	12.6	12.9	11.9
ENSMUSG00000017715	Pgs1	protein_coding	-0.290168001480204	6.5774113986754	31.1863579701363	4.14029775148785e-06	4.24545252859792e-05	18.7	18.7	17.3	14.9	15.6	14.8	14.1
ENSMUSG00000029120	Ppp2r2c	protein_coding	6.15445454218494	1.49286986670401	32.0811070874065	4.15467201617307e-06	4.25736868032367e-05	0	0	0	0.2	0	0.3	0.1
ENSMUSG00000025393	Atp5b	protein_coding	-0.183982016411127	10.6252941939973	31.1665948746781	4.16123771174033e-06	4.26127276401594e-05	369.6	370.5	375.4	331.6	322.4	336.8	318.5
ENSMUSG00000043969	Emx2	protein_coding	0.499426960413712	3.91111137884146	31.1597002557872	4.1685694497877e-06	4.26595561893231e-05	4.9	5	5.2	6.8	7.2	7	7.4
ENSMUSG00000032526	Deb1	protein_coding	0.644448667945073	3.71264153508451	31.1255504553005	4.20508804935819e-06	4.30048125047789e-05	2.7	3.5	3.3	5.3	5	5.1	4.6
ENSMUSG00000025492	Ifitm3	protein_coding	-0.2406319104377	7.29817689243902	31.0562943153906	4.2802000614642e-06	4.37440406810449e-05	263.6	262.9	261.9	231.8	218.3	236.7	202.6
ENSMUSG00000071454	Dtnb	protein_coding	-0.380783039554882	5.19599021015137	30.9801089765106	4.36448325093949e-06	4.45759607062598e-05	3.9	3.9	4.3	3.2	3.1	3.3	2.8
ENSMUSG00000052125	F730043M19Rik	processed_transcript	0.503545859284596	3.99258909808302	30.9385880212783	4.41116129758765e-06	4.50229618116157e-05	2.8	2.8	2.5	3.5	4.2	3.7	3.9
ENSMUSG00000021765	Fst	protein_coding	0.72889617890811	2.86304436599131	30.9332285350787	4.41722515089289e-06	4.50457840213794e-05	3.1	3.1	3.6	5.2	4.9	6.1	5.6
ENSMUSG00000040565	Btaf1	protein_coding	-0.305313079351021	6.66342882256095	30.9314639511923	4.41922358924094e-06	4.50457840213794e-05	11.9	12.7	13.2	10.1	11	9.9	9.7
ENSMUSG00000006398	Cdc20	protein_coding	-0.260475524377472	7.31422584472678	30.9115197223829	4.44187813006036e-06	4.52468784750483e-05	85.2	86.4	84.6	72.1	71.2	73.6	68.2
ENSMUSG00000041552	Ptchd1	protein_coding	-2.03571004593972	1.665856706553	30.8943640944324	4.46146422786092e-06	4.5416472255045e-05	0.8	0.5	0.7	0.2	0.1	0.3	0.1
ENSMUSG00000031788	Kifc3	protein_coding	-0.286760158322539	6.33691075824143	30.8234696911335	4.5433846809032e-06	4.6219971921583e-05	12.9	12.8	12.2	10.9	10.5	10.1	10
ENSMUSG00000070476	Fam217b	protein_coding	-0.454767934193406	4.22856633550006	30.8085194194628	4.56086412411709e-06	4.63672859639859e-05	4.3	4	4.5	2.9	3.2	3.1	3.2
ENSMUSG00000036046	5031439G07Rik	protein_coding	-0.253728512719318	7.28456604874901	30.7764547555876	4.5985956059493e-06	4.67201602199698e-05	16.1	14.7	14.8	12.5	12.6	12.7	13.2
ENSMUSG00000035095	Fam167a	protein_coding	2.26810857608289	0.742717196661441	30.7271656155177	4.65724639449836e-06	4.72849645424347e-05	0.1	0	0.1	0.3	0.5	0.3	0.5
ENSMUSG00000078515	Ddi2	protein_coding	-0.245349128344543	6.56329001523444	30.6929368816141	4.69844546502887e-06	4.76719568410377e-05	10.6	11.7	11.3	9.1	9.8	9.2	9.6
ENSMUSG00000026185	Igfbp5	protein_coding	0.54408341968016	5.81184233669381	30.6895439588539	4.70255044885469e-06	4.76823197315673e-05	9.7	7.3	8.1	11.6	13.7	11.1	12.4
ENSMUSG00000019873	Reep3	protein_coding	0.249394305894378	7.49754571154536	30.6745350286339	4.72075519803415e-06	4.78355423507222e-05	33.7	31.7	33.8	37	39.5	38.8	41.8
ENSMUSG00000029467	Atp2a2	protein_coding	-0.19838711144766	9.5349299474258	30.670391887711	4.72579375826149e-06	4.78552382999328e-05	116.8	115	121	99.8	105.1	101.7	103.3
ENSMUSG00000021286	Zfyve21	protein_coding	0.379290186236943	5.18331729819506	30.6516214926295	4.74869279914293e-06	4.80556523253581e-05	25.7	26.8	26.9	34.8	36.5	33	33.2
ENSMUSG00000005846	Rsl1d1	protein_coding	-0.248722429406077	7.90368757106416	30.6416491311697	4.7609067515711e-06	4.81477443424094e-05	100.2	96.7	101.9	79.2	82	88.3	85.8
ENSMUSG00000021474	Sfxn1	protein_coding	-0.291999352566531	6.20462963631078	30.5764720227852	4.84156420776914e-06	4.89314427089766e-05	28.4	27.7	26.4	20.9	21.2	22.4	25.4
ENSMUSG00000046807	Lrrc75b	protein_coding	-0.655352608499378	2.55970281701436	30.5512115463004	4.87321519223115e-06	4.92191551387788e-05	2.4	2.2	2.5	1.5	1.5	1.8	1.2
ENSMUSG00000031591	Asah1	protein_coding	0.203468687221224	8.41373660172437	30.5269955031411	4.90376479920021e-06	4.94678459980178e-05	76.6	76.4	80.1	86	87.4	92.1	92.5
ENSMUSG00000102418	Sh2d1b1	protein_coding	-1.54933124485693	1.51256922938052	30.5266229137414	4.90423642986233e-06	4.94678459980178e-05	0.9	1	1.1	0.1	0.3	0.3	0.6
ENSMUSG00000018677	Slc25a39	protein_coding	-0.24817762450299	7.75248675219894	30.5176743274348	4.91557826684738e-06	4.95499261670542e-05	75.6	75.8	75.8	65.3	62	63.4	64.5
ENSMUSG00000045664	Cdc42ep2	protein_coding	0.646218112347372	3.6899005971184	30.5148960265312	4.91910529854399e-06	4.95531760465053e-05	5.8	4.8	4.2	7.3	7.2	7.6	8.8
ENSMUSG00000040663	Clcf1	protein_coding	-0.671083582902105	4.92658241881053	30.466601761163	4.98084773921341e-06	5.01424795517298e-05	13.7	14.7	9.5	8.9	8.4	5.8	8.8
ENSMUSG00000012889	Podnl1	protein_coding	-0.437963054558212	4.46130680650278	30.4134272158487	5.04978687070132e-06	5.08034185957413e-05	5.4	5.6	5.4	4.3	4.2	3.6	4
ENSMUSG00000021136	Smoc1	protein_coding	1.05466362194123	1.20068360083362	30.4021879353486	5.06448813280873e-06	5.09181924561907e-05	0.8	0.9	0.7	2.2	1.3	1.6	1.8
ENSMUSG00000076441	Ass1	protein_coding	-0.496243526091319	4.2988965882195	30.3897973559722	5.08074824752063e-06	5.10484796305468e-05	9.6	10.3	10.6	8.3	6.7	7.5	6.5
ENSMUSG00000002249	Tead3	protein_coding	0.307025847667931	5.49819297010574	30.3663775485784	5.11163427891165e-06	5.12587651567081e-05	11.7	12.1	11.3	14.3	15.4	14.2	14.1
ENSMUSG00000026043	Col3a1	protein_coding	0.34658693757005	12.7660249335187	30.3638819618484	5.11493724612305e-06	5.12587651567081e-05	841	787.5	859.3	994.6	1087.6	1067.8	1067.7
ENSMUSG00000029070	Mxra8	protein_coding	0.208492442350318	8.38054517157203	30.3709603625472	5.10557474155173e-06	5.12587651567081e-05	115.8	113.5	108.2	136.7	129	128.4	126.1
ENSMUSG00000038256	Bcl9	protein_coding	-0.282228874086785	5.8682150214197	30.3670863048461	5.11069663835714e-06	5.12587651567081e-05	7.7	8.2	7.5	6.6	6.6	6.1	6.4
ENSMUSG00000020114	Cand1	protein_coding	-0.20921216778478	8.30292713810534	30.3523881711905	5.13017896179241e-06	5.13782106775881e-05	38.8	38.5	40.6	32.6	34.8	33.8	34.7
ENSMUSG00000107596	Gm18913	processed_pseudogene	3.77280281538458	-0.179265204240841	30.3397719988066	5.14696484058778e-06	5.1512956200653e-05	0	0	0.1	0.3	0.5	0.6	0.7
ENSMUSG00000045039	Megf8	protein_coding	-0.232657460037839	7.17862296291863	30.2979067754369	5.20308779743136e-06	5.20409745224328e-05	13.4	14.7	14.6	12.1	12.1	11.9	12.4
ENSMUSG00000023249	Parp3	protein_coding	-0.282270894018921	6.04490375229015	30.2596802475127	5.25490322048428e-06	5.25252543622162e-05	20.3	20.4	18.4	16	16.4	15.4	17.1
ENSMUSG00000022180	Slc7a8	protein_coding	3.64662269172045	-0.400345502647181	30.2253925854998	5.30184798723972e-06	5.29602554435968e-05	0	0	0	0.3	0.2	0.2	0.2
ENSMUSG00000027806	Tsc22d2	protein_coding	-0.246352971338715	7.08699662568822	30.2108486555728	5.32189567387698e-06	5.31261929019753e-05	12.4	12.3	12.4	10.2	11	10	10.3
ENSMUSG00000028023	Pitx2	protein_coding	0.424706713606427	5.02130162869036	30.1365128116751	5.42563254895841e-06	5.40919123820399e-05	5	4.7	4.7	6.7	6.3	6.9	5.9
ENSMUSG00000028199	Cryz	protein_coding	0.306743784763341	5.43037064814473	30.1376051770668	5.42409261507273e-06	5.40919123820399e-05	6.8	7	7.2	8.8	8.3	8.3	9.3
ENSMUSG00000030201	Lrp6	protein_coding	-0.331990640400529	7.54250015654408	30.1336214226081	5.42971086136642e-06	5.40976926864104e-05	16.7	18	21.2	14.5	15.9	14	14.8
ENSMUSG00000032666	1700025G04Rik	protein_coding	0.308123182232038	5.64322913478952	30.1272728663969	5.43867699492553e-06	5.41521328863705e-05	4.4	5	4.8	5.4	6	6	6
ENSMUSG00000098557	Kctd12	protein_coding	-1.40707252902117	1.64634129073744	30.0695700505109	5.52089920401145e-06	5.49354339714473e-05	0.4	0.3	0.4	0.1	0.1	0.2	0.1
ENSMUSG00000018770	Atp5g3	protein_coding	-0.22580844793406	7.8066109902114	30.0536937631966	5.54375361116012e-06	5.51273711185653e-05	97.4	99.1	101.5	89.5	81.6	87.3	82
ENSMUSG00000042599	Kdm7a	protein_coding	-0.399750830545285	5.33918413649219	30.0397316284617	5.56393594773227e-06	5.52925074291671e-05	4.4	4.7	4.7	3.4	3.9	3.2	3.5
ENSMUSG00000041688	Amot	protein_coding	-0.362324374955689	6.33506359396031	30.0024435877415	5.61822115136066e-06	5.57961166753307e-05	7.8	7.7	8.9	6.4	6.7	5.4	6.9
ENSMUSG00000022875	Kng1	protein_coding	-2.81032924588087	-0.856594173447594	29.9865098292295	5.64159010803893e-06	5.5992238665344e-05	0.3	0.4	0.4	0	0.1	0	0.1
ENSMUSG00000026142	Rhbdd1	protein_coding	0.381740301673183	5.20143958028207	29.8724115519309	5.81199038869664e-06	5.76464447597281e-05	5.7	5.1	5.7	6.9	7.7	6.5	7.5
ENSMUSG00000032373	Car12	protein_coding	-0.901886713240589	2.53925602113797	29.8343655631793	5.87002411361992e-06	5.81847326082723e-05	0.9	0.9	0.9	0.5	0.5	0.5	0.5
ENSMUSG00000053477	Tcf4	protein_coding	0.248076371419892	7.17960128064635	29.824864259325	5.88461325200809e-06	5.82919761151833e-05	5.4	5.8	6	6.4	7.1	6.7	7.2
ENSMUSG00000024999	Noc3l	protein_coding	-0.313339607501807	5.68070072392338	29.8183435724028	5.89464806790656e-06	5.83539968463759e-05	11.8	12.3	12.6	9.3	9.6	9.8	10.7
ENSMUSG00000074782	4833422C13Rik	antisense	2.19114607794634	-0.728689220304208	29.8065459803954	5.91285003887523e-06	5.84593351349921e-05	0.1	0	0	0.2	0.2	0.2	0.2
ENSMUSG00000078521	Aunip	protein_coding	-0.512445927036674	3.72291051119568	29.8076859239864	5.9110886574639e-06	5.84593351349921e-05	11	10.6	11.7	7.7	7.8	8.2	7.4
ENSMUSG00000021318	Gli3	protein_coding	-0.304293138365868	6.22148098735273	29.7548212415094	5.99336445592574e-06	5.92175045252266e-05	7.7	8.3	8.5	6	7.1	6.1	7.2
ENSMUSG00000022142	Nup155	protein_coding	-0.24996479849684	7.57963355203549	29.7420409567482	6.01343782749868e-06	5.93778985482836e-05	27.5	29.5	30.5	24.2	25.5	23.5	24.8
ENSMUSG00000031543	Ank1	protein_coding	-0.438863613881527	4.54803927865546	29.7325774702528	6.02834787614013e-06	5.94871366999073e-05	1.6	1.5	1.6	1.2	1.2	1.1	1.2
ENSMUSG00000024799	Tm7sf2	protein_coding	0.751557999596821	2.6625712390019	29.7175489733938	6.05210689072921e-06	5.96835005429501e-05	1.8	1.7	1.2	2.5	3.1	2.4	2.6
ENSMUSG00000029470	P2rx4	protein_coding	-0.312696927387999	6.27819665168947	29.6749442042104	6.12000671551416e-06	6.03146359732285e-05	12.9	14.2	13.2	10.7	11.3	10.9	10.3
ENSMUSG00000026615	Eprs	protein_coding	0.225930644310268	8.71885205189391	29.6629920235425	6.13920070782298e-06	6.04652614936731e-05	24.3	24	25.6	26.6	29.5	29.2	29.8
ENSMUSG00000022676	Snai2	protein_coding	-0.344884027171188	5.38440800079983	29.6526181457877	6.15591216540388e-06	6.05912602251052e-05	26.5	24.2	24.6	19.4	18.7	20.8	20.1
ENSMUSG00000020170	Frs2	protein_coding	-0.254135789853775	6.97338482504077	29.6418071417005	6.1733794470505e-06	6.07245333268079e-05	25.7	26.8	27.8	20.4	24.3	22.2	22.7
ENSMUSG00000027540	Ptpn1	protein_coding	-0.228922738595608	6.65508682509888	29.6312698782601	6.1904553372822e-06	6.08537894980259e-05	22.4	22.8	22.3	18.7	18.9	20.3	18.8
ENSMUSG00000026994	Galnt3	protein_coding	3.04453866961698	-1.01920989820502	29.6154499719245	6.21618655482614e-06	6.10679114976345e-05	0	0	0	0.2	0.1	0.3	0.2
ENSMUSG00000006360	Crip1	protein_coding	0.866285524147548	1.65308417920184	29.610552649952	6.22417520104387e-06	6.1107568973804e-05	1.8	1.5	1.8	3.2	3.6	2.7	2.7
ENSMUSG00000031872	Bean1	protein_coding	1.98123037427916	0.193437284630147	29.5973726337777	6.24572925538236e-06	6.12802737791735e-05	0.1	0.1	0.1	0.4	0.5	0.4	0.4
ENSMUSG00000027605	Acss2	protein_coding	0.426720259965708	4.26042154063693	29.5608794741911	6.30582517635478e-06	6.18306751439277e-05	2.1	2.2	2.1	2.8	2.6	3.1	2.9
ENSMUSG00000041685	Fcho2	protein_coding	0.367227190303146	5.39639740783875	29.5535531493347	6.31796414758704e-06	6.19104433549673e-05	8.3	8.7	9.8	11.2	11.2	12.1	11.7
ENSMUSG00000025650	Col7a1	protein_coding	0.813851788728994	3.28680543053603	29.543010830544	6.33547545625216e-06	6.20427213299729e-05	0.5	0.4	0.4	0.8	0.9	0.6	0.7
ENSMUSG00000025477	Inpp5a	protein_coding	0.287245037963744	5.58832899277882	29.535117904584	6.34861988485198e-06	6.21320944806748e-05	9.7	9.9	9.1	11.1	11.6	11.9	12.2
ENSMUSG00000020042	Btbd11	protein_coding	-0.571813331636946	4.68696452936749	29.5262383326651	6.3634422005503e-06	6.22377651784373e-05	1.2	1	1.2	0.6	0.9	0.8	0.7
ENSMUSG00000021987	Mtmr6	protein_coding	0.247886807284809	6.28698521257492	29.5005217998167	6.40657845070027e-06	6.26200522017562e-05	21.4	22.3	22.2	25.2	25.8	27.2	26.1
ENSMUSG00000020706	Ftsj3	protein_coding	-0.265182776352997	7.33579510693522	29.4599517857655	6.4752650071024e-06	6.32514357579435e-05	38.3	37.1	36.5	28.8	29.9	31.4	34
ENSMUSG00000054196	Cthrc1	protein_coding	2.12256825849605	-0.626386145155715	29.4397618459409	6.50973970817629e-06	6.35480461537437e-05	0.1	0.3	0.3	1.1	1.1	0.8	1.4
ENSMUSG00000037362	Nov	protein_coding	0.512333597752123	4.64135050843056	29.4234975923314	6.53765362074595e-06	6.37802763013215e-05	4.5	4.5	4.6	7.7	5.7	6.2	6.7
ENSMUSG00000037572	Wdhd1	protein_coding	-0.252012442828503	6.402063328351	29.4184535323419	6.54633652863762e-06	6.38247173659038e-05	11.1	11.5	11.2	9.5	9	10.1	9.3
ENSMUSG00000026811	St6galnac6	protein_coding	-0.31158855041138	5.75740834284541	29.4151827882669	6.55197340285319e-06	6.3839423269262e-05	15.6	14.4	12.9	11.3	11.5	11.8	11.4
ENSMUSG00000102543	Pcdhgc5	protein_coding	-0.582119157087883	3.81774234532577	29.2738516588788	6.80056160898106e-06	6.6219826297024e-05	2.5	2.7	2.9	1.8	1.6	1.9	1.9
ENSMUSG00000029547	Ints1	protein_coding	-0.20126114755005	7.78204707608432	29.2433406492924	6.8555368602557e-06	6.67131318251315e-05	25.7	26	25.6	22.7	23.3	21.4	22.3
ENSMUSG00000022018	Rgcc	protein_coding	-1.46233379968813	2.43501094109434	29.229658930744	6.88034260325346e-06	6.69124136315146e-05	3.3	3.5	4.2	1.3	0.8	1.8	1.5
ENSMUSG00000035284	Vps13c	protein_coding	-0.597303004008878	5.8125246648765	29.2037802336085	6.92752439988388e-06	6.73289187903233e-05	2.7	3.3	4.5	2.3	2.4	2.4	2.2
ENSMUSG00000024873	Cnih2	protein_coding	0.356511870377361	4.99600913721857	29.1514601573089	7.02397150202282e-06	6.82234116430771e-05	23.8	25.8	25.6	30.1	32.2	32.4	33.4
ENSMUSG00000061175	Fnip2	protein_coding	-0.399862371233743	6.10254625005186	29.1281906272218	7.06732599808501e-06	6.86014199048265e-05	6.3	5.6	6.3	4.6	4.8	4.6	4.4
ENSMUSG00000025372	Baiap2	protein_coding	-0.246349033875256	6.23218956637451	29.0482232361134	7.21850645107094e-06	7.00249468336951e-05	17.9	16.9	16.3	14.5	14.3	14.1	14.6
ENSMUSG00000020176	Grb10	protein_coding	0.259277022997182	6.79644859503499	29.0445261566874	7.22557879901759e-06	7.00496081311655e-05	13.8	13.7	14.2	15.2	16.8	16.8	17.6
ENSMUSG00000021262	Evl	protein_coding	0.277976664025049	6.68287144942107	28.996487430615	7.31814984968165e-06	7.09026009559068e-05	41.9	40.5	39.1	49.7	48.5	49.9	48.3
ENSMUSG00000055053	Nfic	protein_coding	-0.19407163483872	8.66612867114592	28.9347941091411	7.43889340485551e-06	7.20273066495183e-05	69.4	66.5	66.1	57.2	59.3	58.6	60.2
ENSMUSG00000000693	Loxl3	protein_coding	-0.242008678004297	6.66479576319231	28.9279844381351	7.45235067491109e-06	7.21124521189926e-05	26.5	26.9	25.7	23.1	21.4	21.2	23.6
ENSMUSG00000064325	Hhip	protein_coding	2.00009934754582	-0.782890849562168	28.9242491381879	7.45974340224384e-06	7.21388444208233e-05	0	0	0	0.1	0.2	0.2	0.1
ENSMUSG00000016179	Camk1g	protein_coding	5.98490682452685	-0.942874850052186	29.7158980324025	7.4664364370156e-06	7.21584416409826e-05	0	0	0	0.4	0.1	0.3	0.1
ENSMUSG00000105366	Gm43719	TEC	-0.834483618323563	2.09683035642587	28.9144434010588	7.47918770253489e-06	7.2236526823421e-05	3.1	3.7	3.6	1.9	2	2	1.9
ENSMUSG00000020150	Gamt	protein_coding	0.438345838612084	4.13634607575015	28.9082602074553	7.49147646747338e-06	7.2310050322435e-05	9.9	8.8	9.2	11.9	12.8	13.6	11.8
ENSMUSG00000032826	Ank2	protein_coding	0.39161252155902	5.72537125415286	28.9008905221855	7.50615146530344e-06	7.24065003792808e-05	0.7	0.8	0.9	1.1	1.1	1	1
ENSMUSG00000020929	Eftud2	protein_coding	-0.1784640129535	8.32716930323184	28.8978217442617	7.51227125747271e-06	7.24203556448257e-05	38.8	39.1	39.9	34.6	34.9	34.9	34.5
ENSMUSG00000027775	Mfsd1	protein_coding	-0.201404346494987	8.14437265907748	28.8163181547881	7.6767702834644e-06	7.39600616157072e-05	70.6	69.7	69.5	59.3	58.2	63.1	62.8
ENSMUSG00000045362	Tnfrsf26	protein_coding	1.90828738286613	0.313575490027861	28.7894110253296	7.73191740620742e-06	7.44449806053458e-05	0.3	0.1	0.2	0.5	0.8	0.6	0.6
ENSMUSG00000002797	Ggct	protein_coding	-0.61136233503567	3.79889108493238	28.7716049709312	7.76864383942757e-06	7.4752047099607e-05	2.1	2.2	2.1	1.6	1.5	1.1	1.5
ENSMUSG00000035834	Polr3g	protein_coding	-0.64095560105865	3.34619822221597	28.7329429502134	7.84902972494745e-06	7.54349727312828e-05	2.4	2.6	2.6	1.6	1.5	1.5	2.1
ENSMUSG00000036155	Mgat5	protein_coding	-0.302799986942425	5.58815642532964	28.7327782494183	7.84937406225403e-06	7.54349727312828e-05	5.5	5.4	6	4.2	4.7	4.6	4.6
ENSMUSG00000005103	Wdr1	protein_coding	-0.197029914002275	8.15955305063125	28.7072473813474	7.90294641845462e-06	7.58555310171097e-05	36.2	33.7	33	29.2	29.4	30.6	30.4
ENSMUSG00000038582	Pptc7	protein_coding	-0.295452825051844	6.04363049685949	28.7092607115932	7.89870763867367e-06	7.58555310171097e-05	12.1	11.6	11.9	8.9	9.9	9.3	10.4
ENSMUSG00000028626	Col9a2	protein_coding	3.21817789488397	-0.986110498936965	28.6911485582677	7.93692760860744e-06	7.6134436483807e-05	0.1	0	0	0.5	0.4	0.4	0.3
ENSMUSG00000015176	Nolc1	protein_coding	-0.219786350471285	7.784704471875	28.6779220490646	7.96496260244311e-06	7.63137887821902e-05	53	52.1	51.7	45.3	45.6	44	44.6
ENSMUSG00000032010	Usp2	protein_coding	0.512491973429628	3.52452351085336	28.6776711723704	7.96549538216743e-06	7.63137887821902e-05	2.5	3.1	3.3	4.1	4.4	4.1	4.5
ENSMUSG00000038335	Tsr1	protein_coding	-0.225662386652028	6.9486056401629	28.5949981331189	8.1431538241125e-06	7.79675464905582e-05	30.2	32.1	30.8	26.5	26.2	25.5	28
ENSMUSG00000050947	Amigo1	protein_coding	-0.623016089784595	3.1683702550537	28.5889722525015	8.15626727087167e-06	7.8044777728644e-05	3.1	2.8	2.6	1.6	2.1	1.6	2
ENSMUSG00000024594	Prrc1	protein_coding	0.25987646930921	6.5620362394127	28.5449687768292	8.25271276465606e-06	7.88888170609199e-05	22.8	23.8	23.6	27.1	28.3	28.9	27.7
ENSMUSG00000033152	Podxl2	protein_coding	0.992364239091868	1.55102349672327	28.5440772580102	8.25467929926718e-06	7.88888170609199e-05	0.5	0.6	0.5	1.1	1.3	1	1
ENSMUSG00000018849	Wwc1	protein_coding	-0.398109485368029	5.34191363214553	28.5386933123345	8.26656597330497e-06	7.89536192990826e-05	6.1	5.5	5.9	4	4.8	4	4.9
ENSMUSG00000021662	Arhgef28	protein_coding	1.32739546058646	3.55513494796676	28.4985069651601	8.35586833687364e-06	7.97572790698007e-05	0.2	0.2	0.2	0.5	0.5	0.7	0.5
ENSMUSG00000029516	Cit	protein_coding	-0.278035324977859	6.24256279777045	28.4794678624562	8.39853597594784e-06	8.00163658632665e-05	4.6	4.7	5.1	3.9	4.2	3.7	3.9
ENSMUSG00000029804	Herc3	protein_coding	-0.387535641543009	4.56780901191051	28.4815550291475	8.39384720053303e-06	8.00163658632665e-05	3.4	3.7	3.3	2.5	2.6	2.6	3
ENSMUSG00000060206	Zfp462	protein_coding	-0.36802778314593	5.45748697407611	28.4825152912231	8.39169093039188e-06	8.00163658632665e-05	3.3	3.6	4	2.6	3	2.8	2.7
ENSMUSG00000040111	Gramd1b	protein_coding	0.346919304522953	5.43852034729104	28.337379783068	8.724398543736e-06	8.30186921118707e-05	3.3	3.2	3.3	4.2	4.5	3.8	4.1
ENSMUSG00000050244	Heatr1	protein_coding	-0.300478513042421	6.17860185839801	28.3373834442498	8.72438997551017e-06	8.30186921118707e-05	9.4	9.2	9.9	8	8.2	7.4	7.3
ENSMUSG00000092130	D030025P21Rik	protein_coding	-0.776952592390943	2.29612296970529	28.3066404930443	8.79665485514327e-06	8.36547810732352e-05	3.3	3.6	3.8	2.7	1.8	2	2.1
ENSMUSG00000029998	Pcyox1	protein_coding	0.214495231201258	6.99236687935452	28.2735977511717	8.8750383085514e-06	8.43483204456855e-05	25.1	25.8	27.2	30	31	29.8	30.1
ENSMUSG00000058291	Zfp68	protein_coding	0.254878216108877	6.26968123959099	28.2400775389191	8.95531632250132e-06	8.50590026381068e-05	8.3	9	8.9	10.8	10	11.1	9.9
ENSMUSG00000060519	Tor3a	protein_coding	-0.331289852163864	5.62705118147959	28.19852294079	9.0559130815432e-06	8.59616844566621e-05	16.1	14.3	15.5	12.3	12.2	11.3	12.8
ENSMUSG00000085587	Gm14493	antisense	0.983185431245009	2.05589312180517	28.1531089585152	9.16723317929486e-06	8.69649856757279e-05	3.8	5	5	12.3	7.7	9.8	7.4
ENSMUSG00000058070	Eml1	protein_coding	0.215529479243185	7.74795240935813	28.144504602789	9.18848846498538e-06	8.71131803397112e-05	31.2	30.1	30.9	36.7	35.2	36.5	34.5
ENSMUSG00000002732	Fkbp7	protein_coding	0.362514685337464	4.92589766788596	28.12982200364	9.2248803104786e-06	8.74046104417467e-05	18.5	19.4	20.7	28.4	22.9	26.3	23.4
ENSMUSG00000020520	Galnt10	protein_coding	-0.209076872171466	7.15822786229129	28.1064269535346	9.28318467564003e-06	8.7903174916976e-05	21.9	21	21.2	17.6	18.8	18.5	18.8
ENSMUSG00000021470	Ercc6l2	protein_coding	0.304711521245169	5.50939431712007	28.0886406274946	9.32777421093519e-06	8.82713418749638e-05	5.2	5.7	5.8	6.7	7	7.1	6.7
ENSMUSG00000024614	Tmx3	protein_coding	0.230365646709827	7.45094436623089	28.0807407629629	9.34765206056718e-06	8.84053478975843e-05	37.8	36.9	38.7	44.3	43.7	46.1	43.1
ENSMUSG00000017314	Mpp2	protein_coding	0.368654855109873	5.27495215550322	28.0723026539764	9.36893418587481e-06	8.85524629072019e-05	8.5	8.8	8.3	12	11.3	11.1	9.7
ENSMUSG00000020850	Prpf8	protein_coding	-0.255052453662722	9.3035257363777	28.0647636860951	9.38799227893735e-06	8.86783901094736e-05	82.2	86.8	96.2	71.8	80.4	68.5	75.4
ENSMUSG00000028078	Dclk2	protein_coding	0.468254787032676	4.82466776344158	28.0609396256303	9.39767509985178e-06	8.87156593827888e-05	2.4	2.3	1.8	3	3.2	2.7	3
ENSMUSG00000015653	Steap2	protein_coding	-0.259717035572211	7.23139220048511	28.0210836118524	9.49923030577429e-06	8.96196450385527e-05	14.3	14.6	14.5	11.7	12.1	11.9	12.6
ENSMUSG00000040723	Rcsd1	protein_coding	-2.52356004723982	-0.427169573097646	28.0006454784479	9.55176134888059e-06	9.00602961815491e-05	0.1	0.2	0.2	0.1	0	0	0
ENSMUSG00000010517	Faf1	protein_coding	-0.255577750023003	6.00953528423317	27.9884067554137	9.58336618998687e-06	9.03032244946783e-05	13.9	13.9	14.3	10.9	11.6	12.4	12
ENSMUSG00000037005	Xpnpep2	protein_coding	3.03052573054697	-0.854159886559434	27.981666575862	9.60081941741785e-06	9.04125887037346e-05	0	0	0	0.1	0.2	0.1	0.2
ENSMUSG00000069255	Dusp22	protein_coding	-0.539537095148689	3.55101228301663	27.9413850513126	9.7058351411534e-06	9.13459091829915e-05	9.7	9.8	8.4	7.1	5.8	6.4	6.4
ENSMUSG00000025169	Ogfod3	protein_coding	0.531585666077533	3.92568511984074	27.936881648501	9.71765165953703e-06	9.1401488814733e-05	8.3	8.8	10	12.8	12.9	13.2	13.5
ENSMUSG00000075702	Selenom	protein_coding	0.322577516623166	5.61123280427517	27.908759445779	9.79178983677507e-06	9.20428244656856e-05	33.7	35.4	37.3	45.5	44.6	46.4	40.7
ENSMUSG00000041895	Wipi1	protein_coding	0.255664721133493	6.01676878506835	27.8938639387235	9.83130293609355e-06	9.2358102855902e-05	14.5	14.8	14.2	17.5	16.9	17.3	17.7
ENSMUSG00000020423	Btg2	protein_coding	-0.43644830952846	4.72185395724639	27.8676369698829	9.9012889224731e-06	9.29590956941114e-05	13.7	18.2	17.8	12	10.7	12.6	13.9
ENSMUSG00000057315	Arhgap24	protein_coding	-0.379994847475117	5.47473581166213	27.8389984252548	9.97831772113129e-06	9.36254410933575e-05	3.7	3.5	4	2.5	2.9	3.3	2.9
ENSMUSG00000060487	Samd5	protein_coding	1.9564284570791	-0.602460860012908	27.8363172355506	9.98556195259029e-06	9.36365945863576e-05	0.1	0.2	0.2	0.6	0.7	0.6	0.9
ENSMUSG00000054423	Cadps	protein_coding	6.29880534721686	0.410627749843692	28.5146618698541	1.01530449270455e-05	9.51494143678206e-05	0	0	0	0.1	0.3	0	0.1
ENSMUSG00000020758	Itgb4	protein_coding	0.973793135926327	1.91339347220158	27.7407894289696	1.02473628057529e-05	9.59615233078291e-05	0.4	0.4	0.3	0.9	0.7	0.8	0.5
ENSMUSG00000022311	Csmd3	protein_coding	-4.03354723082114	1.80170338138601	27.7390799788205	1.02521138527151e-05	9.59615233078291e-05	0.1	0	0.1	0	0	0	0
ENSMUSG00000048482	Bdnf	protein_coding	0.376265785458781	4.85881525024871	27.7249358986421	1.02915145577592e-05	9.62720445291175e-05	3.7	4.1	4	4.5	5.2	5.4	5.2
ENSMUSG00000060548	Tnfrsf19	protein_coding	2.25005336608599	-0.0164647406682343	27.6997150451155	1.0362172942471e-05	9.68744136695458e-05	0.1	0.1	0	0.3	0.3	0.3	0.3
ENSMUSG00000020251	Glt8d2	protein_coding	0.551048873323195	3.86086301742513	27.6667676828894	1.04552585606695e-05	9.76855970535542e-05	1.8	1.5	1.7	2.4	2.3	2.4	2.7
ENSMUSG00000028076	Cd1d1	protein_coding	-0.549666596295623	3.32541855860839	27.6531889638089	1.04938815587525e-05	9.79281174067529e-05	4.3	4.2	4.1	3	2.8	2.7	2.9
ENSMUSG00000052488	Cherp	protein_coding	-0.2018793735984	7.78235689184807	27.6553578315202	1.04877022787839e-05	9.79281174067529e-05	48.7	47	45.1	41.9	41.2	39.8	40.5
ENSMUSG00000004788	Eif2b2	protein_coding	0.27742920996289	6.3995037227566	27.5981623389009	1.06519635906221e-05	9.93375210917776e-05	35.1	36.5	36.9	45.8	42.6	45	42.1
ENSMUSG00000039257	Vstm2b	protein_coding	3.80163471731979	-0.743352901032082	27.5961611624165	1.06577602982124e-05	9.93375210917776e-05	0	0	0	0.1	0.5	0.4	0.3
ENSMUSG00000032902	Slc16a1	protein_coding	-0.238032319433174	7.41029752494263	27.5841906334516	1.06925050895751e-05	9.96013290362042e-05	30.2	30.7	31	25.2	25.3	26.2	27.1
ENSMUSG00000023022	Lima1	protein_coding	-0.185632590810094	8.05319621252088	27.5674628515967	1.07412605350278e-05	9.99350852305265e-05	43.7	46.2	47.3	40.3	39.4	40.8	40.3
ENSMUSG00000064127	Med14	protein_coding	-0.213193889167039	7.26043222454377	27.5692322018408	1.07360923172684e-05	9.99350852305265e-05	18.4	18.2	19.3	15.6	16.4	16	16.4
ENSMUSG00000013419	Zfp651	protein_coding	0.330982782778894	5.35472342218855	27.5361777111067	1.08330832679719e-05	0.000100728783266777	5.9	6	5.4	7.4	7.3	6.9	7.4
ENSMUSG00000031133	Arhgef6	protein_coding	-0.583037443611154	3.11780432554353	27.5305857547108	1.08495838616903e-05	0.000100821583685888	1.4	1.5	1.5	0.8	1.1	1	1
ENSMUSG00000030107	Usp18	protein_coding	-0.5226819531934	4.03246396912172	27.5219660900519	1.08750710857077e-05	0.00010099773225123	6.8	6.5	6.4	4.2	4.3	5.6	4.1
ENSMUSG00000049411	Tmem241	protein_coding	0.496635368973485	3.38293958880406	27.5042383363944	1.09276907723236e-05	0.000101425499647323	2.7	2.5	2.3	3.5	3.5	3.8	3.4
ENSMUSG00000086712	AI427809	lincRNA	2.44107734917205	-1.01840282466973	30.1413603529116	1.09469339666873e-05	0.000101543155325067	0.1	0.1	0.1	0.8	0.5	0.6	0.4
ENSMUSG00000027668	Mfn1	protein_coding	0.238326511222301	6.45312614271299	27.4867681654721	1.09798117554723e-05	0.00010166516717058	13.5	12.9	14.1	16.1	16.2	16.4	15.1
ENSMUSG00000032932	Hspa13	protein_coding	0.268488814836264	7.09622547263304	27.4869745831027	1.09791943772517e-05	0.00010166516717058	17.4	16.7	18.6	20.3	22.5	20.3	21.4
ENSMUSG00000089748	Matr3-ps2	processed_pseudogene	3.76101322642151	-1.24297650912027	27.4883631807692	1.09750421580079e-05	0.00010166516717058	0	0.1	0	0.3	0.2	0.4	0.4
ENSMUSG00000058704	Memo1	protein_coding	-0.312392852042639	5.6654711422918	27.4710713860856	1.10268682230141e-05	0.000102039774585557	25.1	26.7	25.5	21	20.1	20.6	21.5
ENSMUSG00000024644	Cndp2	protein_coding	-0.219492965498237	6.59851885615579	27.4620193080091	1.10541027160729e-05	0.000102230616207318	60.7	60.6	59.5	51.8	49.8	54.2	51.3
ENSMUSG00000032481	Smarcc1	protein_coding	-0.189675701972254	8.08888286485872	27.453633783664	1.10793958320732e-05	0.000102403286163388	33	32.7	33.7	27.8	29	28.8	30.5
ENSMUSG00000026880	Stom	protein_coding	0.232746125952025	6.97445462473077	27.4427433107009	1.11123367996386e-05	0.000102646394225097	40.4	38.6	40.5	48.8	46.9	45.5	46.3
ENSMUSG00000069601	Ank3	protein_coding	-0.449322410887189	5.56446518062602	27.4393730418517	1.11225521858564e-05	0.000102679417582028	1.1	1.3	1.4	0.9	1	0.9	1
ENSMUSG00000033538	Casp4	protein_coding	0.435324841144199	4.05462058131675	27.3444389743149	1.14144560391937e-05	0.000105311296977358	4.6	4.5	4.5	6.4	6.3	5.7	6.2
ENSMUSG00000029544	Cabp1	protein_coding	1.69523566569435	0.703018202957182	27.3391382242416	1.14309939643529e-05	0.00010540098966654	0.2	0.1	0.1	0.5	0.5	0.5	0.3
ENSMUSG00000034101	Ctnnd1	protein_coding	0.374911974194209	4.64237363159955	27.3289878522606	1.14627337285859e-05	0.000105630662482196	3.1	2.9	3.2	4.3	3.9	3.8	4
ENSMUSG00000011257	Pabpc4	protein_coding	-0.286398579867477	5.65245700746688	27.3198434508506	1.1491408395078e-05	0.000105831833241865	14.3	13	13.2	11.6	10.8	11.2	10.8
ENSMUSG00000019923	Zwint	protein_coding	-0.217371776850108	7.91750569174009	27.2988316564574	1.15575867835655e-05	0.000106377955020401	58.6	58.9	57.8	50.9	47.9	50	52.4
ENSMUSG00000042644	Itpr3	protein_coding	-0.274848677127848	7.53751037239753	27.2854027901005	1.16000950368777e-05	0.000106705692775276	11.6	14.1	14.5	10.9	11.4	11	11
ENSMUSG00000033068	Entpd6	protein_coding	0.508745015680253	3.73506935636088	27.2450824326997	1.17287321334343e-05	0.000107824842437155	2.6	3.1	2.9	4.5	3.6	4.5	4
ENSMUSG00000091649	Phf11b	protein_coding	-1.73606468483465	0.0685689060513486	27.2374018446973	1.17534082351493e-05	0.000107987493487887	1.5	1.6	1.9	0.2	0.6	0.5	0.5
ENSMUSG00000027087	Itgav	protein_coding	-0.236004529359446	8.26286468827359	27.1978200604572	1.18814575381392e-05	0.000109099155529838	28	28.4	32.3	24.5	25.6	24.1	26.2
ENSMUSG00000018707	Dync1h1	protein_coding	-0.429451587675016	9.70165225284887	27.1633314291543	1.19942440695959e-05	0.000110069433856476	34.6	42	53.3	32.7	35.6	29	31.4
ENSMUSG00000020875	Hoxb9	protein_coding	-0.255822057488626	6.08656436843728	27.1358505867948	1.20849311207867e-05	0.000110835877770299	31.8	31.1	30.9	25.3	25.1	27.3	26.9
ENSMUSG00000043192	Gm1840	processed_pseudogene	1.62060367713496	1.03389506028467	27.1203984020974	1.21362446139819e-05	0.00011124051598459	0.3	0.6	0.5	1.4	0.9	1.4	2.2
ENSMUSG00000097084	Foxl1	protein_coding	-0.705126392415412	3.39371948899325	27.1158384987808	1.21514314951291e-05	0.000111313735313496	4	3.9	3.4	2.2	2.2	2.3	2.6
ENSMUSG00000105987	AI506816	processed_transcript	-0.200826690442698	7.9046488074451	27.1102337501455	1.21701260487719e-05	0.000111418981108443	38.3	35.7	36.6	32.2	31.6	33.5	31
ENSMUSG00000033855	Ston1	protein_coding	0.278597787541181	5.94774220554911	27.0781044989974	1.22778866025828e-05	0.000112339029902803	11.3	11.3	12.8	14.3	14.3	13.9	15
ENSMUSG00000030499	Kctd15	protein_coding	0.844892108937401	1.54288185296758	27.0514071156095	1.23682033797854e-05	0.000113098479516039	0.9	0.8	0.8	1.2	1.6	1.5	1.7
ENSMUSG00000059288	Cdyl	protein_coding	0.383628800358568	4.65232345684344	27.0396493747894	1.24082042375492e-05	0.000113397199837602	6.5	5.6	6.5	8.4	8.2	8	7.8
ENSMUSG00000040195	Nemp1	protein_coding	-0.316843894464317	5.49083869472459	27.0341836693995	1.24268460251012e-05	0.000113500484398193	6.7	6.2	5.7	4.7	4.8	5.2	5.3
ENSMUSG00000034636	Zyg11b	protein_coding	0.265506149183426	6.8573946250994	27.015375733081	1.24912226313927e-05	0.000114021118978291	11.2	11.6	13	13.6	15.4	14.2	14.2
ENSMUSG00000021260	Hhipl1	protein_coding	0.438055061751553	3.83914269672798	27.0076891661259	1.25176348985297e-05	0.000114162147174122	6	5.7	6	8.1	8.2	8.3	7.4
ENSMUSG00000041886	Macc1	protein_coding	1.94404138516754	1.52003763205227	27.0065836939438	1.25214383759497e-05	0.000114162147174122	0.1	0.1	0.1	0.4	0.6	0.3	0.3
ENSMUSG00000039748	Exo1	protein_coding	-0.300471530064773	5.54364479045076	26.980166794502	1.26126959384831e-05	0.000114926409721134	5.6	5.8	6	4.7	5	4.6	4.6
ENSMUSG00000050963	Kcns2	protein_coding	6.24002629079541	-1.24436565688092	27.6759533829818	1.26346317869062e-05	0.000115058487232585	0	0	0	0.1	0.2	0.3	0
ENSMUSG00000004040	Stat3	protein_coding	-0.228354170484893	7.51260991550237	26.9526766956603	1.27084148931064e-05	0.000115662283397354	26.7	26.4	27.2	22.3	23.3	22.3	23.5
ENSMUSG00000020181	Nav3	protein_coding	-0.512939250039767	5.29607849322494	26.9407173420021	1.27502983805331e-05	0.000115975214034226	1.7	2.3	2.3	1.6	1.7	1.3	1.3
ENSMUSG00000071650	Ganab	protein_coding	0.165546595248185	9.32461741927042	26.9384275732588	1.27583342890312e-05	0.000115980084133621	171.7	167.7	175.3	192.6	192.5	191.3	193.4
ENSMUSG00000033386	Frrs1	protein_coding	-0.24197482189747	7.1915365126182	26.9317739823924	1.27817156490052e-05	0.000116124364912202	17.2	17.6	19.3	15	16	14.2	15.7
ENSMUSG00000034593	Myo5a	protein_coding	-0.328412323610202	7.67514370270882	26.8990909709641	1.28972327296531e-05	0.000117105055606944	9.9	11.2	13	8.2	9.9	8.6	9.5
ENSMUSG00000026003	Acadl	protein_coding	-0.260748535023381	6.6242112409826	26.842493505616	1.30999179618564e-05	0.000118875605307621	46.7	46.1	47.8	37.1	40.4	40.9	37.7
ENSMUSG00000046324	Ermp1	protein_coding	-0.226465322393601	6.72915951173024	26.8302802211451	1.31441001180815e-05	0.000119206580718999	13.2	13.3	13.5	11	11.4	11.6	11.6
ENSMUSG00000028367	Txn1	protein_coding	-0.236707064095912	8.49874132112741	26.8250935588394	1.31629112030102e-05	0.000119307207463158	291.3	304.7	323.9	274.5	243.4	282.4	241.3
ENSMUSG00000033327	Tnxb	protein_coding	-0.783641157503958	2.55596216020731	26.8106766158617	1.3215349912707e-05	0.000119712334915166	0.8	0.7	0.8	0.5	0.5	0.3	0.3
ENSMUSG00000029575	Mmab	protein_coding	0.34864936604315	5.08482259629002	26.8060074778474	1.32323807112453e-05	0.000119796430291561	8.9	9.8	9	12.3	12.3	10.5	12
ENSMUSG00000038507	Parp12	protein_coding	-0.286282707563383	5.96645112838253	26.779956842911	1.33278319281411e-05	0.000120589973730162	17.7	17.6	17.6	14.5	14.3	15.1	13.8
ENSMUSG00000022108	Itm2b	protein_coding	-0.18246884252208	9.01604315620488	26.7747761554412	1.33469017440949e-05	0.00012069189571283	336	320.3	340.1	280.2	296	300.8	293.2
ENSMUSG00000021097	Clmn	protein_coding	-1.02421212446123	3.50429036788615	26.7674866153189	1.33737834505438e-05	0.000120864297776597	0.3	0.3	0.3	0.2	0.2	0.1	0.2
ENSMUSG00000018446	C1qbp	protein_coding	-0.239025213464484	7.37228556987125	26.6927753763479	1.36526514488957e-05	0.00012330743002315	57.5	53.8	55.9	49.6	46.9	48.2	44.4
ENSMUSG00000025612	Bach1	protein_coding	0.24524946271866	5.98814989909473	26.6908107757698	1.36600677507376e-05	0.00012330743002315	8.9	8.9	9.1	10.8	10.5	10.8	10.5
ENSMUSG00000090523	Gypc	protein_coding	0.254832541508562	5.60061557185	26.6384042674731	1.385949595551e-05	0.000125034647584627	27.7	27.9	25.6	31.6	33.7	31.7	31.9
ENSMUSG00000022420	Dnal4	protein_coding	0.334258385394754	5.3974062226509	26.6197486095801	1.39312363272214e-05	0.000125608575701355	15.7	16.4	15.3	21.7	18.8	20.3	19.1
ENSMUSG00000041827	Oasl1	protein_coding	-0.537814523512067	4.98167835485462	26.6034194837488	1.39943552825084e-05	0.000126065708207251	14	12.6	11.6	9.9	8.4	8.6	8.2
ENSMUSG00000042116	Vwa1	protein_coding	-0.758970277642	3.35421640594578	26.6024164620601	1.39982423198506e-05	0.000126065708207251	1.5	1.6	1.4	1.1	0.9	0.8	0.8
ENSMUSG00000044348	Slc25a53	protein_coding	0.62373919645975	3.22523818798819	26.5859701260111	1.40621418511182e-05	0.000126567461841584	1.1	0.9	1.2	1.8	1.6	1.7	1.6
ENSMUSG00000025198	Erlin1	protein_coding	-0.219074294890814	6.69096221116408	26.57919566475	1.40885533585042e-05	0.000126661612745761	17.8	17.7	18.3	15.3	15.1	15.6	15.5
ENSMUSG00000084989	Crocc2	protein_coding	-1.24318700676966	0.811478310656087	26.5790850815328	1.40889849267741e-05	0.000126661612745761	0.6	0.7	0.5	0.2	0.3	0.2	0.3
ENSMUSG00000017670	Elmo2	protein_coding	0.216983066207951	6.39704906467815	26.5596214410464	1.41651650351255e-05	0.000127272485147092	12.9	12.9	13.5	15.4	15	15	15.6
ENSMUSG00000074896	Ifit3	protein_coding	-0.475995770903998	4.23088768645229	26.5446718159126	1.42239758652895e-05	0.000127726677587091	18.1	15.2	13.8	10.4	11.2	12.3	10.8
ENSMUSG00000003235	Eif2b5	protein_coding	-0.22229727213666	6.5882524933694	26.5378689206784	1.42508242176934e-05	0.000127893496737199	34.9	33.9	35.9	29.7	30.4	29.6	30
ENSMUSG00000030062	Rpn1	protein_coding	0.177243386628966	8.55215973535877	26.53489995575	1.42625585016404e-05	0.000127924560389133	86.3	82.7	84.5	94.1	94.9	96.8	96.4
ENSMUSG00000029098	Acox3	protein_coding	0.341647015065313	4.59443237159436	26.5043994520821	1.43837049152647e-05	0.000128936364698399	2.3	2.3	2.2	2.9	2.8	2.9	2.7
ENSMUSG00000026104	Stat1	protein_coding	-0.365557509752685	4.81492531501381	26.4449806679063	1.46228781194775e-05	0.000131004382596455	5.9	5.9	6	4	4.8	4.7	4.8
ENSMUSG00000050323	Ndufaf6	protein_coding	-0.614811571464766	3.21486103672202	26.4346396131033	1.46649348949216e-05	0.000131305088755167	7.5	8.7	6.9	4.5	5.2	4.8	5.5
ENSMUSG00000059714	Flot1	protein_coding	0.271249494882834	5.87595191595419	26.4100693592622	1.47653800086549e-05	0.000132127934649207	23.9	22.4	21.3	27.3	26	27.6	28
ENSMUSG00000050147	F2rl3	protein_coding	2.14140531740317	-0.0597304709088285	26.3937437647774	1.48325261346931e-05	0.000132652025228895	0.2	0.2	0.2	0.7	0.6	1.1	0.8
ENSMUSG00000020088	Sar1a	protein_coding	0.178733372052592	8.43770551495959	26.3542867912134	1.49961593576531e-05	0.000133975636758286	142.3	141.2	141.1	159.9	152.6	162.7	165.8
ENSMUSG00000058355	Abce1	protein_coding	-0.196551836723744	8.34147532093426	26.3538804010556	1.49978547001613e-05	0.000133975636758286	45.4	44.4	47.7	39.2	39.5	40.2	41.2
ENSMUSG00000002980	Bcam	protein_coding	1.05969069919803	0.802289208295923	26.3170731338365	1.5152255460246e-05	0.00013527674721812	0.6	0.6	0.7	1.2	1.4	1.3	1.3
ENSMUSG00000027198	Ext2	protein_coding	0.218399390325315	7.24082983125427	26.3043428421711	1.52060511338145e-05	0.000135678689372287	22.7	21.5	22	25.6	25.2	25.9	25.9
ENSMUSG00000027194	Ttc17	protein_coding	0.279026996673468	5.7544442799742	26.2690834621225	1.53561171142104e-05	0.000136938661440043	5.5	6.3	6	6.9	7.4	7.1	7.4
ENSMUSG00000008398	Elk3	protein_coding	-0.211136754943941	7.32982294466589	26.2449924162114	1.54595583956018e-05	0.000137781643499245	39.7	37.5	37.9	31.7	32.4	34.1	34.4
ENSMUSG00000023832	Acat2	protein_coding	0.256950261060994	6.27554917305347	26.2379674801785	1.54898616641938e-05	0.000137972195226629	23.4	22.4	24	28.2	27.4	28.5	27
ENSMUSG00000061410	Zcchc14	protein_coding	-0.192516314646331	7.72144297604235	26.1887041219721	1.57041567962796e-05	0.000139800447058647	32.3	33.3	33.3	29.5	30.1	27.8	28
ENSMUSG00000000706	Btn1a1	protein_coding	1.57699480913149	0.442415671654382	26.1853379235993	1.57189147570715e-05	0.000139851311213232	0.2	0.1	0.2	0.4	0.8	0.4	0.5
ENSMUSG00000042312	S100a13	protein_coding	-0.368035265324644	4.77475922315105	26.1823467263393	1.57320410718112e-05	0.000139887608449348	34	38.6	40.9	28.6	30	28.9	29.6
ENSMUSG00000020282	Rhbdf1	protein_coding	0.230849825385917	6.79739367562763	26.1249854534147	1.59860366866774e-05	0.000142064416831087	20.5	20.2	18.7	25	23.7	21.7	22.8
ENSMUSG00000004151	Etv1	protein_coding	-0.633359765521771	2.6055487180513	26.077961329384	1.61975238663914e-05	0.000143861178372206	1.6	1.8	1.9	1.3	1	1.2	1.2
ENSMUSG00000028613	Lrp8	protein_coding	-0.256153068267371	6.71509757396798	26.0739370554854	1.62157609051437e-05	0.000143940476966841	8.8	8.8	9	7.8	7.3	6.9	7.9
ENSMUSG00000078794	Dact3	protein_coding	0.339420497426458	5.10596359643677	26.0607496541503	1.62756767540522e-05	0.000144389437549001	10.7	10.2	10.1	12.2	12.6	14.1	13.2
ENSMUSG00000029651	Mtus2	protein_coding	-0.593843243941704	3.05854930452609	26.0369673843478	1.63843275643339e-05	0.000145269986884917	1.1	1.1	1.1	0.6	0.9	0.8	0.6
ENSMUSG00000032788	Pdxk	protein_coding	0.242034854569915	6.43560465698758	25.9751414393134	1.66704215145872e-05	0.000147721907094591	17.2	16.5	16.8	20.1	21.2	19.2	19.1
ENSMUSG00000063410	Stk24	protein_coding	-0.204571838933173	7.13355330954764	25.9514409835201	1.67815027879859e-05	0.000148621063923612	58.2	57.1	59.1	48.9	51.6	48.1	53.2
ENSMUSG00000061414	Cracr2a	protein_coding	2.67323556254668	-1.00381008081011	25.898658003986	1.70317392189218e-05	0.000150750877814647	0	0	0	0.1	0.2	0.1	0.1
ENSMUSG00000038034	Igsf8	protein_coding	-0.213501867511235	6.81277932605644	25.868314470454	1.71773937097645e-05	0.000151953111518358	28	29.4	28.2	24.7	24.6	24.2	24.9
ENSMUSG00000032058	Ppp2r1b	protein_coding	-0.246660943207412	5.98679801896315	25.8350353997465	1.73386692198187e-05	0.000153292076698718	9.9	9.8	9.9	8.5	8.3	7.8	8.8
ENSMUSG00000020918	Kat2a	protein_coding	-0.251044091860691	6.80454720403181	25.8314296277175	1.7356240136632e-05	0.00015335973784728	37.4	33.3	33.6	30.1	29.5	28.1	29.2
ENSMUSG00000092283	Gm20412	processed_transcript	1.38942321488848	0.798827935375601	25.8280126612026	1.7372908542998e-05	0.000153419351684968	2.3	2.9	2.2	6.9	5.1	9.1	4.6
ENSMUSG00000105102	Gm35507	lincRNA	2.02834948828403	-0.653623841388136	25.7797675418232	1.76100868987032e-05	0.000155425099152196	0.1	0.1	0.1	0.4	0.4	0.5	0.3
ENSMUSG00000024781	Lipa	protein_coding	0.216859155687904	7.01146356192995	25.7439032337435	1.77886382670291e-05	0.000156911416727365	41.6	40.3	44.3	47.8	50.3	49.3	48.2
ENSMUSG00000049327	Kmt5a	protein_coding	-0.212684598714247	7.59790891712269	25.6851979186918	1.80850870269983e-05	0.000159435405187272	38.4	37.7	36.3	33.6	32.5	31.1	32.2
ENSMUSG00000068798	Rap1a	protein_coding	0.327663626936885	5.3485634461852	25.6785691069813	1.8118890884453e-05	0.000159579429353837	14.6	13.4	14.8	16.2	17.5	19.1	18.8
ENSMUSG00000082815	Gm5678	protein_coding	5.55576854189171	-1.89754633820023	27.5261235873751	1.81220641496047e-05	0.000159579429353837	0	0	0	0.6	0.3	0.5	0.7
ENSMUSG00000008604	Ubqln4	protein_coding	-0.222293830266999	7.09045718196302	25.6352114193501	1.83416647498908e-05	0.000161363646979006	32.8	30	29.3	24.7	26.3	26.6	27.5
ENSMUSG00000047921	Trappc9	protein_coding	0.238175693510284	6.03213064760073	25.6344595954496	1.83455533459932e-05	0.000161363646979006	9.9	9.8	10.2	11.7	12	11.6	11.7
ENSMUSG00000034708	Grn	protein_coding	-0.16069951906101	9.53907221605137	25.6139700583725	1.84518691441491e-05	0.000162022289935251	179.1	179.7	181.1	161.1	160.4	163.9	158.6
ENSMUSG00000050663	Trhde	protein_coding	-3.23981785326218	-0.813937159143715	25.6147382031839	1.84478715641696e-05	0.000162022289935251	0.1	0.1	0.1	0	0	0	0
ENSMUSG00000104605	Gm42922	TEC	2.68844958371624	0.56076001303304	25.6157571799279	1.84425700307451e-05	0.000162022289935251	0.1	0.1	0.1	0.7	0.2	0.6	1
ENSMUSG00000039497	Dse	protein_coding	-0.228655214644503	6.80731960537541	25.6024016899262	1.85121851997035e-05	0.000162459659332018	29.8	28.1	29.9	23.8	25.1	25.9	24.9
ENSMUSG00000030259	Rassf8	protein_coding	0.211654498342037	7.1565182281639	25.5869274293858	1.85931953087093e-05	0.000163078036902196	28.5	28.3	29.5	30.7	35	34.1	33.3
ENSMUSG00000026082	Rev1	protein_coding	-0.28394994791102	5.73708238227596	25.5709973247324	1.86769872127952e-05	0.000163627338963995	9.1	9	9.4	7.8	7.5	7.3	7.5
ENSMUSG00000029528	Pxn	protein_coding	-0.213769275812897	7.08004940605965	25.5711668484881	1.86760934039425e-05	0.000163627338963995	19.6	19.4	18.1	17.1	16.8	15.7	16.1
ENSMUSG00000078771	Evi2a	protein_coding	-0.922244223062544	3.51694825141703	25.5686881666632	1.86891667261144e-05	0.000163641327908214	1.8	2	2.7	1.2	0.9	1	1.5
ENSMUSG00000019998	Stx7	protein_coding	0.222506613751007	6.2251481241358	25.5549820866418	1.87616333114864e-05	0.000164182872606403	30.3	31.5	32.3	35.2	36.2	37.4	37.7
ENSMUSG00000002006	Pdzd4	protein_coding	0.385890729666871	5.09704312959731	25.5462494802978	1.88079605859123e-05	0.000164495189219435	7.5	6.9	7.2	8.7	9.6	10	9.2
ENSMUSG00000020346	Mgat1	protein_coding	0.209805790471626	6.84635811342789	25.5393006379346	1.88449120590258e-05	0.000164725197947268	23.2	23.6	23.7	26.6	25.9	27.9	28.4
ENSMUSG00000015354	Pcolce2	protein_coding	-0.650640524999169	4.03089407397336	25.5359113496531	1.88629631951904e-05	0.000164789830444762	1.8	1.9	2	1.4	1	1.2	1.2
ENSMUSG00000044475	Ascc1	protein_coding	0.339189495828821	4.65093111862453	25.5234471271274	1.8929505751272e-05	0.000165277779464663	15.4	15.8	16.3	20.8	19.9	19.9	19.5
ENSMUSG00000038587	Akap12	protein_coding	0.229079649615289	6.92464388423461	25.5183661049779	1.89567035714214e-05	0.000165421843862805	18.7	18.9	20.1	21.1	23.8	23.2	21.8
ENSMUSG00000026229	Psmd1	protein_coding	-0.19307213962296	8.18544530263265	25.5160954778037	1.89688713216088e-05	0.000165434662857325	38.7	36.4	39.2	33.2	32.9	32.5	34.8
ENSMUSG00000027227	Sord	protein_coding	-0.307488207635145	5.61109742394164	25.4782734646194	1.91727810616629e-05	0.000167118778780436	19.8	18.3	20.7	15.8	15.9	15.9	15.7
ENSMUSG00000035504	Reep6	protein_coding	0.481728217398119	4.18812852289005	25.4624990652415	1.92585157648873e-05	0.000167771509449269	4.9	3.9	4.6	6.5	5.8	6.5	6.1
ENSMUSG00000036053	Fmnl2	protein_coding	0.25497239260584	6.0346404345628	25.4530581381489	1.93100233687199e-05	0.000168125501886552	9.1	9	9.7	11	10.5	11.3	11.6
ENSMUSG00000060450	Rnf14	protein_coding	0.202920269910166	6.74751368382898	25.4503764461604	1.93246808847804e-05	0.000168158435858953	31	31.1	30.2	35.3	35.4	35.5	35.5
ENSMUSG00000049323	Smcr8	protein_coding	-0.230678155978411	7.08320448633322	25.4016431948058	1.95931247779902e-05	0.000170398474939293	14.9	15.8	17	13.1	13.7	13.5	13.9
ENSMUSG00000022792	Yars2	protein_coding	-0.335991055358353	5.08632873066481	25.3554670704364	1.98511576502876e-05	0.000172545503511185	11.5	10.6	11	8.6	9.6	8.7	8
ENSMUSG00000002881	Nab1	protein_coding	0.256613767702702	6.97032440992901	25.3393624825996	1.99420014020543e-05	0.000173237734651666	27.3	25	28.3	29.5	31.7	33.6	33.6
ENSMUSG00000041438	Cirh1a	protein_coding	-0.262154410452672	7.40019191680877	25.3347767632396	1.99679498972869e-05	0.000173268467599185	30.2	29.5	31	24.9	23.5	25.5	27.1
ENSMUSG00000091387	Gcnt4	protein_coding	-0.316304259150182	5.98574141238778	25.335746377475	1.99624602895206e-05	0.000173268467599185	14.7	18.2	16.7	13.1	13.8	13.6	12.5
ENSMUSG00000028010	Gar1	protein_coding	-0.258244493105666	6.20265578879189	25.3052045330536	2.01361536163921e-05	0.000174630029932849	42.9	47.6	43.6	39	36.8	37.5	36.3
ENSMUSG00000039191	Rbpj	protein_coding	-0.236676956897463	6.48756253275971	25.2687507455784	2.03455827817354e-05	0.000176347391566129	8	7.5	7.9	6.4	7	6.3	6.8
ENSMUSG00000021754	Map3k1	protein_coding	-0.454388031893547	3.58702374438618	25.263604410257	2.03753355599021e-05	0.000176506338242446	2.2	2.1	2.3	1.4	1.6	1.8	1.6
ENSMUSG00000073821	8030451A03Rik	processed_transcript	0.930454703377505	2.07794677791532	25.2536630246412	2.04329417983452e-05	0.000176906259254094	0.6	0.5	0.5	1.3	1	0.9	0.9
ENSMUSG00000000594	Gm2a	protein_coding	0.348810047812212	4.78624288995033	25.2477934294504	2.04670352849992e-05	0.00017710227566421	7.6	7.2	7.3	9.1	9.8	10.3	8.3
ENSMUSG00000046532	Ar	protein_coding	-0.362722707288536	5.77789435682155	25.2058332051521	2.07125364554751e-05	0.000179126370923385	4.9	5.4	6	3.8	4.5	4.2	4.3
ENSMUSG00000051000	Fam160a1	protein_coding	-0.484703129118461	3.98673024075997	25.1972426393432	2.07631847397382e-05	0.000179464016562645	2.7	3	3	1.8	2.1	2.1	2.3
ENSMUSG00000073652	Apol7d	antisense	-0.625158323288645	5.12672688553163	25.17418241144	2.08997981389082e-05	0.000180543898671473	9.4	11.5	14.3	10.1	7.1	6.8	7.1
ENSMUSG00000020695	Mrc2	protein_coding	-0.156200486674464	9.60713379566546	25.1648203582139	2.09555343506486e-05	0.000180823341330402	159.9	159.9	167.6	144.9	149.8	144.3	144.1
ENSMUSG00000060675	Pla2g16	protein_coding	-0.468538053179683	3.92071013436333	25.1654227118984	2.0951943516451e-05	0.000180823341330402	2.6	2.7	3	2	1.8	2.2	2.1
ENSMUSG00000007080	Pole	protein_coding	-0.195723191487078	7.59196363470977	25.1615473935956	2.09750570854827e-05	0.000180890857620088	18.5	19.1	19.6	16.6	17.7	16.1	16.1
ENSMUSG00000001440	Kpnb1	protein_coding	-0.171642782512837	9.74211535854677	25.1485390800018	2.10528418148848e-05	0.00018146047546464	123	124.3	129.5	111.4	113.6	109.7	111.3
ENSMUSG00000057113	Npm1	protein_coding	-0.20681394487683	8.05572228366727	25.1393973285156	2.11076901733302e-05	0.000181831873621284	86.5	91	98.8	79.7	77.3	83.7	78.6
ENSMUSG00000070394	Tmem256	protein_coding	0.361080426543807	5.27751065290651	25.1314816882047	2.11553053679308e-05	0.000182140582908861	24.6	25.7	25.2	31.5	32	33.5	32
ENSMUSG00000055963	Triqk	protein_coding	0.599348078042017	3.06504727067279	25.124208111762	2.11991594207786e-05	0.000182416584375904	1.6	2.3	2.1	2.8	3.2	3.2	2.7
ENSMUSG00000027805	Pfn2	protein_coding	-0.229356714304556	6.53994201278631	25.1156026843597	2.12511688534024e-05	0.000182762416006764	29.6	29.2	29.6	26.1	23.9	26.1	24.7
ENSMUSG00000031976	Urb2	protein_coding	-0.297219524313955	5.70726802412148	25.0746193115721	2.15007396591998e-05	0.000184805968510398	7.6	7.9	8.8	6.6	6.2	7	6.5
ENSMUSG00000028641	P3h1	protein_coding	0.22263529826258	6.53164868091601	25.0597396406911	2.15921228760202e-05	0.000185488331128833	27.7	28.6	28.3	33.7	33.6	32.6	31.7
ENSMUSG00000002844	Adprh	protein_coding	0.217969243310092	7.21178996243802	25.0572194441392	2.16076416274004e-05	0.00018551857994697	82.3	75.8	80.3	91.7	91.6	93.7	92.8
ENSMUSG00000018428	Akap1	protein_coding	-0.236140330712535	6.19446875521212	25.0498813286845	2.16528957785977e-05	0.000185723099771418	16.1	16	16.9	13.6	13.3	14.3	14.3
ENSMUSG00000022469	Rapgef3	protein_coding	0.497539823156811	3.86009615857051	25.0494621368871	2.16554839867985e-05	0.000185723099771418	1.8	2	1.8	2.7	2.4	2.9	2.7
ENSMUSG00000027030	Stk39	protein_coding	-0.398707701814204	4.17363326744673	25.0307638252359	2.17712691746168e-05	0.000186612602686862	4.4	4.7	5	3.9	3.4	3.7	3.4
ENSMUSG00000037206	Islr	protein_coding	0.295402614116212	5.44208262746552	25.0183934742086	2.18482329278145e-05	0.000187168546128973	28.5	27.2	28.9	33.6	35.1	36.1	33.2
ENSMUSG00000026315	Serpinb8	protein_coding	0.522184677726194	3.32576158309882	24.9779057899371	2.21021697516292e-05	0.000189239120082748	2.8	3.4	2.7	3.7	4.2	4.5	4.7
ENSMUSG00000033854	Kcnk10	protein_coding	-1.55581817256659	0.0851809977436054	24.9640712890362	2.21896597147169e-05	0.000189883070375577	0.6	0.6	1	0.3	0.3	0.2	0.2
ENSMUSG00000046623	Gjb4	protein_coding	1.21270118941079	0.88524930587184	24.9563367311947	2.22387344284763e-05	0.000190197760214341	0.8	0.7	0.9	1.9	1.8	1.4	2.4
ENSMUSG00000075254	Heg1	protein_coding	-0.266720235060506	6.81406724547134	24.9406850436742	2.23383970239631e-05	0.000190944518066081	10.1	10.9	11.6	8.5	9.3	8.9	9.5
ENSMUSG00000001918	Slc1a5	protein_coding	0.281560502960291	6.4220169030222	24.924360227043	2.24428539200469e-05	0.000191731408931318	19.8	18.5	18.1	24	24	21.1	22.3
ENSMUSG00000024120	Lrpprc	protein_coding	-0.207027536174481	7.10677767493313	24.9093477926206	2.25393736055878e-05	0.000192449659891333	14.2	14.2	14.2	12.2	12.7	12.3	12
ENSMUSG00000001493	Meox1	protein_coding	1.2002417596602	0.505098508597608	24.8975056561968	2.26158230367674e-05	0.000192941963770404	0.7	0.8	0.6	2	1.5	1.2	1.7
ENSMUSG00000024253	Dync2li1	protein_coding	0.404101301820953	4.58984258467814	24.8965527573985	2.26219866982955e-05	0.000192941963770404	17.4	16	17.7	20.8	22.3	23.4	23.6
ENSMUSG00000012519	Mlkl	protein_coding	-0.297908960321632	5.76187409700177	24.8500700696283	2.29248398233119e-05	0.000195417198560018	20.8	19.7	18.8	14.9	17.1	17.2	14.6
ENSMUSG00000040928	S100pbp	protein_coding	-0.257250830525074	5.86886016445479	24.8406300409075	2.29868724150472e-05	0.000195838021021418	8.6	8	8	6.4	7.3	6.8	6.8
ENSMUSG00000020777	Acox1	protein_coding	-0.21951126599312	7.02118335946822	24.8365707013742	2.30136023320365e-05	0.000195957782412049	24.3	23.7	25.6	21.2	21.8	20.4	20.9
ENSMUSG00000024978	Gpam	protein_coding	-0.285726877115011	5.06094328764696	24.824443680997	2.30936540719983e-05	0.000196531190377165	13.2	12.9	13.6	10.4	11.4	11.3	10.1
ENSMUSG00000008734	Gprc5b	protein_coding	0.218799369054494	6.27527283875657	24.8193957493964	2.31270635666316e-05	0.000196707251887142	14.3	13.9	14.5	16.7	16.6	16.5	16.6
ENSMUSG00000001415	Smg5	protein_coding	-0.216547129994586	7.7277802380832	24.8105671638568	2.31856192248691e-05	0.00019698493121761	28.8	30.1	27.3	24.5	25.4	24.6	24.3
ENSMUSG00000019789	Hey2	protein_coding	1.83130926056583	-0.159442570653418	24.8087143748339	2.31979279407144e-05	0.00019698493121761	0.1	0.2	0.1	0.4	0.3	0.7	0.5
ENSMUSG00000109104	Gm6108	processed_pseudogene	5.62825740391516	-1.30007672443852	25.415714829533	2.31817074716219e-05	0.00019698493121761	0	0	0	1.1	1	2.5	0.7
ENSMUSG00000022436	Sh3bp1	protein_coding	0.243542808533932	6.59638500391632	24.8041620791827	2.32282000413463e-05	0.000197133730647277	21.3	21.2	19.7	25.7	25.1	23.4	23.9
ENSMUSG00000024521	Pmaip1	protein_coding	0.350497832875883	4.60286816412491	24.7642799199007	2.34952206126981e-05	0.00019929050813722	8.3	8	8	11.1	10.2	10.2	9.9
ENSMUSG00000021468	Sptlc1	protein_coding	0.301757172556088	4.94590794189073	24.7276923188062	2.37430662636677e-05	0.00020128236493152	10.4	10.6	10.6	12.2	12.9	13	13.6
ENSMUSG00000035964	Tmem59l	protein_coding	-2.05748744322894	0.460974139192354	24.6707568055107	2.41343161627124e-05	0.000204487085383026	0.7	0.6	0.9	0.2	0.2	0.2	0.1
ENSMUSG00000019768	Esr1	protein_coding	0.610993933109052	3.16492922276299	24.6487908239709	2.4287096953716e-05	0.000205668882910904	0.7	0.5	0.6	0.7	0.9	0.9	1
ENSMUSG00000053080	2700081O15Rik	protein_coding	0.264982059955298	6.76230021133657	24.6433459955968	2.43251270198493e-05	0.000205878182325085	17.3	17.4	14.3	18.3	20.9	19.7	19.4
ENSMUSG00000023009	Nckap5l	protein_coding	0.374942301057869	5.2027057690212	24.5986657538151	2.46396132041642e-05	0.000208425787185991	6.7	6.1	6.5	8.8	8.6	7	9.1
ENSMUSG00000025665	Rps6ka6	protein_coding	-1.21717232055337	2.19199400267644	24.5746176375923	2.48106723384184e-05	0.000209643402387412	0.6	0.6	0.6	0.1	0.3	0.3	0.3
ENSMUSG00000029314	Agpat9	protein_coding	-0.599538507166681	3.532111742558	24.5746953571194	2.48101174661766e-05	0.000209643402387412	3.2	3.1	2.9	1.9	1.8	1.7	2.7
ENSMUSG00000026796	Fam129b	protein_coding	-0.182660556979713	8.54298587650719	24.5674934416506	2.48615912601706e-05	0.000209958921712735	70.4	70	71	62.8	62.3	61.8	61.4
ENSMUSG00000033285	Wdr3	protein_coding	-0.222990909172688	6.51738286017471	24.5622561855178	2.4899094756664e-05	0.000210160863658458	14.6	14.9	15.1	13.3	12.6	12.4	12.7
ENSMUSG00000038481	Cdk19	protein_coding	0.223174914340956	6.61003517262666	24.5594334595727	2.49193330724641e-05	0.000210216937970274	16.6	16	17.2	18.9	19.9	18.7	20
ENSMUSG00000061111	Fam195b	protein_coding	0.255458371856203	6.40598905586632	24.5509683052252	2.49801317065821e-05	0.000210614927251297	68.7	71.5	66.5	87.3	80	83.7	78.2
ENSMUSG00000041506	Rrp9	protein_coding	-0.294310947304381	5.59081995714323	24.5477271778172	2.50034521128273e-05	0.000210696664861389	14	14.4	13.9	12.2	11.3	11.4	11.1
ENSMUSG00000060600	Eno3	protein_coding	-0.468842498705795	4.37558296358511	24.5354948077691	2.50916754698541e-05	0.000211324933437012	8.8	8.5	7.8	5.1	6.6	5.8	6.4
ENSMUSG00000050195	Scd4	protein_coding	1.95013038292646	0.0747747803164198	24.4861792293788	2.54507383754766e-05	0.00021423231763745	0.1	0.2	0.1	0.5	0.5	0.2	0.5
ENSMUSG00000074207	Adh1	protein_coding	-3.23714927850444	-0.693669433500234	24.4569556690518	2.56660978481179e-05	0.00021592756856662	0.4	0.5	0.4	0	0	0	0.2
ENSMUSG00000086968	4933431E20Rik	antisense	0.36354914803419	4.51561194107142	24.3956088827746	2.61245395856364e-05	0.000219664902453885	3.3	3.6	3.4	4.3	4.8	4.1	4.2
ENSMUSG00000052144	Ppp4r2	protein_coding	-0.237628940327927	5.96325186381502	24.384263743119	2.62102749750857e-05	0.000220266022793343	9.9	9.9	9.9	8.2	8	8.5	8.8
ENSMUSG00000025137	Pcyt2	protein_coding	0.316774956208804	5.91299989507743	24.3787908925639	2.62517407372158e-05	0.000220494658891672	15.6	15.1	13	19	18.5	16.5	18.6
ENSMUSG00000062127	Cttnbp2nl	protein_coding	0.214672822894036	6.73343172895832	24.3533695700084	2.64452689043801e-05	0.000221999561926401	11.7	11	11.6	13.4	13.2	13.2	13.3
ENSMUSG00000020593	Lpin1	protein_coding	-0.317972242060165	5.39119547310274	24.3277583199398	2.66417838788433e-05	0.000223413321473176	7.6	8.1	7.6	6.5	6.6	6	5.7
ENSMUSG00000049191	Rgag4	protein_coding	-0.506997807330029	2.87121945715606	24.3276553918895	2.66425767830652e-05	0.000223413321473176	2.7	2.9	2.8	1.8	1.9	2.1	2.1
ENSMUSG00000079547	H2-DMb1	protein_coding	0.465607400372778	3.95872999524801	24.3083634902367	2.67916373601134e-05	0.000224541511381807	6.6	7.9	6.5	9.7	9.4	9.9	9.6
ENSMUSG00000033769	Exoc6b	protein_coding	0.263894624430158	5.89377284952671	24.3015258829957	2.68446822121966e-05	0.000224864204250918	3.7	3.6	3.8	4.3	4.5	4.4	4.5
ENSMUSG00000061536	Sec22c	protein_coding	0.330179806303578	5.00205895940722	24.2938175928585	2.69046161256141e-05	0.000225244222604424	4.6	4.8	4.6	5.3	6.1	6.1	5.8
ENSMUSG00000036968	Cnpy4	protein_coding	0.231263946304962	6.7179134579702	24.2826885985949	2.69913990103351e-05	0.000225848486416024	41	42.2	43.3	48.3	48.5	51.3	49.7
ENSMUSG00000033793	Atp6v1h	protein_coding	-0.218753960391751	6.68923941350835	24.1945896001118	2.76890248027237e-05	0.000231560514074914	9.1	8.9	9.3	7.6	8.2	7.7	7.7
ENSMUSG00000059970	Hspa2	protein_coding	0.31177140632477	5.09201246128732	24.1901037393618	2.77250579739339e-05	0.000231736525108616	15.1	14.6	14.5	18.2	18.4	18	18.6
ENSMUSG00000026932	Nacc2	protein_coding	-0.324803894013079	5.18445347341736	24.1682644085261	2.79012013437138e-05	0.000233082807335412	6.2	6.6	5.9	4.5	5.1	5.2	5
ENSMUSG00000024866	Acy3	protein_coding	0.518166554730302	3.35148605370685	24.1269394496299	2.82377819657947e-05	0.000235639947402635	5.8	6	5.4	7.9	7.9	7.6	9.7
ENSMUSG00000032174	Icam5	protein_coding	-0.876464446752784	2.25209694229027	24.1281185573917	2.82281186098156e-05	0.000235639947402635	1.8	1.8	1.8	1	1	1.1	0.9
ENSMUSG00000003200	Sh3gl1	protein_coding	0.207839336969772	7.21348383296254	24.1198674476833	2.82958145883151e-05	0.000235996861369534	69.7	70.4	71.3	81.3	80.9	84.7	78.5
ENSMUSG00000020646	Mboat2	protein_coding	3.57706352647449	-1.15403488996366	24.1101130705883	2.83760677064505e-05	0.00023653861722094	0	0	0	0.3	0.2	0.1	0.2
ENSMUSG00000053062	Jam2	protein_coding	-0.430385142234553	3.78118290165124	24.1078912535001	2.83943814301886e-05	0.000236563750029637	4	3.8	4	3.3	2.8	2.7	3
ENSMUSG00000041000	Trim62	protein_coding	0.892557876094567	1.43140641876162	24.0969976598984	2.84843566005051e-05	0.000237185571412822	0.5	0.7	0.6	1.2	1	1.2	1.1
ENSMUSG00000026259	Ngef	protein_coding	-0.426118419271562	4.54167588868557	24.0595204180104	2.87962303866843e-05	0.00023952453494852	5.7	4.9	5.5	4.1	3.9	4.2	3.9
ENSMUSG00000035873	Pawr	protein_coding	-0.590108721534036	2.77280678745297	24.0612939262389	2.87813899321027e-05	0.00023952453494852	5.4	6.2	6.6	3.7	3.7	4.4	4.5
ENSMUSG00000021665	Hexb	protein_coding	0.212251444465516	6.55996519686452	24.0526492576348	2.88538044230655e-05	0.000239874396663367	46.7	46.4	47.1	52.1	55.2	55.1	53.9
ENSMUSG00000025876	Unc5a	protein_coding	-1.24411392158567	1.28811780735158	24.0487636281332	2.88864168282119e-05	0.000240016476848275	1	0.9	0.9	0.5	0.4	0.4	0.3
ENSMUSG00000022306	Zfpm2	protein_coding	-0.241400131281552	6.43134639022733	24.0377709513166	2.89788925829802e-05	0.000240655540284974	16.2	15.4	17.6	13.8	13.6	13.7	14.6
ENSMUSG00000007888	Crlf1	protein_coding	-0.228470724561245	7.78976997091491	24.0338852561419	2.90116565059586e-05	0.000240739488212412	284.9	287	263.7	238	234.6	242.7	235.4
ENSMUSG00000026004	Kansl1l	protein_coding	0.35195324093313	5.09304150343382	24.0328800487492	2.90201387847078e-05	0.000240739488212412	3.7	3.5	3.9	5.1	4.8	4.5	4.5
ENSMUSG00000025364	Pa2g4	protein_coding	-0.195479548225321	7.86691178593209	24.0200539629926	2.91286023420489e-05	0.000241380266889122	85.5	84.3	84.3	69.7	72.7	76.5	76.7
ENSMUSG00000028152	Tspan5	protein_coding	0.238718947235867	6.01348177748635	24.0211522663058	2.91192976392185e-05	0.000241380266889122	8.2	7.5	8.4	9.4	9.5	9.3	9.7
ENSMUSG00000015214	Mtmr1	protein_coding	-0.327728230512413	5.22298665542543	24.009499884978	2.92181772843407e-05	0.000241992863067895	7.8	7.7	7.6	5.8	6.8	5.5	6.5
ENSMUSG00000023011	Faim2	protein_coding	1.03713108438329	2.61746648182608	23.9961521786503	2.93318837571376e-05	0.000242804560244442	0.4	0.5	0.4	1.1	0.8	0.9	0.7
ENSMUSG00000028059	Arhgef2	protein_coding	0.183893265039447	8.78324518196898	23.9884282217053	2.93978983238882e-05	0.00024322081422273	43.3	42.6	42.5	50	49.7	46.3	48.6
ENSMUSG00000005897	Nr2c1	protein_coding	0.43026735825862	3.64517915031444	23.9848388026898	2.94286300808209e-05	0.000243344870021248	3.4	3.4	3	4	4.8	4.3	4.2
ENSMUSG00000006005	Tpr	protein_coding	-0.250895309424571	8.17718617499596	23.9786620309162	2.94815944601088e-05	0.000243652536150007	25.6	28.1	31.3	23.3	25.5	22.1	24.4
ENSMUSG00000031532	Saraf	protein_coding	0.197313422903266	7.32177172773082	23.9451198861651	2.97709929135455e-05	0.000245912854392176	50.5	52.1	51.7	59.1	58.8	60.2	57.8
ENSMUSG00000020074	Ccar1	protein_coding	-0.194092257525305	7.24040691808618	23.9425047123613	2.9793683482606e-05	0.000245968888249619	32.4	32.4	32.4	28.4	27.8	27.7	29.6
ENSMUSG00000032946	Rasgrp2	protein_coding	2.31252355382867	-0.796360489954954	23.9365633397241	2.98453024826398e-05	0.000246263560453073	0	0	0	0	0.1	0.1	0.1
ENSMUSG00000032561	Acpp	protein_coding	-0.636211498365315	4.05335051006318	23.90807381471	3.00941512084911e-05	0.000248184458739679	1.2	1.1	1.4	0.6	1	0.7	0.9
ENSMUSG00000018583	G3bp1	protein_coding	-0.168480288549206	8.31473643295655	23.8838285249643	3.03076725089334e-05	0.000249812121538186	52.6	51.2	51.7	44.9	45.1	47.5	47
ENSMUSG00000035356	Nfkbiz	protein_coding	-0.393835572724545	4.65621771126732	23.8694483120292	3.04350785691594e-05	0.000250728620093187	8.1	8	6.6	6.6	6.1	5.2	5.1
ENSMUSG00000017221	Psmd3	protein_coding	-0.187689434913358	8.21694577461975	23.8346616980947	3.07456522550494e-05	0.000253152300756032	68.9	68	67.4	60.5	59	60.7	59.1
ENSMUSG00000074817	Papolb	protein_coding	1.66322810396019	-0.0117182962209639	23.8093695921225	3.09735828471317e-05	0.000254893300460456	0.1	0.1	0.1	0.3	0.4	0.4	0.3
ENSMUSG00000036591	Arhgap21	protein_coding	0.231967798437725	6.69449741396001	23.7783202760618	3.12558665024642e-05	0.000257079501982768	10.6	11.1	11.4	13.3	13	12.3	13.3
ENSMUSG00000031628	Casp3	protein_coding	-0.182230695237021	7.44069408012765	23.7702589987578	3.13296035447747e-05	0.00025754899500949	51	52.9	52.5	44.5	45.6	47.8	45.7
ENSMUSG00000030539	Sema4b	protein_coding	-0.304668297193605	5.56208798899461	23.7677069397019	3.13529860867063e-05	0.000257604263474357	8.2	7.5	7	6.3	6.1	5.8	6.4
ENSMUSG00000033335	Dnm2	protein_coding	0.225744453894644	7.24286123483453	23.7530900075658	3.14872691728433e-05	0.000258570176962122	29.3	28.7	29.5	34.1	35.1	33.5	33.7
ENSMUSG00000026712	Mrc1	protein_coding	-2.15696386105617	0.0512288767657368	23.7404123989335	3.16042333109255e-05	0.000259392919154374	0.2	0.2	0.2	0	0	0	0
ENSMUSG00000002847	Pla1a	protein_coding	0.456368200512507	3.9143303320286	23.7133852286932	3.18551385150242e-05	0.000261313531489559	7.3	8	8.1	10.7	10.7	11.7	9.5
ENSMUSG00000045482	Trrap	protein_coding	-0.357288749454184	8.14658724978222	23.7030829470441	3.19513382471922e-05	0.000261963702712796	11.3	13.8	17.2	11.2	11.7	10.3	10.8
ENSMUSG00000024357	Sil1	protein_coding	0.28670845553825	5.70012612689232	23.6969907710141	3.20083711265864e-05	0.000262153306530935	32.4	32.6	33.3	38.6	40.1	40.4	40.7
ENSMUSG00000031709	Tbc1d9	protein_coding	-0.492495882245586	4.99786378513117	23.6986284151226	3.19930293859512e-05	0.000262153306530935	2.1	2.4	2.5	1.9	1.8	1.5	1.4
ENSMUSG00000038437	Mllt6	protein_coding	-0.212196465681424	6.50547062515511	23.6575438356612	3.2380300310105e-05	0.000265059070246244	16.7	16.7	15.3	14.1	13.8	14	14.2
ENSMUSG00000040274	Cdk6	protein_coding	-0.312841868561596	6.24943895336582	23.650357119322	3.24485564451329e-05	0.000265477263656661	3.3	3.9	4	2.9	3.1	3	3.2
ENSMUSG00000043015	Nemp2	protein_coding	0.36836576143108	4.30568222045994	23.6480003752288	3.2470973153262e-05	0.000265520178672073	3	3.1	2.6	3.7	4	3.7	3.5
ENSMUSG00000082082	Gm13230	transcribed_unprocessed_pseudogene	0.891493404842618	3.02805797870537	23.6118642068637	3.28167687799588e-05	0.000268205970213796	1.4	1.1	1.2	2.8	2.1	2.3	2.4
ENSMUSG00000018848	Rars	protein_coding	-0.188471522195598	7.41002039554255	23.6002880634103	3.29283734741177e-05	0.000268608208705423	47.9	48.6	47.4	41.7	40.9	44.3	41.5
ENSMUSG00000040699	Limd2	protein_coding	0.22441139559151	6.30263125250206	23.6035021528359	3.28973461103484e-05	0.000268608208705423	20.1	20	19.5	23.1	23.4	23	23.4
ENSMUSG00000041638	Gcn1l1	protein_coding	-0.205536091672171	8.08622201504002	23.5995534562965	3.29354694241403e-05	0.000268608208705423	14.3	14.8	16.2	13.2	13.5	12.5	13.3
ENSMUSG00000048376	F2r	protein_coding	0.202802857693549	7.19554129238404	23.6017293773951	3.2914455819471e-05	0.000268608208705423	37.3	36.4	36.3	43.9	41.8	41.2	42.1
ENSMUSG00000051727	Kctd14	protein_coding	2.40418452688932	-1.08464047187355	23.5926223686343	3.30025008110635e-05	0.000269013004766196	0.1	0.1	0	0.3	0.5	0.6	0.1
ENSMUSG00000028289	Epha7	protein_coding	0.528345112103481	4.61945291328204	23.5873154601315	3.30539230170607e-05	0.000269290206329194	1.2	1.6	1.7	2.1	2.4	1.9	2.4
ENSMUSG00000016619	Nup50	protein_coding	-0.199400897119908	7.15485137126551	23.5827935784149	3.30978060700676e-05	0.000269505726835943	27.5	27	27.3	23.8	24.5	23.7	22.9
ENSMUSG00000027254	Map1a	protein_coding	-0.320593290918941	7.11404017912507	23.5729565537454	3.31934854478174e-05	0.00027000045527596	10.1	11.4	13.9	9.9	9.5	9.5	8.9
ENSMUSG00000082292	Gm12250	processed_pseudogene	-1.54175453871697	0.184437873871406	23.5739544672057	3.31837658419596e-05	0.00027000045527596	1.9	1.4	1.5	0.5	0.5	0.4	0.8
ENSMUSG00000022710	Usp7	protein_coding	-0.176901829926547	7.76449668819271	23.5680666261649	3.32411569520008e-05	0.000270246062013033	30.4	31.1	29.7	27.2	26.9	26.3	27.2
ENSMUSG00000066036	Ubr4	protein_coding	-0.469647177092434	8.53240762708239	23.511624941593	3.37967244326195e-05	0.000274618365686598	13.2	15.9	22.3	12.4	13.5	11	12.6
ENSMUSG00000021838	Samd4	protein_coding	-0.23137283888893	6.48260095356822	23.5010005276873	3.39024070842344e-05	0.000275332416356889	10.1	9.9	11.3	8.9	9	8.7	8.9
ENSMUSG00000001441	Npepps	protein_coding	-0.19762846289612	7.80620061803987	23.4931105295166	3.3981118374786e-05	0.000275826789201741	36.7	36.6	37	30.6	33.3	31.4	32.8
ENSMUSG00000011148	Adssl1	protein_coding	-0.923884304761742	2.86027990856904	23.4843537072792	3.4068705676557e-05	0.000276392652611019	3.7	4.3	4.3	2.2	1.6	2.8	2.1
ENSMUSG00000025950	Idh1	protein_coding	0.230008662807639	6.27598369593796	23.4436406731569	3.44791020371633e-05	0.000279575435134062	21.9	22.1	23.5	25.5	26.2	27.2	26.8
ENSMUSG00000037606	Osbpl5	protein_coding	0.341001638703881	5.2032166305529	23.4296257584699	3.46215940548899e-05	0.00028058370485889	6.2	6.1	6	6.9	7.7	8.1	8.1
ENSMUSG00000021214	Akr1c18	protein_coding	0.814988150475235	1.54032662410462	23.4123116922257	3.47984978396087e-05	0.000281869655366092	2.9	3.1	2.5	5	5.1	5	4.7
ENSMUSG00000037411	Serpine1	protein_coding	-0.247962015920385	6.65768769967668	23.3957178350305	3.49689489613061e-05	0.000283102019784648	27.1	25.7	27	22.8	21.2	23	22.7
ENSMUSG00000041957	Pkp2	protein_coding	-0.638305076235347	3.24039973963658	23.3915045637283	3.50123691902867e-05	0.000283305214437155	2.1	1.9	2.4	1.7	1.2	1.1	1.6
ENSMUSG00000000278	Scpep1	protein_coding	0.162983051468157	9.31313131152176	23.3869896473617	3.50589619491437e-05	0.000283533853880549	267.6	264.5	272.4	294.2	294.4	313.6	298.7
ENSMUSG00000035278	Plekhj1	protein_coding	-0.290149125322249	5.3601960932624	23.3595147130393	3.53439270915744e-05	0.000285596282393891	36.4	37.3	35.6	32.5	27.4	30.3	29.4
ENSMUSG00000055917	Zfp277	protein_coding	0.352658508536521	4.59668758195808	23.3588434148257	3.53509205524094e-05	0.000285596282393891	8	8.3	8.2	10.2	9.8	11.4	10.2
ENSMUSG00000025473	Adam8	protein_coding	-0.675312357383486	3.4998719155345	23.3253064002071	3.57021906061203e-05	0.00028828353699344	1.7	2.2	1.7	1.4	1.2	1.2	0.8
ENSMUSG00000075701	Selenos	protein_coding	0.349830404187238	5.06488042184673	23.3224389338298	3.57323972056017e-05	0.000288376856988632	17.4	19.6	21.4	23.8	24.1	28.2	23.2
ENSMUSG00000049232	Tigd2	protein_coding	-0.341116194378789	4.92110472478568	23.293494924624	3.6038832944292e-05	0.00029054664953993	11.7	11.6	11.8	9.1	9.1	8.4	10.5
ENSMUSG00000097842	9330104G04Rik	lincRNA	1.18062152890139	1.24606945003183	23.2949469830277	3.60233930615877e-05	0.00029054664953993	0.4	0.3	0.3	0.9	0.9	0.8	0.5
ENSMUSG00000024773	Atg2a	protein_coding	-0.235675364129135	5.96222465298958	23.2818360831237	3.61630589993626e-05	0.000291396238304921	8.8	8.8	8.8	7.3	8	7.4	7.2
ENSMUSG00000006442	Srm	protein_coding	-0.248932619268489	7.14263044515545	23.2602661902747	3.6394095266123e-05	0.000293105153697948	87.6	83.9	81.5	73.4	68.6	69.2	73.1
ENSMUSG00000035948	Acss3	protein_coding	2.12236128503556	-0.86648200343323	24.0640200303222	3.68002122196811e-05	0.00029622159372875	0.1	0.1	0.1	0.3	0.3	0.4	0.3
ENSMUSG00000033596	Rfwd3	protein_coding	-0.234179667437835	6.61454045821048	23.2182582389999	3.68485804095025e-05	0.000296456607113495	11.8	11.6	11.1	9.9	9.8	9.6	9.7
ENSMUSG00000027660	Skil	protein_coding	0.27759954237656	7.07378960207931	23.199624904865	3.70521116588466e-05	0.000297939054904184	13.9	14.5	15.7	17.4	17.2	17.6	19.2
ENSMUSG00000070802	Pnmal2	protein_coding	0.835747450218578	2.52743400865024	23.1901812605723	3.71557222873836e-05	0.00029861690942298	1.2	1.3	1	1.8	2.3	2.1	2.1
ENSMUSG00000023391	Dlx2	protein_coding	-0.801346428614661	2.44240935576774	23.139180943171	3.77206431819255e-05	0.000302999639232267	2.9	1.8	2.7	1.6	1.3	1.4	1.5
ENSMUSG00000057897	Camk2b	protein_coding	-1.55021133256021	3.41887896414439	23.1148618768142	3.79932437436132e-05	0.000305030907584367	0.5	0.4	0.5	0.1	0.1	0.2	0.2
ENSMUSG00000069094	Pde7a	protein_coding	-0.272465725059931	6.22383727702802	23.0964169333692	3.82014017971664e-05	0.000306542955884579	8.6	8.5	8.1	7.3	6.9	6.6	7.1
ENSMUSG00000039787	Cercam	protein_coding	0.372644644664325	4.65532458236214	23.0869448807958	3.83087703754014e-05	0.000307245081076157	7.7	7.9	8.1	10.1	10.2	10	10.7
ENSMUSG00000020720	Psmd12	protein_coding	-0.196304427431274	7.3389291521002	23.0840905994395	3.83411876595783e-05	0.000307345663442229	60.5	63.3	64.1	56.2	53.6	56.3	52.8
ENSMUSG00000079092	Prl2c2	protein_coding	-1.79142911992843	0.838845116384374	23.0697840515117	3.85041151324681e-05	0.000308491778390339	2	3	1.3	0.7	0.5	0.5	0.8
ENSMUSG00000021575	Ahrr	protein_coding	1.20473164596275	0.287156247935592	23.0596311218914	3.86201882860827e-05	0.000309261507751267	0.1	0.1	0.2	0.3	0.4	0.3	0.3
ENSMUSG00000074781	Ube2n	protein_coding	0.320383478075924	5.40632305806818	23.0501932751282	3.87284213885788e-05	0.00030996769147598	9.3	9.6	11.1	12.4	12	12.5	13.4
ENSMUSG00000039457	Ppl	protein_coding	-1.63883607927956	-0.00610788224344065	23.0459832076812	3.87768068081498e-05	0.000310194394037466	0.3	0.3	0.2	0.1	0.1	0.1	0.1
ENSMUSG00000053641	Dennd4a	protein_coding	0.282091354323427	6.18869676567198	23.0273654573277	3.89915518730704e-05	0.000311750965156819	3.1	3.1	3.5	3.8	4.2	3.9	3.8
ENSMUSG00000030123	Plxnd1	protein_coding	-0.193690268602426	7.08357367462685	23.0239087060547	3.90315631037994e-05	0.000311909591872894	21.1	21.4	21.1	18.6	19.4	18.4	17.6
ENSMUSG00000004356	Utp20	protein_coding	-0.305814344454187	7.31483696142306	23.0126702580871	3.91619492245997e-05	0.000312789886807844	13.2	15.4	17.2	12.9	12.6	11.5	12.5
ENSMUSG00000049091	Sephs2	protein_coding	-0.261889110952249	5.9680686759165	22.9792841345139	3.95520385058763e-05	0.000315742473627447	19.6	19.5	19	16.6	16.2	16.6	15.1
ENSMUSG00000025544	Tm9sf2	protein_coding	0.166488871110346	8.08475932766398	22.9639074808059	3.97330956325519e-05	0.000316907029124702	85.8	83.9	89.8	95.7	97.7	98.9	96.1
ENSMUSG00000034723	Tmx4	protein_coding	0.218647614283462	6.15407944547457	22.9634151206385	3.97389076810967e-05	0.000316907029124702	6.7	6.4	6.4	7.3	7.7	7.5	7.9
ENSMUSG00000023572	Ccndbp1	protein_coding	0.281074796576595	5.17785532520078	22.9239212496208	4.02080816549875e-05	0.000320483281768594	9.1	9.5	9.3	12	10.7	10.9	11.8
ENSMUSG00000029338	Antxr2	protein_coding	0.202104650529762	7.32468968786212	22.9142858918517	4.03234417266379e-05	0.000321237186717673	20.9	18.9	20.6	22.9	23.8	24	22
ENSMUSG00000026664	Phyh	protein_coding	0.493542485781004	2.90825040071945	22.9104070921203	4.03699806850271e-05	0.000321442333332943	5.1	4.8	4.8	7.1	6.4	6.7	7.3
ENSMUSG00000018076	Med13l	protein_coding	-0.245115848560777	7.43482382509431	22.902667321482	4.04630161785235e-05	0.000322017302711533	12.5	13.5	15	11.2	11.9	11.1	12
ENSMUSG00000021676	Iqgap2	protein_coding	-1.05942939480306	1.84733333470836	22.8661388168204	4.09052056900517e-05	0.0003253689277702	0.6	0.6	0.6	0.3	0.4	0.2	0.2
ENSMUSG00000031596	Slc7a2	protein_coding	0.359913085333978	4.67355693483546	22.860676244031	4.09717742150269e-05	0.00032573087130435	4.1	4.4	4.5	5.7	5.3	5.4	5.8
ENSMUSG00000022508	Bcl6	protein_coding	-0.33578471130413	5.08892478103947	22.8574891582992	4.10106664094438e-05	0.000325872525534033	5.7	5.8	5.5	4.7	4.7	4	4.5
ENSMUSG00000072949	Acot1	protein_coding	1.30025293861257	0.45390197666702	22.827240225611	4.13817646870113e-05	0.000328652402339628	0.9	0.9	0.7	2.6	1.7	1.5	2.5
ENSMUSG00000028948	Nol9	protein_coding	-0.26220712830727	6.43342241768479	22.8193944798691	4.14786019404614e-05	0.000329252372590018	17.3	16.8	16.5	15	13.8	13.1	14.5
ENSMUSG00000024238	Zeb1	protein_coding	0.188691904276585	6.75665702585595	22.8100660111359	4.15940549122859e-05	0.000329999420784339	9.9	9.8	9.9	11.2	11.3	11.4	11.1
ENSMUSG00000027552	E2f5	protein_coding	0.374784922993834	4.31895151257587	22.7822964151394	4.19397787026895e-05	0.000332571691322917	12.4	11	11.1	15.6	13.5	14.5	16.3
ENSMUSG00000005699	Pard6a	protein_coding	0.463939582147518	4.00329709307537	22.761219985673	4.22042222833878e-05	0.000334497124125077	6.4	6.9	6.2	9	9.7	8.5	8.5
ENSMUSG00000025762	Larp1b	protein_coding	-0.445557191820324	4.12316721289823	22.7176920125333	4.27560153303557e-05	0.000338696857096972	2.8	2.4	2.4	1.7	1.9	1.8	2.1
ENSMUSG00000055204	Ankrd17	protein_coding	-0.232995393579964	8.29332329124006	22.6770736142411	4.32778768540241e-05	0.000342655304553904	7.9	8.6	9.4	7.1	7.6	7.1	7.4
ENSMUSG00000028245	Nsmaf	protein_coding	-0.249495059147348	5.52086475618278	22.6678033187775	4.33979315072699e-05	0.00034342999738839	7.7	7.2	7.3	5.8	6.3	6.4	6.4
ENSMUSG00000027656	Wisp2	protein_coding	0.441782556444705	4.11712968140941	22.654723454364	4.35679271122906e-05	0.000344517484162158	8.6	7.4	7.8	11.9	10	11.1	10.3
ENSMUSG00000031443	F7	protein_coding	-2.12154906805673	-0.0145444845157567	22.6535885825778	4.35827102349783e-05	0.000344517484162158	0.9	0.8	0.7	0.2	0.1	0.1	0.3
ENSMUSG00000051375	Pcdh1	protein_coding	-0.324516201566718	5.31337744523666	22.6520935255265	4.36021933974871e-05	0.000344517484162158	4.2	4.9	4.5	3.5	3.8	3.4	3.6
ENSMUSG00000070780	Rbm47	protein_coding	-0.796512060032508	2.22109914644526	22.612463214611	4.41220501007309e-05	0.000348447017726048	1	1	0.7	0.5	0.6	0.4	0.5
ENSMUSG00000020265	Sumo3	protein_coding	0.194623484874573	7.57024641990555	22.6067895454652	4.41970152945789e-05	0.00034886087161821	47.4	47.6	47.3	56.9	52.6	53.6	54.3
ENSMUSG00000081917	Gm15209	processed_pseudogene	5.46857384074365	-1.35979553715111	23.095407354083	4.44886350346987e-05	0.000350983552827319	0	0	0	2.4	1.1	0.8	0.3
ENSMUSG00000032420	Nt5e	protein_coding	0.603876440745701	3.47628849094543	22.5587183442842	4.48376567413769e-05	0.000353556698721015	0.8	0.7	0.8	1	1.3	1	1.3
ENSMUSG00000084342	Gm11224	processed_pseudogene	3.3551783860762	-1.15160913998092	22.535265593377	4.51538025026054e-05	0.000355868118296527	0	0.1	0	0.7	0.4	0.4	0.3
ENSMUSG00000010554	Mettl16	protein_coding	-0.279287221889408	6.2417757510531	22.4988887983274	4.56488845721037e-05	0.000359569726943036	6.3	6.1	6.1	4.7	5.1	5.6	4.9
ENSMUSG00000026308	Klhl30	protein_coding	2.25168091260867	1.68981214716326	22.4973479527909	4.56699827792875e-05	0.000359569726943036	0	0.1	0.1	0.4	0.2	0.4	0.2
ENSMUSG00000039239	Tgfb2	protein_coding	0.348383369314909	4.30738270072103	22.4936891873768	4.57201225827387e-05	0.000359781300507322	4.5	4.2	4.7	5.4	5.7	5.4	6.1
ENSMUSG00000070576	Mn1	protein_coding	-0.547206222613411	3.92847971408525	22.4748080115764	4.59798067525686e-05	0.000361640768980147	1.2	1.3	1.4	0.9	0.9	0.8	1
ENSMUSG00000023110	Prmt5	protein_coding	-0.217922535613644	7.03450281227958	22.4670723208295	4.60866548222157e-05	0.000362296870114855	34.4	34.4	36.3	31.2	30.6	30.6	28.3
ENSMUSG00000035202	Lars2	protein_coding	0.61373546872827	5.19533307548401	22.4636161461483	4.61344783860414e-05	0.000362488536221219	2.9	2.8	2.8	6.4	4.6	3.1	3.3
ENSMUSG00000059208	Hnrnpm	protein_coding	-0.157044516067201	8.69668498605238	22.4565642753533	4.6232220547543e-05	0.000363072029622477	92	90.5	89.3	81.3	79.8	81	83.1
ENSMUSG00000022587	Ly6e	protein_coding	-0.187209298994445	8.41936774361868	22.4467907476969	4.63680519204232e-05	0.000363953901952032	68.2	60.9	65.7	55.3	59.6	55.8	57.3
ENSMUSG00000029797	Sspo	protein_coding	1.95926102062879	0.290628030895989	22.4425591641596	4.64269941325056e-05	0.000364046962612036	0	0	0	0.1	0.1	0.1	0.1
ENSMUSG00000033207	Mamdc2	protein_coding	-1.36631575869534	0.722474320870335	22.4426315161593	4.64259856611326e-05	0.000364046962612036	0.7	0.6	0.8	0.3	0.2	0.3	0.3
ENSMUSG00000047090	Tmem198b	protein_coding	0.348050913342595	5.16625228269161	22.4259446617966	4.66591944213454e-05	0.000365682272345293	12	12.8	10.6	16.8	15.1	13.6	14.7
ENSMUSG00000027742	Cog6	protein_coding	0.289288697098829	5.65570002684279	22.4171930028851	4.67820039114912e-05	0.000366459030640014	10.2	10.5	11.3	13.3	13.5	13	12.3
ENSMUSG00000022263	Trio	protein_coding	-0.249720794212561	7.25921894528426	22.3256551959646	4.80874150292925e-05	0.00037631864680724	11.7	13.2	14.5	11.4	11.1	10.5	11.2
ENSMUSG00000032253	Phip	protein_coding	-0.356915057182399	7.5145554252665	22.3255213695046	4.8089351748762e-05	0.00037631864680724	4	4.7	5.6	3.6	4	3.5	3.7
ENSMUSG00000000127	Fer	protein_coding	-0.255607105069628	6.14462392018593	22.3207599554373	4.8158312560071e-05	0.000376667671783702	19.3	19.9	20.9	15.9	16.5	17.6	17
ENSMUSG00000032038	St3gal4	protein_coding	0.244799572109181	6.37335691090503	22.3131253606116	4.826910692409e-05	0.000377279851493716	24	23.3	24.1	29	27.2	27.5	29.3
ENSMUSG00000038541	Srd5a2	protein_coding	-2.44884283145977	-0.991127456513755	22.3120056168278	4.8285379687387e-05	0.000377279851493716	1.1	1.1	1.1	0.2	0.3	0.2	0
ENSMUSG00000039519	Cyp7b1	protein_coding	1.0466435665443	1.04747509217562	22.281678473653	4.87283468605182e-05	0.000380548700759693	1.3	1.3	1	2.5	2.7	2.5	2.2
ENSMUSG00000051154	Commd3	protein_coding	0.285089721650641	5.20287920782055	22.2798603510573	4.87550404171942e-05	0.000380564962125732	14	13.4	13.6	17.8	15.9	17	16.1
ENSMUSG00000029148	Nrbp1	protein_coding	0.213201379987327	6.58997604617608	22.2319492533405	4.94641258943535e-05	0.00038571042799011	26.2	27.5	25.8	29.9	30.1	32.8	29.9
ENSMUSG00000031383	Dusp9	protein_coding	-0.6367285631311	3.29366438781042	22.232342623409	4.94582593687416e-05	0.00038571042799011	3.2	2.6	3	2.3	2.1	1.8	1.5
ENSMUSG00000092569	Gm20544	processed_transcript	-1.40477491906042	0.550062237012694	22.229959112377	4.9493817259823e-05	0.00038574742756484	3.5	3.4	3.1	2	1.2	0.7	1.3
ENSMUSG00000006273	Atp6v1b2	protein_coding	-0.18040542973703	7.35713130164123	22.2245537302585	4.95745574807173e-05	0.000386182056586565	23.7	23.9	24.3	20.4	21	21.2	21.9
ENSMUSG00000045374	Wdr81	protein_coding	-0.221112081602044	6.23050522013215	22.1167565754223	5.12144483742715e-05	0.000398755798193031	9.6	10	10.2	8.9	8.7	8.4	8.1
ENSMUSG00000039835	Nhsl1	protein_coding	0.316465344081077	5.42887207190768	22.1059409105301	5.13821538763035e-05	0.000399860214086201	3	3	3.1	3.7	4.1	3.7	3.5
ENSMUSG00000038564	Ift172	protein_coding	0.266343123276953	6.43666149739447	22.0774135454556	5.18273133275661e-05	0.000403121602607723	14.7	14.4	15.2	18.5	18.8	17.2	16.4
ENSMUSG00000032261	Sh3bgrl2	protein_coding	-0.621399195786224	2.65494152931302	22.0619782630825	5.20698911205881e-05	0.000404804789541304	1.1	1	1	0.8	0.7	0.6	0.6
ENSMUSG00000034684	Sema3f	protein_coding	0.294343406875306	4.81237025423126	22.0493967547973	5.22685165872284e-05	0.000405940769456712	6	6.6	5.8	7.8	7.6	7.2	7.6
ENSMUSG00000074479	Gm10704	processed_pseudogene	2.54470282123391	-0.442516927648433	22.0505252980182	5.22506671751595e-05	0.000405940769456712	0.3	0.2	0.1	0.9	1.5	1	0.5
ENSMUSG00000045932	Ifit2	protein_coding	0.221213163354639	6.36778784064923	22.0280205682089	5.26078421788427e-05	0.000408371015869199	19.1	19.2	20	23.6	22.4	21.3	23.6
ENSMUSG00000018042	Cyb5r3	protein_coding	0.177292497199785	9.07698476709043	22.0055163447695	5.29676178708485e-05	0.000410957488779192	112.6	110.3	109.1	128	125.2	121.6	125.8
ENSMUSG00000027133	Nop10	protein_coding	-0.312174833856452	5.01266212100315	21.9938152889371	5.31557205493136e-05	0.000412210083678052	29.4	27.6	26.8	23.8	22	20.7	24
ENSMUSG00000023944	Hsp90ab1	protein_coding	-0.14622985352195	11.4175725087583	21.9915433693961	5.31923258891473e-05	0.000412287185575882	785.7	780.8	798.1	707	697.5	716.9	727.5
ENSMUSG00000022330	Osr2	protein_coding	0.592048476834139	2.82784390850882	21.9624846507298	5.36629039414567e-05	0.00041551801885165	5.7	5.4	6.3	8.2	10.7	7.9	7.8
ENSMUSG00000026080	Chst10	protein_coding	0.615196184157714	3.10267316010053	21.9635197070041	5.36460660513971e-05	0.00041551801885165	0.5	0.5	0.4	0.5	0.8	0.8	0.6
ENSMUSG00000078652	Psme3	protein_coding	-0.190151219511905	7.35448978220423	21.9510062526546	5.38500088568393e-05	0.000416758101578231	58.3	54.8	54.3	49	50	49	47.3
ENSMUSG00000006818	Sod2	protein_coding	-0.222758012158933	6.26335570107951	21.9430189711015	5.39806174711672e-05	0.0004175599239403	20.5	20.3	20.1	18.5	17.1	16.4	17.6
[truncated: 13,464 more rows]
