# Supplementary material for: 3D heterospecies spheroids of pancreatic stroma and cancer cells demonstrate key phenotypes of pancreatic ductal adenocarcinoma
Source: Transl Oncol. 2021 May 1;14(7):101107. doi: 10.1016/j.tranon.2021.101107 (PMC8111319; doi:10.1016/j.tranon.2021.101107)
Supplement: Supplementary file 5 [file mmc5.xlsx]

## Sheet: mPSC heterospheroid
NAME	GS<br> follow link to MSigDB	SIZE	ES	NES	NOM p-val	FDR q-val	FWER p-val	RANK AT MAX	LEADING EDGE
KEGG_BASAL_CELL_CARCINOMA	KEGG_BASAL_CELL_CARCINOMA	44	0.7409153	2.0037038	0.0	8.636364E-4	0.001	737	tags=36%, list=6%, signal=38%
HALLMARK_HEDGEHOG_SIGNALING	HALLMARK_HEDGEHOG_SIGNALING	33	0.7622325	1.9609789	0.0	0.0013135796	0.003	1025	tags=36%, list=8%, signal=39%
HALLMARK_WNT_BETA_CATENIN_SIGNALING	HALLMARK_WNT_BETA_CATENIN_SIGNALING	38	0.7097437	1.875805	0.0	0.0031956735	0.011	480	tags=26%, list=4%, signal=27%
KEGG_HEDGEHOG_SIGNALING_PATHWAY	KEGG_HEDGEHOG_SIGNALING_PATHWAY	37	0.6991685	1.8343035	0.0014492754	0.006480258	0.03	480	tags=30%, list=4%, signal=31%
KEGG_CELL_ADHESION_MOLECULES_CAMS	KEGG_CELL_ADHESION_MOLECULES_CAMS	77	0.5838907	1.7133845	0.0	0.04788409	0.247	668	tags=25%, list=5%, signal=26%
KEGG_STEROID_BIOSYNTHESIS	KEGG_STEROID_BIOSYNTHESIS	16	0.7515702	1.6349667	0.0067340066	0.11570064	0.553	2519	tags=88%, list=19%, signal=108%
HALLMARK_NOTCH_SIGNALING	HALLMARK_NOTCH_SIGNALING	30	0.6480723	1.6199145	0.0062695923	0.1180757	0.622	662	tags=27%, list=5%, signal=28%
KEGG_NITROGEN_METABOLISM	KEGG_NITROGEN_METABOLISM	17	0.7211475	1.6004941	0.016638935	0.13262917	0.71	1449	tags=53%, list=11%, signal=60%
KEGG_TERPENOID_BACKBONE_BIOSYNTHESIS	KEGG_TERPENOID_BACKBONE_BIOSYNTHESIS	14	0.74111336	1.5872802	0.020761246	0.1339773	0.756	1851	tags=57%, list=14%, signal=67%
KEGG_ECM_RECEPTOR_INTERACTION	KEGG_ECM_RECEPTOR_INTERACTION	71	0.54358685	1.5742602	0.004213483	0.13773434	0.797	1526	tags=44%, list=12%, signal=49%
KEGG_DILATED_CARDIOMYOPATHY	KEGG_DILATED_CARDIOMYOPATHY	69	0.5383908	1.5420386	0.012178619	0.17747751	0.906	1526	tags=33%, list=12%, signal=38%
HALLMARK_MYOGENESIS	HALLMARK_MYOGENESIS	153	0.46915603	1.4931271	0.010050251	0.26571462	0.981	1937	tags=35%, list=15%, signal=41%
KEGG_PATHWAYS_IN_CANCER	KEGG_PATHWAYS_IN_CANCER	281	0.43651688	1.4877859	0.0011061947	0.25643978	0.983	1249	tags=17%, list=10%, signal=19%
HALLMARK_KRAS_SIGNALING_UP	HALLMARK_KRAS_SIGNALING_UP	161	0.4539769	1.4545261	0.010309278	0.31940967	0.995	869	tags=24%, list=7%, signal=25%
KEGG_HYPERTROPHIC_CARDIOMYOPATHY_HCM	KEGG_HYPERTROPHIC_CARDIOMYOPATHY_HCM	64	0.5051945	1.4527354	0.022130014	0.30288216	0.996	1526	tags=33%, list=12%, signal=37%
KEGG_COLORECTAL_CANCER	KEGG_COLORECTAL_CANCER	59	0.5050828	1.4491805	0.03587444	0.29241168	0.997	1363	tags=17%, list=11%, signal=19%
HALLMARK_ESTROGEN_RESPONSE_LATE	HALLMARK_ESTROGEN_RESPONSE_LATE	160	0.44897562	1.4406133	0.0074165636	0.29808235	0.997	1609	tags=30%, list=12%, signal=34%
KEGG_CIRCADIAN_RHYTHM_MAMMAL	KEGG_CIRCADIAN_RHYTHM_MAMMAL	12	0.68378025	1.4321764	0.0819398	0.3009796	0.998	2908	tags=58%, list=22%, signal=75%
HALLMARK_BILE_ACID_METABOLISM	HALLMARK_BILE_ACID_METABOLISM	83	0.4792589	1.4261833	0.027247956	0.29985166	0.998	2054	tags=33%, list=16%, signal=38%
KEGG_PRIMARY_BILE_ACID_BIOSYNTHESIS	KEGG_PRIMARY_BILE_ACID_BIOSYNTHESIS	10	0.69121605	1.4138542	0.08892922	0.31486565	1.0	1997	tags=50%, list=15%, signal=59%
KEGG_ENDOMETRIAL_CANCER	KEGG_ENDOMETRIAL_CANCER	50	0.51239985	1.4132735	0.04287902	0.3016448	1.0	662	tags=10%, list=5%, signal=10%
KEGG_BIOSYNTHESIS_OF_UNSATURATED_FATTY_ACIDS	KEGG_BIOSYNTHESIS_OF_UNSATURATED_FATTY_ACIDS	18	0.6182232	1.4083248	0.09768212	0.2995631	1.0	2054	tags=50%, list=16%, signal=59%
KEGG_ARRHYTHMOGENIC_RIGHT_VENTRICULAR_CARDIOMYOPATHY_ARVC	KEGG_ARRHYTHMOGENIC_RIGHT_VENTRICULAR_CARDIOMYOPATHY_ARVC	60	0.49778917	1.3990847	0.054775283	0.30743927	1.0	1178	tags=28%, list=9%, signal=31%
KEGG_ADHERENS_JUNCTION	KEGG_ADHERENS_JUNCTION	69	0.48508954	1.3946823	0.045454547	0.30514982	1.0	873	tags=14%, list=7%, signal=15%
KEGG_FOCAL_ADHESION	KEGG_FOCAL_ADHESION	177	0.42266494	1.3679116	0.024509804	0.3579735	1.0	1526	tags=24%, list=12%, signal=27%
HALLMARK_ESTROGEN_RESPONSE_EARLY	HALLMARK_ESTROGEN_RESPONSE_EARLY	168	0.4173979	1.3672178	0.025766872	0.34621698	1.0	1609	tags=29%, list=12%, signal=33%
HALLMARK_EPITHELIAL_MESENCHYMAL_TRANSITION	HALLMARK_EPITHELIAL_MESENCHYMAL_TRANSITION	187	0.41619945	1.3606309	0.025188917	0.34945548	1.0	1590	tags=33%, list=12%, signal=37%
KEGG_WNT_SIGNALING_PATHWAY	KEGG_WNT_SIGNALING_PATHWAY	126	0.4242045	1.3259839	0.061662197	0.42975026	1.0	737	tags=13%, list=6%, signal=13%
KEGG_AXON_GUIDANCE	KEGG_AXON_GUIDANCE	118	0.42354006	1.3201896	0.06896552	0.43237427	1.0	1295	tags=23%, list=10%, signal=25%
HALLMARK_MTORC1_SIGNALING	HALLMARK_MTORC1_SIGNALING	198	0.38859025	1.2854998	0.059756096	0.52251947	1.0	2166	tags=28%, list=17%, signal=33%
KEGG_REGULATION_OF_ACTIN_CYTOSKELETON	KEGG_REGULATION_OF_ACTIN_CYTOSKELETON	172	0.39384657	1.2809542	0.05752754	0.5206841	1.0	1206	tags=17%, list=9%, signal=18%
KEGG_MELANOGENESIS	KEGG_MELANOGENESIS	79	0.4355509	1.2761122	0.11388889	0.5196566	1.0	737	tags=16%, list=6%, signal=17%
KEGG_TYPE_II_DIABETES_MELLITUS	KEGG_TYPE_II_DIABETES_MELLITUS	37	0.48360917	1.2753958	0.14390603	0.50612825	1.0	415	tags=11%, list=3%, signal=11%
HALLMARK_HYPOXIA	HALLMARK_HYPOXIA	181	0.38310358	1.2561226	0.07503075	0.5513579	1.0	1316	tags=23%, list=10%, signal=25%
KEGG_LEUKOCYTE_TRANSENDOTHELIAL_MIGRATION	KEGG_LEUKOCYTE_TRANSENDOTHELIAL_MIGRATION	79	0.42225817	1.2431583	0.123755336	0.57833594	1.0	879	tags=18%, list=7%, signal=19%
KEGG_SNARE_INTERACTIONS_IN_VESICULAR_TRANSPORT	KEGG_SNARE_INTERACTIONS_IN_VESICULAR_TRANSPORT	35	0.47798726	1.2319317	0.18266253	0.59702677	1.0	4403	tags=69%, list=34%, signal=104%
KEGG_TGF_BETA_SIGNALING_PATHWAY	KEGG_TGF_BETA_SIGNALING_PATHWAY	69	0.42559567	1.2229099	0.14488636	0.61090124	1.0	1363	tags=23%, list=11%, signal=26%
KEGG_RENIN_ANGIOTENSIN_SYSTEM	KEGG_RENIN_ANGIOTENSIN_SYSTEM	11	0.55234814	1.1727885	0.32612613	0.77977204	1.0	537	tags=18%, list=4%, signal=19%
KEGG_HISTIDINE_METABOLISM	KEGG_HISTIDINE_METABOLISM	19	0.5127783	1.1627704	0.28911564	0.79804367	1.0	1230	tags=21%, list=9%, signal=23%
KEGG_NEUROACTIVE_LIGAND_RECEPTOR_INTERACTION	KEGG_NEUROACTIVE_LIGAND_RECEPTOR_INTERACTION	114	0.37232512	1.1573629	0.19710907	0.79862195	1.0	616	tags=13%, list=5%, signal=14%
KEGG_GLYCOLYSIS_GLUCONEOGENESIS	KEGG_GLYCOLYSIS_GLUCONEOGENESIS	42	0.438517	1.1538366	0.26906475	0.7934805	1.0	1081	tags=19%, list=8%, signal=21%
KEGG_PROTEIN_EXPORT	KEGG_PROTEIN_EXPORT	23	0.48100066	1.150741	0.28760332	0.7877131	1.0	4935	tags=65%, list=38%, signal=105%
HALLMARK_APICAL_SURFACE	HALLMARK_APICAL_SURFACE	36	0.43719023	1.1414566	0.28549382	0.80548733	1.0	677	tags=17%, list=5%, signal=18%
KEGG_NOTCH_SIGNALING_PATHWAY	KEGG_NOTCH_SIGNALING_PATHWAY	40	0.42953187	1.1290779	0.2943787	0.835329	1.0	444	tags=10%, list=3%, signal=10%
HALLMARK_IL2_STAT5_SIGNALING	HALLMARK_IL2_STAT5_SIGNALING	169	0.3494067	1.126655	0.23182957	0.82596314	1.0	1711	tags=25%, list=13%, signal=29%
HALLMARK_PI3K_AKT_MTOR_SIGNALING	HALLMARK_PI3K_AKT_MTOR_SIGNALING	97	0.37032637	1.1243867	0.25757575	0.81608224	1.0	1477	tags=11%, list=11%, signal=13%
HALLMARK_CHOLESTEROL_HOMEOSTASIS	HALLMARK_CHOLESTEROL_HOMEOSTASIS	71	0.3923015	1.1175414	0.29083094	0.8242009	1.0	1583	tags=41%, list=12%, signal=46%
KEGG_PROPANOATE_METABOLISM	KEGG_PROPANOATE_METABOLISM	30	0.44453466	1.1166338	0.30707395	0.8100994	1.0	1851	tags=20%, list=14%, signal=23%
KEGG_PATHOGENIC_ESCHERICHIA_COLI_INFECTION	KEGG_PATHOGENIC_ESCHERICHIA_COLI_INFECTION	44	0.4102686	1.1144677	0.31152648	0.80136776	1.0	1165	tags=14%, list=9%, signal=15%
HALLMARK_GLYCOLYSIS	HALLMARK_GLYCOLYSIS	181	0.33916286	1.1065999	0.25123152	0.81341887	1.0	2165	tags=23%, list=17%, signal=27%
KEGG_CARDIAC_MUSCLE_CONTRACTION	KEGG_CARDIAC_MUSCLE_CONTRACTION	55	0.3886209	1.094362	0.30898875	0.8425034	1.0	684	tags=13%, list=5%, signal=13%
KEGG_CALCIUM_SIGNALING_PATHWAY	KEGG_CALCIUM_SIGNALING_PATHWAY	128	0.3491549	1.091983	0.29699248	0.83457553	1.0	1425	tags=20%, list=11%, signal=22%
HALLMARK_UNFOLDED_PROTEIN_RESPONSE	HALLMARK_UNFOLDED_PROTEIN_RESPONSE	110	0.3482091	1.0831618	0.31323722	0.85022235	1.0	3573	tags=36%, list=28%, signal=50%
KEGG_CYTOKINE_CYTOKINE_RECEPTOR_INTERACTION	KEGG_CYTOKINE_CYTOKINE_RECEPTOR_INTERACTION	126	0.34696984	1.0818799	0.31304348	0.8391452	1.0	1363	tags=22%, list=11%, signal=25%
KEGG_MELANOMA	KEGG_MELANOMA	57	0.3795472	1.0809947	0.35064936	0.82713944	1.0	1342	tags=19%, list=10%, signal=21%
KEGG_STEROID_HORMONE_BIOSYNTHESIS	KEGG_STEROID_HORMONE_BIOSYNTHESIS	15	0.49449095	1.0776091	0.3946037	0.8242336	1.0	842	tags=20%, list=6%, signal=21%
KEGG_SMALL_CELL_LUNG_CANCER	KEGG_SMALL_CELL_LUNG_CANCER	78	0.36412203	1.076274	0.35070422	0.8148411	1.0	1065	tags=17%, list=8%, signal=18%
HALLMARK_FATTY_ACID_METABOLISM	HALLMARK_FATTY_ACID_METABOLISM	139	0.3347431	1.0579615	0.35796177	0.862413	1.0	1125	tags=12%, list=9%, signal=12%
HALLMARK_TGF_BETA_SIGNALING	HALLMARK_TGF_BETA_SIGNALING	53	0.37446484	1.0508099	0.38046646	0.87184817	1.0	1293	tags=17%, list=10%, signal=19%
HALLMARK_UV_RESPONSE_DN	HALLMARK_UV_RESPONSE_DN	141	0.3259929	1.0417442	0.36984536	0.8878624	1.0	1590	tags=24%, list=12%, signal=27%
KEGG_PRIMARY_IMMUNODEFICIENCY	KEGG_PRIMARY_IMMUNODEFICIENCY	13	0.4972509	1.0405389	0.4189189	0.8774695	1.0	1408	tags=31%, list=11%, signal=34%
HALLMARK_KRAS_SIGNALING_DN	HALLMARK_KRAS_SIGNALING_DN	111	0.3346503	1.0389001	0.40206185	0.8686657	1.0	2550	tags=41%, list=20%, signal=50%
KEGG_INTESTINAL_IMMUNE_NETWORK_FOR_IGA_PRODUCTION	KEGG_INTESTINAL_IMMUNE_NETWORK_FOR_IGA_PRODUCTION	20	0.44303215	1.0374613	0.4064081	0.8597888	1.0	1003	tags=30%, list=8%, signal=32%
KEGG_GLYCOSPHINGOLIPID_BIOSYNTHESIS_GLOBO_SERIES	KEGG_GLYCOSPHINGOLIPID_BIOSYNTHESIS_GLOBO_SERIES	11	0.5005675	1.0350928	0.4533107	0.85415	1.0	1129	tags=18%, list=9%, signal=20%
HALLMARK_ADIPOGENESIS	HALLMARK_ADIPOGENESIS	187	0.31609508	1.0312221	0.4070474	0.8534404	1.0	1352	tags=14%, list=10%, signal=15%
KEGG_GLYCOSPHINGOLIPID_BIOSYNTHESIS_LACTO_AND_NEOLACTO_SERIES	KEGG_GLYCOSPHINGOLIPID_BIOSYNTHESIS_LACTO_AND_NEOLACTO_SERIES	16	0.45767945	1.0291976	0.42062193	0.8465597	1.0	2783	tags=38%, list=21%, signal=48%
HALLMARK_ANDROGEN_RESPONSE	HALLMARK_ANDROGEN_RESPONSE	88	0.33791715	1.0173239	0.43220338	0.8714964	1.0	1195	tags=18%, list=9%, signal=20%
KEGG_PROXIMAL_TUBULE_BICARBONATE_RECLAMATION	KEGG_PROXIMAL_TUBULE_BICARBONATE_RECLAMATION	16	0.4539336	1.0142163	0.46153846	0.8685827	1.0	1159	tags=31%, list=9%, signal=34%
HALLMARK_SPERMATOGENESIS	HALLMARK_SPERMATOGENESIS	82	0.34068003	1.0129255	0.4473324	0.8598976	1.0	2183	tags=20%, list=17%, signal=23%
HALLMARK_APICAL_JUNCTION	HALLMARK_APICAL_JUNCTION	167	0.3131998	1.0118613	0.43672457	0.851069	1.0	1258	tags=17%, list=10%, signal=18%
KEGG_PHENYLALANINE_METABOLISM	KEGG_PHENYLALANINE_METABOLISM	13	0.4746333	1.0101963	0.479798	0.8438934	1.0	435	tags=15%, list=3%, signal=16%
KEGG_ALANINE_ASPARTATE_AND_GLUTAMATE_METABOLISM	KEGG_ALANINE_ASPARTATE_AND_GLUTAMATE_METABOLISM	27	0.40531972	1.0037874	0.4528302	0.85137117	1.0	2575	tags=37%, list=20%, signal=46%
KEGG_PANCREATIC_CANCER	KEGG_PANCREATIC_CANCER	68	0.34305453	0.9870662	0.47566065	0.8904842	1.0	1721	tags=16%, list=13%, signal=19%
KEGG_GLYCOSAMINOGLYCAN_BIOSYNTHESIS_HEPARAN_SULFATE	KEGG_GLYCOSAMINOGLYCAN_BIOSYNTHESIS_HEPARAN_SULFATE	21	0.41248757	0.97229993	0.5	0.9233208	1.0	2165	tags=33%, list=17%, signal=40%
KEGG_BUTANOATE_METABOLISM	KEGG_BUTANOATE_METABOLISM	28	0.39372277	0.97209567	0.5	0.91164684	1.0	2589	tags=36%, list=20%, signal=45%
KEGG_MAPK_SIGNALING_PATHWAY	KEGG_MAPK_SIGNALING_PATHWAY	217	0.28940925	0.9688739	0.52872217	0.90896165	1.0	2027	tags=20%, list=16%, signal=24%
KEGG_ALDOSTERONE_REGULATED_SODIUM_REABSORPTION	KEGG_ALDOSTERONE_REGULATED_SODIUM_REABSORPTION	32	0.3802856	0.9685305	0.49079755	0.89841485	1.0	842	tags=19%, list=6%, signal=20%
KEGG_TIGHT_JUNCTION	KEGG_TIGHT_JUNCTION	97	0.31406948	0.94963676	0.56317204	0.9410441	1.0	2515	tags=21%, list=19%, signal=25%
KEGG_T_CELL_RECEPTOR_SIGNALING_PATHWAY	KEGG_T_CELL_RECEPTOR_SIGNALING_PATHWAY	78	0.32458007	0.9494921	0.54385966	0.9294994	1.0	878	tags=9%, list=7%, signal=10%
HALLMARK_XENOBIOTIC_METABOLISM	HALLMARK_XENOBIOTIC_METABOLISM	151	0.297386	0.9494604	0.5714286	0.9179227	1.0	1458	tags=20%, list=11%, signal=22%
KEGG_ETHER_LIPID_METABOLISM	KEGG_ETHER_LIPID_METABOLISM	20	0.41058508	0.9426939	0.56228954	0.9261846	1.0	772	tags=10%, list=6%, signal=11%
KEGG_RENAL_CELL_CARCINOMA	KEGG_RENAL_CELL_CARCINOMA	67	0.32555607	0.9396952	0.55667144	0.9232407	1.0	1480	tags=13%, list=11%, signal=15%
KEGG_THYROID_CANCER	KEGG_THYROID_CANCER	26	0.3779016	0.93624085	0.5506757	0.92138714	1.0	662	tags=12%, list=5%, signal=12%
HALLMARK_P53_PATHWAY	HALLMARK_P53_PATHWAY	188	0.28497946	0.93283916	0.62208587	0.91943556	1.0	2343	tags=24%, list=18%, signal=29%
KEGG_JAK_STAT_SIGNALING_PATHWAY	KEGG_JAK_STAT_SIGNALING_PATHWAY	91	0.3115058	0.9284841	0.5860656	0.9200907	1.0	877	tags=13%, list=7%, signal=14%
KEGG_CHRONIC_MYELOID_LEUKEMIA	KEGG_CHRONIC_MYELOID_LEUKEMIA	70	0.31328183	0.91241425	0.6371191	0.9527829	1.0	1363	tags=13%, list=11%, signal=14%
KEGG_METABOLISM_OF_XENOBIOTICS_BY_CYTOCHROME_P450	KEGG_METABOLISM_OF_XENOBIOTICS_BY_CYTOCHROME_P450	26	0.37263682	0.90802264	0.6144	0.9539064	1.0	950	tags=19%, list=7%, signal=21%
KEGG_VASCULAR_SMOOTH_MUSCLE_CONTRACTION	KEGG_VASCULAR_SMOOTH_MUSCLE_CONTRACTION	81	0.30443704	0.9055912	0.64944136	0.9490172	1.0	1207	tags=14%, list=9%, signal=15%
HALLMARK_HEME_METABOLISM	HALLMARK_HEME_METABOLISM	166	0.27838424	0.9045962	0.6866585	0.9408559	1.0	2033	tags=17%, list=16%, signal=20%
HALLMARK_ANGIOGENESIS	HALLMARK_ANGIOGENESIS	32	0.35696274	0.8995163	0.61563	0.9431139	1.0	1600	tags=34%, list=12%, signal=39%
KEGG_B_CELL_RECEPTOR_SIGNALING_PATHWAY	KEGG_B_CELL_RECEPTOR_SIGNALING_PATHWAY	60	0.3204254	0.8994697	0.64639324	0.9328899	1.0	878	tags=10%, list=7%, signal=11%
KEGG_FRUCTOSE_AND_MANNOSE_METABOLISM	KEGG_FRUCTOSE_AND_MANNOSE_METABOLISM	30	0.35411587	0.8988569	0.626409	0.9241389	1.0	2477	tags=33%, list=19%, signal=41%
KEGG_PROSTATE_CANCER	KEGG_PROSTATE_CANCER	84	0.30094272	0.89300954	0.6711956	0.9291882	1.0	1602	tags=14%, list=12%, signal=16%
KEGG_N_GLYCAN_BIOSYNTHESIS	KEGG_N_GLYCAN_BIOSYNTHESIS	45	0.3293219	0.89064944	0.6129518	0.92527866	1.0	4073	tags=42%, list=31%, signal=61%
KEGG_DRUG_METABOLISM_CYTOCHROME_P450	KEGG_DRUG_METABOLISM_CYTOCHROME_P450	27	0.36230674	0.87971604	0.6535948	0.94180226	1.0	950	tags=19%, list=7%, signal=20%
KEGG_CYSTEINE_AND_METHIONINE_METABOLISM	KEGG_CYSTEINE_AND_METHIONINE_METABOLISM	27	0.35540166	0.87637025	0.6567657	0.9404006	1.0	1458	tags=19%, list=11%, signal=21%
KEGG_TYROSINE_METABOLISM	KEGG_TYROSINE_METABOLISM	26	0.35330683	0.8714417	0.6597444	0.9427594	1.0	2724	tags=35%, list=21%, signal=44%
KEGG_ADIPOCYTOKINE_SIGNALING_PATHWAY	KEGG_ADIPOCYTOKINE_SIGNALING_PATHWAY	51	0.31305683	0.8623391	0.7117904	0.9538704	1.0	648	tags=6%, list=5%, signal=6%
KEGG_AMINOACYL_TRNA_BIOSYNTHESIS	KEGG_AMINOACYL_TRNA_BIOSYNTHESIS	41	0.32392508	0.8567972	0.69390786	0.9562401	1.0	3047	tags=37%, list=24%, signal=48%
KEGG_LYSOSOME	KEGG_LYSOSOME	109	0.27247092	0.8400937	0.76649076	0.9839992	1.0	575	tags=6%, list=4%, signal=6%
KEGG_BLADDER_CANCER	KEGG_BLADDER_CANCER	39	0.31417552	0.83670396	0.70776254	0.9814105	1.0	201	tags=5%, list=2%, signal=5%
KEGG_PYRUVATE_METABOLISM	KEGG_PYRUVATE_METABOLISM	34	0.31706336	0.82618505	0.72993827	0.9937002	1.0	1851	tags=21%, list=14%, signal=24%
HALLMARK_PANCREAS_BETA_CELLS	HALLMARK_PANCREAS_BETA_CELLS	20	0.3462456	0.8042615	0.75203913	1.0	1.0	748	tags=15%, list=6%, signal=16%
KEGG_AMINO_SUGAR_AND_NUCLEOTIDE_SUGAR_METABOLISM	KEGG_AMINO_SUGAR_AND_NUCLEOTIDE_SUGAR_METABOLISM	39	0.30331543	0.80161166	0.7596439	1.0	1.0	2688	tags=28%, list=21%, signal=35%
KEGG_ENDOCYTOSIS	KEGG_ENDOCYTOSIS	157	0.24887647	0.79919845	0.87732345	1.0	1.0	2471	tags=21%, list=19%, signal=26%
KEGG_FC_GAMMA_R_MEDIATED_PHAGOCYTOSIS	KEGG_FC_GAMMA_R_MEDIATED_PHAGOCYTOSIS	79	0.26557773	0.7975638	0.8307906	1.0	1.0	830	tags=9%, list=6%, signal=9%
KEGG_PROGESTERONE_MEDIATED_OOCYTE_MATURATION	KEGG_PROGESTERONE_MEDIATED_OOCYTE_MATURATION	76	0.27126572	0.7973487	0.81951874	1.0	1.0	1343	tags=9%, list=10%, signal=10%
KEGG_PORPHYRIN_AND_CHLOROPHYLL_METABOLISM	KEGG_PORPHYRIN_AND_CHLOROPHYLL_METABOLISM	23	0.33731976	0.79667866	0.74608153	0.99409956	1.0	91	tags=4%, list=1%, signal=4%
KEGG_GAP_JUNCTION	KEGG_GAP_JUNCTION	74	0.27258945	0.795432	0.8209366	0.9873244	1.0	911	tags=8%, list=7%, signal=9%
KEGG_VALINE_LEUCINE_AND_ISOLEUCINE_BIOSYNTHESIS	KEGG_VALINE_LEUCINE_AND_ISOLEUCINE_BIOSYNTHESIS	10	0.38914928	0.78953743	0.73813707	0.9886994	1.0	3329	tags=40%, list=26%, signal=54%
KEGG_P53_SIGNALING_PATHWAY	KEGG_P53_SIGNALING_PATHWAY	62	0.27497387	0.78779477	0.8333333	0.9829982	1.0	1351	tags=13%, list=10%, signal=14%
KEGG_TASTE_TRANSDUCTION	KEGG_TASTE_TRANSDUCTION	18	0.34505808	0.77401537	0.7757167	0.9971298	1.0	1639	tags=22%, list=13%, signal=25%
KEGG_OXIDATIVE_PHOSPHORYLATION	KEGG_OXIDATIVE_PHOSPHORYLATION	108	0.24768636	0.76331896	0.916558	1.0	1.0	2313	tags=12%, list=18%, signal=15%
KEGG_ARGININE_AND_PROLINE_METABOLISM	KEGG_ARGININE_AND_PROLINE_METABOLISM	41	0.28373134	0.74996644	0.85365856	1.0	1.0	1601	tags=24%, list=12%, signal=28%
KEGG_ARACHIDONIC_ACID_METABOLISM	KEGG_ARACHIDONIC_ACID_METABOLISM	22	0.31471464	0.7402507	0.8259442	1.0	1.0	1486	tags=23%, list=11%, signal=26%
KEGG_NEUROTROPHIN_SIGNALING_PATHWAY	KEGG_NEUROTROPHIN_SIGNALING_PATHWAY	115	0.23393075	0.73331887	0.9378173	1.0	1.0	1782	tags=13%, list=14%, signal=15%
KEGG_GLYOXYLATE_AND_DICARBOXYLATE_METABOLISM	KEGG_GLYOXYLATE_AND_DICARBOXYLATE_METABOLISM	15	0.33944973	0.73312056	0.81755596	1.0	1.0	895	tags=13%, list=7%, signal=14%
KEGG_PRION_DISEASES	KEGG_PRION_DISEASES	26	0.2930158	0.7204408	0.8569182	1.0	1.0	3418	tags=35%, list=26%, signal=47%
KEGG_HUNTINGTONS_DISEASE	KEGG_HUNTINGTONS_DISEASE	157	0.22240894	0.7097783	0.9789864	1.0	1.0	2064	tags=11%, list=16%, signal=13%
KEGG_INSULIN_SIGNALING_PATHWAY	KEGG_INSULIN_SIGNALING_PATHWAY	115	0.22553255	0.699005	0.9607595	1.0	1.0	1110	tags=8%, list=9%, signal=8%
KEGG_BASAL_TRANSCRIPTION_FACTORS	KEGG_BASAL_TRANSCRIPTION_FACTORS	29	0.2795587	0.6953133	0.8858521	1.0	1.0	2007	tags=14%, list=15%, signal=16%
KEGG_GLYCOSYLPHOSPHATIDYLINOSITOL_GPI_ANCHOR_BIOSYNTHESIS	KEGG_GLYCOSYLPHOSPHATIDYLINOSITOL_GPI_ANCHOR_BIOSYNTHESIS	24	0.29154092	0.6945986	0.88031495	1.0	1.0	5113	tags=46%, list=39%, signal=76%
KEGG_ACUTE_MYELOID_LEUKEMIA	KEGG_ACUTE_MYELOID_LEUKEMIA	54	0.2492257	0.6895919	0.9298246	1.0	1.0	662	tags=6%, list=5%, signal=6%
KEGG_MTOR_SIGNALING_PATHWAY	KEGG_MTOR_SIGNALING_PATHWAY	49	0.24960715	0.6830319	0.9183976	1.0	1.0	1226	tags=10%, list=9%, signal=11%
KEGG_ALZHEIMERS_DISEASE	KEGG_ALZHEIMERS_DISEASE	141	0.21449122	0.6793807	0.9831606	0.9970751	1.0	2076	tags=12%, list=16%, signal=14%
KEGG_APOPTOSIS	KEGG_APOPTOSIS	71	0.2163685	0.62672126	0.9844852	1.0	1.0	2174	tags=13%, list=17%, signal=15%
HALLMARK_PROTEIN_SECRETION	HALLMARK_PROTEIN_SECRETION	93	0.20114505	0.60602903	1.0	1.0	1.0	1349	tags=6%, list=10%, signal=7%
KEGG_PENTOSE_PHOSPHATE_PATHWAY	KEGG_PENTOSE_PHOSPHATE_PATHWAY	20	0.24481027	0.5665626	0.9531502	1.0	1.0	3015	tags=25%, list=23%, signal=33%
KEGG_VALINE_LEUCINE_AND_ISOLEUCINE_DEGRADATION	KEGG_VALINE_LEUCINE_AND_ISOLEUCINE_DEGRADATION	43	0.21085773	0.5642721	0.99115044	1.0	1.0	2589	tags=19%, list=20%, signal=23%
KEGG_GLYCOSAMINOGLYCAN_DEGRADATION	KEGG_GLYCOSAMINOGLYCAN_DEGRADATION	16	0.24750759	0.552031	0.9653465	1.0	1.0	621	tags=6%, list=5%, signal=7%
KEGG_REGULATION_OF_AUTOPHAGY	KEGG_REGULATION_OF_AUTOPHAGY	19	0.23578131	0.55113125	0.96200347	1.0	1.0	3247	tags=26%, list=25%, signal=35%
KEGG_CELL_CYCLE	KEGG_CELL_CYCLE	119	0.1738906	0.53706515	1.0	0.99754584	1.0	1363	tags=8%, list=11%, signal=8%
KEGG_OTHER_GLYCAN_DEGRADATION	KEGG_OTHER_GLYCAN_DEGRADATION	14	0.19594593	0.42398164	0.986733	0.99862254	1.0	5316	tags=57%, list=41%, signal=97%

## Sheet: mPSC monospheroid
NAME	GS<br> follow link to MSigDB	SIZE	ES	NES	NOM p-val	FDR q-val	FWER p-val	RANK AT MAX	LEADING EDGE
HALLMARK_INTERFERON_ALPHA_RESPONSE	HALLMARK_INTERFERON_ALPHA_RESPONSE	89	-0.66920435	-2.3746133	0.0	0.0	0.0	1657	tags=48%, list=13%, signal=55%
HALLMARK_INTERFERON_GAMMA_RESPONSE	HALLMARK_INTERFERON_GAMMA_RESPONSE	169	-0.551417	-2.1419404	0.0	0.0	0.0	1776	tags=45%, list=14%, signal=51%
HALLMARK_MYC_TARGETS_V2	HALLMARK_MYC_TARGETS_V2	57	-0.66237056	-2.1260195	0.0	0.0	0.0	3298	tags=77%, list=25%, signal=103%
KEGG_TOLL_LIKE_RECEPTOR_SIGNALING_PATHWAY	KEGG_TOLL_LIKE_RECEPTOR_SIGNALING_PATHWAY	72	-0.5288728	-1.852342	0.0	0.012879827	0.039	1526	tags=24%, list=12%, signal=27%
KEGG_PROTEASOME	KEGG_PROTEASOME	41	-0.58379465	-1.776959	0.0027100272	0.029833866	0.106	4259	tags=78%, list=33%, signal=116%
KEGG_RIG_I_LIKE_RECEPTOR_SIGNALING_PATHWAY	KEGG_RIG_I_LIKE_RECEPTOR_SIGNALING_PATHWAY	49	-0.5572773	-1.7645988	0.0	0.029335607	0.123	1114	tags=22%, list=9%, signal=24%
KEGG_NOD_LIKE_RECEPTOR_SIGNALING_PATHWAY	KEGG_NOD_LIKE_RECEPTOR_SIGNALING_PATHWAY	46	-0.54307187	-1.7067393	0.0	0.05241162	0.244	1317	tags=26%, list=10%, signal=29%
KEGG_RIBOSOME	KEGG_RIBOSOME	80	-0.4860992	-1.6571674	0.0	0.078271985	0.378	4547	tags=56%, list=35%, signal=86%
HALLMARK_MYC_TARGETS_V1	HALLMARK_MYC_TARGETS_V1	200	-0.42184088	-1.6328948	0.0	0.092584126	0.479	4545	tags=61%, list=35%, signal=92%
KEGG_PHOSPHATIDYLINOSITOL_SIGNALING_SYSTEM	KEGG_PHOSPHATIDYLINOSITOL_SIGNALING_SYSTEM	68	-0.45230907	-1.5209148	0.013468013	0.21531017	0.825	2763	tags=35%, list=21%, signal=45%
HALLMARK_INFLAMMATORY_RESPONSE	HALLMARK_INFLAMMATORY_RESPONSE	137	-0.40206274	-1.4949062	0.004854369	0.24030703	0.883	1214	tags=34%, list=9%, signal=37%
KEGG_GLYCEROLIPID_METABOLISM	KEGG_GLYCEROLIPID_METABOLISM	40	-0.4807241	-1.4880275	0.015432099	0.23505335	0.89	1539	tags=33%, list=12%, signal=37%
KEGG_ERBB_SIGNALING_PATHWAY	KEGG_ERBB_SIGNALING_PATHWAY	81	-0.42773563	-1.4708904	0.014440433	0.2461483	0.916	848	tags=15%, list=7%, signal=16%
HALLMARK_TNFA_SIGNALING_VIA_NFKB	HALLMARK_TNFA_SIGNALING_VIA_NFKB	182	-0.38201866	-1.4665787	0.0	0.23656857	0.927	1977	tags=36%, list=15%, signal=42%
KEGG_FATTY_ACID_METABOLISM	KEGG_FATTY_ACID_METABOLISM	35	-0.48418754	-1.4496833	0.047021944	0.25064427	0.944	2383	tags=34%, list=18%, signal=42%
HALLMARK_ALLOGRAFT_REJECTION	HALLMARK_ALLOGRAFT_REJECTION	122	-0.39935184	-1.440137	0.004166667	0.24900539	0.956	1672	tags=28%, list=13%, signal=32%
HALLMARK_E2F_TARGETS	HALLMARK_E2F_TARGETS	200	-0.37366384	-1.4340156	0.006060606	0.24353662	0.962	4855	tags=56%, list=37%, signal=88%
KEGG_RIBOFLAVIN_METABOLISM	KEGG_RIBOFLAVIN_METABOLISM	13	-0.6061907	-1.4227334	0.08256881	0.24833135	0.968	1086	tags=31%, list=8%, signal=34%
KEGG_PPAR_SIGNALING_PATHWAY	KEGG_PPAR_SIGNALING_PATHWAY	44	-0.45500126	-1.4150877	0.023188407	0.24782923	0.972	620	tags=18%, list=5%, signal=19%
KEGG_ANTIGEN_PROCESSING_AND_PRESENTATION	KEGG_ANTIGEN_PROCESSING_AND_PRESENTATION	35	-0.49133053	-1.4098749	0.08797654	0.24371643	0.976	3310	tags=51%, list=26%, signal=69%
KEGG_CYTOSOLIC_DNA_SENSING_PATHWAY	KEGG_CYTOSOLIC_DNA_SENSING_PATHWAY	35	-0.48048842	-1.390098	0.071428575	0.26282513	0.99	3040	tags=40%, list=23%, signal=52%
HALLMARK_UV_RESPONSE_UP	HALLMARK_UV_RESPONSE_UP	145	-0.370518	-1.3785936	0.015	0.26896167	0.993	2002	tags=26%, list=15%, signal=30%
KEGG_GLUTATHIONE_METABOLISM	KEGG_GLUTATHIONE_METABOLISM	37	-0.46649644	-1.3687627	0.067073174	0.27141574	0.996	2210	tags=41%, list=17%, signal=49%
HALLMARK_COMPLEMENT	HALLMARK_COMPLEMENT	150	-0.36184278	-1.3671113	0.0	0.26252753	0.996	1383	tags=21%, list=11%, signal=24%
KEGG_NATURAL_KILLER_CELL_MEDIATED_CYTOTOXICITY	KEGG_NATURAL_KILLER_CELL_MEDIATED_CYTOTOXICITY	70	-0.4030614	-1.3620106	0.040145986	0.26050827	0.997	558	tags=14%, list=4%, signal=15%
HALLMARK_G2M_CHECKPOINT	HALLMARK_G2M_CHECKPOINT	196	-0.34512183	-1.3559047	0.0	0.2604002	0.998	3892	tags=46%, list=30%, signal=65%
HALLMARK_REACTIVE_OXYGEN_SPECIES_PATHWAY	HALLMARK_REACTIVE_OXYGEN_SPECIES_PATHWAY	47	-0.4408156	-1.3545953	0.073619634	0.25268483	0.998	2538	tags=43%, list=20%, signal=53%
KEGG_INOSITOL_PHOSPHATE_METABOLISM	KEGG_INOSITOL_PHOSPHATE_METABOLISM	49	-0.43964204	-1.3531344	0.059936907	0.24595092	0.998	3226	tags=43%, list=25%, signal=57%
KEGG_TYPE_I_DIABETES_MELLITUS	KEGG_TYPE_I_DIABETES_MELLITUS	14	-0.57922935	-1.3442985	0.13657407	0.2493175	0.998	1273	tags=36%, list=10%, signal=40%
KEGG_CHEMOKINE_SIGNALING_PATHWAY	KEGG_CHEMOKINE_SIGNALING_PATHWAY	123	-0.36863202	-1.3370329	0.030567685	0.25057688	0.998	1421	tags=19%, list=11%, signal=21%
HALLMARK_COAGULATION	HALLMARK_COAGULATION	93	-0.38024938	-1.3358033	0.031620555	0.2438267	0.998	1220	tags=23%, list=9%, signal=25%
KEGG_GLYCOSPHINGOLIPID_BIOSYNTHESIS_GANGLIO_SERIES	KEGG_GLYCOSPHINGOLIPID_BIOSYNTHESIS_GANGLIO_SERIES	13	-0.5722385	-1.3126751	0.14761905	0.27191636	0.998	1145	tags=15%, list=9%, signal=17%
KEGG_COMPLEMENT_AND_COAGULATION_CASCADES	KEGG_COMPLEMENT_AND_COAGULATION_CASCADES	33	-0.45346928	-1.3115348	0.104347825	0.2654813	0.998	774	tags=24%, list=6%, signal=26%
KEGG_NICOTINATE_AND_NICOTINAMIDE_METABOLISM	KEGG_NICOTINATE_AND_NICOTINAMIDE_METABOLISM	21	-0.49117088	-1.2919968	0.14646465	0.2887986	1.0	905	tags=24%, list=7%, signal=26%
KEGG_GLYCOSAMINOGLYCAN_BIOSYNTHESIS_CHONDROITIN_SULFATE	KEGG_GLYCOSAMINOGLYCAN_BIOSYNTHESIS_CHONDROITIN_SULFATE	20	-0.50042075	-1.2752659	0.175	0.30925104	1.0	1763	tags=30%, list=14%, signal=35%
KEGG_VEGF_SIGNALING_PATHWAY	KEGG_VEGF_SIGNALING_PATHWAY	59	-0.38646767	-1.2547286	0.1010101	0.33546707	1.0	2776	tags=31%, list=21%, signal=39%
KEGG_EPITHELIAL_CELL_SIGNALING_IN_HELICOBACTER_PYLORI_INFECTION	KEGG_EPITHELIAL_CELL_SIGNALING_IN_HELICOBACTER_PYLORI_INFECTION	58	-0.37983114	-1.2374313	0.14239483	0.35799384	1.0	2945	tags=33%, list=23%, signal=42%
KEGG_O_GLYCAN_BIOSYNTHESIS	KEGG_O_GLYCAN_BIOSYNTHESIS	20	-0.47662994	-1.225938	0.18248175	0.3681646	1.0	676	tags=30%, list=5%, signal=32%
KEGG_GLIOMA	KEGG_GLIOMA	59	-0.36581585	-1.2190983	0.15789473	0.37267476	1.0	1315	tags=17%, list=10%, signal=19%
HALLMARK_OXIDATIVE_PHOSPHORYLATION	HALLMARK_OXIDATIVE_PHOSPHORYLATION	196	-0.3123476	-1.2153764	0.055555556	0.37085724	1.0	4459	tags=43%, list=34%, signal=65%
KEGG_RNA_POLYMERASE	KEGG_RNA_POLYMERASE	27	-0.43683165	-1.1924009	0.21186441	0.40895432	1.0	4372	tags=44%, list=34%, signal=67%
KEGG_DNA_REPLICATION	KEGG_DNA_REPLICATION	35	-0.4009361	-1.1922097	0.22126436	0.39954337	1.0	5293	tags=63%, list=41%, signal=106%
KEGG_LYSINE_DEGRADATION	KEGG_LYSINE_DEGRADATION	40	-0.39907613	-1.1879661	0.17901234	0.39886743	1.0	2913	tags=38%, list=22%, signal=48%
KEGG_GNRH_SIGNALING_PATHWAY	KEGG_GNRH_SIGNALING_PATHWAY	74	-0.34729075	-1.1849189	0.13513513	0.39547947	1.0	1421	tags=19%, list=11%, signal=21%
HALLMARK_IL6_JAK_STAT3_SIGNALING	HALLMARK_IL6_JAK_STAT3_SIGNALING	63	-0.35224512	-1.1717385	0.17957747	0.41612148	1.0	1930	tags=38%, list=15%, signal=45%
KEGG_LONG_TERM_POTENTIATION	KEGG_LONG_TERM_POTENTIATION	61	-0.35555786	-1.1604588	0.16780822	0.43092898	1.0	1791	tags=20%, list=14%, signal=23%
KEGG_STARCH_AND_SUCROSE_METABOLISM	KEGG_STARCH_AND_SUCROSE_METABOLISM	25	-0.4248653	-1.1339985	0.28032345	0.48081222	1.0	1504	tags=28%, list=12%, signal=32%
KEGG_LONG_TERM_DEPRESSION	KEGG_LONG_TERM_DEPRESSION	52	-0.35821688	-1.1183983	0.2735294	0.5080866	1.0	1636	tags=19%, list=13%, signal=22%
KEGG_TRYPTOPHAN_METABOLISM	KEGG_TRYPTOPHAN_METABOLISM	25	-0.4094946	-1.1014796	0.29442972	0.5406208	1.0	2293	tags=24%, list=18%, signal=29%
HALLMARK_APOPTOSIS	HALLMARK_APOPTOSIS	144	-0.2986192	-1.0996989	0.20192307	0.5340622	1.0	1930	tags=22%, list=15%, signal=26%
KEGG_PANTOTHENATE_AND_COA_BIOSYNTHESIS	KEGG_PANTOTHENATE_AND_COA_BIOSYNTHESIS	14	-0.46398452	-1.0936874	0.3817734	0.5391919	1.0	1431	tags=36%, list=11%, signal=40%
KEGG_HOMOLOGOUS_RECOMBINATION	KEGG_HOMOLOGOUS_RECOMBINATION	27	-0.39593807	-1.0879123	0.33242506	0.5440313	1.0	4551	tags=52%, list=35%, signal=80%
KEGG_GLYCEROPHOSPHOLIPID_METABOLISM	KEGG_GLYCEROPHOSPHOLIPID_METABOLISM	61	-0.32815883	-1.0783646	0.31543624	0.558277	1.0	1395	tags=23%, list=11%, signal=26%
KEGG_GLYCINE_SERINE_AND_THREONINE_METABOLISM	KEGG_GLYCINE_SERINE_AND_THREONINE_METABOLISM	21	-0.4120868	-1.0675147	0.37373737	0.5767898	1.0	1140	tags=29%, list=9%, signal=31%
KEGG_PURINE_METABOLISM	KEGG_PURINE_METABOLISM	128	-0.2880808	-1.065932	0.30660376	0.57013005	1.0	2646	tags=28%, list=20%, signal=35%
KEGG_AMYOTROPHIC_LATERAL_SCLEROSIS_ALS	KEGG_AMYOTROPHIC_LATERAL_SCLEROSIS_ALS	48	-0.3435083	-1.063082	0.34131736	0.5671746	1.0	2366	tags=29%, list=18%, signal=36%
KEGG_LEISHMANIA_INFECTION	KEGG_LEISHMANIA_INFECTION	41	-0.3532621	-1.0613652	0.34824282	0.56148225	1.0	938	tags=20%, list=7%, signal=21%
KEGG_HEMATOPOIETIC_CELL_LINEAGE	KEGG_HEMATOPOIETIC_CELL_LINEAGE	38	-0.36165854	-1.0591567	0.35652173	0.5575182	1.0	1603	tags=39%, list=12%, signal=45%
KEGG_SELENOAMINO_ACID_METABOLISM	KEGG_SELENOAMINO_ACID_METABOLISM	21	-0.40740132	-1.052739	0.37055838	0.56414807	1.0	366	tags=10%, list=3%, signal=10%
KEGG_FC_EPSILON_RI_SIGNALING_PATHWAY	KEGG_FC_EPSILON_RI_SIGNALING_PATHWAY	54	-0.31485528	-1.0253778	0.38790035	0.62488735	1.0	1347	tags=13%, list=10%, signal=14%
KEGG_RETINOL_METABOLISM	KEGG_RETINOL_METABOLISM	20	-0.39731613	-1.0236177	0.4271605	0.6191008	1.0	1227	tags=35%, list=9%, signal=39%
KEGG_NON_HOMOLOGOUS_END_JOINING	KEGG_NON_HOMOLOGOUS_END_JOINING	12	-0.44297248	-1.0029937	0.4600939	0.665682	1.0	3957	tags=50%, list=31%, signal=72%
KEGG_VIRAL_MYOCARDITIS	KEGG_VIRAL_MYOCARDITIS	35	-0.34503657	-0.9982626	0.47905758	0.66839004	1.0	2280	tags=31%, list=18%, signal=38%
KEGG_SPLICEOSOME	KEGG_SPLICEOSOME	121	-0.26998845	-0.9959856	0.43589744	0.6637905	1.0	5008	tags=46%, list=39%, signal=75%
KEGG_DRUG_METABOLISM_OTHER_ENZYMES	KEGG_DRUG_METABOLISM_OTHER_ENZYMES	25	-0.36657098	-0.98980844	0.4791155	0.6703618	1.0	1354	tags=24%, list=10%, signal=27%
KEGG_ABC_TRANSPORTERS	KEGG_ABC_TRANSPORTERS	30	-0.34766394	-0.98520094	0.46031746	0.6723286	1.0	757	tags=23%, list=6%, signal=25%
KEGG_GLYCOSAMINOGLYCAN_BIOSYNTHESIS_KERATAN_SULFATE	KEGG_GLYCOSAMINOGLYCAN_BIOSYNTHESIS_KERATAN_SULFATE	11	-0.44909	-0.9768111	0.50358	0.68439215	1.0	458	tags=18%, list=4%, signal=19%
KEGG_SYSTEMIC_LUPUS_ERYTHEMATOSUS	KEGG_SYSTEMIC_LUPUS_ERYTHEMATOSUS	35	-0.32201427	-0.9405353	0.56	0.7708273	1.0	1406	tags=9%, list=11%, signal=10%
KEGG_GALACTOSE_METABOLISM	KEGG_GALACTOSE_METABOLISM	21	-0.3574931	-0.9359506	0.5653333	0.771905	1.0	2253	tags=29%, list=17%, signal=35%
KEGG_CITRATE_CYCLE_TCA_CYCLE	KEGG_CITRATE_CYCLE_TCA_CYCLE	28	-0.3295208	-0.93270004	0.55128205	0.7692378	1.0	4273	tags=43%, list=33%, signal=64%
KEGG_OLFACTORY_TRANSDUCTION	KEGG_OLFACTORY_TRANSDUCTION	19	-0.35848162	-0.9211991	0.587007	0.7887271	1.0	741	tags=21%, list=6%, signal=22%
KEGG_SPHINGOLIPID_METABOLISM	KEGG_SPHINGOLIPID_METABOLISM	31	-0.3105914	-0.90089685	0.60703814	0.8307975	1.0	1881	tags=26%, list=15%, signal=30%
KEGG_BETA_ALANINE_METABOLISM	KEGG_BETA_ALANINE_METABOLISM	20	-0.34086132	-0.8881914	0.60539216	0.8500981	1.0	2093	tags=35%, list=16%, signal=42%
KEGG_NUCLEOTIDE_EXCISION_REPAIR	KEGG_NUCLEOTIDE_EXCISION_REPAIR	42	-0.2821007	-0.87051827	0.6931818	0.8802528	1.0	3227	tags=26%, list=25%, signal=35%
KEGG_PEROXISOME	KEGG_PEROXISOME	68	-0.25525892	-0.8597774	0.7667844	0.89191896	1.0	2538	tags=24%, list=20%, signal=29%
KEGG_OOCYTE_MEIOSIS	KEGG_OOCYTE_MEIOSIS	95	-0.24229544	-0.84850985	0.8108108	0.90493405	1.0	3523	tags=32%, list=27%, signal=43%
KEGG_PYRIMIDINE_METABOLISM	KEGG_PYRIMIDINE_METABOLISM	87	-0.240201	-0.832596	0.8160535	0.92667764	1.0	3904	tags=40%, list=30%, signal=57%
KEGG_NON_SMALL_CELL_LUNG_CANCER	KEGG_NON_SMALL_CELL_LUNG_CANCER	51	-0.26108518	-0.83110636	0.77380955	0.9176595	1.0	1315	tags=12%, list=10%, signal=13%
KEGG_BASE_EXCISION_REPAIR	KEGG_BASE_EXCISION_REPAIR	32	-0.28315213	-0.82605	0.7717718	0.91630167	1.0	3227	tags=31%, list=25%, signal=42%
KEGG_PENTOSE_AND_GLUCURONATE_INTERCONVERSIONS	KEGG_PENTOSE_AND_GLUCURONATE_INTERCONVERSIONS	10	-0.3771982	-0.8219534	0.69905216	0.9120654	1.0	1996	tags=30%, list=15%, signal=35%
HALLMARK_PEROXISOME	HALLMARK_PEROXISOME	88	-0.23428267	-0.80368423	0.8884892	0.93225646	1.0	2383	tags=19%, list=18%, signal=24%
KEGG_ONE_CARBON_POOL_BY_FOLATE	KEGG_ONE_CARBON_POOL_BY_FOLATE	14	-0.3279893	-0.77754825	0.76885647	0.9583526	1.0	1192	tags=29%, list=9%, signal=31%
KEGG_DORSO_VENTRAL_AXIS_FORMATION	KEGG_DORSO_VENTRAL_AXIS_FORMATION	20	-0.29448515	-0.7562973	0.8170103	0.9733559	1.0	388	tags=10%, list=3%, signal=10%
KEGG_LIMONENE_AND_PINENE_DEGRADATION	KEGG_LIMONENE_AND_PINENE_DEGRADATION	10	-0.34179133	-0.74767494	0.7550562	0.9714773	1.0	2093	tags=30%, list=16%, signal=36%
KEGG_RNA_DEGRADATION	KEGG_RNA_DEGRADATION	56	-0.22624178	-0.7277389	0.92926043	0.98059595	1.0	4138	tags=41%, list=32%, signal=60%
HALLMARK_DNA_REPAIR	HALLMARK_DNA_REPAIR	143	-0.18676366	-0.70759165	1.0	0.987451	1.0	3811	tags=28%, list=29%, signal=39%
KEGG_MISMATCH_REPAIR	KEGG_MISMATCH_REPAIR	22	-0.26687276	-0.691557	0.9072165	0.98854536	1.0	5294	tags=55%, list=41%, signal=92%
KEGG_VIBRIO_CHOLERAE_INFECTION	KEGG_VIBRIO_CHOLERAE_INFECTION	47	-0.21381862	-0.67438644	0.9537572	0.98888904	1.0	175	tags=4%, list=1%, signal=4%
HALLMARK_MITOTIC_SPINDLE	HALLMARK_MITOTIC_SPINDLE	196	-0.16164978	-0.6385012	1.0	0.99614364	1.0	3445	tags=28%, list=27%, signal=38%
KEGG_UBIQUITIN_MEDIATED_PROTEOLYSIS	KEGG_UBIQUITIN_MEDIATED_PROTEOLYSIS	127	-0.16508548	-0.6002124	1.0	0.999089	1.0	1793	tags=11%, list=14%, signal=13%
KEGG_PARKINSONS_DISEASE	KEGG_PARKINSONS_DISEASE	107	-0.15897836	-0.57217306	1.0	0.9947692	1.0	3758	tags=32%, list=29%, signal=44%
KEGG_VASOPRESSIN_REGULATED_WATER_REABSORPTION	KEGG_VASOPRESSIN_REGULATED_WATER_REABSORPTION	40	-0.17809808	-0.5364852	0.9972603	0.99017924	1.0	2671	tags=18%, list=21%, signal=22%
