# Supplementary material for: 3D heterospecies spheroids of pancreatic stroma and cancer cells demonstrate key phenotypes of pancreatic ductal adenocarcinoma
Source: Transl Oncol. 2021 May 1;14(7):101107. doi: 10.1016/j.tranon.2021.101107 (PMC8111319; doi:10.1016/j.tranon.2021.101107)
Supplement: Supplementary file 6 [file mmc6.zip › Supplemental Table S6.csv]

ensembl	name	biotype	logFC	logCPM	F	PValue	FDR	panc_LS1_RPKM	panc_LS2_RPKM	panc_LS3_RPKM	panc_LS4_RPKM	cocult_LS1_RPKM	cocult_LS2_RPKM	cocult_LS3_RPKM	cocult_LS4_RPKM
ENSG00000065717	TLE2	protein_coding	-1.63225914197	5.76175692380634	1459.6725503218	5.90082591196293e-26	9.97298587380855e-22	22.2	23	21.6	22.6	7	7.4	7.2	7.5
ENSG00000196843	ARID5A	protein_coding	-1.66576415605332	5.51060279344622	1362.22729635232	1.54399245504204e-25	1.30475082413328e-21	21.6	22.4	21	21.8	6.4	7	6.9	7.3
ENSG00000074370	ATP2A3	protein_coding	-1.52681780700421	5.60563576275639	1306.65891890719	2.75536429808786e-25	1.5522804000661e-21	14.9	15.8	15.4	15.5	5.2	5	5.7	5.4
ENSG00000118523	CTGF	protein_coding	1.32638945666668	8.63183942227596	1202.06391659269	8.77859165924689e-25	3.70917444082329e-21	142.7	148.5	139.4	148	370.9	363.6	371.9	345.4
ENSG00000162804	SNED1	protein_coding	-1.5715122791538	5.83419407917186	1091.6482569695	3.33747717551554e-24	1.12813403486776e-20	7.3	6.9	6.2	6.5	2.3	2.4	2.2	2.2
ENSG00000131771	PPP1R1B	protein_coding	-1.30176052971682	6.39367884117756	1048.13734658779	5.85943190321812e-24	1.64139032464732e-20	27.9	30.4	30.7	29.8	12	12.1	12.8	11.4
ENSG00000171303	KCNK3	protein_coding	-1.30453806271239	6.6884798376521	1036.93365064063	6.79825588576489e-24	1.64139032464732e-20	35.5	35.7	34.9	36.6	13.8	14.8	15.2	14
ENSG00000120057	SFRP5	protein_coding	-1.37817302809706	6.04711910307018	968.567276217794	1.7442064055902e-23	3.54995542067839e-20	83.7	86.6	88.6	89.3	32.3	31.8	35.6	34.3
ENSG00000149527	PLCH2	protein_coding	-1.48862293072381	7.11980052208151	962.934915559874	1.89039694610411e-23	3.54995542067839e-20	9.4	9.3	9.1	8.3	2.9	3.3	3.3	3.4
ENSG00000124225	PMEPA1	protein_coding	1.08227320247078	6.80891959205713	915.306869196094	3.80490147418711e-23	6.26392877791507e-20	10	10.3	9.7	10.1	21.7	20.9	21.3	21.3
ENSG00000142871	CYR61	protein_coding	1.2239603319735	8.57293724796742	910.732080579686	4.07687217070385e-23	6.26392877791507e-20	86	80.3	77.2	81.9	184.1	193.9	192.3	189.4
ENSG00000189143	CLDN4	protein_coding	-1.13366826609991	7.73564926531208	848.953763402813	1.07200628984796e-22	1.50983152539336e-19	58.5	59.2	60.2	60.7	24.5	28	28	28.6
ENSG00000170421	KRT8	protein_coding	-0.903887620839238	10.2963829228582	819.882156615344	1.73034722538566e-22	2.24958449663409e-19	181.7	198.8	197.1	197.4	99.7	103.3	108.9	102.4
ENSG00000169783	LINGO1	protein_coding	-1.78009466285176	4.52807945528864	755.544830909442	5.30741367219985e-22	6.40718560527497e-19	8.9	8.7	8.6	8.9	2.5	2.5	2.7	2.5
ENSG00000143320	CRABP2	protein_coding	-0.890044957159546	9.14046590909621	742.227896655633	6.7704928219957e-22	7.62853994563662e-19	357.8	379.1	384.3	380.3	193.9	201.4	212.4	203.1
ENSG00000004399	PLXND1	protein_coding	-0.731746293682893	8.98151870320415	714.131106737433	1.14774506232649e-21	1.18964852316132e-18	44.5	44	43	43.6	25.9	26.6	26.5	26.4
ENSG00000198668	CALM1	protein_coding	-0.739425464627803	8.26675622380967	711.955560831348	1.19661705779199e-21	1.18964852316132e-18	51.2	50.9	51.1	49.5	30.9	30	30.7	29.7
ENSG00000133816	MICAL2	protein_coding	-0.943619837976084	7.49309982917701	693.326757045122	1.7188729494175e-21	1.6139262065614e-18	13	13.4	12.1	12.9	6.9	6.6	6.6	6.6
ENSG00000127824	TUBA4A	protein_coding	1.62638001388686	4.51455916934788	674.786636786586	2.48813050216229e-21	2.21325755879184e-18	3.3	3.8	3.6	3.7	10.7	11.3	10.8	12.3
ENSG00000185033	SEMA4B	protein_coding	-0.741569783127742	9.89017683322437	668.920812536551	2.80271057115232e-21	2.36843056815227e-18	66.5	69.7	67.6	68.8	40	40.3	42.1	40.7
ENSG00000116962	NID1	protein_coding	0.81971005142474	7.60634168325866	658.633683358285	3.46191417740622e-21	2.78618150058774e-18	29.4	28.2	27.6	27.2	49.6	50.4	49.6	48.2
ENSG00000088836	SLC4A11	protein_coding	-1.17917650928423	6.26630553601283	647.941300940393	4.32651255725342e-21	3.32374494227909e-18	24.5	24.6	26.9	22.6	10.6	11	10.7	11.2
ENSG00000106366	SERPINE1	protein_coding	0.937597500853001	9.15121515099266	645.82664965489	4.5234316805547e-21	3.32393560143717e-18	64.3	73.3	67.1	68.9	122.6	131	136.8	134.8
ENSG00000282933	RHOXF1P3	unprocessed_pseudogene	1.67686620087608	4.17737736919681	633.672141057527	5.85819535869062e-21	4.12538998988459e-18	36.8	42.6	33.6	39.8	124.1	117.9	127.8	123.6
ENSG00000128567	PODXL	protein_coding	-0.781336088076108	7.64130970511515	622.542964220751	7.45439544120352e-21	5.03946949407123e-18	47.5	48.6	47.7	50.3	27.6	27.6	29.3	28.5
ENSG00000079257	LXN	protein_coding	-1.29500660172302	6.86490481500574	587.481426602561	1.63764165805636e-20	1.06453006395425e-17	23.4	23.1	21.9	20.8	9	9.3	9.4	8.5
ENSG00000101188	NTSR1	protein_coding	-0.852132994625986	7.6017560914247	578.302643195917	2.02731883765468e-20	1.26902650648895e-17	53	56.5	53.1	51.5	29.1	29.9	31	28.5
ENSG00000111057	KRT18	protein_coding	-0.869856363726613	9.56386492551707	570.808192678869	2.41914452150533e-20	1.46021291278434e-17	254.4	276.3	277.8	276	139.1	150.7	160.9	143.1
ENSG00000101224	CDC25B	protein_coding	-0.686718720074328	8.25543695911539	566.460432008802	2.6830131839914e-20	1.56364158009099e-17	74.6	76.7	75.5	76.5	45.4	47.3	48.3	47.5
ENSG00000157613	CREB3L1	protein_coding	-1.08263532506774	5.28582045554368	560.880444718395	3.06768869832033e-20	1.72823355634373e-17	19.5	20.1	18.6	19	8.7	9.2	9.8	8.8
ENSG00000167972	ABCA3	protein_coding	-0.810934791780986	7.50392002576541	554.157157376974	3.611268973709e-20	1.91609524925094e-17	23.9	24.3	23.2	24.3	13.6	13	14.2	13.7
ENSG00000171345	KRT19	protein_coding	-1.07324161824182	9.48805306394756	553.968970803612	3.62789467936986e-20	1.91609524925094e-17	66.2	76.7	76.9	73.5	31.6	36.2	37.8	34.5
ENSG00000136603	SKIL	protein_coding	1.24748525395494	6.31272206347257	547.985674837326	4.2016354711727e-20	2.15187397267545e-17	6.2	5.8	5.3	6.1	14	14.4	13.2	14.2
ENSG00000166165	CKB	protein_coding	-0.779920020009793	8.05867105671028	541.816727738711	4.89619412638075e-20	2.43384049794003e-17	117.8	125.4	124.7	123	68.8	73	75.4	69
ENSG00000170801	HTRA3	protein_coding	-1.5353797089332	3.92054176176925	531.584959258491	6.33373619110582e-20	3.05847072473942e-17	10.2	10.6	10	10.9	3.5	3.5	3.5	3.9
ENSG00000178531	CTXN1	protein_coding	-0.962680539041869	6.6828773813701	516.463146248087	9.34757821452268e-20	4.38842831676799e-17	93.9	97.1	100	97.2	48.3	51.2	53.3	46.5
ENSG00000054179	ENTPD2	protein_coding	-1.92281089584065	3.5131812420826	508.82262986491	1.14262756185804e-19	5.12020173189276e-17	8.5	9.8	9.2	8.9	2.3	2.1	2.9	2.3
ENSG00000156966	B3GNT7	protein_coding	-1.4535572860608	6.84374100841279	508.539654921603	1.15121984386678e-19	5.12020173189276e-17	7	9.1	8.5	8.5	3	3	3.3	2.9
ENSG00000105641	SLC5A5	protein_coding	-1.32185470252542	4.25096443867723	500.928651846626	1.41032178381137e-19	6.11175601748614e-17	11.6	11.9	11.4	12.6	4.3	5.2	5	4.8
ENSG00000118898	PPL	protein_coding	-0.774693601205277	7.54079087174324	495.148530999378	1.64863080065608e-19	6.96587729047209e-17	40	40.3	37.1	38.2	22.1	23.4	22.6	23
ENSG00000168447	SCNN1B	protein_coding	-1.88591301458296	3.35309712279939	492.149031467022	1.78898220908102e-19	7.37453373553129e-17	5.8	5.9	6.4	6.2	1.5	1.6	2	1.5
ENSG00000148926	ADM	protein_coding	0.798875964076744	6.89578306204882	488.546661495925	1.97465880750993e-19	7.94612107279175e-17	33.1	35.2	35.6	34.6	60.5	61.1	62.2	57.4
ENSG00000125968	ID1	protein_coding	-1.0837277883916	7.00200368014954	479.546365112837	2.53491144670294e-19	9.91056024341252e-17	61.8	63.6	69.4	69.6	30.3	30.6	33.9	30
ENSG00000160932	LY6E	protein_coding	-0.739880393091914	7.57454214890711	478.915460376765	2.58011153606385e-19	9.91056024341252e-17	81.7	90.5	86.9	84.8	50	51.4	54.4	50.3
ENSG00000181444	ZNF467	protein_coding	-0.88637075623887	6.02921740554967	466.812636289004	3.63718017892803e-19	1.36604404897917e-16	31.9	32.5	31.8	33.9	18	16.8	18.6	17
ENSG00000112655	PTK7	protein_coding	-0.617492390539276	8.81070526282546	463.138899569688	4.04347198574062e-19	1.48562434850005e-16	65.1	70.2	68.5	68.6	43.1	44.5	45.7	44.4
ENSG00000008441	NFIX	protein_coding	-0.69508906433155	7.78228386950306	453.911596033088	5.29423054405123e-19	1.86412063385437e-16	38.7	39.5	36.3	39	24	23.6	24.4	22.8
ENSG00000068078	FGFR3	protein_coding	-0.819649631036111	5.52044339593463	454.046970743694	5.27314184063555e-19	1.86412063385437e-16	18.4	18.6	17.8	17.4	9.8	10.7	10.2	10.3
ENSG00000184640	SEPT9	protein_coding	-0.575123376103099	9.90777919701367	448.09146200353	6.29203579292596e-19	2.17023871298452e-16	69.9	73.1	69.6	71.3	47.1	46.9	49.4	47.1
ENSG00000115041	KCNIP3	protein_coding	-1.11161670189559	4.96874383598371	446.983860070304	6.50377905575625e-19	2.19840739642673e-16	7.4	7.6	7.4	8.1	3.1	3.6	3.7	3.8
ENSG00000279117	CTD-2562J17.6	TEC	-0.810890729434268	7.03791234875769	443.076666587576	7.31380286022539e-19	2.42373690471901e-16	41.9	40.1	40.7	42.6	23.1	23.6	23.1	24.6
ENSG00000266074	BAHCC1	protein_coding	-0.915135074149093	7.4437725393881	421.330001157788	1.43168064414729e-18	4.65323741667949e-16	17.8	17.3	14.8	16.1	8.4	9	8.5	9
ENSG00000173801	JUP	protein_coding	-0.626584542866036	8.5046973742228	417.3796178552	1.62311652603582e-18	5.17590422764743e-16	109.5	112.6	106.7	111.8	71	70.8	73.3	70.3
ENSG00000137203	TFAP2A	protein_coding	-0.774030935093834	6.9734255738914	410.892248144288	1.99947172506591e-18	6.25797622691462e-16	19	18.4	17.6	18.5	11.1	11	10.4	10.5
ENSG00000115718	PROC	protein_coding	2.45494731989417	2.63139837787913	408.274645011854	2.17689746073297e-18	6.56995428282998e-16	1.4	1.1	0.9	1	5.2	5.7	6.6	5.7
ENSG00000167311	ART5	protein_coding	3.97342974370259	1.61009763899471	408.627498629156	2.15202773142619e-18	6.56995428282998e-16	0.3	0.3	0.3	0.3	4.1	4.3	5.4	5.3
ENSG00000149809	TM7SF2	protein_coding	-0.683365480041297	6.55366586129779	405.131856050127	2.41247567663308e-18	7.15320200189046e-16	30.8	31.2	32.1	31.6	19	19.2	20	20.2
ENSG00000065308	TRAM2	protein_coding	0.621367674670955	7.62003272189549	404.356906848742	2.47466498875104e-18	7.21108844394504e-16	26	24.8	24.3	24.3	37.8	38.4	38.1	38.3
ENSG00000117318	ID3	protein_coding	-1.18014167421407	6.28073422632056	399.359254271071	2.91931191332757e-18	8.36259163511004e-16	48.4	59.1	59.7	61	24	26.6	27	24.1
ENSG00000105088	OLFM2	protein_coding	0.803928515445867	5.46924981721322	391.977842836813	3.73961411354741e-18	1.03611833005024e-15	17.5	18.1	17.8	19.4	32.2	32.8	32.1	30.6
ENSG00000141959	PFKL	protein_coding	-0.770285841643937	7.37119094033343	392.237716680846	3.70687901592078e-18	1.03611833005024e-15	18.5	19.1	19.8	19.4	10.9	10.7	12.2	11.3
ENSG00000072310	SREBF1	protein_coding	-0.705119041025578	7.69545521504802	391.441182331525	3.80819821765732e-18	1.03810254962301e-15	22.9	22.6	23.5	23.5	13.6	14.5	15.2	13.4
ENSG00000129474	AJUBA	protein_coding	0.729526238374668	5.98220216876307	388.356600600729	4.22943227485031e-18	1.13462912503564e-15	8.5	8.6	8.3	8.5	14.2	14	14.2	13.6
ENSG00000187017	ESPN	protein_coding	-1.25731400721992	4.18337608705992	386.521191022161	4.5035369513088e-18	1.18928559396984e-15	3.3	3.3	3.2	3.3	1.3	1.5	1.3	1.4
ENSG00000143248	RGS5	protein_coding	1.12528834354149	4.37918660527987	384.967320490322	4.75047257369413e-18	1.23519595335392e-15	3.2	3.2	2.6	3.1	6.7	6.3	6.6	6.6
ENSG00000196535	MYO18A	protein_coding	-0.759513866962949	6.88030033984312	380.208326319871	5.6012690333546e-18	1.43434921110191e-15	7.7	7.9	7.3	7.8	4.6	4.8	4.3	4.6
ENSG00000006016	CRLF1	protein_coding	-1.08007775076837	4.47267604879821	377.384380925708	6.18214820803082e-18	1.55946995319297e-15	14.4	15.3	14.9	15.3	6.8	7.6	7.1	7
ENSG00000117298	ECE1	protein_coding	-0.526723153872548	8.97864981905827	375.228702559528	6.66888558172458e-18	1.65751228259893e-15	74.2	78.6	73.8	76	52.9	51.7	53.1	52.4
ENSG00000168542	COL3A1	protein_coding	0.926772549364455	7.89638042825175	374.033412027043	6.95631975180556e-18	1.70389507427922e-15	35.3	45	39.8	40.4	74.6	70.9	79.3	81.2
ENSG00000162337	LRP5	protein_coding	-0.673815133603276	8.83174522170166	371.256189087066	7.67664917832573e-18	1.85347211089833e-15	65.1	69.9	66.1	68.6	39.5	42.9	45.5	41.3
ENSG00000077782	FGFR1	protein_coding	-0.59883403091608	6.80468138638118	366.408773091669	9.13232430631424e-18	2.16035514798458e-15	14.9	14.7	14	14.6	9.5	9.5	9.8	9.6
ENSG00000137486	ARRB1	protein_coding	-0.666756931865735	7.73527823720537	366.193915394525	9.2033353443518e-18	2.16035514798458e-15	30	31.2	30.3	31.3	18.4	20.4	19	19.8
ENSG00000183087	GAS6	protein_coding	-0.781895619755671	5.80301598208354	363.957770303866	9.97849181283075e-18	2.31022589217332e-15	15	16.3	16.1	14.7	8.8	9.5	9.2	8.7
ENSG00000168394	TAP1	protein_coding	0.618655429906306	7.55619115809747	362.776483846372	1.04159441888322e-17	2.37891719912774e-15	36.4	37.3	37.9	39.8	57.7	58	60.2	56.9
ENSG00000067840	PDZD4	protein_coding	0.637291686756367	6.44920865196699	360.399757696637	1.1359545712839e-17	2.5598357612359e-15	22.5	22.9	22.7	23.1	36.1	35.1	36.3	34.5
ENSG00000120075	HOXB5	protein_coding	-0.760236274283092	5.95286870341111	349.883801882747	1.67810391753348e-17	3.68332913119915e-15	34	36.9	37	34.8	20.5	22.2	20.6	21.4
ENSG00000159167	STC1	protein_coding	-0.84725762953501	5.20925524750424	350.129361616921	1.66267823519351e-17	3.68332913119915e-15	15.4	16.4	16.5	16.6	9	8.8	8.7	9.6
ENSG00000114019	AMOTL2	protein_coding	0.720219512672676	6.47752563266122	348.510123437905	1.76727005843482e-17	3.73357890720086e-15	12.5	12.9	12.6	12.5	20.9	20.5	20.7	21.3
ENSG00000184012	TMPRSS2	protein_coding	-0.92571417978805	4.63314924652642	348.515121957658	1.76693655641734e-17	3.73357890720086e-15	8.3	7.9	7.7	7.5	4	4.1	4	4.4
ENSG00000227051	C14orf132	protein_coding	-1.1727898136103	4.4186988167664	348.593402979639	1.7617224143131e-17	3.73357890720086e-15	5.5	4.9	5.8	5.1	2.6	2.3	2.2	2.3
ENSG00000099250	NRP1	protein_coding	0.624174664395665	6.9800632649833	347.358890490341	1.84590538878145e-17	3.85156135503646e-15	6.2	6.6	6.2	6.4	9.9	9.6	10.1	9.7
ENSG00000165731	RET	protein_coding	-0.59821791938083	7.27064754692417	343.560897222614	2.13303433660414e-17	4.39639186865202e-15	43.5	42.7	41.8	44.1	28.3	27.1	29.1	29.2
ENSG00000178882	RFLNA	protein_coding	-1.26441948952424	3.7067882018353	336.345562746402	2.81885740295552e-17	5.7399408394399e-15	8.9	8.9	9.1	8.6	3.6	3.9	3.8	3.4
ENSG00000124191	TOX2	protein_coding	-1.10807038832457	4.92594761027387	333.360703252574	3.16857402127094e-17	6.37042220821295e-15	11.2	11.6	10.8	11.1	4.7	5.7	5.3	5.1
ENSG00000134824	FADS2	protein_coding	-0.611753308205252	8.71236999371247	333.070756362402	3.20494079282619e-17	6.37042220821295e-15	36	38.8	39	40.7	24.7	24.6	26.4	25.6
ENSG00000198576	ARC	protein_coding	-1.41250178624444	3.61940928225711	332.782322135232	3.24156150468205e-17	6.37042220821295e-15	9.3	10	9.1	9.6	3.8	3.5	3.4	3.6
ENSG00000125398	SOX9	protein_coding	-0.728390756656045	7.45478567161516	328.514179080943	3.83915060024024e-17	7.40571768873616e-15	49.1	51.8	50.9	51.3	30.4	31.5	31.4	29.4
ENSG00000188064	WNT7B	protein_coding	-0.724968737253242	6.76796583992158	328.404359742844	3.85600353002061e-17	7.40571768873616e-15	17.8	17.7	17.8	16.9	10.2	11.5	10.6	10.2
ENSG00000187634	SAMD11	protein_coding	1.0132551553141	5.59432873732035	323.452187495554	4.7047252845991e-17	8.93422045337185e-15	5	5.3	5.3	5.3	9.7	11.3	11.1	10.4
ENSG00000092758	COL9A3	protein_coding	-0.660359115325848	7.13168082769277	321.101040221751	5.17584112588403e-17	9.71965454095177e-15	42.6	46.9	46.2	46.6	27.6	28	30	30
ENSG00000110492	MDK	protein_coding	-0.725954082677827	7.65807772551792	319.6006529803	5.50271003813788e-17	1.02199233356668e-14	61.9	70.4	69.7	67.8	38.7	40.9	43.4	40.7
ENSG00000165215	CLDN3	protein_coding	-1.07519494674755	4.9253132836068	318.623602157715	5.72740157654912e-17	1.05216102223105e-14	38.2	43.4	44.8	43.5	17.2	21.6	20.9	22.1
ENSG00000181019	NQO1	protein_coding	-0.573854491103515	8.07456510758131	317.923378488529	5.89446397537678e-17	1.07120791019186e-14	86.5	87.1	89.8	85.6	59	55.1	60.7	59.3
ENSG00000149823	VPS51	protein_coding	-0.752414468495706	6.78206065272893	309.969709644937	8.20507194979688e-17	1.47525447897359e-14	21	21.4	21.9	21.6	13.4	13	13.3	11.1
ENSG00000185070	FLRT2	protein_coding	0.778879998392501	5.81004653980276	307.97176094831	8.92681242600053e-17	1.58812691380879e-14	1.8	2	1.8	1.9	3	3.3	3.3	3.3
ENSG00000165752	STK32C	protein_coding	-0.645865351053529	6.22472541796107	302.857770729982	1.11024197421016e-16	1.95460412563811e-14	25.9	27.9	25.7	26.8	16.9	17.8	16.8	16.7
ENSG00000100867	DHRS2	protein_coding	1.93299191206251	2.32174605489231	301.217705637827	1.19153240270679e-16	2.07609166372655e-14	0.4	0.4	0.4	0.4	1.5	1.3	1.7	1.5
ENSG00000105204	DYRK1B	protein_coding	-0.513814668933927	8.63895379405256	299.908463056187	1.26099693739823e-16	2.17470502438444e-14	141.3	152.1	152.1	151.6	100.8	105.5	107.3	105
ENSG00000020129	NCDN	protein_coding	-0.56388080293675	7.2699733878738	296.36687645397	1.47155823226073e-16	2.51220259428672e-14	37.5	36.9	37	39	25.5	25.1	26.3	24.8
ENSG00000107331	ABCA2	protein_coding	-0.662119588610548	6.58881474654707	293.430336674973	1.67472148033871e-16	2.80710580083534e-14	7.6	7.5	6.9	7.5	4.7	4.8	4.7	4.5
ENSG00000171813	PWWP2B	protein_coding	-0.603295204399433	6.39084478300344	293.392596978169	1.67752018155358e-16	2.80710580083534e-14	42.3	46	45.6	45.4	30.1	30.1	28.7	29.5
ENSG00000141756	FKBP10	protein_coding	-0.566077098913698	8.18592012092876	291.694740392075	1.80875784296053e-16	2.99704081410549e-14	49.7	56	54.1	53.4	35.7	34.9	36.5	37.1
ENSG00000042062	FAM65C	protein_coding	-0.649983962157798	5.94133145703033	290.490958331495	1.90844395569046e-16	3.12835811517209e-14	11.7	11.7	12.3	11.8	7.3	7.9	7.7	7.5
ENSG00000172037	LAMB2	protein_coding	-0.645156423357862	7.5944338139592	290.297221267081	1.92502954841664e-16	3.12835811517209e-14	33	35.3	33.1	33.6	20.3	21.9	22	22.3
ENSG00000187079	TEAD1	protein_coding	0.726172896095306	7.66567515053426	289.168434330848	2.02478349427499e-16	3.25913007968967e-14	19.1	17.4	16.2	17.3	31.1	29	26.6	28.7
ENSG00000151929	BAG3	protein_coding	-0.496949581917733	8.16032966508034	288.36374310443	2.09926805295005e-16	3.3471442795197e-14	128.2	136.5	131	133.8	91.8	96.4	95.7	91.8
ENSG00000089820	ARHGAP4	protein_coding	-0.770255372679647	7.33133293637162	287.873434671807	2.14608643190149e-16	3.38981371827729e-14	23.9	24.8	25.4	23	14	15.2	13.5	14.4
ENSG00000041982	TNC	protein_coding	-0.582391756133559	8.0268312212635	286.167070626459	2.31793665793069e-16	3.6273562458969e-14	56.7	54.2	51.5	54.7	36.8	35.6	35.2	37.3
ENSG00000155265	GOLGA7B	protein_coding	-0.757296377492908	5.47298505918507	284.528502836739	2.49688526453562e-16	3.87154659228591e-14	13.4	13.6	14.2	14.3	7.8	7.8	8.4	8.8
ENSG00000172889	EGFL7	protein_coding	-0.789478241998226	5.78106292738831	280.839016460935	2.95628298306108e-16	4.54219442697412e-14	30.1	31.4	30.1	30.6	16.8	17.7	19.1	17.1
ENSG00000196872	KIAA1211L	protein_coding	-0.814363817280385	5.27577489645722	278.253005594004	3.33182090861593e-16	5.07307253842503e-14	15.2	18.2	16.7	17.5	9.3	9.6	9.9	9.9
ENSG00000105976	MET	protein_coding	0.693649192036914	7.09180878739624	277.658224954425	3.42522404101126e-16	5.16872424260101e-14	6.6	6.8	6.1	6.6	10.8	10.9	10.4	10.2
ENSG00000122035	RASL11A	protein_coding	-1.30879778252123	5.30955438622613	276.914064092448	3.54605124427092e-16	5.30370018401972e-14	7.6	7.3	7.4	7.5	2.7	2.9	3.4	3
ENSG00000100292	HMOX1	protein_coding	0.591605886556057	6.73473213383566	276.603313166126	3.59785032592008e-16	5.33397090862941e-14	35.3	33.2	32.6	34.6	51.6	50.1	52.3	50
ENSG00000135916	ITM2C	protein_coding	-0.538532186084994	7.97639073853106	275.072295752187	3.86515603168633e-16	5.68043496448093e-14	114.3	118.7	115.1	115.4	82	76.3	81.9	78.8
ENSG00000169692	AGPAT2	protein_coding	-0.694116962266748	6.39441345852695	273.130286218879	4.23519615151239e-16	6.17060777213025e-14	60.1	66.2	62.8	63.2	36.9	39.9	41.6	38
ENSG00000167680	SEMA6B	protein_coding	-0.83012959046101	5.22405469722093	272.393340498845	4.38539190958216e-16	6.3348298003289e-14	12	12	12.1	12.2	6.4	7.1	7.3	6.3
ENSG00000140545	MFGE8	protein_coding	0.550188556121468	8.9839938016791	270.144223175323	4.88011922372718e-16	6.98973686442484e-14	18.2	18.9	19.7	18.9	26.3	28.2	28.2	28.3
ENSG00000132821	VSTM2L	protein_coding	-0.801207837001757	4.70316227586079	268.603904098244	5.25322216729868e-16	7.46089981928697e-14	25.7	25.4	24.2	23.3	13.9	14	14.6	14
ENSG00000001617	SEMA3F	protein_coding	-0.750279833003616	6.08290765921	266.831506361765	5.72069205340033e-16	7.99053028053876e-14	8.3	8.5	9	8.4	5	4.8	5.2	5.3
ENSG00000107984	DKK1	protein_coding	0.774431837063447	8.49753488177063	266.876716366152	5.70822954608019e-16	7.99053028053876e-14	11.5	11	10.4	10.9	18.1	19.2	18.9	18.8
ENSG00000120068	HOXB8	protein_coding	-0.659508379226079	5.83224521332592	263.474809390965	6.73256521593311e-16	9.32681022249881e-14	29.3	28.9	28.1	28.8	17.4	18.8	18.8	18
ENSG00000158445	KCNB1	protein_coding	-0.841640584196764	6.06999665645694	263.227471855829	6.81435417338075e-16	9.36336584425269e-14	8.7	8.1	6.8	7.9	4.4	4.3	4.4	4.4
ENSG00000143816	WNT9A	protein_coding	-0.74483152087512	5.24126114488454	262.293661893845	7.13286469635253e-16	9.72197953492372e-14	15.7	15.4	16.5	14.9	9	9.2	9.6	9.4
ENSG00000171940	ZNF217	protein_coding	-0.54311480217216	8.34028446543464	261.311911170307	7.48498455619246e-16	1.00644528594217e-13	64.3	66.2	64.7	66.7	46	44.2	45	44.6
ENSG00000186834	HEXIM1	protein_coding	-0.575619463951638	7.08262657699232	261.170568218227	7.53719281612682e-16	1.00644528594217e-13	39.5	39.3	38.5	38.6	24.7	27.2	25.9	27.1
ENSG00000188157	AGRN	protein_coding	-0.494827746732458	8.88164808968285	261.101677437266	7.5627803866431e-16	1.00644528594217e-13	36.1	37.1	34.1	34.3	25.6	24.9	25.2	24.9
ENSG00000101187	SLCO4A1	protein_coding	-0.720568583780678	6.79226814961775	259.767762945581	8.07700479938855e-16	1.06648014151926e-13	14.2	15	15.3	14.8	8.3	9.8	9.3	8.9
ENSG00000113504	SLC12A7	protein_coding	-0.454880039023225	9.26616590185033	256.692627410715	9.41067013522851e-16	1.2329436895775e-13	63.7	64.4	62	63.6	44.5	48	46.8	46
ENSG00000040608	RTN4R	protein_coding	-0.933831150665749	4.58133441560325	254.696000243832	1.04015830002828e-15	1.35228580221368e-13	12.3	13.6	12.9	12.7	6.3	7.4	7.1	6.4
ENSG00000177119	ANO6	protein_coding	0.545174190207994	7.96573368928768	254.423409415709	1.05453086836376e-15	1.36050581726839e-13	26.4	24.8	24.1	24.9	37.6	36.5	35.9	36.1
ENSG00000166828	SCNN1G	protein_coding	-2.04793495854449	2.51778689119051	253.770565831988	1.08982404789144e-15	1.3953875934404e-13	3.3	4.3	3.9	3.7	0.8	0.9	0.8	1.2
ENSG00000139219	COL2A1	protein_coding	-1.55432567843408	2.72127946996477	252.827576920065	1.14305287678927e-15	1.4525365917756e-13	2.2	2.2	2.4	2.5	0.8	0.7	0.8	0.8
ENSG00000013588	GPRC5A	protein_coding	-0.820746068050053	7.83412004384545	252.524385586783	1.16075303714591e-15	1.46402142394052e-13	7.5	7.1	7.6	7.8	4.4	4	4	4.4
ENSG00000162512	SDC3	protein_coding	-0.550536756409491	7.26223069528786	252.367562360968	1.17002322881971e-15	1.46478241409496e-13	23.2	23.5	23.3	23.9	16.5	15	16.8	15.6
ENSG00000160111	CPAMD8	protein_coding	-1.97336115637897	2.23194531040412	249.816167353916	1.3325175257429e-15	1.65594696342505e-13	1	0.9	1	1	0.3	0.2	0.2	0.2
ENSG00000103018	CYB5B	protein_coding	-0.44813055663432	8.30975953916213	245.748655092384	1.64360353578852e-15	2.02763090207021e-13	42.2	41.8	42.3	42.3	31.2	30	30.8	31.5
ENSG00000102996	MMP15	protein_coding	-0.726188487696345	5.23927764427518	244.630633100281	1.74213563514612e-15	2.13361118620323e-13	10.7	11.2	10.5	11.4	6.5	7.2	6.5	6.6
ENSG00000198121	LPAR1	protein_coding	-0.959987364955602	4.46487225831708	243.820970707912	1.81743162318028e-15	2.20981380312014e-13	7.1	7.3	7.5	7.8	3.7	3.8	4.1	3.8
ENSG00000130477	UNC13A	protein_coding	-0.913898368875231	5.14227612786718	242.439714534347	1.9540432028596e-15	2.35894886939501e-13	7.2	6.7	6.2	6.5	3.8	2.9	3.5	3.8
ENSG00000117143	UAP1	protein_coding	0.565168946963676	6.7933664297061	242.277912879527	1.9707513966863e-15	2.36224605357413e-13	22	20.5	21.2	20.3	31	32	30.4	30.6
ENSG00000197746	PSAP	protein_coding	-0.383771814720113	11.7113462981906	241.561136913965	2.04662932542527e-15	2.43592128373327e-13	1091.7	1100.6	1114.5	1104.4	843	828.9	865.1	843.8
ENSG00000114554	PLXNA1	protein_coding	-0.525310519698393	8.63897646935735	238.820430743831	2.36690779268075e-15	2.7974201821047e-13	51.4	50.5	45.7	47.9	33.1	35.3	33.7	33.8
ENSG00000164442	CITED2	protein_coding	-0.502839109035492	7.58005037910647	238.094904554057	2.46039803020193e-15	2.8877213269752e-13	82.3	88.9	83.9	85.1	59.6	59.3	61	60.5
ENSG00000165997	ARL5B	protein_coding	0.683942447890827	6.08210994046228	236.901969690981	2.62281872446248e-15	3.05712132842348e-13	8.5	8.2	8.4	8.7	14.9	13.3	12.5	13.5
ENSG00000063660	GPC1	protein_coding	-0.455617096336569	7.69710736792367	235.921605024614	2.76489157890115e-15	3.20064606678139e-13	45.2	46.9	46	45.5	33.6	33.2	34.5	32.5
ENSG00000197226	TBC1D9B	protein_coding	-0.42926917654356	8.12906573310999	235.659145265629	2.80430940189505e-15	3.22419273479103e-13	27.7	28.3	27.4	28.4	20.3	21	21.3	20.5
ENSG00000133789	SWAP70	protein_coding	0.489694935399227	7.63712813682211	235.141229071997	2.88386916723031e-15	3.29326167536213e-13	28.1	27.3	26.3	28.4	39.8	39	37.8	38.1
ENSG00000213190	MLLT11	protein_coding	0.796253080620957	5.20280799785207	234.884437386367	2.92420921770092e-15	3.3169167777425e-13	7.3	6.8	8	8	12.8	13.5	13.1	13.2
ENSG00000125534	PPDPF	protein_coding	-0.605917301706501	7.54967386761653	233.725627667287	3.11391276488934e-15	3.50854930929298e-13	170.9	192.9	187	179.9	113.9	120.8	128.8	117.6
ENSG00000108846	ABCC3	protein_coding	-0.721444882263115	6.67447957358665	233.032569030301	3.23363326722158e-15	3.60218607679089e-13	4.5	4.8	4.5	4.5	2.8	2.8	2.6	2.9
ENSG00000164056	SPRY1	protein_coding	-0.662927986261564	5.96003580111762	232.998498805289	3.23964430313126e-15	3.60218607679089e-13	24.3	23.8	24.3	24.3	14.8	15.1	15.1	16.1
ENSG00000099904	ZDHHC8	protein_coding	-0.727023513701216	5.78895737174297	232.685224772717	3.29547947110026e-15	3.64032016608272e-13	9.3	10.6	10.3	10	5.6	6	6.3	6.5
ENSG00000157637	SLC38A10	protein_coding	-0.433864158137252	8.36825628762616	231.489218174838	3.51830765667914e-15	3.86122842243728e-13	49.5	52.5	51.1	51.4	37.5	38.4	38.8	36.8
ENSG00000124212	PTGIS	protein_coding	-0.977703153490273	3.72873274028068	230.315163812891	3.75280083555923e-15	4.09200560785719e-13	4.8	4.9	4.9	4.9	2.3	2.5	2.6	2.5
ENSG00000144115	THNSL2	protein_coding	-0.656322273037172	5.37089141802479	229.448836908456	3.93653912170016e-15	4.2648363907599e-13	7.6	7.5	8.1	7.7	4.8	5.1	4.9	4.9
ENSG00000075891	PAX2	protein_coding	-0.726583512538327	6.28017829495946	228.812455251062	4.07763483040567e-15	4.38956090883351e-13	11	12.1	11.6	11.2	7.2	7.3	6.3	7.1
ENSG00000104783	KCNN4	protein_coding	-0.91978451951931	5.11285648488061	227.904449778733	4.28840497916094e-15	4.58723623751892e-13	8.8	8.8	7.9	8.2	4.3	4.2	4.3	5.1
ENSG00000166478	ZNF143	protein_coding	0.569776195052738	5.65001096043101	226.549014892283	4.62502294333667e-15	4.90776042466909e-13	11.8	12.2	12.3	12.4	17.5	18.6	18.2	18.2
ENSG00000204634	TBC1D8	protein_coding	-0.480302549520606	7.81016241910343	226.46759048788	4.64612548338592e-15	4.90776042466909e-13	35	34.6	32.9	33.1	25.3	24	23.7	24
ENSG00000101204	CHRNA4	protein_coding	-1.13072658658541	3.67707266990271	225.407351868632	4.93051609859466e-15	5.17581693058064e-13	2.5	2.1	2.5	2.3	1.1	1.1	1.1	1
ENSG00000123933	MXD4	protein_coding	-0.564204947017565	6.20127445847797	224.917609135754	5.0681224785132e-15	5.25499006192341e-13	12	12.9	12.1	12.9	8.3	8.4	8.6	8.6
ENSG00000145687	SSBP2	protein_coding	-1.13134675111884	3.81599291853873	225.003995102536	5.04355448488709e-15	5.25499006192341e-13	1.8	1.6	1.9	1.8	0.8	0.7	0.9	0.9
ENSG00000169242	EFNA1	protein_coding	0.969611892754101	4.7258822409544	222.822793213276	5.70486585570182e-15	5.87914255044003e-13	8.7	7.8	8.6	7.5	15	14.3	16.2	17.4
ENSG00000179604	CDC42EP4	protein_coding	-0.583970527401778	6.57864186735134	217.429823265353	7.77274699301982e-15	7.96164829872896e-13	14.5	14.8	14.5	14.4	9.6	9.5	9.6	10.1
ENSG00000188338	SLC38A3	protein_coding	-1.55558821756981	2.77974915870695	212.054295431542	1.06524344122076e-14	1.08455900000435e-12	2.2	2.3	2.6	2.5	0.8	0.8	0.9	0.7
ENSG00000198915	RASGEF1A	protein_coding	-0.757105764492283	5.01771153130239	211.906389815172	1.07462821760831e-14	1.08756236561665e-12	5.1	5.4	5.8	5.1	3.2	3.1	3.3	3
ENSG00000181790	ADGRB1	protein_coding	-0.996148133684933	3.98469314862078	210.832573375931	1.14547519773475e-14	1.15236168553066e-12	3.6	3.3	3.4	3.2	1.5	1.8	1.8	1.7
ENSG00000146250	PRSS35	protein_coding	0.815254467382201	4.58082682689802	210.633021251487	1.15918348614359e-14	1.15925207688241e-12	11.7	10.3	11.9	11.8	20.5	19.7	20.5	19.3
ENSG00000170017	ALCAM	protein_coding	0.53581562619523	6.87150918787726	210.482960873267	1.1696075774244e-14	1.16279633329704e-12	17.4	16.6	17.4	18.1	26	24.9	24.7	25.2
ENSG00000205922	ONECUT3	protein_coding	-1.17694981222094	5.59433413456781	210.31303165861	1.18153316635222e-14	1.16778316049818e-12	1.3	1.4	1.3	1.2	0.6	0.6	0.5	0.6
ENSG00000063438	AHRR	protein_coding	-0.683569553858781	5.71186796075873	209.246750027231	1.25939939640541e-14	1.2375063487586e-12	7.2	6.2	6.9	7.1	4.3	4.4	4.2	4.1
ENSG00000087266	SH3BP2	protein_coding	-0.664373087631108	6.12800892047879	208.90498880156	1.28550533511756e-14	1.25585697507641e-12	4.4	4.7	4.7	4.4	2.8	3	2.8	2.8
ENSG00000155792	DEPTOR	protein_coding	-1.07047569209791	4.07461372338051	207.666579284309	1.38506484026093e-14	1.34534372788793e-12	7.4	8.6	7.2	8.5	3.6	3.9	3.9	3.9
ENSG00000013364	MVP	protein_coding	-0.530868473491746	7.84995059206238	206.4765806558	1.48854254360454e-14	1.42942372326479e-12	29.4	32.9	31.7	31.1	20.7	21.4	23.4	21.3
ENSG00000136574	GATA4	protein_coding	-0.61046693708109	5.79906619420724	206.516971328462	1.48489780213774e-14	1.42942372326479e-12	15.9	15.4	16.1	15.3	9.9	9.9	10.6	10.6
ENSG00000164294	GPX8	protein_coding	0.842787151872285	5.15037121235077	205.268555323609	1.60210074438218e-14	1.52977992546911e-12	5.9	7	5.9	7	11.5	11.6	12	11.7
ENSG00000203485	INF2	protein_coding	-0.463170590620637	7.96987238205016	203.89377483437	1.74272261512632e-14	1.65470533248595e-12	19.1	19.5	19.7	18.4	13.3	14.1	14.4	13.7
ENSG00000150782	IL18	protein_coding	1.32704179893983	3.39855846360251	203.791851439775	1.75366163458409e-14	1.65578968078803e-12	1.7	1.5	1.4	1.4	3.8	3.6	3.6	3.6
ENSG00000077150	NFKB2	protein_coding	0.515578941911554	7.35639109441656	202.620565107472	1.88478401511257e-14	1.76885545130397e-12	29.8	32.4	32.8	32.6	43.8	46.9	47.3	45
ENSG00000099994	SUSD2	protein_coding	-0.740460927817443	4.80032794955026	202.538617989661	1.8943425636709e-14	1.76885545130397e-12	6.5	7.1	6.4	7.1	4.1	4.1	4	4.2
ENSG00000140416	TPM1	protein_coding	0.455928722261079	8.16066510917114	202.195461389289	1.93493665918815e-14	1.79683321301862e-12	18	18.9	19.5	19.7	24.9	26	26.1	27.4
ENSG00000125730	C3	protein_coding	-1.39434527823599	2.64604965794373	201.685952594053	1.99693675168968e-14	1.84427475630094e-12	1.6	1.8	1.6	1.6	0.7	0.6	0.7	0.5
ENSG00000079739	PGM1	protein_coding	-0.528570557285399	6.85558552391497	198.86038732508	2.38168424860554e-14	2.18765464596099e-12	27.1	25.3	26.8	27.7	19.5	17.7	18.6	18
ENSG00000160285	LSS	protein_coding	-0.45299112064696	7.32663896271685	198.425661680434	2.44760838887778e-14	2.23605564218505e-12	26.3	26.8	27.1	26.1	18.9	19.2	19.8	19.9
ENSG00000079482	OPHN1	protein_coding	-0.868440969987394	4.91400745666114	197.886233297403	2.53213816730703e-14	2.3008423207342e-12	4.1	3.5	3.4	3.7	2.1	2.1	1.9	2
ENSG00000103260	METRN	protein_coding	-0.55679175799299	7.46624957954898	197.527236716373	2.59012245284475e-14	2.34094436232776e-12	44.4	46.3	44.7	47.3	29.6	31.2	33.3	30.3
ENSG00000104964	AES	protein_coding	-0.387522712302307	8.46534153376574	195.036065181354	3.03381548288065e-14	2.72736784447691e-12	68	69.1	68.7	70.7	53.8	52	53.9	51.7
ENSG00000182378	PLCXD1	protein_coding	-0.581849654697115	6.34967884215007	194.777411748961	3.08434521107867e-14	2.7581226673249e-12	10.1	10.2	10.3	10.6	6.6	7.2	6.5	7.2
ENSG00000089159	PXN	protein_coding	-0.36603680533005	9.27248555590695	194.181690253788	3.20418299268827e-14	2.84325363640267e-12	54.3	55.2	54.8	53.3	41.7	42.6	42.3	42.2
ENSG00000169967	MAP3K2	protein_coding	0.81644257514188	6.73348234186703	194.137877503569	3.2131911990587e-14	2.84325363640267e-12	8.6	7.7	7.2	7.7	15	13.7	12.3	13.7
ENSG00000169093	ASMTL	protein_coding	-0.745668308402674	5.10515520677936	193.899614682097	3.26265665902118e-14	2.87198751011026e-12	12.9	11.2	11.9	12	7	7.5	7.4	6.6
ENSG00000225968	ELFN1	protein_coding	-0.517503153722998	6.69736950665475	193.13565528863	3.42683624600939e-14	3.0008787250676e-12	23	23.1	21.3	21.8	15.9	15.6	15.5	15.1
ENSG00000173581	CCDC106	protein_coding	-0.702881783168662	5.66056197142982	192.713968623084	3.52122879671779e-14	3.06764370584162e-12	18.3	18.9	19.2	17.4	11.7	10.5	12	10.8
ENSG00000108840	HDAC5	protein_coding	-0.903849815480841	4.5716322337429	191.398587634741	3.83399093117871e-14	3.32298875527443e-12	4	3.9	4.2	4.3	2	2	2.4	2.3
ENSG00000122490	PQLC1	protein_coding	-0.448757532220211	7.0070917252997	191.134352124424	3.90033436873271e-14	3.3632424064261e-12	28.1	26.6	27.2	28.4	20.1	20.3	20.5	19.8
ENSG00000133216	EPHB2	protein_coding	0.569460311665405	6.40817124870327	190.244285019301	4.13300516288191e-14	3.54578275420645e-12	3.1	3.4	3.2	3.2	4.6	5	4.9	4.7
ENSG00000162636	FAM102B	protein_coding	0.713363101826028	4.70044795206579	189.455965816365	4.35150608026447e-14	3.71438405366413e-12	2.4	2.4	2.3	2.3	4	3.8	3.7	3.9
ENSG00000107902	LHPP	protein_coding	-0.661793574382184	5.11042661154658	189.139838132831	4.44257366089831e-14	3.7730621830574e-12	10.2	9.8	10.3	10.6	6.2	6.6	6.7	6.4
ENSG00000171298	GAA	protein_coding	-0.657946427007776	5.65593471865238	188.77477545388	4.55028330699618e-14	3.84521690857712e-12	9.5	10.2	10.2	10.3	6.1	6.5	6.2	6.9
ENSG00000182272	B4GALNT4	protein_coding	-0.556437620560566	7.54619506852288	186.350225397175	5.34053049725705e-14	4.49056248428564e-12	54.8	57.6	58.1	55.4	36.8	41.2	37.2	38.8
ENSG00000173546	CSPG4	protein_coding	-0.605430544557798	6.10677730788805	185.955809899607	5.48242211341375e-14	4.58705030390127e-12	8.2	8.4	8.2	8.1	5.1	5.2	5.7	5.5
ENSG00000167964	RAB26	protein_coding	-0.762015737595861	5.18526713770301	185.573510743433	5.62381251575493e-14	4.68217021324011e-12	14.6	16.4	15.3	14.4	8.8	8.7	9.5	8.9
ENSG00000164176	EDIL3	protein_coding	0.613363183983693	5.43056583023364	184.138242151215	6.19049560891963e-14	5.12870422972307e-12	8.6	8.1	8.9	9.1	13.6	13.7	12.6	13.3
ENSG00000141696	P3H4	protein_coding	-0.510940556444057	6.87011566225767	183.547129709077	6.44139073889794e-14	5.31053389649337e-12	31.7	33.9	31.6	30.8	22.2	22.4	22.9	22.3
ENSG00000125351	UPF3B	protein_coding	0.535435621287901	6.58095921409028	182.613766471768	6.85997865585407e-14	5.62817957585387e-12	30.1	29.3	33	30.3	45.2	43.8	42.8	46
ENSG00000049656	CLPTM1L	protein_coding	0.382579153736808	8.13656666727757	182.178459727018	7.06507562524798e-14	5.72449972531668e-12	39.6	38.3	38.9	38.6	50.2	51.4	51.2	49.5
ENSG00000132470	ITGB4	protein_coding	-0.687084483338221	5.2429082745274	182.233363788923	7.03884935665277e-14	5.72449972531668e-12	6.5	6.4	6.4	6.5	3.9	4	4.2	3.9
ENSG00000242265	PEG10	protein_coding	-0.470391271362349	8.70570358329153	182.149414606571	7.07899202763852e-14	5.72449972531668e-12	103.9	98.9	93.4	102.8	74.9	70.4	71.8	70.9
ENSG00000010319	SEMA3G	protein_coding	1.8074367295264	1.53061802248482	182.052968167766	7.12541335129314e-14	5.73460052620025e-12	0.4	0.3	0.4	0.4	1.3	1.2	1.2	1.2
ENSG00000184489	PTP4A3	protein_coding	-0.713850543679986	5.40765330149539	181.47507782815	7.41047693375111e-14	5.93575690319087e-12	15.8	16.9	17.5	16.4	9.8	9.6	11.1	10.1
ENSG00000180155	LYNX1	protein_coding	-0.586777722448141	6.43712042265096	179.839293860431	8.28563500038996e-14	6.60544892177315e-12	15.4	15.8	16.6	17.2	10.6	10.3	11.4	11.1
ENSG00000028137	TNFRSF1B	protein_coding	-1.14981717581645	4.16311857090968	179.244399541936	8.63081281494007e-14	6.84832710729118e-12	3.3	4.2	4.2	4.4	1.7	1.7	1.9	2.1
ENSG00000187730	GABRD	protein_coding	-1.16411723798808	3.29610851175899	178.908635362611	8.83240423010592e-14	6.97553569593552e-12	7.6	8.4	8.7	8.2	3.5	3.7	3.9	3.6
ENSG00000111799	COL12A1	protein_coding	0.708934388815931	5.74589677304657	178.581876653522	9.03343525401136e-14	7.10112042921144e-12	5.8	5.5	4.5	4.8	8.6	8.6	7.9	8.5
ENSG00000135052	GOLM1	protein_coding	-0.398846453759583	7.43844619244568	177.552086567282	9.6996899628891e-14	7.58955833624022e-12	44.2	44.9	44.1	44.2	34	33.1	32.7	34.7
ENSG00000125844	RRBP1	protein_coding	-0.413703837028356	7.88285471991855	176.758028569928	1.02493088356227e-13	7.98265293229767e-12	31.2	31.9	30.3	30.7	22.9	23.1	22.8	24.4
ENSG00000129951	PLPPR3	protein_coding	-0.633246738871572	6.48546350238214	176.527561607392	1.04150034040296e-13	8.07449415282126e-12	20.2	19.5	20.7	21.4	13.7	12.5	13.8	12.6
ENSG00000179862	CITED4	protein_coding	-0.799578755000825	5.97126119202238	176.324306067283	1.05635149588138e-13	8.15223590497313e-12	29.2	34.1	31.3	31.2	16.5	20.8	17.7	18.6
ENSG00000064961	HMG20B	protein_coding	-0.510922301341815	6.51121337230942	175.78846867013	1.09660061019024e-13	8.42438496037515e-12	21.8	24.7	24.1	22.7	16.3	16.8	16.5	16.2
ENSG00000131389	SLC6A6	protein_coding	-0.517512165179405	7.02218551940237	174.817674775715	1.17376345799815e-13	8.97636932290803e-12	9.7	9.7	8.9	9	6.5	6.5	6.4	6.5
ENSG00000231925	TAPBP	protein_coding	-0.41416412367126	8.36917246224312	174.276393588882	1.21929379020023e-13	9.28256051719553e-12	58.4	60	58.2	59.5	43.1	44.9	46.4	42.9
ENSG00000143772	ITPKB	protein_coding	-0.566605336627218	5.69654805712196	172.745020940762	1.35865696376194e-13	1.02971575536056e-11	12.6	12.8	12	12.3	7.9	8.4	8.8	8.5
ENSG00000185504	FAAP100	protein_coding	-0.480851302234286	7.34116701913738	172.252829836753	1.40699585792807e-13	1.06159093726974e-11	17.5	18.1	18	17.9	12	13.1	13.6	12.8
ENSG00000170961	HAS2	protein_coding	1.0810176128828	4.01068535402267	171.921142883016	1.44060784231953e-13	1.08212058413522e-11	1.6	1.6	1.7	1.9	3.7	3.2	3.6	4.1
ENSG00000149257	SERPINH1	protein_coding	-0.443639410563719	7.46431516512994	171.45128688706	1.48970071315693e-13	1.1091379626901e-11	40.7	43.9	44.6	43.7	32.2	30.2	32.3	32.5
ENSG00000165678	GHITM	protein_coding	0.371685850709522	8.51072339884891	171.462346612766	1.48852477638181e-13	1.1091379626901e-11	157.1	152.2	161.9	160.4	207.5	206.6	206	196.8
ENSG00000106077	ABHD11	protein_coding	-0.687911305412811	5.01354741412482	170.954521156733	1.5435591146342e-13	1.14419704370318e-11	20.1	18.5	19.3	18.8	11.1	12.4	12.6	11.5
ENSG00000167552	TUBA1A	protein_coding	-0.481983298609495	6.91328699543708	170.290256897316	1.61885805730731e-13	1.19477380028606e-11	44.1	44.6	44.8	45.3	31.3	33.1	33.7	30
ENSG00000065911	MTHFD2	protein_coding	0.39892524150187	7.85731877529843	169.419918433753	1.72352307547161e-13	1.26648971732807e-11	44.1	42.3	44.8	46.7	59.3	58.3	59.3	57.8
ENSG00000107736	CDH23	protein_coding	-1.40577523997088	2.1443029338437	168.942855915034	1.78394756626631e-13	1.3052163557345e-11	0.5	0.6	0.5	0.5	0.2	0.2	0.2	0.2
ENSG00000189120	SP6	protein_coding	-1.49626259297925	2.92071562479837	168.42779575808	1.85173973107724e-13	1.34897643081622e-11	2.3	2.5	2.5	2.9	1	0.7	0.8	1
ENSG00000156030	ELMSAN1	protein_coding	-0.523631640786227	6.85454291179763	167.973200995042	1.91386693354557e-13	1.38825171862033e-11	13.1	12.7	11.2	12.3	8.9	8.3	8.6	8.5
ENSG00000169718	DUS1L	protein_coding	-0.569935514249687	5.96923699664727	167.496402836874	1.98143326652659e-13	1.43111981357119e-11	10.1	10.2	10.6	10.3	6.9	6.8	7	7
ENSG00000127663	KDM4B	protein_coding	-0.615562781430413	5.5473037851258	166.941008854439	2.06337204896953e-13	1.4839596170057e-11	3.2	3.4	3.2	3.5	2	2.2	2.4	2.2
ENSG00000169710	FASN	protein_coding	-0.453952123689943	10.1076079481867	166.398378818484	2.14693998102464e-13	1.53751833132616e-11	161.3	156.6	140.4	154.7	107.4	113.2	115.7	111.2
ENSG00000143819	EPHX1	protein_coding	-0.526886987445666	6.62664664087383	166.247700156674	2.17078281563227e-13	1.54803377075954e-11	44.5	48.6	48.6	47.8	31.8	32.3	35.6	32.1
ENSG00000102024	PLS3	protein_coding	0.394631809828876	8.6969216512652	165.590135360787	2.27820137131081e-13	1.61569609875131e-11	103.2	98.9	100.4	100.8	133.1	130.1	129.6	137.1
ENSG00000164111	ANXA5	protein_coding	0.3797856790985	8.21950483451437	165.55092403267	2.28478414059265e-13	1.61569609875131e-11	81.2	84.8	84.2	86	109.3	106.4	113.8	108.2
ENSG00000175727	MLXIP	protein_coding	-0.477013587110512	7.81537889268201	164.409366191404	2.48563790959699e-13	1.75040692958745e-11	17.9	16.7	15.6	16.2	11.7	11.8	12.3	11.7
ENSG00000163702	IL17RC	protein_coding	-0.703810301515795	4.95686002168188	164.294277182151	2.50691230120208e-13	1.75806326981811e-11	7.8	7.4	7.7	7.1	4.6	4.2	4.6	4.8
ENSG00000173805	HAP1	protein_coding	-0.88604881355572	4.31094683993474	163.885949873591	2.58397898167944e-13	1.80462102352744e-11	3.2	3.9	3.8	3.6	2	1.9	1.9	2
ENSG00000062038	CDH3	protein_coding	-0.529916983467591	5.13719142515298	163.720364279265	2.61595056652726e-13	1.81943129732005e-11	10.2	10.9	10.5	10.6	7.1	7	7.7	7.5
ENSG00000142409	ZNF787	protein_coding	-0.488925321267649	6.64297423796748	163.572678785624	2.64482338297664e-13	1.83197377031509e-11	24.5	25.6	26	25.5	17.9	18.4	18.5	17.6
ENSG00000115738	ID2	protein_coding	-1.31813425650592	3.14521675525451	163.371468151254	2.68471075318561e-13	1.83701605018583e-11	3.6	4.3	4.2	4.5	1.7	1.5	1.8	1.8
ENSG00000144959	NCEH1	protein_coding	0.554983528901508	6.77847353451599	163.396661650396	2.67968139294469e-13	1.83701605018583e-11	11.1	10.5	11.1	10.7	16.2	16	15.2	16.4
ENSG00000196220	SRGAP3	protein_coding	-0.990553726434454	3.35321025952643	163.461672831349	2.66674979308683e-13	1.83701605018583e-11	1.2	1.1	1.1	1.1	0.5	0.5	0.6	0.6
ENSG00000184160	ADRA2C	protein_coding	-1.04227973276564	3.95263729683749	163.149191927895	2.72952398098955e-13	1.86014858075421e-11	10.1	9.1	9.3	8.7	4.2	5.1	4.8	3.9
ENSG00000072071	ADGRL1	protein_coding	-0.41526450326742	7.0134486871011	162.595765536634	2.84461672833878e-13	1.92307469302615e-11	21.2	22	20.3	22	16.5	15.7	15.8	16.3
ENSG00000154265	ABCA5	protein_coding	-0.705912018493359	4.73003520966366	162.604304284446	2.8428020313544e-13	1.92307469302615e-11	4.1	3.9	3.6	3.5	2.3	2.5	2.1	2.4
ENSG00000104313	EYA1	protein_coding	-0.613470728857388	5.26869110091478	161.513790270665	3.08491208306417e-13	2.07721510421783e-11	15.4	14.2	14.1	15.4	10.1	9.3	9.1	10
ENSG00000167106	FAM102A	protein_coding	-0.3824870757048	8.09954658310051	161.316497397189	3.1310253067299e-13	2.09989915512072e-11	21.8	21.2	21.3	21.6	16.3	16.2	16.5	16.9
ENSG00000148400	NOTCH1	protein_coding	-0.609336427645461	6.06502537269223	161.23484117594	3.15032621623297e-13	2.10449262373729e-11	11.2	11	9.7	10.8	7.2	7.2	7	6.4
ENSG00000171603	CLSTN1	protein_coding	-0.339951519162646	8.63921774556872	161.071276385415	3.18937184350389e-13	2.12218793413619e-11	86.6	85.9	85.2	88.9	67.4	68.6	69.8	68.2
ENSG00000105612	DNASE2	protein_coding	0.468801872587796	6.35985611526057	160.746339786567	3.26848498636574e-13	2.16630057861049e-11	30.2	31.1	31.2	32.8	44.1	41.4	45.3	42.9
ENSG00000071575	TRIB2	protein_coding	-0.793446600657179	5.87832157870768	160.305197594312	3.37927034846406e-13	2.23097844372621e-11	4.5	5.1	4.8	4.6	2.6	2.7	3	2.5
ENSG00000153094	BCL2L11	protein_coding	-0.490537954816887	6.39204527543732	159.419329912995	3.61407036032525e-13	2.37670829415786e-11	18.6	17.2	17	16.8	12.4	12.8	12.4	11.9
ENSG00000124493	GRM4	protein_coding	-1.53507792390343	2.25851917652772	159.017530787521	3.72627130621303e-13	2.44099656381033e-11	0.7	0.7	0.5	0.7	0.2	0.2	0.2	0.2
ENSG00000149591	TAGLN	protein_coding	0.944366614708016	4.38306666582446	157.625784151221	4.14465877600847e-13	2.70458988313974e-11	4.9	6.4	5.6	5.3	9.4	10.6	11.2	12.2
ENSG00000106105	GARS	protein_coding	0.361612878553764	8.519806264553	157.059542231981	4.32903514097787e-13	2.81403934298719e-11	84.1	84	82.8	85.3	106.6	109.5	109.6	106.3
ENSG00000186111	PIP5K1C	protein_coding	-0.561960618668184	6.27899785969549	154.698075728476	5.19820463051989e-13	3.36608645442209e-11	12.5	14.4	13.5	13.7	8.3	9.8	9.7	9.2
ENSG00000167861	HID1	protein_coding	-1.12533821030216	3.40617937775759	154.475138735958	5.28942352794459e-13	3.41208194831265e-11	2	2.1	2.1	2.1	0.8	0.9	1	1
ENSG00000130402	ACTN4	protein_coding	-0.31181334046677	11.7611669137466	154.425621751547	5.30991600544316e-13	3.4122772018249e-11	371.4	393.5	374.3	382	302.8	310.3	312.4	300.1
ENSG00000167767	KRT80	protein_coding	0.627326904126036	4.92795210458151	154.116799495142	5.43965469446482e-13	3.48240924208901e-11	5.1	5	5.3	5	7.9	7.9	7.5	8.3
ENSG00000116661	FBXO2	protein_coding	-0.410677698725258	7.61437437965509	153.632781159233	5.6498697975665e-13	3.60196091748076e-11	95.8	102.6	102.1	103.1	73.2	76.7	79.7	74.6
ENSG00000175745	NR2F1	protein_coding	-0.47338485482747	6.90852945514894	153.58964240564	5.66902315868813e-13	3.60196091748076e-11	42.7	44.1	41.5	43.8	28.8	31.4	31.8	32.3
ENSG00000120885	CLU	protein_coding	-0.426919054531937	7.63847755083252	153.2434175966	5.82528623926986e-13	3.68738437190636e-11	28	30.7	31.1	29.9	21.3	22	23.3	22.6
ENSG00000278709	NKILA	antisense	1.83984902654706	2.20146866203256	152.438859693512	6.20650226338484e-13	3.9140333863234e-11	0.7	0.7	0.8	0.9	2.4	3.2	2.7	3
ENSG00000102125	TAZ	protein_coding	-0.501616345062247	5.9712895323283	151.987690777731	6.43189058517432e-13	4.0261252881493e-11	13.3	13	13.8	13	9.8	9.2	9.3	9.1
ENSG00000133315	MACROD1	protein_coding	-0.756809629592418	5.01129046134069	152.00512780397	6.4230187574868e-13	4.0261252881493e-11	15.5	17.3	16.3	15.3	9.4	9.8	9.6	9.3
ENSG00000103742	IGDCC4	protein_coding	-0.793885779228326	3.84810581426171	151.717575217753	6.57101197445394e-13	4.09803222805336e-11	3.4	3.7	3.8	3.5	1.9	2.3	2.1	2.1
ENSG00000177106	EPS8L2	protein_coding	-0.6314717401294	7.18484232377896	151.654020870336	6.60421119278416e-13	4.10359460916342e-11	13.5	15.3	15.5	14.1	9.1	9.9	9.4	9.5
ENSG00000063245	EPN1	protein_coding	-0.417822064800441	8.46283328043347	150.926715936787	6.99718798715333e-13	4.33184887072815e-11	17.8	19.6	18.9	18.7	13.5	14.1	15.1	13.5
ENSG00000108511	HOXB6	protein_coding	-0.530198011485905	6.27453243606969	150.733974116162	7.10547514928337e-13	4.38283341233716e-11	29.7	30.5	31.8	30.1	20.8	21.7	21.5	20.7
ENSG00000139289	PHLDA1	protein_coding	-0.330401807949447	9.48387845735041	150.176354076813	7.42898760569593e-13	4.5657207099588e-11	71	69	69.4	69.5	55.1	55.6	55.7	55.4
ENSG00000136848	DAB2IP	protein_coding	-0.516805406354347	5.87705351194256	149.453586279798	7.87197401790788e-13	4.82044322016888e-11	9.1	9.4	9.3	9.4	6.5	6.6	6.6	6.4
ENSG00000105974	CAV1	protein_coding	0.374713847349226	8.48227179867465	149.087399340447	8.10713016389229e-13	4.9465201046911e-11	73.7	69.4	68.8	72.1	93.6	90.9	92.8	90.6
ENSG00000072415	MPP5	protein_coding	0.521485445503757	6.07170064035951	148.836125049131	8.27283662270261e-13	5.02946804893154e-11	6.1	6	5.8	6.2	9.1	9	8.2	8.2
ENSG00000196498	NCOR2	protein_coding	-0.462049503348749	9.27206879995654	148.569563625513	8.45259545255458e-13	5.12033389762097e-11	58.8	56.5	48.9	52.1	39.6	40.1	39.2	38
ENSG00000075223	SEMA3C	protein_coding	0.398642222571511	8.79847784342821	148.282987282157	8.65052579716148e-13	5.22151916063665e-11	63.2	56.9	57.7	61.1	78.9	80.1	77.5	78.2
ENSG00000165548	TMEM63C	protein_coding	-1.15677599543216	2.78411473025794	146.939544165357	9.64689093582663e-13	5.80221009631338e-11	1.9	2	2.1	2.1	0.8	1.1	0.8	1
ENSG00000170412	GPRC5C	protein_coding	-0.991898083375794	5.33356601170921	146.653743238294	9.87430499573566e-13	5.91793009691236e-11	1.3	1.5	1.2	1.4	0.6	0.7	0.7	0.7
ENSG00000074181	NOTCH3	protein_coding	-0.501322064202753	6.06027006422301	146.201129484838	1.02462758151568e-12	6.1191628110235e-11	12	12.4	10.9	12	8.5	8.3	8.3	8.3
ENSG00000138347	MYPN	protein_coding	0.507418849711589	6.09226688769143	145.976493075319	1.04364333608125e-12	6.21078028982721e-11	8.8	8.4	8.2	9.2	11.5	12.7	12.6	12.5
ENSG00000076706	MCAM	protein_coding	0.405108560449793	6.51782810090082	145.528323990582	1.08271961508171e-12	6.39705985469313e-11	14.7	15.2	14.6	14.9	20.4	19.1	19.8	19.5
ENSG00000148700	ADD3	protein_coding	-0.520017754853329	6.52748252837149	145.543662060184	1.08135669662601e-12	6.39705985469313e-11	13.1	12	12.7	12.4	8.5	8.6	8.7	9.1
ENSG00000153993	SEMA3D	protein_coding	0.853295404987048	4.21185956160164	145.488125531972	1.08630032441686e-12	6.39705985469313e-11	2.5	2.5	2.4	2.4	4.8	4.2	4.3	4.1
ENSG00000106003	LFNG	protein_coding	-0.650155199380501	5.71869064630816	145.068906838563	1.12440725819223e-12	6.5984746773288e-11	11.5	11.5	10.6	10.2	6.9	6.8	6.9	7.2
ENSG00000106628	POLD2	protein_coding	-0.432828284619275	7.48999841628756	144.970491833086	1.13355900170369e-12	6.6291628677488e-11	50.3	52.4	52.1	54.8	37.7	40.8	39.9	37.2
ENSG00000175197	DDIT3	protein_coding	0.956389644693771	4.20754190506131	144.798767467901	1.14971939616968e-12	6.70048534988404e-11	10.7	11.4	14.1	13.8	24.8	23.1	26.2	23.7
ENSG00000081087	OSTM1	protein_coding	0.368302993487318	7.93136219314848	144.163233284289	1.21170671299403e-12	7.01337505353155e-11	42.2	39.6	42.1	42	53.8	52.7	53	54.5
ENSG00000211445	GPX3	protein_coding	1.12921222579853	3.30192124556166	144.180296854558	1.20999644947924e-12	7.01337505353155e-11	2.1	2.3	2.1	2.3	4.1	5	5.7	4.7
ENSG00000004799	PDK4	protein_coding	-1.4668141320373	2.90638189300791	144.105166284485	1.21754612111557e-12	7.02312184060557e-11	1.7	2	2.1	1.8	0.8	0.8	0.6	0.5
ENSG00000143653	SCCPDH	protein_coding	0.49030776970218	6.13017155338127	143.79270131656	1.24949020465967e-12	7.18286869012012e-11	21.8	20.3	21.3	21.9	30.4	29	31.3	28.7
ENSG00000129159	KCNC1	protein_coding	-1.68709833156062	2.27445023113984	142.951510811499	1.34003059996419e-12	7.62554113467837e-11	0.7	0.5	0.6	0.5	0.2	0.2	0.2	0.2
ENSG00000135269	TES	protein_coding	0.537408988251003	5.75840227338275	142.99200918477	1.3355143767937e-12	7.62554113467837e-11	7.8	8.1	8.5	8.3	11.8	12	11.5	12.1
ENSG00000171368	TPPP	protein_coding	-1.1240673505963	3.35338085895388	142.953013757379	1.33986270540987e-12	7.62554113467837e-11	2.4	2.7	2.2	2.5	1.1	1	1.2	1.2
ENSG00000177706	FAM20C	protein_coding	-0.592763111250343	5.15166910454693	142.453447095152	1.39692968974344e-12	7.92265392159528e-11	10.6	12.3	10.7	11.6	7.3	7.4	7.8	7.7
ENSG00000124006	OBSL1	protein_coding	-0.718655249829479	5.5931784607776	142.37469223132	1.40616104527268e-12	7.94833706560317e-11	4.8	5.5	5.7	5.9	3	3.6	3.5	3.5
ENSG00000112759	SLC29A1	protein_coding	-0.332253957565904	8.88188813736643	141.702438676646	1.48767044433785e-12	8.38103939325134e-11	151.6	156.4	152.7	150.5	118.6	123.6	124.8	118.6
ENSG00000169991	IFFO2	protein_coding	-0.527657884675064	6.15976915072078	141.441054855283	1.52071584061488e-12	8.53874366187115e-11	12.7	13.4	11.6	12	8.9	8.3	8.6	8.6
ENSG00000250479	CHCHD10	protein_coding	-0.662144965213338	5.42863640930675	141.328376681352	1.53520276706096e-12	8.59154369738322e-11	32.9	38.6	36.8	37.4	22.8	25.3	22.8	22.2
ENSG00000165802	NSMF	protein_coding	-0.454911814177938	6.3653369554171	141.25799140715	1.54432705292885e-12	8.61408301041268e-11	16.4	16.5	16.8	15.3	11.7	11.9	11.9	11.7
ENSG00000140564	FURIN	protein_coding	-0.401809836185721	7.5791390539701	140.638981011256	1.62711760716548e-12	9.04602456536309e-11	35.7	35.1	32.8	35.1	25.9	27.3	26.4	25.4
ENSG00000119681	LTBP2	protein_coding	-0.42857768606342	7.7368045441891	140.591701590733	1.63363351612775e-12	9.05247214953282e-11	11.4	11.7	10.6	11.5	8.2	8.6	8.2	8.8
ENSG00000119900	OGFRL1	protein_coding	0.495803834010891	7.44193672626049	140.545162675088	1.64007465923591e-12	9.05846464566867e-11	24.4	20.5	22.3	22.7	34.1	30.7	30.5	30.9
ENSG00000198720	ANKRD13B	protein_coding	-0.587737620101109	5.64161584436133	140.379672802354	1.66320015544992e-12	9.15626899910719e-11	17.9	20.2	18.3	18.6	11.7	13.2	13.3	12
ENSG00000185989	RASA3	protein_coding	-0.398354490785453	6.75042631947973	139.623626043595	1.77338074222502e-12	9.73113893647566e-11	26.7	25.1	24.6	24.6	18.9	18.8	19.4	19.4
ENSG00000125520	SLC2A4RG	protein_coding	-0.415546789481162	7.39207794376429	139.42144841034	1.80415099392475e-12	9.86794690884215e-11	66.6	73.4	71.9	71.2	51.2	55.9	53	53
ENSG00000214517	PPME1	protein_coding	0.437231078771602	7.07333675395219	139.204109004925	1.83786733879484e-12	1.00199341590231e-10	14.3	14.8	14.8	15.9	19.3	21.3	20.7	20.1
ENSG00000177301	KCNA2	protein_coding	-1.13242352387058	2.64066787974098	139.127753338076	1.84987215896398e-12	1.0052954777701e-10	1.3	1	1.1	1	0.5	0.5	0.4	0.5
ENSG00000162614	NEXN	protein_coding	0.993030045342983	3.71346879168081	138.968174775383	1.87523339470943e-12	1.01581152576872e-10	2.4	2.3	2.2	2.1	4.3	4.4	4.4	4.9
ENSG00000104881	PPP1R13L	protein_coding	0.508561310231965	5.49127610335732	138.173346712868	2.00721883309683e-12	1.08383404147507e-10	7.4	8	8.3	7.8	11	12.1	11.1	10.9
ENSG00000142494	SLC47A1	protein_coding	-0.602028278913035	4.67535559859105	137.906368397337	2.05375543894487e-12	1.10543059470087e-10	6.3	5.9	6.1	6	4.2	3.8	4	4
ENSG00000103024	NME3	protein_coding	-0.549307852970112	6.24027960296535	137.48964514074	2.12871759629044e-12	1.14214146333031e-10	45.3	50	53	50.4	31.5	34.8	36.2	34.1
ENSG00000160867	FGFR4	protein_coding	-0.768925455583092	4.38644149045156	137.405423360614	2.14422065068213e-12	1.14681877269553e-10	6.9	8.2	7.2	7.6	4.2	4.3	4.7	4.4
ENSG00000113758	DBN1	protein_coding	-0.313389028891955	8.81493687520748	137.355827862101	2.15340641114852e-12	1.14809847807007e-10	104.3	110.2	107.4	107.7	85.9	86.7	88.3	85
ENSG00000134780	DAGLA	protein_coding	-0.800488603621015	4.26717316574469	137.121374499313	2.19740430939223e-12	1.16553711093433e-10	4.9	5.2	4.4	4.8	2.5	3	2.8	2.8
ENSG00000178538	CA8	protein_coding	0.501506015152061	6.09577868153496	137.108187973424	2.1999073332232e-12	1.16553711093433e-10	7.8	8	9	8.7	11.9	11.8	12	11.8
ENSG00000197586	ENTPD6	protein_coding	-0.48802671676479	6.72460265199182	136.927067757911	2.23459760488469e-12	1.18021669125488e-10	14.8	15	14.9	14.3	10	11	10.9	10.2
ENSG00000100314	CABP7	protein_coding	-0.585055776720515	4.62524481368431	136.791710104926	2.26090510593975e-12	1.19039118989058e-10	13.6	15.2	14.2	14.2	9.4	9.6	10	9.3
ENSG00000074590	NUAK1	protein_coding	0.504883372511763	6.30796859950782	136.259159778271	2.36767299462033e-12	1.24145297533125e-10	9.9	9.3	8.8	9.4	14.1	13.3	12.7	12.8
ENSG00000143842	SOX13	protein_coding	-0.599294384226477	5.50141392921344	136.235317954746	2.37257742756046e-12	1.24145297533125e-10	4.2	4.6	4.4	4.2	2.9	3.1	2.9	2.7
ENSG00000131620	ANO1	protein_coding	-1.26000548089536	2.43730473538507	135.744357847988	2.47602745856943e-12	1.29158457028648e-10	1.7	2.1	1.9	1.9	0.8	0.8	0.6	0.9
ENSG00000133398	MED10	protein_coding	0.49951886387704	5.4636292238285	135.568692674213	2.51420605534332e-12	1.30746450896485e-10	22.5	21.5	21.1	22.4	31	29.6	30.6	32.2
ENSG00000161544	CYGB	protein_coding	-1.54270437280403	2.68091794530241	135.051964529922	2.63020971860636e-12	1.36359430841e-10	1.9	2	2.3	2.3	0.8	0.8	0.7	0.6
ENSG00000130702	LAMA5	protein_coding	-0.525690898728823	8.89328704880541	134.871856554557	2.67197917748334e-12	1.38101284644177e-10	43.4	41.7	35	38.4	27.5	27.8	26.9	27.9
ENSG00000162817	C1orf115	protein_coding	-1.09006042719169	3.19336062766631	134.741605755891	2.70262831383661e-12	1.39259515646806e-10	2.8	2.7	2.6	2.8	1.2	1.2	1.3	1.4
ENSG00000044090	CUL7	protein_coding	-0.410139686428956	6.91751837790558	134.416385733907	2.78081056930452e-12	1.42852521069349e-10	23.3	23	23	22.7	17.1	16.7	17.5	17.9
ENSG00000168071	CCDC88B	protein_coding	-1.10716495694729	3.18654811842038	134.180352304527	2.83906738336956e-12	1.45403266200997e-10	1.5	1.6	1.7	1.4	0.7	0.8	0.7	0.7
ENSG00000106665	CLIP2	protein_coding	-0.577210216446307	6.12464387502926	133.986556005342	2.88787622873312e-12	1.47456181697337e-10	6.8	7.8	7.4	8.1	4.8	5.6	5.1	5
ENSG00000196924	FLNA	protein_coding	0.323685385846096	10.9098843026375	133.785559395824	2.93944889840038e-12	1.49637427204412e-10	143.1	144	134.3	145.2	175.7	177	178	178.5
ENSG00000008283	CYB561	protein_coding	-0.547192859417035	5.76011985368102	133.44522252736	3.02903579521453e-12	1.53734936861624e-10	6.5	6.8	6.4	6.7	4.6	4.3	4.5	4.6
ENSG00000137814	HAUS2	protein_coding	0.486156734451106	5.76327497408618	133.102010688767	3.12234627662839e-12	1.57996330602684e-10	12.4	12	12	13.7	18.4	17.7	17.1	17.2
ENSG00000204262	COL5A2	protein_coding	0.298086526308975	9.47137361304287	132.634687235566	3.25437889556552e-12	1.64048143204802e-10	105.2	106.1	106.2	107.1	131.4	127.9	129.4	133.3
ENSG00000213859	KCTD11	protein_coding	0.665347736305198	4.53624527708654	132.610559840061	3.26135590301245e-12	1.64048143204802e-10	5.4	5.4	5.9	5.5	8.3	9.2	9.1	8.7
ENSG00000173918	C1QTNF1	protein_coding	-1.16166977029069	2.5318241738881	132.07021397282	3.42187964318828e-12	1.7161183338138e-10	2.2	2.5	2.6	2.4	1	1	1.1	1.2
ENSG00000155465	SLC7A7	protein_coding	1.91772298929295	0.949231953367112	132.002496926979	3.44258564894238e-12	1.72139467611761e-10	0.2	0.2	0.2	0.2	0.8	0.7	0.8	0.8
ENSG00000103227	LMF1	protein_coding	-0.616117002655639	4.80587950399666	130.911755963183	3.79525291406488e-12	1.87994027480349e-10	3.6	3.7	3.8	3.5	2.4	2.2	2.6	2.4
ENSG00000105655	ISYNA1	protein_coding	-0.437748909509082	7.73831106291697	130.885657704059	3.80415107971595e-12	1.87994027480349e-10	66.7	71.2	71.4	69.8	50.1	52.8	54.7	48.7
ENSG00000106080	FKBP14	protein_coding	0.498526604242879	6.03274483087542	130.937314068234	3.78656050495084e-12	1.87994027480349e-10	10.6	9.9	9.9	10.8	15.2	14.8	14.5	13.7
ENSG00000110697	PITPNM1	protein_coding	-0.409584525074258	6.64533249314197	130.935975773996	3.78701513474088e-12	1.87994027480349e-10	13.7	14.8	14.3	14.4	10.6	10.5	11	11
ENSG00000204264	PSMB8	protein_coding	0.581265576640857	5.79215138099782	130.829756269126	3.82328584014149e-12	1.88388787126039e-10	21.6	22.4	22.2	23.1	30.4	34.7	35.7	33.6
ENSG00000118495	PLAGL1	protein_coding	0.521361509437577	4.838741364278	130.204609489747	4.0444306414504e-12	1.98706169392887e-10	4.3	4.5	4.3	4.2	6	6.2	6.4	6.3
ENSG00000101255	TRIB3	protein_coding	0.498213516268685	5.3414631835478	130.140112867961	4.06801362660962e-12	1.9928550232849e-10	12	11.4	12.2	12.3	17	16.5	17.6	16.5
ENSG00000177283	FZD8	protein_coding	-0.922153459036822	3.59376082715981	130.018807893305	4.11276816668675e-12	2.00895649668129e-10	5.2	5.8	5.1	6.1	2.6	3	2.8	3.5
ENSG00000115963	RND3	protein_coding	0.715078390127966	5.68584910581013	129.832204971158	4.18264609206109e-12	2.03134774718174e-10	9.3	11.8	10.9	10.7	16.5	16.4	18.3	19.5
ENSG00000128965	CHAC1	protein_coding	0.849414622693423	3.93355940862527	129.855770955825	4.1737515454446e-12	2.03134774718174e-10	6.3	6.4	7.8	7.4	13.3	12.9	13.3	11
ENSG00000088256	GNA11	protein_coding	-0.414476080575814	7.11375502448602	129.675414310824	4.24234292313458e-12	2.054436611573e-10	21.3	21.1	20.9	21.1	15.7	14.7	16.6	16.2
ENSG00000134107	BHLHE40	protein_coding	0.495687029816169	6.43293597274464	128.896172894415	4.55287474188571e-12	2.19851817178887e-10	14.2	14.3	13.2	14.1	18.4	20.1	19.9	20.6
ENSG00000155254	MARVELD1	protein_coding	-0.37637925690934	7.38327664739363	128.811669524112	4.58798446853275e-12	2.2091602707314e-10	55.8	56.1	54.8	55.7	42.7	41.8	44.4	42.3
ENSG00000168014	C2CD3	protein_coding	0.47934441880176	6.42344752183149	128.118852107075	4.88700894464227e-12	2.3464584708352e-10	7	6.4	6.3	6.6	8.9	9.3	9	9.2
ENSG00000064989	CALCRL	protein_coding	0.674324325901951	4.23240277756017	128.074074588161	4.90704007204051e-12	2.34936295089608e-10	3.3	3.7	3.8	3.7	6.1	5.9	5.9	5.5
ENSG00000275395	FCGBP	protein_coding	-0.726126868547502	5.06890838729934	128.043296333346	4.92085962142603e-12	2.34936295089608e-10	6.1	4.9	4.4	4.8	3	3	2.9	3.2
ENSG00000115233	PSMD14	protein_coding	0.355471137096878	6.9428835362387	127.895767469626	4.98768159955794e-12	2.36110354489772e-10	15	15.1	14.9	14.7	19.5	18.6	19.6	18.6
ENSG00000136158	SPRY2	protein_coding	-0.85793269930937	5.29272638523296	127.884568918149	4.9927934082e-12	2.36110354489772e-10	10.8	9.1	8.7	8.9	4.8	5.2	5.1	5.5
ENSG00000137166	FOXP4	protein_coding	-0.439369796332107	5.89568024014375	127.865891260335	5.00133169086672e-12	2.36110354489772e-10	11.9	11.5	11	11.5	8.3	8.5	8.8	8.3
ENSG00000154118	JPH3	protein_coding	-0.668382207617899	4.3284255128084	127.923085917492	4.97523502410242e-12	2.36110354489772e-10	4.9	5.1	4.7	5.4	3.1	3.3	3.3	3.1
ENSG00000173080	RXFP4	protein_coding	-2.33492515940828	2.42968168406229	127.298541592799	5.26828373565817e-12	2.48020232357545e-10	3.3	2.4	3.1	2.8	0.7	0.4	0.5	0.5
ENSG00000072274	TFRC	protein_coding	-0.350803337356329	9.05579587377657	127.238531754292	5.29739938513471e-12	2.48698186133783e-10	104.3	98.1	99.5	105	80.5	78.5	80.5	79.4
ENSG00000141258	SGSM2	protein_coding	-0.55820641206905	6.02284575588652	127.130094235683	5.35044903150779e-12	2.4981090184179e-10	6.2	6.8	6.9	6.4	4.5	4.9	4.2	4.5
ENSG00000143924	EML4	protein_coding	-0.349322466625099	8.01809689877274	127.129660272108	5.35066247362452e-12	2.4981090184179e-10	40.8	38.9	37.8	38.6	31.8	30.4	30.3	29.9
ENSG00000072210	ALDH3A2	protein_coding	-0.385098231396756	6.66764477357744	126.754314574282	5.53873257899622e-12	2.55068445007126e-10	21.1	20.5	20.4	20.9	16.4	15.7	15.8	15.6
ENSG00000103335	PIEZO1	protein_coding	-0.375400211166428	8.3858888803783	126.760953523592	5.53534527082844e-12	2.55068445007126e-10	33.4	33.2	30.1	31.5	24	25	24.8	24.9
ENSG00000115762	PLEKHB2	protein_coding	0.379431419096131	7.41949714789509	126.870534978921	5.47975413389261e-12	2.55068445007126e-10	18.9	19.7	20	20.9	25.9	25.6	26.1	25.9
ENSG00000119946	CNNM1	protein_coding	-0.532131594204155	5.31185759381184	126.788504098246	5.52131216458281e-12	2.55068445007126e-10	7.2	7.5	7.5	7.6	5.2	4.9	5	5.5
ENSG00000167508	MVD	protein_coding	-0.428387081997659	6.7092095843454	126.754446795098	5.53866509596791e-12	2.55068445007126e-10	27.7	30.6	31.5	30.5	20.9	23.2	22.9	22.7
ENSG00000198380	GFPT1	protein_coding	0.437582650908674	7.06915954489038	126.302824870243	5.77437992386555e-12	2.65197812753401e-10	15.6	13.7	14.2	14.8	20.3	20	18.9	19.7
ENSG00000185238	PRMT3	protein_coding	0.429012860602753	6.12960576498858	125.664134731991	6.12624266169666e-12	2.80595195732616e-10	13.4	13.3	13.3	13	18.7	17.3	17.3	17.8
ENSG00000125170	DOK4	protein_coding	-0.68218777170303	4.47274656348222	125.146406251657	6.42830971592335e-12	2.93634763537353e-10	7.3	7.3	7	7.6	4.1	4.4	4.6	5.3
ENSG00000236814	RP11-446E9.1	processed_pseudogene	3.2113226406206	0.504199972324674	124.591392803955	6.76992481659453e-12	3.08405658558664e-10	0.2	0.1	0.1	0.2	1.6	1.4	1.4	1.8
ENSG00000021762	OSBPL5	protein_coding	-0.789574694301785	5.11458143068042	124.476345034196	6.84314032954458e-12	3.09478142899184e-10	2.9	3.6	3.5	3.5	1.7	2	2.2	2.1
ENSG00000113552	GNPDA1	protein_coding	0.342274153895978	7.04918109103287	124.439585351654	6.86671224112148e-12	3.09478142899184e-10	32.2	32.4	33	33.4	41.2	41.7	42	41.2
ENSG00000133636	NTS	protein_coding	0.400001017207326	7.10770994540754	124.440324807878	6.86623721376995e-12	3.09478142899184e-10	130.8	120.2	135.8	130.4	172.5	171.1	173.3	164.7
ENSG00000183508	FAM46C	protein_coding	-1.07072853147402	3.89808302833407	124.482741468832	6.83904751242319e-12	3.09478142899184e-10	2.1	2.1	2.4	2.4	1.1	0.8	1.2	1.1
ENSG00000159423	ALDH4A1	protein_coding	-0.711723534134818	4.32373713935321	124.197572699181	7.02408780728752e-12	3.15729010720655e-10	5.1	5	5.5	5.4	3.1	3.1	3.4	3.3
ENSG00000114353	GNAI2	protein_coding	-0.34949271301208	8.28629128762213	124.08530766867	7.09839839853755e-12	3.18222894784305e-10	33.3	35.1	34	32.9	26.2	25.7	27.9	26.3
ENSG00000155304	HSPA13	protein_coding	0.479165696475464	6.32870842401111	123.705418008386	7.35616291258356e-12	3.28906109485648e-10	18.5	16.9	17.7	18.9	26.6	24.4	24.3	24.9
ENSG00000006652	IFRD1	protein_coding	0.521066251994337	5.68868952497682	123.602677781903	7.42758345612813e-12	3.31223187314041e-10	5.9	6.3	6.9	6.9	9.1	9.7	9.3	9.5
ENSG00000136205	TNS3	protein_coding	-0.330627440342932	9.53597019645729	123.226749158202	7.69530719839377e-12	3.42258913052771e-10	64.3	62.8	58.7	63.7	48.2	49.7	51.2	49.3
ENSG00000029534	ANK1	protein_coding	-0.711451207961167	5.59498591258468	123.060213365172	7.81719381672499e-12	3.46678253225255e-10	2.4	2.9	2.4	2.4	1.4	1.7	1.5	1.6
ENSG00000101000	PROCR	protein_coding	0.704228197662235	5.19980883484601	123.03517715403	7.83569568262514e-12	3.46678253225255e-10	8.9	10.4	10.4	10.1	16.2	17.3	17.2	14.9
ENSG00000128011	LRFN1	protein_coding	-0.431823003462781	6.53570083655482	122.773729373861	8.03173212825057e-12	3.53500793488445e-10	36.8	38.8	37.3	38.4	28.4	29.2	29.1	25.5
ENSG00000128591	FLNC	protein_coding	0.477691385561605	6.46270899840221	122.793294411371	8.01688180640178e-12	3.53500793488445e-10	8.3	8.7	7.4	7.8	11.4	11.3	10.8	11.4
ENSG00000158106	RHPN1	protein_coding	-0.93333206369907	4.31470255522913	122.302735164045	8.39826312669602e-12	3.68672844426726e-10	4.7	4.9	5.5	4.2	2.4	2.9	2.3	2.5
ENSG00000142687	KIAA0319L	protein_coding	-0.354295439211371	7.28209904109602	121.818456696376	8.79387312231274e-12	3.85039506839916e-10	16.5	16.9	16.1	16.7	13	12.7	13.1	13.1
ENSG00000142945	KIF2C	protein_coding	0.345569076241383	7.00774783961824	121.546946955563	9.02436027102733e-12	3.9411036935564e-10	34	32.4	33.1	33.1	42.4	41.7	43.1	41.1
ENSG00000156802	ATAD2	protein_coding	0.331576610222514	7.21206334581481	121.298704407134	9.24076111400017e-12	4.02520885535353e-10	20	20.1	20.1	20.1	25.4	25.2	25.6	24.9
ENSG00000151208	DLG5	protein_coding	-0.352034423259907	7.96902681354735	121.110727711863	9.40832051018103e-12	4.08766130957762e-10	26.3	26.5	24.1	25.9	20.4	20.2	19.7	20.3
ENSG00000100522	GNPNAT1	protein_coding	0.425338328461212	6.12930729917705	120.714947006685	9.77184203490539e-12	4.23471544184451e-10	16.5	15.4	16.4	17	22.6	21.5	21.7	21.8
ENSG00000169184	MN1	protein_coding	-0.873608377769174	4.07495232906205	120.657033629629	9.8262839979654e-12	4.24741754091082e-10	5.3	4.5	3.8	4.7	2.6	2.5	2.4	2.5
ENSG00000160963	COL26A1	protein_coding	-0.38611155963078	6.30393873657448	120.488224982328	9.98683498036928e-12	4.30580352049034e-10	43.6	46.8	45.5	46.8	34.7	33.3	36.9	35
ENSG00000233461	RP11-295G20.2	antisense	1.00769930524405	3.02188680133214	120.176587795855	1.02906529174447e-11	4.42550445185069e-10	6	7.9	7.5	7	12.8	15.6	15.2	14.7
ENSG00000182606	TRAK1	protein_coding	-0.400928274665898	6.75356659290433	119.927710676116	1.05403907968993e-11	4.52139961569531e-10	14	13.5	12.7	13.2	9.9	10	10.5	10
ENSG00000178814	OPLAH	protein_coding	-0.596025440592068	5.44122428717156	119.680122395613	1.07952842476414e-11	4.6190151663136e-10	9	8.9	9	8	5.6	5.8	5.3	6.4
ENSG00000196547	MAN2A2	protein_coding	-0.427015137921716	6.63168440923333	119.625669880004	1.08522238687086e-11	4.63165241426877e-10	9	9.1	9.3	8.5	6.5	6.6	6.8	6.7
ENSG00000168807	SNTB2	protein_coding	-0.528971880304482	6.04209794075625	119.441710150532	1.10469761017233e-11	4.70289529207118e-10	11.1	9.7	10	9.7	7.3	6.7	6.8	7.1
ENSG00000142327	RNPEPL1	protein_coding	-0.405106689480345	6.96687391880823	118.959598208519	1.15753451244368e-11	4.90313052501519e-10	12.1	12.8	12.9	13.1	9.6	9.1	10.2	9.6
ENSG00000167996	FTH1	protein_coding	-0.411160377800357	9.32219028570348	118.968754278615	1.15650622642128e-11	4.90313052501519e-10	291.9	338.2	313.6	312.1	223.8	235.8	248.2	237.5
ENSG00000040275	SPDL1	protein_coding	0.39646615057678	6.59094607834771	118.847801917446	1.17016920448362e-11	4.94425743124443e-10	12.4	12.8	13	13.3	16.9	17.1	16.9	17.3
ENSG00000102393	GLA	protein_coding	0.408106410808558	6.43376076126808	118.686528181656	1.18865639850128e-11	5.00984583318458e-10	39.1	42.4	44.8	43.3	55.8	58.4	55.7	56.2
ENSG00000142694	EVA1B	protein_coding	-0.416033724312416	6.14730931514289	118.622417441833	1.19609220723793e-11	5.02864537177319e-10	63.7	65.4	64.7	62.8	46.4	46.5	51.4	47.8
ENSG00000150687	PRSS23	protein_coding	0.304797243864123	9.10863435326793	118.580255902035	1.20100939699153e-11	5.03678903686199e-10	17.9	18.8	18.1	18.8	22.7	22.7	22.9	22.8
ENSG00000087253	LPCAT2	protein_coding	-0.463557280428374	7.25979070452837	118.524613006587	1.20753203579059e-11	5.03913553997451e-10	25.9	23.1	23.9	24.4	17.8	17.8	16.7	18.2
ENSG00000184058	TBX1	protein_coding	-0.446300182319018	6.34516013891331	118.536898244079	1.20608866552608e-11	5.03913553997451e-10	24.3	24	24.2	22.3	16.8	17.9	17.7	17
ENSG00000121068	TBX2	protein_coding	-1.3073690103043	4.11659208890576	118.34771136458	1.22852219354111e-11	5.11410187020646e-10	1	1.1	1	1	0.4	0.4	0.5	0.4
ENSG00000179431	FJX1	protein_coding	-0.409934639922927	6.24431117615597	118.307275801709	1.23337468709806e-11	5.12168687632537e-10	29.8	30.2	29.5	28.9	21.2	22.9	22.4	22.7
ENSG00000099875	MKNK2	protein_coding	-0.420046012016173	7.38900940358764	118.238308683517	1.24169853553377e-11	5.14361444829809e-10	26.5	28.5	28.9	31.4	20.9	22.2	21.3	22.2
ENSG00000144118	RALB	protein_coding	-0.372310166084977	6.67338163114586	117.644967750776	1.31584543783142e-11	5.43743367843249e-10	36.7	36.3	38	37.6	28	29	29.5	28.5
ENSG00000181523	SGSH	protein_coding	-0.483466307037407	5.58914110501282	117.572360636921	1.32523932152268e-11	5.46289506659874e-10	6.6	6.6	6.7	6.6	4.9	4.7	4.7	4.6
ENSG00000078401	EDN1	protein_coding	1.20915286172041	3.4592110991331	117.5058561492	1.33390666526873e-11	5.48524490260505e-10	1.6	1.4	1.9	1.7	3.5	4.1	3.7	3.8
ENSG00000130511	SSBP4	protein_coding	-0.474569495518045	6.22123912496993	117.402601224069	1.34748406804215e-11	5.52762821213116e-10	22.9	25.5	23.5	22.4	17.1	17.3	17.1	16.5
ENSG00000082781	ITGB5	protein_coding	0.313968837000339	8.47237648117638	117.209515500156	1.37327232964722e-11	5.6197761848348e-10	34.2	34.4	33.1	34.7	42.2	43.1	43.2	41.1
ENSG00000205476	CCDC85C	protein_coding	-0.359717579171297	7.09812989598566	117.038914316988	1.39649747025098e-11	5.7010153972734e-10	10.7	10.6	9.8	10.3	8.1	7.8	8.2	8.1
ENSG00000124762	CDKN1A	protein_coding	-0.510657486070471	6.60915839133993	116.910063893312	1.41431741935631e-11	5.74600449628391e-10	22.1	23.2	21.7	21.5	14.6	14.2	16	17.3
ENSG00000128699	ORMDL1	protein_coding	0.477207991906676	5.34226037234693	116.92977960862	1.4115750445464e-11	5.74600449628391e-10	9.4	8.7	8.9	9.1	12.1	12.8	12.2	13.1
ENSG00000110057	UNC93B1	protein_coding	-0.690977386607423	5.12293803556684	116.804001384968	1.4291684854075e-11	5.79241644409403e-10	9.6	9.4	9.2	9.1	5	6.2	6.1	6
ENSG00000138092	CENPO	protein_coding	0.361772404281331	6.36230693176791	116.746635910994	1.43727039617672e-11	5.81131745592889e-10	14.5	14.8	14.6	14.5	19	19.2	19	18.1
ENSG00000227220	RP11-69I8.3	antisense	0.975086639755199	2.76205800550497	116.641010827989	1.45231707203932e-11	5.85814101062925e-10	13.8	12.2	12.5	12.4	24.6	25.6	25.1	24.2
ENSG00000172725	CORO1B	protein_coding	-0.415398337882023	7.50352464398773	116.411001128754	1.48566942106664e-11	5.95421869520035e-10	28.1	29.2	29.4	31.1	20.7	22.2	23.2	22.4
ENSG00000198113	TOR4A	protein_coding	-0.650285196187122	6.26083907636964	116.422123374522	1.4840379235244e-11	5.95421869520035e-10	5.6	5	4.8	5.4	3.5	3.3	3.2	3.3
ENSG00000244405	ETV5	protein_coding	-0.36671640384284	6.90975002586462	116.403947481303	1.48670509991986e-11	5.95421869520035e-10	27.7	26.7	27	25.8	21.2	21.2	20.5	20.1
ENSG00000148334	PTGES2	protein_coding	-0.400393629837161	6.15460742662192	116.283036990001	1.50457895144502e-11	6.00873034684588e-10	23.2	24.4	24	23.2	17.7	17.4	18.5	18.2
ENSG00000168209	DDIT4	protein_coding	-0.6090499055646	7.3572622615212	116.263915829017	1.50742658248781e-11	6.00873034684588e-10	52	63.3	68.9	68.3	42.3	41.5	42.8	39.8
ENSG00000168916	ZNF608	protein_coding	-0.447852412530911	6.74629538338185	116.087206210173	1.53401789622922e-11	6.10033799156942e-10	30	26.3	25.5	26.5	19.8	19.4	19.4	20.4
ENSG00000171793	CTPS1	protein_coding	0.322181274106243	7.6301977467778	115.80241619707	1.57793567638064e-11	6.26025607195053e-10	29.9	28.9	29	29.4	35.8	36.8	36.4	37.6
ENSG00000118515	SGK1	protein_coding	-0.36992406677144	6.40691771301448	115.62578111208	1.60584969704147e-11	6.35241741578926e-10	13.8	14.2	14.3	14.6	11	10.8	10.9	11.4
ENSG00000136279	DBNL	protein_coding	-0.365544229620133	7.40494317606515	115.608038284981	1.60868271342394e-11	6.35241741578926e-10	11.4	12.4	12.3	12.1	9.6	9.4	9.4	8.9
ENSG00000162591	MEGF6	protein_coding	-0.85386999065262	4.84077940725511	115.535148626951	1.62037735006201e-11	6.38368242270352e-10	4.3	4.8	4.5	4.5	2.2	2.4	2.5	3
ENSG00000016391	CHDH	protein_coding	-0.683473762536706	5.98486158337679	115.25032607156	1.66695535336294e-11	6.55190986678769e-10	2.7	2.7	2.6	3	1.7	1.9	1.6	1.7
ENSG00000196591	HDAC2	protein_coding	0.313527902590361	8.47365679938856	115.055909999974	1.69957083833316e-11	6.66460481175607e-10	23.1	23.2	24	23.6	28.9	29.5	28.8	29.5
ENSG00000175048	ZDHHC14	protein_coding	-0.586474411149861	4.75925805175598	115.020014843208	1.70566702147221e-11	6.67302739118096e-10	2.2	2.4	2.3	2.3	1.5	1.6	1.5	1.6
ENSG00000198816	ZNF358	protein_coding	-0.506866519120756	5.01398379065891	114.975924991936	1.71318698876991e-11	6.68696842891459e-10	16.2	16.1	16.2	16.7	11.5	11.6	11.9	10.9
ENSG00000180900	SCRIB	protein_coding	-0.325474034814707	7.71504879095197	114.489907167166	1.7984751637743e-11	7.0036932587441e-10	36.3	36.6	35.5	35.9	28	29.5	29.7	28
ENSG00000175550	DRAP1	protein_coding	0.356431960142547	8.96972191488973	114.438903684129	1.80768551977611e-11	7.02337769419217e-10	210.5	228.2	217.5	214.4	275.9	285.7	286.7	267
ENSG00000143222	UFC1	protein_coding	0.366034964784666	6.98368946387026	114.3577724094	1.8224406472569e-11	7.06446545396532e-10	50.9	51.5	54.1	54.3	67.2	67.4	70.1	67.4
ENSG00000174403	C20orf166-AS1	antisense	-1.33285423871308	3.5577521583622	114.184577327999	1.85437236789832e-11	7.17179574138432e-10	2.1	2.2	2.3	2.1	0.9	1	0.9	0.7
ENSG00000133243	BTBD2	protein_coding	-0.438301428212157	7.36311177112418	114.138184033367	1.86302717581905e-11	7.17244243701998e-10	25.3	28	26.5	28.8	19.5	19.5	21.9	19.4
ENSG00000136717	BIN1	protein_coding	-0.475858614120013	6.09311952575767	114.14050675286	1.86259283876623e-11	7.17244243701998e-10	9.9	10.5	9.7	9.7	7	7.3	7.6	6.7
ENSG00000165527	ARF6	protein_coding	-0.357712605208377	7.41994393249616	114.072829922031	1.87529262656804e-11	7.20325470036964e-10	46.9	47.9	46.4	46.8	36.9	36.5	36.7	36.7
ENSG00000011347	SYT7	protein_coding	-0.967676607872609	2.95527845438412	113.997595243088	1.88951956474708e-11	7.24144448158513e-10	1.9	2	2	2	1.1	0.9	1	1
ENSG00000151012	SLC7A11	protein_coding	0.581793812249777	5.47561312030327	113.97062439466	1.89464787390899e-11	7.24467052419363e-10	5.5	5.1	4.6	4.9	8.1	7.6	6.7	7.5
ENSG00000169738	DCXR	protein_coding	-0.529798996994355	5.64308520304879	112.878277936581	2.1154026886729e-11	8.07052389193244e-10	26.2	28.2	25.7	28.2	17.2	18.5	20.3	19.5
ENSG00000133895	MEN1	protein_coding	-0.388172584629597	6.5609861393067	112.596853430564	2.1766324554683e-11	8.28542007429497e-10	23.6	26.1	23.8	24.4	18.1	19.3	19.1	18.5
ENSG00000060138	YBX3	protein_coding	-0.344895063940815	7.53247495883972	112.34952163269	2.23201228124955e-11	8.47713248660645e-10	29.4	29.9	29.9	30	23.5	24.3	24.3	21.9
ENSG00000188483	IER5L	protein_coding	-0.690662743838884	5.23430889603682	112.042241903883	2.30292491954259e-11	8.72684620295726e-10	10.1	11.1	11.5	11.6	6	7	7.3	7.6
ENSG00000160767	FAM189B	protein_coding	-0.322821213933391	7.31189011103494	111.958321951835	2.32270819612193e-11	8.7821233160306e-10	40.8	41.3	40.3	41.5	32.3	32.6	33.8	32.3
ENSG00000143126	CELSR2	protein_coding	-0.873281410031142	3.66098378362351	111.755501621789	2.37127621407996e-11	8.94574537816191e-10	1.7	1.4	1.3	1.5	0.8	0.8	0.8	0.8
ENSG00000132394	EEFSEC	protein_coding	-0.732800833903296	4.62667863079933	111.710023872385	2.38231499727198e-11	8.96737322247077e-10	9.6	10.7	11.6	9.2	5.9	6.6	6.4	5.9
ENSG00000023909	GCLM	protein_coding	0.433823066546	6.15432640650092	111.636437282275	2.40029331559124e-11	9.01496829484611e-10	11.7	11.5	11.2	11.2	15.8	15.8	15.2	14.7
ENSG00000173193	PARP14	protein_coding	0.396001208081819	6.47197653468415	111.569114213709	2.41686863031322e-11	9.05709461661278e-10	5.9	5.8	5.8	6.2	7.8	8	7.6	7.9
ENSG00000161013	MGAT4B	protein_coding	-0.323986811761704	8.58590041992464	111.418951462931	2.45428266827771e-11	9.17695384437203e-10	71.6	77.4	71	75.1	59.1	58.8	59.8	58.2
ENSG00000084710	EFR3B	protein_coding	-0.46716158937396	5.60614842078211	111.347434083203	2.4723192460694e-11	9.22398842777459e-10	6.2	6.5	6.1	6	4.4	4.4	4.6	4.5
ENSG00000131069	ACSS2	protein_coding	-0.709114273980869	4.80001712543119	110.62762207636	2.66196496030002e-11	9.909662950227e-10	4.3	5	4.8	4.7	2.8	2.5	3.1	3.1
ENSG00000070669	ASNS	protein_coding	0.38000275352798	6.50841744188974	110.542728952163	2.68533791437941e-11	9.93104947285041e-10	20.4	20	21.2	20.7	26.7	27.1	27.4	26
ENSG00000140688	C16orf58	protein_coding	-0.397301671297764	6.1224412459891	110.552709268443	2.682578751387e-11	9.93104947285041e-10	18	18.8	19.1	19.1	13.6	14.4	14.4	14.8
ENSG00000162426	SLC45A1	protein_coding	-0.680395434276389	4.89515120209836	110.552973203234	2.68250582505607e-11	9.93104947285041e-10	8.7	9.7	8.4	9.7	5.9	5.9	5.5	5.7
ENSG00000147100	SLC16A2	protein_coding	-0.465003576853645	5.87267992161968	110.444854115915	2.71255800382716e-11	1.00098128433805e-09	13.4	13.1	11.6	13	9.3	9	9.2	9.4
ENSG00000160211	G6PD	protein_coding	-0.335757203497719	9.46229752947982	110.416657451572	2.72045450994719e-11	1.00170809744264e-09	116.4	124.6	118.2	126.5	91.8	95.8	101.3	96.3
ENSG00000143183	TMCO1	protein_coding	0.387585517951945	6.56929494018201	110.382609047778	2.73002261758103e-11	1.00304591868993e-09	16	15	16	15.2	20.9	20.4	20.7	19.2
ENSG00000131941	RHPN2	protein_coding	0.421058947311382	6.86093573656139	110.333416197557	2.74391022200214e-11	1.00596153279952e-09	11	10.2	10	10.6	14	13.7	13.5	14.6
ENSG00000139579	NABP2	protein_coding	0.345422143558855	6.83690805962321	110.208406004861	2.7795432286371e-11	1.01681948283973e-09	47.5	49	45.9	48	60	59.5	61.6	61.1
ENSG00000187122	SLIT1	protein_coding	-1.48188717060136	1.95104135684236	109.956019157885	2.85300253031318e-11	1.0414383534519e-09	0.8	0.8	0.9	1	0.3	0.4	0.3	0.3
ENSG00000107562	CXCL12	protein_coding	-0.862139087819164	3.21970522840471	109.909029490834	2.8669073424757e-11	1.04408998229166e-09	2.6	3	3.1	3.1	1.6	1.7	1.6	1.6
ENSG00000157064	NMNAT2	protein_coding	-0.921404216999948	2.9190503054125	109.889788231891	2.87262198547792e-11	1.04408998229166e-09	2.2	2.1	2.2	2.2	1.2	1.1	1.1	1.2
ENSG00000127561	SYNGR3	protein_coding	-0.897324780676003	3.48768253716316	109.705734916244	2.9279060819967e-11	1.05979666103851e-09	3.5	3.7	3.9	3.9	1.9	2.2	2.2	1.7
ENSG00000163346	PBXIP1	protein_coding	-0.446738347270241	6.3016244249862	109.70418229335	2.92837725995493e-11	1.05979666103851e-09	18.9	20.1	20.4	20.6	15	14.1	15.7	14
ENSG00000164251	F2RL1	protein_coding	0.714180785666554	6.99607846466253	109.554250062708	2.97426220229607e-11	1.07410268121807e-09	4.9	4.5	4.5	5	8.2	7.9	7.6	7.3
ENSG00000176108	CHMP6	protein_coding	-0.523010388078257	5.28348705247431	109.482048331312	2.99663271331807e-11	1.07987397628547e-09	18.7	17.5	16.9	17.5	11.9	12.1	12.5	12.6
ENSG00000214357	NEURL1B	protein_coding	-0.705088743275401	4.37905492234909	109.123085111417	3.11055761261469e-11	1.11854328108087e-09	3.9	3.8	3.2	3.9	2.2	2.3	2.4	2.3
ENSG00000111186	WNT5B	protein_coding	-0.477867844811298	5.61279064975038	108.833528045067	3.20583336573946e-11	1.15035646951938e-09	13.3	14.4	13.9	14.9	9.9	10.8	10.2	10
ENSG00000153879	CEBPG	protein_coding	0.363198949753026	6.70871427751243	108.704416010775	3.24931921280988e-11	1.16349033931567e-09	23.1	21.9	23.1	22	28.6	28.9	28.8	29.4
ENSG00000160179	ABCG1	protein_coding	-1.40889755499025	1.40528057507328	108.654942575316	3.26614919942926e-11	1.16704413571996e-09	0.9	0.9	0.8	0.9	0.4	0.3	0.3	0.3
ENSG00000182809	CRIP2	protein_coding	-0.35460684856495	7.8776604051285	108.492459624472	3.32208279649853e-11	1.18203202828677e-09	44.2	48.3	45	47	36.8	35.4	37.3	34.8
ENSG00000196218	RYR1	protein_coding	-0.375402208662718	6.49426353880915	108.495066498906	3.32117734743127e-11	1.18203202828677e-09	7.6	7.8	7.5	7.9	5.8	5.7	6.1	6.1
ENSG00000129757	CDKN1C	protein_coding	-0.927670828944133	3.73467622158331	108.091395033782	3.46458367312726e-11	1.23014556007403e-09	7.4	8.4	6.7	8.2	4	4.2	4.4	3.7
ENSG00000102172	SMS	protein_coding	0.408437801062647	6.24648373773777	107.878214630119	3.54297964465776e-11	1.25534379401176e-09	20	19.6	20.6	19.7	27	27.2	26.3	25.4
ENSG00000148677	ANKRD1	protein_coding	2.16240184405475	0.752019201713427	107.855231307023	3.55154437141997e-11	1.25574584563533e-09	0.4	0.5	0.4	0.3	2.1	1.9	1.5	1.8
ENSG00000196950	SLC39A10	protein_coding	0.334360675911574	7.09710482024821	107.567207625296	3.66077614220393e-11	1.29166550270122e-09	20.7	20	20.5	21.2	26.7	25.6	25.6	25.9
ENSG00000166479	TMX3	protein_coding	0.354353247488551	6.62401741186838	107.422347486504	3.7170682266945e-11	1.30879521040341e-09	11.1	11.1	11.1	11.2	14.4	14.2	13.5	14.7
ENSG00000107372	ZFAND5	protein_coding	-0.371252946709765	7.27026305155757	107.316964957017	3.75860147799929e-11	1.32066784988911e-09	24.2	22.5	23.1	22.6	17.7	18.2	17.1	18.4
ENSG00000070404	FSTL3	protein_coding	0.720876005379501	4.78820440126037	107.043992154573	3.86851305017475e-11	1.35646761537352e-09	5.6	6.3	6.3	6.6	8.8	11.6	10.9	10.4
ENSG00000055732	MCOLN3	protein_coding	0.794108792243411	3.94919586552261	106.891835274584	3.93126787174604e-11	1.37561818427287e-09	2.9	2.7	3	2.3	4.6	5.3	4.2	4.6
ENSG00000077942	FBLN1	protein_coding	-0.316563359330156	7.7778434744519	106.30672595763	4.18293333234168e-11	1.45764445876096e-09	36.1	37.1	38.1	39.5	29.8	31.3	30.4	29.8
ENSG00000133519	ZDHHC8P1	transcribed_unprocessed_pseudogene	-1.72760441417407	2.36885242087245	106.323963364967	4.17527756266645e-11	1.45764445876096e-09	1.3	1.1	1.1	1.1	0.3	0.5	0.4	0.2
ENSG00000159692	CTBP1	protein_coding	-0.350217834241957	7.36051824325742	106.247035255345	4.20956052253097e-11	1.46390498747523e-09	18.9	20	18.8	19.8	14.8	15.3	15.4	15.4
ENSG00000203760	CENPW	protein_coding	0.601103203725806	4.70558887563948	105.99946421401	4.32195137908839e-11	1.49990349605694e-09	26.6	25.8	26.6	26.1	40.9	37.4	42.4	37.8
ENSG00000263001	GTF2I	protein_coding	-0.329335582696985	7.08263090990389	105.977907352105	4.33188857157099e-11	1.50027149074019e-09	15.4	16	15.9	15.6	12.7	12.7	12.1	12.6
ENSG00000164934	DCAF13	protein_coding	0.337479538162019	7.15377290008234	105.865438910407	4.38413206531046e-11	1.51526004163215e-09	14.5	14.2	15.6	14.2	18.5	18.5	18.7	18.2
ENSG00000110400	NECTIN1	protein_coding	-0.459382766736529	5.19505298125342	105.685458923013	4.46914433202909e-11	1.5414899664413e-09	6.7	6.9	6.4	6.7	4.8	4.6	5	4.9
ENSG00000108175	ZMIZ1	protein_coding	-0.48402188137596	6.44894636860845	105.636609046547	4.49252152706862e-11	1.54325419367859e-09	6.6	6.7	5.8	5.7	4.4	4.3	4.5	4.5
ENSG00000142949	PTPRF	protein_coding	-0.324372307795938	7.46522235799376	105.641924313741	4.48997156080552e-11	1.54325419367859e-09	14	14.2	13.8	14.8	11.2	11.4	11.4	11.5
ENSG00000127585	FBXL16	protein_coding	-0.467013092592704	5.56963307893353	105.610288918602	4.50517131194387e-11	1.54446045320818e-09	11.8	12.2	11.2	11.4	8.3	8.5	8.5	8.5
ENSG00000172830	SSH3	protein_coding	-0.432995450185358	6.02611559753147	105.581593513815	4.51900614832246e-11	1.54606726544125e-09	15	15.4	15.1	14.4	11.3	11	10.4	11.7
ENSG00000126005	MMP24-AS1	protein_coding	-0.408015936942664	6.06863575704886	105.523109429156	4.54734393982133e-11	1.55261939246304e-09	12.6	13	12.8	13.4	9.6	10	9.6	10.1
ENSG00000088881	EBF4	protein_coding	-0.887155709211161	3.11423777625228	105.271550648248	4.67142107036365e-11	1.59156614894966e-09	3.8	4.1	3.5	3.7	1.9	1.8	2.2	2.2
ENSG00000153815	CMIP	protein_coding	0.431288985687551	6.52463983786345	105.253931912394	4.68024599744381e-11	1.59156614894966e-09	4.5	4.6	4.2	4.6	6.1	5.9	6.1	6.1
ENSG00000005102	MEOX1	protein_coding	-0.678201541098428	4.03534011931605	105.143372480321	4.73603236333702e-11	1.60730287093894e-09	10.6	11.8	13.1	12.3	7.2	7.4	7.3	8.3
ENSG00000218891	ZNF579	protein_coding	-0.429472418788835	5.72110146480161	105.056360334698	4.78043772719752e-11	1.61912180415562e-09	14.6	14.6	14.6	15.2	10.6	11.2	11.5	10.5
ENSG00000154930	ACSS1	protein_coding	-0.720690345563162	4.60092409145263	104.976899288372	4.82137903528845e-11	1.6297225415082e-09	2.8	3	3.1	2.9	1.6	1.6	1.9	2
ENSG00000136021	SCYL2	protein_coding	0.361689717443295	6.70331585109588	104.637257301177	5.0006548096693e-11	1.68694744387666e-09	13.5	12.1	12.5	12.3	16	16.6	16.1	15.9
ENSG00000162772	ATF3	protein_coding	1.03206833702198	3.10619768020068	104.569443879318	5.03729668344052e-11	1.69592333161013e-09	1.9	1.8	1.7	2.1	4.1	4.4	3.6	3.3
ENSG00000182010	RTKN2	protein_coding	0.553509820800282	5.33259648497852	104.533093188378	5.0570564324801e-11	1.69919106889356e-09	3.9	3.3	3.4	3.4	5.5	4.8	4.7	5.2
ENSG00000047249	ATP6V1H	protein_coding	0.41745259937212	5.76043406408334	104.318681466219	5.17530895713064e-11	1.72861455898152e-09	9.9	9.6	10.2	10.7	13.8	13.1	13.6	13.4
ENSG00000173517	PEAK1	protein_coding	-0.399375666638674	6.97933481353142	104.333527877604	5.16702619699362e-11	1.72861455898152e-09	8.5	7.7	7.3	7.7	6.1	5.7	5.9	6
ENSG00000249992	TMEM158	protein_coding	0.936735382010181	3.48329269525341	104.353253676602	5.1560431919636e-11	1.72861455898152e-09	3.5	3.4	2.9	2.9	5.7	6.1	6.3	6.2
ENSG00000001036	FUCA2	protein_coding	0.382141622355086	6.34047350532507	104.129177056066	5.28229065686823e-11	1.76086773948185e-09	25.7	27.8	26.8	27.2	34.3	34.4	36.3	35.6
ENSG00000141002	TCF25	protein_coding	-0.3654760618309	6.40261782007563	104.0513762176	5.32689526864073e-11	1.77224127825388e-09	13.1	13.9	13.6	13.1	10.6	10.2	10.2	10.6
ENSG00000221963	APOL6	protein_coding	0.609763535065374	4.90799189548918	103.830071636705	5.45599244812872e-11	1.81162531170576e-09	1.8	1.6	1.7	1.6	2.6	2.4	2.5	2.6
ENSG00000112414	ADGRG6	protein_coding	0.299639286800185	8.06308670307948	102.763881981673	6.12666781912476e-11	2.03032966296132e-09	27.2	26.3	27.3	28.4	32.7	34.3	33.3	34.1
ENSG00000177628	GBA	protein_coding	0.410958477650406	5.84317304468024	102.557750808531	6.26623334489592e-11	2.07251682508974e-09	14.5	15.9	16	16.7	21.7	20.8	21.5	20.4
ENSG00000151690	MFSD6	protein_coding	-0.639828795917938	4.1968269976259	102.437945277251	6.34891118706077e-11	2.09576070258817e-09	3.4	3.3	3.4	3.2	2.2	2.3	2	2.1
ENSG00000100075	SLC25A1	protein_coding	-0.378399341722361	7.49528037767376	102.32195695388	6.43006830413153e-11	2.11841295142548e-09	102.7	106.5	107.1	109.2	76.9	83.2	86.9	81
ENSG00000166582	CENPV	protein_coding	0.457856653956377	5.26950677738204	102.254013356485	6.47812378212563e-11	2.13009280236781e-09	10.4	10.8	10.3	10.8	14.4	15.5	14.4	14.2
ENSG00000064300	NGFR	protein_coding	-1.31522800309225	1.83852063806197	101.99572492847	6.66434643452023e-11	2.18283176530671e-09	1.7	1.9	1.6	1.5	0.7	0.6	0.8	0.5
ENSG00000141682	PMAIP1	protein_coding	0.633933040603081	3.73796617265846	101.998110230898	6.6626006751754e-11	2.18283176530671e-09	6	5.9	6.1	5.9	9.5	9.4	9.1	9.2
ENSG00000131653	TRAF7	protein_coding	-0.330247841420995	7.82732655244458	101.92420187771	6.716921013663e-11	2.19579655806418e-09	48	51	50.3	49.6	37.7	39.9	42	38.9
ENSG00000086062	B4GALT1	protein_coding	0.36680701657795	6.74482632276336	101.802338060249	6.80752524270486e-11	2.22111938469025e-09	17.4	17	16.6	18.3	22.6	22.7	22.6	21.5
ENSG00000066230	SLC9A3	protein_coding	-1.4614963971065	1.60838171484495	101.769140579567	6.83243330043109e-11	2.22495096744867e-09	3	2.1	2.3	2.1	0.9	0.6	0.9	0.9
ENSG00000167889	MGAT5B	protein_coding	-0.543627001913947	5.13099417318051	101.677971188908	6.90134093629439e-11	2.24119348049008e-09	5.4	5.2	5.1	5.5	3.7	3.5	3.5	3.8
ENSG00000185924	RTN4RL1	protein_coding	-1.22315112916176	1.86358296491817	101.668117960612	6.90883263318935e-11	2.24119348049008e-09	1.8	1.7	1.9	1.8	0.8	0.7	0.8	0.7
ENSG00000100504	PYGL	protein_coding	0.38832874737358	6.59699207621705	101.520399104053	7.0221974581007e-11	2.2736045831295e-09	17.3	17.9	18.7	18.5	23.2	23.9	23.9	24
ENSG00000169604	ANTXR1	protein_coding	0.392700566357752	7.16920200260352	101.259967577026	7.22694148793352e-11	2.33170997907508e-09	8.6	8.4	7.9	8	10.6	10.9	10.6	11.2
ENSG00000224940	PRRT4	protein_coding	-1.50187461546162	1.32346919884593	101.257072802335	7.229252878737e-11	2.33170997907508e-09	1.2	1.4	1.4	1.3	0.5	0.3	0.4	0.5
ENSG00000151640	DPYSL4	protein_coding	-0.643740349643675	4.53210039010503	100.933768813906	7.49244968148628e-11	2.41199794412952e-09	10.6	10.4	10.4	11.6	6.4	6.3	7.6	7.3
ENSG00000102870	ZNF629	protein_coding	-0.45619181437431	5.93946563158833	100.506764789091	7.85589986933789e-11	2.52419322607756e-09	11.2	10.7	10.3	10.3	8.5	7.5	7.4	7.3
ENSG00000010818	HIVEP2	protein_coding	0.719299609572054	4.92195218916159	100.352225815744	7.99205153863042e-11	2.56306761014028e-09	2.8	2.3	2.1	2.3	4.4	3.9	3.5	3.7
ENSG00000149091	DGKZ	protein_coding	-0.436842563424036	6.55200257273821	100.318017893835	8.02252951579844e-11	2.5635727174059e-09	7.6	7.7	7.7	7	5.5	5.5	5.8	5.3
ENSG00000178105	DDX10	protein_coding	0.403279717212841	5.98613474846979	100.31641253169	8.02396288685712e-11	2.5635727174059e-09	7.1	7.4	7.2	7.4	9.6	10	9.4	9.4
ENSG00000115694	STK25	protein_coding	-0.318515654224112	7.69605185827088	100.062020456632	8.25460221925556e-11	2.63228362467242e-09	28.8	29.8	30	29.4	23.3	23.2	25	23.1
ENSG00000149328	GLB1L2	protein_coding	-0.436902728168456	5.60670295041461	99.9661475529636	8.34335618897648e-11	2.65557557344428e-09	8.3	8.6	7.9	8	5.9	6	6.3	6
ENSG00000062716	VMP1	protein_coding	0.356582502568336	7.3603989734984	99.94780039354	8.36045717290544e-11	2.65601666690366e-09	17.6	17	19.4	17.9	22.7	23	23.4	22.9
ENSG00000171988	JMJD1C	protein_coding	0.408021747262678	7.07327372314949	99.779881155795	8.51872582152206e-11	2.70121923282447e-09	13.5	12.2	12	12.4	17.8	16	15.6	16.8
ENSG00000166925	TSC22D4	protein_coding	-0.456521499942788	6.25951075530497	99.6110266195637	8.68111503351038e-11	2.74242103142727e-09	20.7	23.4	23	22	15.3	16.3	17.4	16.3
ENSG00000182054	IDH2	protein_coding	-0.336099004778063	7.20468646004595	99.6247135763345	8.66782950264021e-11	2.74242103142727e-09	46.5	47	47.9	47.8	36.2	37.3	39.1	37.5
ENSG00000124145	SDC4	protein_coding	-0.382782339206094	7.14259799218318	99.5848239371267	8.70661007420947e-11	2.74534359821295e-09	31.8	31.1	33.3	30.4	24.6	24.8	24.3	23.2
ENSG00000006210	CX3CL1	protein_coding	-0.612541327167931	6.96113969499682	99.5046156977616	8.78515168511173e-11	2.76495062625835e-09	3.2	3.7	3.3	3.8	2.2	2.2	2.5	2.3
ENSG00000119669	IRF2BPL	protein_coding	-0.332407735785755	8.06326957269353	99.3568742353136	8.93181572832345e-11	2.80588508595529e-09	80	76.8	74.8	76.9	58.8	60.4	64.4	61.4
ENSG00000114631	PODXL2	protein_coding	-0.58631188287737	4.56930110750191	99.2842596574641	9.00485963393827e-11	2.82358316647849e-09	11.7	12.5	12.1	13.4	8.5	7.8	8.8	8
ENSG00000196358	NTNG2	protein_coding	-1.46300189670754	2.87050722910181	98.6542020083092	9.66615957900933e-11	3.02532894527475e-09	0.7	0.8	0.6	0.7	0.2	0.3	0.3	0.2
ENSG00000161395	PGAP3	protein_coding	-0.575136313936059	4.52821334968337	98.6257821691322	9.69718873667343e-11	3.02943044063803e-09	6.9	7.1	7.5	6.9	4.8	4.7	5.1	4.4
ENSG00000187024	PTRH1	protein_coding	-0.851561450859191	3.6797311385932	98.6028144486516	9.72234311410655e-11	3.03168488877334e-09	4.6	4.9	5	5.1	2.5	3.2	2.8	2.5
ENSG00000162409	PRKAA2	protein_coding	0.504806469822442	5.09642195854985	98.4931544021504	9.84341021221123e-11	3.06378408833484e-09	3.4	2.9	2.8	3.2	4.4	4.4	4.2	4.2
ENSG00000072778	ACADVL	protein_coding	-0.438437256041859	7.3335641397963	98.4166881993801	9.92878519672317e-11	3.08467644503342e-09	19.2	20.2	21	18.3	14	15	14.4	14.8
ENSG00000149782	PLCB3	protein_coding	-0.416418594482807	6.6528050108269	98.2171590114351	1.01553162372297e-10	3.14926605000768e-09	18.5	20.1	20.4	19.7	13.4	14.9	15.2	15.6
ENSG00000105662	CRTC1	protein_coding	-0.488039288307312	5.12097119448998	98.010935359617	1.03952738127701e-10	3.21777514120197e-09	6.2	6.6	6.1	6	4.2	4.4	4.6	4.5
ENSG00000050165	DKK3	protein_coding	-0.361738821764385	7.39828381249149	97.8808728391045	1.05497282999778e-10	3.25961531988893e-09	16.5	17.9	17.6	18.5	13.5	13.5	13.9	14.2
ENSG00000180902	D2HGDH	protein_coding	-0.464286283132467	5.50968978785552	97.8514503185946	1.05850083797518e-10	3.26454793113476e-09	8	9	8.4	8.4	6	6.1	6.3	6.3
ENSG00000072786	STK10	protein_coding	-0.382830533744544	6.18309318327763	97.3010199141362	1.12688458253364e-10	3.46912137147561e-09	7.6	8.1	7.7	7.5	5.9	5.8	6.1	5.9
ENSG00000103540	CCP110	protein_coding	0.39003784475312	6.71324655277309	97.2583706949554	1.13237715847721e-10	3.47969206462241e-09	9.6	9	8.9	9	11.8	12	11.4	12.5
ENSG00000101844	ATG4A	protein_coding	0.609156491378741	4.56648970960624	97.2268983329218	1.13644870076824e-10	3.48586560647624e-09	6.7	6.7	7.3	7.7	11	10.8	11.9	9.9
ENSG00000147394	ZNF185	protein_coding	0.424992303100732	5.39217631045145	97.2042595751351	1.13938714092997e-10	3.48854747624228e-09	7.5	8	7.5	7.2	10.3	9.8	10.3	10.1
ENSG00000180891	CUEDC1	protein_coding	-0.363857697583421	6.59117843116505	97.1354647124542	1.14836652611e-10	3.50968221659768e-09	16.3	17.8	17.4	17.1	13.3	13.6	13.1	13.4
ENSG00000005513	SOX8	protein_coding	-1.12317922520921	2.8610780041599	97.1159833428527	1.15092305703227e-10	3.51114631532534e-09	2.1	2.4	2.4	2.4	1.1	1.1	1.1	1.1
ENSG00000182199	SHMT2	protein_coding	0.362703529580448	6.7279957672959	96.998526938407	1.16646649706872e-10	3.55215320125377e-09	18.3	20.3	20.3	19.2	24.5	25.7	25.8	24.6
ENSG00000066248	NGEF	protein_coding	-0.555948865081494	5.31884570079008	96.8672806704228	1.18410108601455e-10	3.5993691465345e-09	5.4	5.9	5.2	5.7	3.7	3.7	3.7	3.9
ENSG00000144579	CTDSP1	protein_coding	-0.335406873554717	6.90984984396949	96.82144270363	1.19032706644335e-10	3.61179851884362e-09	24.4	25.1	25.7	25.2	19.1	19.5	20.7	20.4
ENSG00000187244	BCAM	protein_coding	-0.6234987932322	6.28614596267181	96.7091593677853	1.20572660859912e-10	3.65196871181609e-09	3.4	4	3.7	4	2.3	2.5	2.7	2.4
ENSG00000183186	C2CD4C	protein_coding	-0.59195595038051	4.65357296525311	96.6092783949448	1.2196045063454e-10	3.68739459065182e-09	6.3	6.1	6.3	6.7	4.2	4.3	4.2	4.1
ENSG00000180773	SLC36A4	protein_coding	0.400751818406086	5.90201684996387	96.3544998922041	1.25578494721664e-10	3.79000382016223e-09	6.2	5.9	5.9	6.1	8.5	8.1	7.3	7.9
ENSG00000140848	CPNE2	protein_coding	-0.42130684677184	5.99477432827917	96.2904728152399	1.26505681122268e-10	3.81118095659082e-09	7.4	7.4	7.5	7.3	5.3	5.2	6	5.5
ENSG00000108010	GLRX3	protein_coding	0.329191422970879	6.92672921361009	96.2099038039176	1.27682841143918e-10	3.83980017468568e-09	20.3	21.4	21.2	20.6	26.1	26.3	26.7	26
ENSG00000155097	ATP6V1C1	protein_coding	0.320372871129896	6.80027258294883	96.1613486355753	1.28397919529107e-10	3.85444624859935e-09	17.9	17.9	18.2	18.1	22.6	22.5	22.2	22.8
ENSG00000141542	RAB40B	protein_coding	-0.967274469513927	3.19954634366694	95.9773578085676	1.31146730640903e-10	3.92998385560622e-09	1.7	1.8	2.1	1.8	0.8	1.1	0.9	1
ENSG00000138381	ASNSD1	protein_coding	0.370575628134322	6.07939490958294	95.7494835869072	1.3463879598993e-10	4.02748724075365e-09	27	27.2	27.8	27.6	35.8	37.2	34.8	34.2
ENSG00000111231	GPN3	protein_coding	0.485154012406968	5.50122481245061	95.7047387945904	1.3533610956524e-10	4.04119361795429e-09	14.2	14.4	16	15.7	20.3	20.8	22.8	20.8
ENSG00000204217	BMPR2	protein_coding	0.50132520594882	7.45065330399182	95.6825472719224	1.35683381050086e-10	4.04441767747356e-09	15.2	12.7	11.7	12.8	19.7	17.6	17.4	18.8
ENSG00000080986	NDC80	protein_coding	0.402168464696218	5.89423847114441	95.4788582145297	1.38915810163083e-10	4.13347906261666e-09	15	14.8	15.3	15.7	19.1	21.4	19.7	20.5
ENSG00000101331	CCM2L	protein_coding	-0.772198597553596	3.84009609862018	95.4071309506743	1.40073627725776e-10	4.15812374399535e-09	5.7	6.3	6.8	6.5	3.3	4.1	4.1	3.6
ENSG00000111843	TMEM14C	protein_coding	0.359421075889828	6.640786335459	95.3971157809879	1.40236112305624e-10	4.15812374399535e-09	64.1	66.2	68.1	66.4	83.7	83.4	89.3	83.3
ENSG00000103196	CRISPLD2	protein_coding	-0.656363345287506	3.83852694615359	95.3178678844504	1.41528956174734e-10	4.18910838583044e-09	2.7	2.8	2.8	3	1.7	2	1.7	1.7
ENSG00000204219	TCEA3	protein_coding	-0.671444974943404	4.18658450976671	95.2587585581877	1.42501567609586e-10	4.21052271707975e-09	5	5.4	5.7	5.7	3.2	3.5	3.6	3.5
ENSG00000126067	PSMB2	protein_coding	0.287733836601846	7.66822847802702	95.0916873379802	1.45289534939487e-10	4.27794151570082e-09	39.3	40.1	40.4	38.7	49.7	47.3	48.6	47.8
ENSG00000197077	KIAA1671	protein_coding	-0.427258724483964	6.86075073611306	95.0995671825223	1.45156737748318e-10	4.27794151570082e-09	9.5	8.9	8.3	9.1	6.3	6.7	6.6	7.1
ENSG00000142875	PRKACB	protein_coding	0.35812409993133	7.60144934987193	94.8001281357545	1.50295721131668e-10	4.41764866581967e-09	33.8	29.9	31.2	32.7	41.7	41.5	39.4	40.9
ENSG00000187678	SPRY4	protein_coding	-0.403576855316837	7.01232153132885	94.7758412699623	1.50720990270442e-10	4.42245738986239e-09	16.3	18.4	17.4	18.3	13.9	13.7	13.3	12.5
ENSG00000112208	BAG2	protein_coding	0.374872097716122	6.18219566518035	94.7531575408981	1.51119351798778e-10	4.4264612907299e-09	9.8	9.2	10	10.1	12.3	13	12.8	12.7
ENSG00000185551	NR2F2	protein_coding	-0.33350299650691	6.59421852935297	94.3307442311428	1.58747272606479e-10	4.6418471528064e-09	15.9	16.5	15.1	15.8	12.6	12.7	12.2	12.8
ENSG00000162430	SELENON	protein_coding	-0.326255270642065	7.23926170071842	94.1788122575432	1.61590788924857e-10	4.71683233785666e-09	39	37.9	35	36.7	29.3	30	30.2	28.9
ENSG00000111912	NCOA7	protein_coding	0.388452071636616	6.16844511439763	94.0545655782525	1.63956687869916e-10	4.77764134774044e-09	9.1	8.5	9.1	9.1	12.1	11.6	11.4	11.6
ENSG00000140332	TLE3	protein_coding	-0.40233973498205	6.68675849352291	94.0263362716325	1.64499382459637e-10	4.78520492762533e-09	6.5	6.8	6.3	6.4	5	5.1	5.1	4.5
ENSG00000130066	SAT1	protein_coding	-0.393732818312881	7.23725485984832	93.9410127909733	1.66151408409693e-10	4.82495696483198e-09	29.8	30	33.3	30.7	23.8	23.4	22.9	24.1
ENSG00000003249	DBNDD1	protein_coding	-0.357567664618853	6.4134269010057	93.6417286527209	1.72088002632493e-10	4.98878101628091e-09	20.5	21.1	20	19.9	15.2	16.2	16.8	15.4
ENSG00000214944	ARHGEF28	protein_coding	0.465022195953651	5.76653596987786	93.2975298218736	1.79197583077076e-10	5.18599032805763e-09	3	2.7	2.5	2.7	3.8	3.7	3.6	3.7
ENSG00000100994	PYGB	protein_coding	-0.263645922346064	9.32470547888736	93.2066038470516	1.81127762515088e-10	5.23288942609829e-09	58.1	59.7	58.4	58.3	49.3	48.9	48.8	48.2
ENSG00000065485	PDIA5	protein_coding	-0.455940266515239	5.82121494555485	93.1077821518358	1.83250823179099e-10	5.28478083085127e-09	11	11.3	10	10.2	7.9	7.3	7.7	8
ENSG00000228594	FNDC10	protein_coding	-0.535745732396624	5.01605309621126	93.093988369949	1.83549278013709e-10	5.28478083085127e-09	19.3	19	17.8	19.1	12.4	13.9	13.5	12.1
ENSG00000108262	GIT1	protein_coding	-0.302876048582833	7.15734453362055	92.7601054002938	1.90934557109927e-10	5.48806964237225e-09	27.7	28.8	27.1	27.9	22.5	22	23.3	22.6
ENSG00000101337	TM9SF4	protein_coding	-0.265586453193303	8.63782453826497	92.3654160111396	2.00077477276812e-10	5.74110262046756e-09	75.1	76.7	74.1	75.5	62.1	62.1	63.5	63
ENSG00000172339	ALG14	protein_coding	0.930568770906102	3.03761088177434	92.2908925698304	2.01855822511346e-10	5.78231399366825e-09	0.6	0.6	0.7	0.8	1.3	1.3	1.3	1.2
ENSG00000162104	ADCY9	protein_coding	-0.505379148569222	5.42296706597711	92.1840509835418	2.04434957058512e-10	5.84628631006075e-09	3.6	3.8	3.2	3.7	2.6	2.5	2.4	2.5
ENSG00000105696	TMEM59L	protein_coding	-1.01673148302172	2.8163377055031	91.941169567662	2.1043026874455e-10	6.00757089873587e-09	4.2	4	4.7	3.9	1.8	2.2	2.3	2
ENSG00000165240	ATP7A	protein_coding	0.475413822897032	5.71761368513421	91.8036697672141	2.13907548961792e-10	6.09654550590768e-09	4.8	5.1	4.5	5.4	7.4	6.8	6.5	7.1
ENSG00000103507	BCKDK	protein_coding	-0.396605422729715	6.70390570602124	91.7706277923412	2.1475229423225e-10	6.10004794087269e-09	25.9	29.1	27.3	28.6	19.7	22.2	22.3	20.6
ENSG00000185359	HGS	protein_coding	-0.322209461580364	7.21190697493887	91.7807459542852	2.14493236333501e-10	6.10004794087269e-09	17.9	18	17.5	17.3	13.5	14.4	14.3	14.3
ENSG00000174442	ZWILCH	protein_coding	0.338974766246423	6.4587406821181	91.6988873845599	2.16598717847549e-10	6.14217270191515e-09	18.8	18.4	17.9	17.8	23.1	24.1	22.7	22.3
ENSG00000166226	CCT2	protein_coding	0.297224044887976	8.50914214351546	91.6269265160233	2.18467901574104e-10	6.18480067756101e-09	78.8	74.2	78.7	76.6	94.6	94.1	97.6	92.3
ENSG00000213015	ZNF580	protein_coding	-0.63013576590259	4.32637852292269	91.5960475200017	2.19275272282049e-10	6.19727654989785e-09	7.9	8.6	7.5	7.5	5.3	4.7	5.3	5
ENSG00000176715	ACSF3	protein_coding	-0.58189795351453	4.31394034983566	91.5384930732812	2.20788645236836e-10	6.22963087336855e-09	1.5	1.6	1.7	1.6	1.1	1.1	1.1	1.1
ENSG00000143727	ACP1	protein_coding	0.332633003648839	6.62085079304223	91.3666822087962	2.25373247222107e-10	6.34838875216806e-09	24.1	23.3	23.5	23.3	30.5	30	29.6	28.3
ENSG00000164897	TMUB1	protein_coding	-0.392126260284773	6.32553549120747	91.3459655736134	2.25932898454374e-10	6.35356392142659e-09	43.4	46.9	41.3	43.5	31.9	33.9	35	33.1
ENSG00000185236	RAB11B	protein_coding	-0.316061455439558	7.08887550692938	91.2597003084473	2.28279366977371e-10	6.40888634764874e-09	55.7	58	56.2	55	43.5	45.5	47	44.9
ENSG00000073008	PVR	protein_coding	0.33509964686095	6.32810647453506	91.0562450528216	2.33917442352661e-10	6.55628307330403e-09	22.4	23.2	24.1	24.3	29.7	30.3	29.9	29
ENSG00000156463	SH3RF2	protein_coding	0.885426153118029	3.76674280635116	91.0066999438355	2.35312871380741e-10	6.58447489934753e-09	0.8	0.8	0.9	1	1.6	1.7	1.5	1.8
ENSG00000106789	CORO2A	protein_coding	-0.937072139284791	3.50751258069107	90.9829337648634	2.35985402123276e-10	6.59237897733139e-09	2.3	2.3	2.8	2.4	1.3	1	1.5	1.2
ENSG00000183421	RIPK4	protein_coding	-0.345172938664589	6.83319859906641	90.9134312882861	2.37964005958977e-10	6.63668261503742e-09	23.3	23.9	23.2	23.5	18.6	17.8	19.1	18.2
ENSG00000110660	SLC35F2	protein_coding	0.315515684588505	7.48935682002959	90.7328864829759	2.4318724426319e-10	6.77118223277129e-09	39.4	36.2	36.5	37	47.5	44.7	47.2	45.5
ENSG00000075618	FSCN1	protein_coding	-0.261170634973418	9.4613657701772	90.660178976366	2.45325255061485e-10	6.81540234953201e-09	201.4	204.8	202.2	207.7	169.8	172.6	176.1	162.6
ENSG00000182253	SYNM	protein_coding	-0.433186476517696	7.17556330269336	90.6514961879343	2.45581920055913e-10	6.81540234953201e-09	10.4	10.6	10.1	10	7	7.3	7.7	8.4
ENSG00000132329	RAMP1	protein_coding	-0.809423566998843	3.56122673789847	90.5108012111276	2.49781212293554e-10	6.92057749012025e-09	13.5	13.2	13.9	13.7	6.7	7.1	8.8	8.4
ENSG00000074964	ARHGEF10L	protein_coding	-0.886073519709935	3.33259527390131	90.4106267558031	2.52817921583158e-10	6.99324990618159e-09	2	1.8	1.6	1.9	0.8	1	1.1	1
ENSG00000275620	FLJ16779	antisense	-1.78731710792734	0.640455979161154	90.3304424688488	2.55277125537718e-10	7.0497364358055e-09	0.5	0.5	0.5	0.4	0.1	0.2	0.1	0.1
ENSG00000144583	MARCH4	protein_coding	0.709416764077602	4.17383369947443	90.2693521421427	2.57167915227764e-10	7.09036694170382e-09	2.3	2.3	2	2.2	3.7	4.1	3.3	3.6
ENSG00000197860	SGTB	protein_coding	0.611318622341612	4.30293549915982	90.0595601551811	2.6377613658161e-10	7.2607174012472e-09	3.2	2.8	2.9	2.8	4.2	4.5	4.3	4.9
ENSG00000173327	MAP3K11	protein_coding	-0.294161376530974	7.78077083968147	89.9820514823221	2.66263370181287e-10	7.31726377143728e-09	20.8	22.3	20.8	21.5	17.2	17.1	18.2	17.2
ENSG00000075426	FOSL2	protein_coding	0.493051815508131	5.55232099297253	89.9260748865186	2.68075255331482e-10	7.34317648356139e-09	3.7	4	3.8	3.9	5.8	5.6	5.3	5
ENSG00000131238	PPT1	protein_coding	0.280427077053293	7.95446727786273	89.9389864283049	2.67656158420278e-10	7.34317648356139e-09	78.6	79.7	78.4	78.9	97.6	94.7	97	93.9
ENSG00000188613	NANOS1	protein_coding	-0.473291033038946	5.3333441142026	89.8925809208478	2.69165717799079e-10	7.36111617560232e-09	15.5	14.4	14.9	15.8	10.5	11.6	10	11.7
ENSG00000140859	KIFC3	protein_coding	0.447297999742417	5.62693260160424	89.6323985629152	2.7779995766092e-10	7.58497105723298e-09	4.1	4.2	4.3	4.1	5.6	5.6	6	5.5
ENSG00000058668	ATP2B4	protein_coding	-0.441527284612095	7.18758124860168	89.6145194207067	2.7840407427878e-10	7.58920525707363e-09	12.5	11.2	10.4	11.2	8.2	8	8.7	8.4
ENSG00000146918	NCAPG2	protein_coding	0.281061401417555	7.2452673652032	89.3544857533455	2.87351140649289e-10	7.82048571354852e-09	20.4	20.4	20.8	20.1	24.7	25.1	24.2	25.1
ENSG00000156453	PCDH1	protein_coding	-1.13406512321238	2.8359976426146	89.2919017079097	2.8955013518117e-10	7.86766372137773e-09	1.6	1.1	1.2	1.2	0.6	0.5	0.6	0.6
ENSG00000018408	WWTR1	protein_coding	-0.291675864685591	9.03418400084677	89.2604313261783	2.90662701103506e-10	7.87477725592051e-09	57.9	54.7	54.5	54.7	47.2	44.6	44.5	44.8
ENSG00000175130	MARCKSL1	protein_coding	-0.28746905584532	8.26908658450511	89.258142309792	2.90743802597148e-10	7.87477725592051e-09	201.1	220.1	217.8	217.3	172.7	172.8	181.7	175
ENSG00000204099	NEU4	protein_coding	-0.764591875273587	4.01692195736804	89.2222335069733	2.92019253531268e-10	7.89666784629114e-09	3.1	4	3.9	4.5	2.2	2.5	2.4	2.3
ENSG00000105048	TNNT1	protein_coding	-0.393462666629584	6.69174238437044	89.170227237282	2.93877105172563e-10	7.92155814118259e-09	42.7	47.3	46	47.5	34.9	33.8	37.5	33.8
ENSG00000141503	MINK1	protein_coding	-0.379685770824892	7.00857275783244	89.1754775082569	2.93688973511466e-10	7.92155814118259e-09	14.9	17.1	15.6	15.3	11.8	12	11.8	12.9
ENSG00000129038	LOXL1	protein_coding	-0.575388201449301	5.01332059871029	89.1124008143386	2.9595774304259e-10	7.96493919611912e-09	5.8	6.8	6.3	6.3	3.9	4.3	4.4	4.5
ENSG00000075043	KCNQ2	protein_coding	-0.448893217411328	5.39106592964995	88.8002534545519	3.07464779291905e-10	8.24835275367061e-09	3.3	3.7	3.6	3.9	2.6	2.7	2.7	2.7
ENSG00000165238	WNK2	protein_coding	-0.570100874037995	4.67572727555961	88.8054668073855	3.07268707753624e-10	8.24835275367061e-09	2.9	2.7	2.4	2.3	1.7	1.8	1.7	1.7
ENSG00000105738	SIPA1L3	protein_coding	-0.317418662862918	6.90533750098452	88.2849241886038	3.27523143239641e-10	8.77253350854702e-09	14.8	14.5	13.7	14.6	11.6	11.8	11.4	11.4
ENSG00000149577	SIDT2	protein_coding	-0.317979828331628	6.49576055288598	88.2590581048383	3.28566185581459e-10	8.78431283439563e-09	12.4	12.5	12	12.7	10	9.7	10.2	9.9
ENSG00000277494	GPIHBP1	protein_coding	-0.949586655513393	3.05618265683137	88.248265944115	3.29002427322196e-10	8.78431283439563e-09	4.2	5.1	4.9	4.1	2.3	2.4	2.5	2.3
ENSG00000128595	CALU	protein_coding	0.261830673432937	9.03838553505995	88.2349052017633	3.2954335578584e-10	8.78487737560959e-09	106.4	106	109.6	107.7	128.9	126.9	130.2	129.2
ENSG00000125841	NRSN2	protein_coding	-0.348607296848764	6.39499399049856	88.015700913785	3.38555454048574e-10	9.01090665964558e-09	27.8	29.4	29.3	30.1	21.7	23.4	23.6	23.3
ENSG00000116679	IVNS1ABP	protein_coding	-0.348109867731822	7.26972958358476	87.9631245834661	3.40756016530828e-10	9.0552160933766e-09	25.4	24.5	25.4	24.9	18.2	21	19.7	19.8
ENSG00000124333	VAMP7	protein_coding	0.310211296226661	7.1641406975886	87.8699312647277	3.44694306907266e-10	9.14549212094144e-09	56.1	53.3	53.5	51.6	68.8	66.8	63.6	66.1
ENSG00000172159	FRMD3	protein_coding	-0.534524497962788	4.8569633442475	87.6222762367532	3.55398807704486e-10	9.41472609563246e-09	6.1	5.4	5.5	5.7	4	3.9	3.9	4
ENSG00000100302	RASD2	protein_coding	-1.23202087801552	3.68142719227473	87.4564337897251	3.62765727044572e-10	9.58401786795707e-09	1.4	1.7	1.8	2.1	0.7	0.7	0.7	1
ENSG00000198931	APRT	protein_coding	-0.375081157627347	7.14854128895072	87.4529197993886	3.62923580586505e-10	9.58401786795707e-09	87.8	95.8	91.9	89.6	67.1	67.2	77.9	69.3
ENSG00000138430	OLA1	protein_coding	0.295891872035374	6.92178717424105	87.315500412148	3.69154698632252e-10	9.73335969045818e-09	18.9	19.4	20	19.3	24.4	23.6	23.7	23.5
ENSG00000138685	FGF2	protein_coding	0.437777256377675	4.99981824601875	87.1752468570338	3.75632599747852e-10	9.8887329724898e-09	4.6	4.3	4.3	4.3	6.2	5.9	5.8	5.6
ENSG00000177225	PDDC1	protein_coding	-0.364792105880424	7.24167644431991	87.1384796000519	3.77350832674413e-10	9.91851698760536e-09	27.1	29.8	29.8	27.8	22.8	22.9	21.2	22.1
ENSG00000182742	HOXB4	protein_coding	-0.493080811654967	5.09663564830137	86.9966797078661	3.8405675222072e-10	1.00791043001279e-08	9.4	10.2	9.6	9.7	6.7	7.8	6.6	6.9
ENSG00000097096	SYDE2	protein_coding	0.569294927673388	4.63978394964629	86.9388848492183	3.86826453989851e-10	1.01360525564069e-08	4.5	4.3	3.8	3.9	6.7	6.1	5.4	6.2
ENSG00000026508	CD44	protein_coding	-0.244403073092628	10.2869449949542	86.8736849170683	3.89976722607149e-10	1.0202781097188e-08	75.5	74.6	73.4	76.4	63.5	63.1	63.8	62.8
ENSG00000055118	KCNH2	protein_coding	-0.791292751182719	3.11525881069653	86.8290858542324	3.92147432604642e-10	1.02437152371732e-08	2.3	2.3	2	2.3	1.4	1.2	1.4	1.2
ENSG00000006327	TNFRSF12A	protein_coding	0.460766756234607	6.34664887443801	86.8001585120735	3.93562288257208e-10	1.02648090028319e-08	27.4	29.9	27.3	29.2	40.5	36.4	41.3	38.7
ENSG00000196954	CASP4	protein_coding	0.736067651313734	4.13633424540405	86.6053789927069	4.03232548402051e-10	1.05008217265687e-08	1.2	1.4	1.4	1.5	2.3	2.3	2.3	2.2
ENSG00000135069	PSAT1	protein_coding	0.314173815487597	6.94395975633444	86.4294474370261	4.12185908740199e-10	1.07174677594125e-08	59.5	58.4	59.2	57.6	72.7	71.9	75.5	71.4
ENSG00000073849	ST6GAL1	protein_coding	-0.790466809406606	4.76098277214852	86.3606905163371	4.15742670543567e-10	1.07933438937893e-08	1.1	1	1	1	0.6	0.6	0.6	0.7
ENSG00000162433	AK4	protein_coding	-0.873466078795158	3.85905063724438	86.3349515152461	4.17082577381898e-10	1.08115224544961e-08	1.8	1.4	1.6	1.9	1	0.9	0.8	0.9
ENSG00000185344	ATP6V0A2	protein_coding	0.393612923739308	5.26224462567842	86.2655321894462	4.20719475276946e-10	1.08890962506212e-08	2.9	2.9	2.9	2.8	3.8	3.9	3.6	3.8
ENSG00000153404	PLEKHG4B	protein_coding	-0.488388361582896	4.48677859365952	86.0878827954288	4.30182102582737e-10	1.11000117797723e-08	2.8	2.9	2.8	2.8	1.9	2.1	2	2.1
ENSG00000167700	MFSD3	protein_coding	-0.765398714331568	4.28054450858173	86.0932409198751	4.29893389126429e-10	1.11000117797723e-08	12	10.8	12	12.2	5.6	7.9	7.6	6.9
ENSG00000074800	ENO1	protein_coding	-0.245175268287179	11.6495380018393	85.9593989259686	4.37167783000016e-10	1.12630681409806e-08	689.5	708	711.3	724.9	586.2	593.6	627.3	583.9
ENSG00000136928	GABBR2	protein_coding	-1.37895958899527	4.10782561433399	85.7841360252092	4.46893347632025e-10	1.14961103018704e-08	0.7	0.7	0.6	0.8	0.3	0.2	0.2	0.4
ENSG00000041357	PSMA4	protein_coding	0.287430226333685	7.80324666388589	85.7557643825375	4.48489393012052e-10	1.15056608846181e-08	29.6	29.2	30.7	29.3	36	35.9	36.8	36.2
ENSG00000144815	NXPE3	protein_coding	0.370338536265963	6.56244701774203	85.7533384311988	4.48626147740569e-10	1.15056608846181e-08	10.3	9.6	9.5	9.4	13	12.7	12.1	12.2
ENSG00000132718	SYT11	protein_coding	0.479187787370576	4.67375388083504	85.7402518635805	4.49364628768754e-10	1.15071387739708e-08	5	5.1	4.8	5.3	6.8	7.4	7.3	6.9
ENSG00000245848	CEBPA	protein_coding	-1.21351014144253	1.93792448833815	85.6114259422109	4.56704198912362e-10	1.16773943507078e-08	2.4	2.2	2.6	2.3	1.1	0.9	1.2	0.9
ENSG00000168264	IRF2BP2	protein_coding	-0.317161670512795	8.03875786937504	85.49355345251	4.63532238043322e-10	1.18340760652118e-08	55.9	51.5	50.7	52.7	40	42.2	43.1	43.9
ENSG00000120526	NUDCD1	protein_coding	0.340550430689723	6.03547792290089	85.2496175512281	4.7801242934606e-10	1.21853515360147e-08	13.1	12.8	13.5	13.6	17	16.5	16.8	16.8
ENSG00000099219	ERMP1	protein_coding	-0.374075116169074	6.67369822812718	85.201761217739	4.80909627753296e-10	1.22407434015941e-08	17.8	16.2	15.6	16.5	13.2	12.8	12.3	12.4
ENSG00000260807	RP11-161M6.2	lincRNA	-1.14065268084909	2.24741030586251	85.1593371917075	4.83493680369095e-10	1.22880100630347e-08	1.5	1.6	1.6	1.6	0.8	0.8	0.6	0.7
ENSG00000240065	PSMB9	protein_coding	0.54267670304565	5.10953852212953	85.1168479907618	4.86096608946279e-10	1.23356137954971e-08	8.6	9.6	9.5	10.1	13.6	13.3	14.9	13.7
ENSG00000138138	ATAD1	protein_coding	0.343920909597171	6.63865492949003	85.1044406116349	4.8685952398436e-10	1.23364509967911e-08	18.3	16.9	18.2	17.9	23	22.6	22.3	22.2
ENSG00000164172	MOCS2	protein_coding	0.360918311390257	5.83966053540743	85.0792687234931	4.88411255209384e-10	1.23572434495416e-08	8.5	8.7	9	9	11.1	12	10.8	11.6
ENSG00000135677	GNS	protein_coding	0.275659352838511	8.08013101905301	84.7551874082358	5.08869330262933e-10	1.28556062044452e-08	44.3	42.3	42.6	43.7	51.7	52.5	52.2	53
ENSG00000008294	SPAG9	protein_coding	0.312953487907842	7.90351079336039	84.5710698525056	5.20899115806369e-10	1.31398745615574e-08	17.2	16.5	16.2	17.4	21.5	20.6	20.1	21.3
ENSG00000114107	CEP70	protein_coding	0.457944562506864	5.52777418416657	84.3929085497927	5.32830006815064e-10	1.34208046873046e-08	7.3	6.9	6.5	6.7	8.9	10	8.8	10
ENSG00000178971	CTC1	protein_coding	-0.535367339432689	4.88313861626403	84.323812455064	5.37535601447412e-10	1.35191803572362e-08	3.5	3.6	3.2	3.5	2.1	2.5	2.5	2.5
ENSG00000144161	ZC3H8	protein_coding	0.643691680601411	3.90827672748812	84.3052528337703	5.3880711904412e-10	1.35310239509133e-08	2.3	2	2.3	2.4	3.4	3.6	3.3	3.7
ENSG00000242612	DECR2	protein_coding	-0.411884222800003	5.8348382600832	84.1300569325333	5.50969684779143e-10	1.38159327039352e-08	13.2	14.3	15.3	13.6	10.6	10.6	10.8	10.3
ENSG00000173166	RAPH1	protein_coding	0.587082102813573	5.65277954813546	84.0485727791195	5.56726387428031e-10	1.39396039613647e-08	5.1	4.2	3.7	4.1	7	6.3	6.1	5.9
ENSG00000090861	AARS	protein_coding	-0.294086739954031	7.79928813266381	84.0259100690509	5.58338887375762e-10	1.39592981294937e-08	52.3	52.4	50.7	54.4	41.3	42.5	44.4	43
ENSG00000133731	IMPA1	protein_coding	0.380651208342567	6.05090770235454	83.8258842602299	5.72789920707852e-10	1.42994423188824e-08	14.1	13.9	15.7	15	19.2	18.2	19.2	19.7
ENSG00000179546	HTR1D	protein_coding	0.92436955054475	2.52726727191749	83.6922834949577	5.82664767166624e-10	1.45245091886182e-08	1.6	1.5	1.7	1.7	3.1	3.5	2.9	2.8
ENSG00000159921	GNE	protein_coding	-0.304560350228196	7.51539440003734	83.6384566734685	5.86694648748193e-10	1.46034260066174e-08	40.1	38.1	39	38.7	32.7	31.2	31.6	30.5
ENSG00000010318	PHF7	protein_coding	0.742987923809487	3.35612443614031	83.4592201995348	6.00330202279367e-10	1.49208540422406e-08	2.3	2.5	2.3	2.2	4.1	3.6	3.7	4
ENSG00000232434	C9orf172	protein_coding	-0.61454384969634	4.41537608098373	83.2714071901011	6.14983026933897e-10	1.52625963850364e-08	5	6	5.4	6.3	3.9	3.9	3.7	3.5
ENSG00000133639	BTG1	protein_coding	-0.473904665337201	6.04675404168092	83.0787844772961	6.30409638807967e-10	1.56225121781429e-08	11.1	11.4	11.8	13	8.1	8.9	9.4	7.9
ENSG00000080854	IGSF9B	protein_coding	-1.1939759832494	2.12586800694053	83.0607004931206	6.31879064694006e-10	1.56360001059933e-08	1.1	0.9	0.9	1	0.5	0.4	0.3	0.5
ENSG00000005893	LAMP2	protein_coding	0.273853918928608	8.52227796828709	82.9240537910924	6.43101641126689e-10	1.58904398197108e-08	58.8	56.6	56	57.5	70.3	69	67.9	69.5
ENSG00000002549	LAP3	protein_coding	0.317065502122951	6.52843673730531	82.9053164064807	6.44657075285847e-10	1.59056193130016e-08	24.3	22.9	24.3	23.6	29.7	30.1	30.4	28
ENSG00000085185	BCORL1	protein_coding	-0.360549902121263	7.2508646243607	82.7678032827423	6.561963602387e-10	1.61667269451812e-08	19.8	20.2	18.5	21.6	16.1	15.9	15.5	15
ENSG00000204843	DCTN1	protein_coding	-0.262467003381828	8.25057224829887	82.7216188005372	6.60121338021355e-10	1.62397536155734e-08	30.5	31.3	31.4	30.2	25.7	24.9	26.2	26.1
ENSG00000198695	MT-ND6	protein_coding	-0.637462648579794	7.10891941669194	82.6247962213784	6.68431607764831e-10	1.64202944808625e-08	246.6	247.7	238.8	220.1	144.7	179	158.2	131.8
ENSG00000105514	RAB3D	protein_coding	-0.489231559662712	5.36100849966659	82.5874221240539	6.71669324743862e-10	1.64531517417902e-08	8.1	9	8.6	9.5	6.4	6.1	6.4	6.5
ENSG00000106245	BUD31	protein_coding	0.329636102932768	6.38361691294674	82.5868829852745	6.71716152998948e-10	1.64531517417902e-08	36	34.6	35.7	35.2	44	44.2	46.9	42.4
ENSG00000183798	EMILIN3	protein_coding	-1.40578690758445	1.57442727984742	82.5738287739328	6.72851077048354e-10	1.64570999322637e-08	1.4	1.6	1.6	2	0.7	0.8	0.5	0.5
ENSG00000120093	HOXB3	protein_coding	-0.532384219336324	6.22149587720527	82.4749273641843	6.81516488319884e-10	1.66449568917549e-08	8.4	8.4	8.6	7.4	5.2	5.8	5.4	6.3
ENSG00000165716	FAM69B	protein_coding	-0.603673584214081	4.1000922224152	82.2121595290771	7.0512505667053e-10	1.71967079116719e-08	8.1	8.8	8	8.5	5.1	6.1	5.8	5.1
ENSG00000116337	AMPD2	protein_coding	-0.351133291350905	6.20332139652557	82.014857040071	7.23426960746123e-10	1.76176355382856e-08	11.2	11.5	11.2	11.5	8.5	9.2	9.1	9
ENSG00000136153	LMO7	protein_coding	0.658549584878551	4.64533214932255	81.9666859916634	7.2797215585219e-10	1.77028164115941e-08	0.9	0.9	0.9	0.9	1.3	1.4	1.4	1.7
ENSG00000176853	FAM91A1	protein_coding	0.322107941478736	6.33642686945518	81.8895984112201	7.35309515531158e-10	1.78555547729771e-08	10.4	9.9	9.5	9.8	12.7	12.3	12.2	12.2
ENSG00000047457	CP	protein_coding	-0.780082564617017	3.56829691851345	81.6513381049127	7.58492611225785e-10	1.83920855413587e-08	2.2	2.1	1.8	2	1.2	1.3	1	1.2
ENSG00000104687	GSR	protein_coding	0.399147329443433	5.49897037888307	81.6192539136194	7.61673760164477e-10	1.84163779979111e-08	12.6	13.3	12.5	12.9	17.8	16.8	16.9	16.2
ENSG00000196411	EPHB4	protein_coding	-0.297793908996743	7.97043391425968	81.6282996678272	7.60775429766295e-10	1.84163779979111e-08	33.4	35.9	35	35.6	27.3	28.3	29.2	29.3
ENSG00000188191	PRKAR1B	protein_coding	-0.393988167193249	6.27990754684542	81.4520460180116	7.78485276882863e-10	1.87959709494247e-08	16.6	18.4	18	17.5	13	13.7	14.1	12.9
ENSG00000149115	TNKS1BP1	protein_coding	-0.299724939671361	7.21921656081372	81.2248294460341	8.01969891344243e-10	1.93353682362469e-08	18.1	18.7	18.1	18.6	15.2	14.2	15.2	15.1
ENSG00000112659	CUL9	protein_coding	-0.442118360523262	5.56384652656555	81.050836751402	8.20465956201911e-10	1.97531269597842e-08	4.1	3.8	3.9	4.1	2.9	3.1	2.8	2.9
ENSG00000111077	TNS2	protein_coding	-0.538803133642316	5.74268241155304	80.9688255880658	8.29341951661438e-10	1.99384186700284e-08	3.9	3.7	3.6	3.8	2.3	2.5	2.6	2.9
ENSG00000121895	TMEM156	protein_coding	1.20466269004144	2.23818158533453	80.9276514318285	8.33836910411964e-10	2.0018007987035e-08	0.9	0.8	0.9	0.8	1.8	2.2	1.9	1.7
ENSG00000167460	TPM4	protein_coding	0.272235078153862	7.90466724145142	80.821059125649	8.45595148885215e-10	2.02714944841263e-08	28.9	31.5	30	29.5	36	35.9	36.6	36.4
ENSG00000103202	NME4	protein_coding	-0.296163680223791	8.50886812277863	80.7792802891805	8.50252107413248e-10	2.03254750599594e-08	97.7	108.3	104.1	104.4	81	85.5	87.1	84.5
ENSG00000119906	SLF2	protein_coding	0.364494804700812	6.73414420226125	80.7870204087273	8.49387271919838e-10	2.03254750599594e-08	10.4	11.4	11.5	11.6	14.3	15	14.2	14.6
ENSG00000008710	PKD1	protein_coding	-0.414097400673955	7.86481501659542	80.7155871623357	8.57404707601073e-10	2.04465628591648e-08	15.6	15.3	14.1	14.2	10.5	11.8	10.5	11.7
ENSG00000172731	LRRC20	protein_coding	0.373966771254679	5.84613067157711	80.7126419620127	8.57737001783789e-10	2.04465628591648e-08	12.6	12.1	12.7	12.1	16.4	15.1	16.1	16
ENSG00000135596	MICAL1	protein_coding	-0.428056576630082	6.52397256099492	80.5693768012865	8.74068659553459e-10	2.08065273452296e-08	8.7	9.6	9.3	8.4	6.4	6.9	7	6.5
ENSG00000115596	WNT6	protein_coding	-0.87459959609651	2.99424219598709	80.482026339793	8.84189411700275e-10	2.10178414165209e-08	5.2	7.4	6.8	6.5	3.4	4	3.4	3.7
ENSG00000124749	COL21A1	protein_coding	-0.565909593515064	4.12865299920157	80.4588377701949	8.86897151235544e-10	2.10525965632471e-08	3.4	3.6	3.7	3.8	2.4	2.5	2.5	2.4
ENSG00000198805	PNP	protein_coding	0.435064920211778	5.41463293911109	80.436967992707	8.89459031483881e-10	2.10837967617238e-08	8	8.2	8.4	8.5	11.4	10.7	11.1	11.6
ENSG00000179750	APOBEC3B	protein_coding	0.602568121057263	3.97007077250044	80.3587599771294	8.98685541874273e-10	2.12726671473629e-08	6.5	7.2	6.6	6.4	9.7	9.7	10.8	10.3
ENSG00000182551	ADI1	protein_coding	-0.32339567572021	6.04612503488616	80.252128741158	9.11430717554335e-10	2.15441825977424e-08	13.3	13.4	13.8	13.5	10.8	10.8	10.9	10.6
ENSG00000182759	MAFA	protein_coding	-0.431199076458127	4.8952586383802	80.1832070365152	9.19771513680087e-10	2.17109753529429e-08	18.6	17.8	17.3	18	12.8	14	13.6	12.8
ENSG00000122547	EEPD1	protein_coding	-0.594103102721428	6.18941976037953	80.0958633089294	9.30459311897772e-10	2.19326259837995e-08	5.2	5	4.1	4.6	3	3	3	3.4
ENSG00000125637	PSD4	protein_coding	-0.760931198134092	3.71301882229395	79.9876239473823	9.43888844608573e-10	2.21872953584555e-08	1.5	1.7	1.5	1.7	0.8	0.9	1	1.1
ENSG00000171204	TMEM126B	protein_coding	0.393214127284877	5.61809081860971	79.9967285381977	9.42751259709437e-10	2.21872953584555e-08	18.7	19.5	20.1	19.2	24.9	26	25.2	25.9
ENSG00000063180	CA11	protein_coding	-0.819695648379151	3.46186852870276	79.9088556155382	9.53792239053635e-10	2.2388948100341e-08	7.4	7.6	7.8	6.7	3.9	3.2	4.3	5.1
ENSG00000165410	CFL2	protein_coding	0.382757349599053	6.28865594997088	79.8531879725584	9.60858295768936e-10	2.25235312854241e-08	9.7	9.2	8.9	8.5	12.1	11.4	11.6	11.8
ENSG00000109814	UGDH	protein_coding	-0.299386503566578	7.81344218946088	79.837287072403	9.62886919781889e-10	2.25398224809331e-08	60.1	58.1	59.8	58.7	49.1	47.5	48.5	47.1
ENSG00000169740	ZNF32	protein_coding	-0.437871200630893	5.20904576646079	79.8112931979061	9.66213079646562e-10	2.25773246466758e-08	26.8	26.8	29	27.5	20.4	18.4	21.4	20.5
ENSG00000196730	DAPK1	protein_coding	-0.926936790138525	2.7910626301155	79.8039050726688	9.67160703165097e-10	2.25773246466758e-08	1.4	1.7	1.7	1.5	0.7	0.9	0.8	1
ENSG00000137364	TPMT	protein_coding	0.48449826494019	4.93380649011575	79.75090017618	9.73988521827393e-10	2.26740771451856e-08	9.2	9.1	8.6	9.1	13.2	13.2	11.7	12.5
ENSG00000157259	GATAD1	protein_coding	0.441466923812206	5.27386286650045	79.7512151482424	9.73947796646308e-10	2.26740771451856e-08	7.8	7.3	7.4	7.8	10.3	9.8	9.6	11.3
ENSG00000169100	SLC25A6	protein_coding	-0.314812636180572	7.95988799941919	79.6982032547191	9.80827854942954e-10	2.28018866250218e-08	101.4	114.7	110.4	112.3	87.2	87.5	92.9	85.8
ENSG00000166888	STAT6	protein_coding	-0.329435390779557	6.31143135271639	79.5399575417345	1.00167683703019e-09	2.32545882179221e-08	8.5	8.9	8.9	8.4	6.8	7	7	6.8
ENSG00000172661	FAM21C	protein_coding	0.416670972233941	5.20400113205204	79.4570268805435	1.01279206629348e-09	2.34803823215721e-08	6.1	6	5.9	6.2	8.1	8.2	7.9	8.4
ENSG00000242732	RGAG4	protein_coding	-0.57549642426244	4.6380831657086	79.3865851293649	1.02233714629077e-09	2.36692056293977e-08	5.3	5.9	5.6	6.1	3.7	3.9	4.3	3.6
ENSG00000138180	CEP55	protein_coding	0.267317313823691	7.41510914942436	79.3507628453188	1.02722808415242e-09	2.37302885797783e-08	47.7	47.2	46.7	45.9	57.1	56.5	56.6	55.3
ENSG00000168993	CPLX1	protein_coding	-0.733922772446764	3.32195294980536	79.3467054142538	1.02778363649475e-09	2.37302885797783e-08	5.9	6.7	6.1	6.1	3.7	3.9	3.6	3.8
ENSG00000133134	BEX2	protein_coding	0.771249913875925	3.09238135216043	79.2735071707955	1.0378615494732e-09	2.393028383035e-08	6.7	8.6	7.8	8.9	12.8	14.2	14.5	14.2
ENSG00000141232	TOB1	protein_coding	-0.359302930796761	5.85021492673683	79.24627891155	1.04163728308025e-09	2.39846208737593e-08	23.7	23.7	25	25	19.9	18.6	19.2	18.1
ENSG00000175471	MCTP1	protein_coding	0.490786560417142	4.98616098414756	79.2313029729998	1.04372025844665e-09	2.39998858340229e-08	2.1	2.1	1.9	2.1	3	3	2.6	2.9
ENSG00000071051	NCK2	protein_coding	-0.304105957083634	6.51698746952962	79.1200777755496	1.05933063251138e-09	2.43257432337973e-08	34.9	36.5	35.5	34.7	28.4	28.7	28.6	29.1
ENSG00000122140	MRPS2	protein_coding	-0.408798955182134	5.58007209994529	79.0480639320134	1.06957092206174e-09	2.45275687296683e-08	20.7	20.5	21.4	20.2	15.2	16.3	16.4	14.4
ENSG00000166816	LDHD	protein_coding	-1.10972597011443	2.20821602748067	78.8692225066791	1.09546325439712e-09	2.50872960197367e-08	2.3	2.7	2.9	2.6	1.2	1.3	1.2	1.2
ENSG00000007541	PIGQ	protein_coding	-0.470875654248174	5.45261296547643	78.8174977486357	1.10307639296732e-09	2.52274615934245e-08	4.2	4.2	4.5	4.4	2.9	3.4	3.2	3.1
ENSG00000234456	MAGI2-AS3	processed_transcript	0.528629857964191	5.00977080459014	78.7649466577347	1.11086920208298e-09	2.53713518708169e-08	1.7	1.6	1.7	1.7	2.6	2.2	2.2	2.4
ENSG00000175662	TOM1L2	protein_coding	-0.421154780950858	5.95094050956716	78.5684714883386	1.14053083478321e-09	2.60136459361282e-08	6	6.7	5.9	6.1	4.5	4.6	4.5	5
ENSG00000154358	OBSCN	protein_coding	-0.564372031890409	4.31822761844611	78.515993807029	1.14859604072772e-09	2.61622933751203e-08	1	1	0.8	0.9	0.6	0.6	0.6	0.6
ENSG00000186998	EMID1	protein_coding	-1.04981774156189	2.28799409437445	78.4977999582557	1.15140646035656e-09	2.61910102106141e-08	1.6	1.5	1.6	1.5	0.7	0.7	0.9	0.7
ENSG00000069812	HES2	protein_coding	-0.723425587415259	4.09726380534062	78.4225511622963	1.16310865120038e-09	2.63968487795157e-08	2.7	2.4	2.7	2.8	1.7	1.4	1.5	1.9
ENSG00000105376	ICAM5	protein_coding	-0.788298294728119	4.17302255053117	78.4195422528471	1.16357921665814e-09	2.63968487795157e-08	4.2	4.5	4.5	4.1	2.3	2.7	2.4	2.7
ENSG00000166313	APBB1	protein_coding	-0.458096850968387	4.43665908298369	78.3114249634725	1.18062374626542e-09	2.67476165356994e-08	7.1	6.8	7.4	7.1	5.2	5	5.2	5.2
ENSG00000213341	CHUK	protein_coding	0.339412165760024	6.45326858099287	78.0930397697498	1.21587268167348e-09	2.75093228821465e-08	12.3	11.6	12.2	11.6	15.6	15	14.9	14.4
ENSG00000132031	MATN3	protein_coding	0.972729759528267	2.63680616092268	78.0604536818978	1.22122820277483e-09	2.75935532822158e-08	1.4	1.4	1.2	1.4	2.6	2.8	2.7	2.3
ENSG00000182952	HMGN4	protein_coding	0.318452688689531	6.09778088123389	77.9716131283699	1.23595785175229e-09	2.78890836481515e-08	48.5	51	49.3	49.3	63.3	59.9	60.3	63.6
ENSG00000105281	SLC1A5	protein_coding	0.279872769898611	7.51259410638593	77.9210416775102	1.24442739852235e-09	2.80427566165683e-08	49.6	53.7	52.5	51.5	60.4	64.3	64.6	62.9
ENSG00000198598	MMP17	protein_coding	-0.361916743175802	5.41677023948591	77.8534949065875	1.25583698360817e-09	2.82621849000822e-08	13.7	14.5	14.7	14.4	11	10.7	11.3	11.7
ENSG00000149485	FADS1	protein_coding	0.256483296937302	8.03174473254637	77.823305099502	1.26097263197419e-09	2.83400245385581e-08	26.5	25.9	25.8	27.7	32.1	31.3	31.8	31.4
ENSG00000106348	IMPDH1	protein_coding	-0.325573592999156	6.62092417971134	77.8100685998023	1.26323140626518e-09	2.83530863177793e-08	27.6	27	26.4	26.8	21	21.7	22.2	21.2
ENSG00000184205	TSPYL2	protein_coding	-0.457417446538556	5.25869609464605	77.7262051790843	1.27764353850761e-09	2.86385324195188e-08	9.6	10.7	10.7	9.8	7.4	7.3	7.7	7.2
ENSG00000198836	OPA1	protein_coding	0.278751036611429	7.76875662061503	77.7097282459041	1.28049577742416e-09	2.86644491844315e-08	26.4	24.2	24.7	25.6	31.6	30.3	29.7	30.7
ENSG00000130304	SLC27A1	protein_coding	-0.829963269351213	3.88918204961149	77.6017425889054	1.29935821312915e-09	2.90482184657351e-08	2	2.1	1.8	2	0.9	1.4	1.2	1.1
ENSG00000146555	SDK1	protein_coding	-0.360984543117759	7.55264174969137	77.3581508004511	1.34300904938905e-09	2.99844067948802e-08	20	19.1	16.7	18.9	14.9	14.6	14.3	14.4
ENSG00000165810	BTNL9	protein_coding	-0.576270815686441	5.01365193953393	77.3472930139888	1.34499092746342e-09	2.9989039135962e-08	8.3	7.9	7.8	6.9	5.7	5	4.4	5.3
ENSG00000139618	BRCA2	protein_coding	0.458076209049347	5.3446884916585	77.1411376296698	1.38322088503003e-09	3.08008118285803e-08	4.3	3.6	3.4	3.7	5.1	5.1	4.9	5.4
ENSG00000175221	MED16	protein_coding	-0.427527719345517	5.61516519826284	77.1152717870345	1.38809905483392e-09	3.08687659549317e-08	10.8	11.4	11.5	11.4	8.3	8.6	8.7	7.9
ENSG00000137501	SYTL2	protein_coding	0.454036159482288	5.8924028978744	76.9919433252088	1.41161283956552e-09	3.13504186616252e-08	2.7	2.7	2.6	2.7	3.8	3.6	3.5	3.7
ENSG00000175274	TP53I11	protein_coding	-0.340776167632385	6.75451349156606	76.9436857843857	1.42092939011136e-09	3.15159155147929e-08	8.5	9.1	8.5	8.2	6.7	6.5	6.8	7
ENSG00000198774	RASSF9	protein_coding	0.815601419568694	3.29396367753383	76.9323883052307	1.42311996657496e-09	3.15231330997162e-08	1.6	1.7	2.1	2.3	3.6	3.5	3.4	3.1
ENSG00000149476	TKFC	protein_coding	-0.389559196572091	5.78588588209435	76.8165260916226	1.44579546149541e-09	3.19834935794947e-08	6.9	7.7	7.4	7.6	5.4	5.9	5.8	5.6
ENSG00000198276	UCKL1	protein_coding	-0.422040121870408	5.18205569395565	76.7246219498538	1.46405720384866e-09	3.23451383035898e-08	10.1	9.8	10.4	9.4	7.3	7.6	7.5	7.2
ENSG00000131149	GSE1	protein_coding	-0.348773872430109	7.99695968032021	76.5724487453103	1.49483989225031e-09	3.29821005468961e-08	27	25.9	22.7	24.2	20.4	20	19.1	18.9
ENSG00000068831	RASGRP2	protein_coding	-0.961178824678185	2.70243145037016	76.5594596296825	1.4974993395305e-09	3.29977005702803e-08	1.9	1.8	2.2	1.8	0.8	1.2	1	0.9
ENSG00000104823	ECH1	protein_coding	-0.282252267571666	8.97962657956329	76.5305710068537	1.50343230057245e-09	3.30852985833007e-08	188.7	198.9	200.3	204.8	157.9	168.6	166.3	159.7
ENSG00000198910	L1CAM	protein_coding	-0.259313062646165	8.76255053384216	76.5142587784845	1.50679351594967e-09	3.31161472211513e-08	55.3	56.9	52.3	55.6	44.6	46.7	46	46.7
ENSG00000108651	UTP6	protein_coding	0.313072060333818	6.7177331959054	76.4734555044755	1.51523651869767e-09	3.32584576655966e-08	14.9	15.1	15.6	14.6	18.7	19.7	18.1	18.6
ENSG00000011451	WIZ	protein_coding	-0.304038303616432	6.53499884249845	76.4580095830491	1.51844578939764e-09	3.32856709294545e-08	14.1	14.1	13.5	13.5	11.1	10.9	11.1	11.5
ENSG00000049860	HEXB	protein_coding	0.280367754426668	7.54526048830861	76.3361495874578	1.54402188161498e-09	3.38024790429724e-08	33.5	36.6	35.3	35.4	42.2	42.1	42.8	44.1
ENSG00000226137	BAIAP2-AS1	lincRNA	-0.374638795790961	6.00216117254057	76.3248706191144	1.54641233758427e-09	3.3811015417221e-08	12.3	11.3	10.6	10.9	8.7	8.5	8.8	8.7
ENSG00000179403	VWA1	protein_coding	-0.295155732150453	9.578966165842	76.1850718672607	1.5763723799279e-09	3.44215369420691e-08	108.8	115.2	112.4	113.7	89.7	91.6	96.8	88.8
ENSG00000164109	MAD2L1	protein_coding	0.379207756040917	5.78582283236257	76.1564420230304	1.58258432600262e-09	3.45125905726069e-08	9.5	8.4	9.2	8.4	11.3	11.3	11.9	11.3
ENSG00000104524	PYCRL	protein_coding	-0.518997891596737	5.07309848645938	76.120523578595	1.59041480605773e-09	3.46386606149249e-08	11.7	11.6	12.4	10.9	7.5	7.6	8.5	8.8
ENSG00000151500	THYN1	protein_coding	0.451264073562006	5.09698467260831	76.0936935072473	1.59629101952161e-09	3.47218977103407e-08	12.4	12.3	12.1	12.6	16.5	16.3	17.8	17
ENSG00000163050	COQ8A	protein_coding	-0.524026771988621	4.74049718643593	76.0702219565074	1.60145072915736e-09	3.47839251920541e-08	3.4	3.4	3.1	3.3	2.3	2	2.3	2.3
ENSG00000180011	ZADH2	protein_coding	-0.406076598098678	6.03391787381692	76.0620159843028	1.60325884412817e-09	3.47839251920541e-08	5.8	5.1	5	5.2	4	4	3.9	3.9
ENSG00000180592	SKIDA1	protein_coding	-0.426332861583731	4.68941673439925	76.0448539567067	1.60704741847428e-09	3.48214210508126e-08	5.7	6	5.8	6.3	4.6	4.5	4.2	4.6
ENSG00000099949	LZTR1	protein_coding	-0.569764201975022	5.31621445602039	76.023701912636	1.61172999494252e-09	3.48781672785192e-08	4.9	5.1	5.4	5.6	3	3.6	3.5	4.2
ENSG00000123094	RASSF8	protein_coding	0.338296250778352	7.58022215101345	75.8136536403474	1.65903078804936e-09	3.58558559447854e-08	32	28.9	27.7	30.4	40.4	36.6	36.2	37
ENSG00000137216	TMEM63B	protein_coding	-0.310580907300121	6.46222628070961	75.6757859848413	1.69088378484591e-09	3.64976077237301e-08	23.2	23	22.4	23.9	18.8	18	18.9	18.9
ENSG00000174080	CTSF	protein_coding	-0.509411987870713	5.13426512899164	75.5850395207934	1.7122068404203e-09	3.6910724247377e-08	12.7	13.7	14.1	13	8.6	9.5	9.4	10.2
ENSG00000140044	JDP2	protein_coding	0.733253514469345	3.57230805258747	75.5648165936757	1.71699782159118e-09	3.69668537359394e-08	1.2	1.5	1.3	1.4	2.2	2.3	2.1	2.5
ENSG00000163029	SMC6	protein_coding	0.298404827459984	6.91373553899248	75.5489157780668	1.72077493819271e-09	3.70010397333269e-08	11.1	10.7	11.3	11.1	13.8	13.6	13.3	13.7
ENSG00000108984	MAP2K6	protein_coding	-0.459663840122243	4.76702420757331	75.5304568103773	1.72517088635993e-09	3.70484283994525e-08	8	7.9	7.8	8.4	5.5	6.1	5.8	6.1
ENSG00000152952	PLOD2	protein_coding	0.263921442811361	7.86735556931161	75.3739795374645	1.76292210409214e-09	3.78110995955091e-08	20.2	19.7	19.8	20.9	24.8	23.8	23.5	24.7
ENSG00000123983	ACSL3	protein_coding	-0.295130940817653	7.05113911005528	75.0858385196333	1.83477201190347e-09	3.9302258267656e-08	16.8	17.8	17	18.1	13.9	14	14.5	14.6
ENSG00000100299	ARSA	protein_coding	-0.412090461921306	5.5147557010732	74.938188534568	1.87279893259651e-09	4.00459903579988e-08	12.8	14.1	14.7	14.6	10.4	11.1	10.5	10.5
ENSG00000122515	ZMIZ2	protein_coding	-0.299145041489305	7.46498335955195	74.9326909711532	1.87423101432916e-09	4.00459903579988e-08	23.1	23.8	22.7	22.8	18.1	18.7	19.6	18.8
ENSG00000164638	SLC29A4	protein_coding	-0.317454057666021	6.24174357145536	74.7756596100256	1.91563582946023e-09	4.08789913556911e-08	15.3	15.3	14.8	15.9	12.5	12.6	12.1	12
ENSG00000155324	GRAMD3	protein_coding	-0.669650731780341	3.55022576457824	74.7113125824013	1.93288429778409e-09	4.1195053615194e-08	3.9	3.2	3.9	3.6	2.1	2.2	2.4	2.4
ENSG00000130766	SESN2	protein_coding	0.460587429083824	5.05398647058339	74.6532492493534	1.94859116811216e-09	4.14775054562513e-08	8.9	10.2	10.4	10.2	13.7	13.2	14.7	13.3
ENSG00000035141	FAM136A	protein_coding	0.330943161234034	6.35823858349469	74.5158292302522	1.98631213592976e-09	4.21741977504382e-08	27.4	25.5	26.2	24.8	32.5	32.4	33.4	31.8
ENSG00000183741	CBX6	protein_coding	-0.304513533990804	7.93725825132539	74.5248232466251	1.98381957446107e-09	4.21741977504382e-08	34.1	34.1	32.8	33.3	27.9	26.2	27.7	26.7
ENSG00000110921	MVK	protein_coding	-0.353301485454437	5.42587632357663	74.47910495762	1.99652459123309e-09	4.2284789619587e-08	7.5	7.7	7.6	7.8	6	5.9	6.1	5.9
ENSG00000136425	CIB2	protein_coding	-0.434853251372759	5.50492263974353	74.4825109214204	1.99557508398004e-09	4.2284789619587e-08	22.2	24.3	25.1	24.3	17	18.1	19.6	16.6
ENSG00000117020	AKT3	protein_coding	0.40560295611318	5.1506382463688	74.3779017614743	2.02495969377155e-09	4.28333464135581e-08	5.3	5.2	4.8	4.9	7	7.1	6.4	6.4
ENSG00000197558	SSPO	protein_coding	-1.01452534052889	2.90697745354364	74.2205122459139	2.07004653163952e-09	4.37323205390493e-08	0.6	0.5	0.4	0.4	0.2	0.2	0.2	0.2
ENSG00000085552	IGSF9	protein_coding	-1.42905205117187	1.15625084318541	74.2004937090822	2.0758577835235e-09	4.37457261837041e-08	0.7	0.6	0.8	0.7	0.3	0.3	0.3	0.2
ENSG00000171680	PLEKHG5	protein_coding	-0.593338404974226	4.37433525006715	74.2037810658528	2.07490228760551e-09	4.37457261837041e-08	2.5	2.5	2.6	2.4	1.6	1.8	1.6	1.7
ENSG00000165912	PACSIN3	protein_coding	-0.407344215887451	5.63077717452909	73.9806375777297	2.14084259450378e-09	4.50590045949047e-08	18.6	20.1	20	18	13.7	15.9	14.5	14.1
ENSG00000149089	APIP	protein_coding	0.447612845077674	4.68515430914336	73.831466508423	2.1861727899118e-09	4.59558536347006e-08	4	4.3	4.5	4.4	6	6	5.7	5.7
ENSG00000144043	TEX261	protein_coding	-0.300599887198043	6.4992139238829	73.8112630815706	2.19239081440343e-09	4.60293132350712e-08	20.6	22.2	21.1	20.8	17.6	16.9	17.1	17.1
ENSG00000011426	ANLN	protein_coding	0.255139885947281	8.6055484913709	73.7006479061926	2.2267723030527e-09	4.6693149744285e-08	44.2	44.5	44.3	44.5	53.5	54.1	51.3	53.1
ENSG00000129353	SLC44A2	protein_coding	-0.306380786758678	6.11455508496411	73.6437249696381	2.24468972084722e-09	4.70105340421796e-08	15.3	15	15.1	15.4	12.1	12.2	12.2	12.6
ENSG00000023734	STRAP	protein_coding	0.270832760825806	7.56783409470249	73.6277347538682	2.24975062830038e-09	4.70582120902287e-08	85.2	86.3	90.3	89.3	107.4	105.2	107.1	104
ENSG00000154839	SKA1	protein_coding	0.440133941832128	4.74904020594446	73.6107962932254	2.25512498428573e-09	4.71123205925996e-08	8.8	8.2	9.3	8.2	11.8	11.2	11.9	11.4
ENSG00000118263	KLF7	protein_coding	0.709885666862627	3.8314412010353	73.5390291014223	2.27804878092305e-09	4.75324721560253e-08	1	0.9	0.8	0.9	1.4	1.6	1.3	1.4
ENSG00000178802	MPI	protein_coding	-0.375553295433518	5.90854335611823	73.4923876191912	2.29308063892941e-09	4.77871219217582e-08	6.4	6.4	7.2	7	5.1	5	5.4	5.2
ENSG00000049130	KITLG	protein_coding	0.473765736311415	4.61304925222985	73.4420866133445	2.30941101930021e-09	4.80681719669862e-08	4.5	4.2	4.3	4.1	6.4	5.6	6	5.6
ENSG00000069702	TGFBR3	protein_coding	-0.793818962572702	3.33029624465099	73.4013202416693	2.32273730729918e-09	4.82860802345184e-08	1	1.1	1.2	1	0.6	0.6	0.6	0.7
ENSG00000104833	TUBB4A	protein_coding	-0.62471089275941	3.80977202698473	73.2729852412582	2.3652296374802e-09	4.91090246966251e-08	6.6	6.4	5.3	6.3	4	3.8	4.1	4.1
ENSG00000105397	TYK2	protein_coding	-0.400371394120177	5.95217416130279	73.2174835071734	2.38386367391453e-09	4.9435190126171e-08	8.4	9.2	8.7	8.4	6.1	6.9	6.5	6.8
ENSG00000172175	MALT1	protein_coding	0.360756636445155	6.00463731081794	73.1774715845422	2.3973946748051e-09	4.95940849435508e-08	6.9	6.2	6.7	6.6	8.5	8.6	8.3	8.4
ENSG00000196781	TLE1	protein_coding	-0.410148891945675	5.39507201744755	73.1845949336072	2.39497973748695e-09	4.95940849435508e-08	7.3	8.2	7.6	7.8	5.8	6	5.8	5.8
ENSG00000070778	PTPN21	protein_coding	0.403600684511591	5.09850506112794	73.136458604972	2.41134959553307e-09	4.97609517876732e-08	3.8	4.1	4	4.1	5.3	5.3	5.3	5.5
ENSG00000184232	OAF	protein_coding	-0.645499914781118	3.57398527725815	73.1400268616884	2.41013202646529e-09	4.97609517876732e-08	5.7	5.2	5.3	5.5	3.5	3.1	3.5	3.6
ENSG00000185043	CIB1	protein_coding	-0.31344213093823	6.89799088626212	73.0937418471748	2.42597675617133e-09	5.00017477512825e-08	62.5	64.9	67.2	65.1	52.5	53.5	52.5	50.7
ENSG00000060982	BCAT1	protein_coding	0.529894793786222	5.31158247314795	73.0206049941884	2.45124146825491e-09	5.04609403836495e-08	4.6	4.3	4.1	4.2	6.4	6.1	6.4	5.9
ENSG00000064932	SBNO2	protein_coding	-0.345941646959306	6.88655760265746	72.9502723355005	2.47580337680547e-09	5.09045655369699e-08	14.6	15.9	16	15.3	11.7	12.6	12.6	12
ENSG00000105993	DNAJB6	protein_coding	0.272574287442315	7.11807402087641	72.8106627577381	2.52534272428532e-09	5.18600454230209e-08	7.3	7.5	7.4	7.4	8.7	9.4	8.9	8.8
ENSG00000114854	TNNC1	protein_coding	1.38102524708457	1.61352827520872	72.7558523087206	2.5450810003603e-09	5.22019587221958e-08	2.3	2.4	1.9	1.6	5.6	5.3	5.3	4.8
ENSG00000149100	EIF3M	protein_coding	0.267580295624626	7.57764500602202	72.6397952175646	2.58742267490412e-09	5.30060977315811e-08	22.9	22.9	22.8	22.8	26.6	27.7	28.2	27.6
ENSG00000110619	CARS	protein_coding	0.267479189398852	7.60072057231811	72.5968159188457	2.60329387353191e-09	5.32666704074611e-08	18.3	16.9	17.9	18.5	21.2	21.8	22	21
ENSG00000049239	H6PD	protein_coding	-0.341600722188455	6.90028461897668	72.572455073904	2.61233599549211e-09	5.33225732606427e-08	13.7	13.5	12.8	13.4	10.8	10.1	10.4	10.7
ENSG00000166289	PLEKHF1	protein_coding	-0.606943567326489	4.46019244502357	72.5803861343549	2.60938850247999e-09	5.33225732606427e-08	5.8	5.7	6.6	5.9	3.7	4	4.2	3.8
ENSG00000164542	KIAA0895	protein_coding	0.341972635020081	5.82549475743637	72.4921787042974	2.64237130643243e-09	5.3870587997605e-08	7.5	7.2	7.8	7.9	9.5	9.5	9.7	9.7
ENSG00000074855	ANO8	protein_coding	-0.573365764591337	4.35241270264799	72.4025706673077	2.67633536724641e-09	5.44972819781103e-08	4.6	4.5	4.4	4	2.9	3.1	2.9	2.7
ENSG00000107731	UNC5B	protein_coding	-1.29540585782587	2.06180381190372	72.3877999305292	2.68197864331847e-09	5.4546475391968e-08	0.9	0.8	0.8	1	0.3	0.4	0.4	0.4
ENSG00000146072	TNFRSF21	protein_coding	-0.3458989711514	6.69895889317328	72.3422617666508	2.69945719610722e-09	5.48359688358271e-08	18	17.4	16.8	18.9	13.6	14.5	14.4	13.7
ENSG00000204267	TAP2	protein_coding	0.366642093788924	5.78360233400333	72.1336399963531	2.78110481320393e-09	5.64267136230008e-08	8.3	7.7	7.6	7.6	10.4	10.1	9.3	10.3
ENSG00000143512	HHIPL2	protein_coding	-1.11656610096938	4.37382808715145	72.0441768363223	2.81692426789276e-09	5.70849365127765e-08	1.1	1.3	1.1	1.1	0.6	0.6	0.5	0.4
ENSG00000100883	SRP54	protein_coding	0.299455080232723	6.48148990851497	72.0235745198827	2.82524284738269e-09	5.71849453456465e-08	19.7	20.6	21.1	21.5	25	26.3	25.8	25.2
ENSG00000174672	BRSK2	protein_coding	-0.383785405555896	5.32620094370205	71.9724423546755	2.84600230281882e-09	5.75362259807906e-08	8.1	8.4	7.9	8.3	6.2	6.7	6.1	6.2
ENSG00000198911	SREBF2	protein_coding	-0.252876776275406	7.54961001248275	71.8870631359766	2.88103085747915e-09	5.81747939333991e-08	28.3	29.7	28.4	29.3	23.9	24.2	25.2	24
ENSG00000196208	GREB1	protein_coding	1.04465216860838	2.38896083774858	71.8656814820555	2.88987520528689e-09	5.82837480245272e-08	0.3	0.4	0.5	0.5	0.8	0.9	0.8	0.9
ENSG00000115266	APC2	protein_coding	-0.505084237692299	5.28256358587549	71.8382422095831	2.90126785486956e-09	5.84437759417765e-08	3.6	3.8	3.4	4	2.3	2.6	2.8	2.8
ENSG00000159792	PSKH1	protein_coding	-0.449394974065863	5.40682705635095	71.7139068300281	2.95349733603434e-09	5.935440960323e-08	12.3	11.6	11.3	12.3	8.5	8.4	8.7	9.1
ENSG00000181396	OGFOD3	protein_coding	-0.33888954831739	6.05931756004993	71.7206360348681	2.95064498534637e-09	5.935440960323e-08	10	10.5	10.8	9.9	8.5	8.1	8	8
ENSG00000051108	HERPUD1	protein_coding	0.441128538678767	4.88323556809383	71.6072115465007	2.99911966285655e-09	6.01996691471953e-08	4.8	5	5.3	5.1	6.9	7.3	6.4	6.9
ENSG00000099290	FAM21A	protein_coding	0.403748961214953	5.29447431898127	71.5877410353139	3.00752626455224e-09	6.02967988104359e-08	7.6	7.8	7.1	7.2	9.9	9.7	9.5	10.3
ENSG00000107816	LZTS2	protein_coding	-0.348960591097687	6.80402808816764	71.5148753999305	3.03921138285974e-09	6.0859847845631e-08	15.8	17.3	16.7	15.7	12.8	13.1	12.6	13
ENSG00000149679	CABLES2	protein_coding	-0.499033260438497	4.81489381206044	71.4638763742285	3.06160049333847e-09	6.12258864603491e-08	8.7	8.2	8.1	8.6	5.6	6	6.6	5.5
ENSG00000204839	MROH6	protein_coding	-0.661892222268304	4.11255028039377	71.4567664826208	3.06473581122155e-09	6.12258864603491e-08	4.6	5.1	5.3	5	2.8	3.3	3.6	3
ENSG00000005206	SPPL2B	protein_coding	-0.48453034479561	5.26223156639441	71.4110151434753	3.08499364598735e-09	6.15578248061773e-08	5	5.4	5.7	5.1	3.8	3.9	3.8	3.7
ENSG00000125798	FOXA2	protein_coding	-0.369317088010125	5.67577339847473	71.3860924111819	3.0960892500001e-09	6.16601291188957e-08	15.8	15.4	16.2	15.6	11.5	12.8	12.3	12.4
ENSG00000175832	ETV4	protein_coding	-0.418016709565631	4.95791756665368	71.3831158029824	3.09741729021611e-09	6.16601291188957e-08	10.6	9.6	9.5	9.3	7.4	6.9	7.3	7.2
ENSG00000095303	PTGS1	protein_coding	-1.40222544912548	1.78995497749162	71.3389062463182	3.11721374821779e-09	6.19812112454458e-08	0.7	0.8	0.6	0.7	0.3	0.2	0.2	0.3
ENSG00000142733	MAP3K6	protein_coding	-0.41845132090414	5.71628123586263	71.3090858509429	3.13064341531543e-09	6.21750932576335e-08	9.1	9.9	10.5	9.4	7	8	7.5	6.8
ENSG00000124198	ARFGEF2	protein_coding	0.31613717440532	6.98078326375891	71.2031527391653	3.17885377316452e-09	6.30584596481849e-08	14.8	14.2	13.8	14.3	18	18.5	16.7	17.8
ENSG00000008952	SEC62	protein_coding	0.274358460695635	7.2344377690237	71.1235107086702	3.21562231703282e-09	6.37130513249375e-08	17.7	16.8	17.6	17.2	21	20.8	20.5	21.3
ENSG00000198938	MT-CO3	protein_coding	-0.550359509984969	11.1907102757936	71.1102337578369	3.22179608213946e-09	6.37606271478209e-08	2773.2	2671.3	2876.5	2387.4	1639.8	2167.4	1982.2	1523.3
ENSG00000116544	DLGAP3	protein_coding	-0.955760889228969	2.11652541257618	71.0842600945633	3.23391053452833e-09	6.39255227415945e-08	2.2	2.4	1.9	2	1.1	1	1.1	1.1
ENSG00000108691	CCL2	protein_coding	-0.386161015427751	6.88518881380403	71.0256139439607	3.26144362834708e-09	6.43944611713715e-08	38.9	39.2	44.8	38.8	30.1	31.7	31.8	30
ENSG00000163820	FYCO1	protein_coding	-0.389798013300492	5.34324584801658	70.9408743903121	3.3016712809335e-09	6.5112656148258e-08	5.3	5.2	4.9	5.4	3.9	3.7	4.1	4.2
ENSG00000168067	MAP4K2	protein_coding	-0.365328616842503	5.96535400362177	70.8977951584588	3.32232531279368e-09	6.54436131835967e-08	8	9	8.7	8.4	6.6	6.9	6.5	6.6
ENSG00000019485	PRDM11	protein_coding	-0.445735067719709	5.2438861563665	70.8703937973911	3.33553465668501e-09	6.56273239029491e-08	3.9	3.5	3.6	3.6	2.7	2.5	2.8	2.7
ENSG00000100997	ABHD12	protein_coding	-0.316983456540085	6.29153755224747	70.8497092690792	3.34554326949355e-09	6.57477055787331e-08	20.1	20.9	21	19.7	16.1	16.8	16.7	15.9
ENSG00000147813	NAPRT	protein_coding	-0.450668103933995	5.16947900232987	70.8204263205821	3.35976742073873e-09	6.59505565364753e-08	10.2	10.4	11	10.8	7.3	8.2	7.9	7.9
ENSG00000138182	KIF20B	protein_coding	0.381383492415293	6.38534414164875	70.7983742315203	3.37052193324312e-09	6.60849085774268e-08	11.7	10.6	10.3	10.9	14.9	13.9	13.2	14.6
ENSG00000108854	SMURF2	protein_coding	0.415988979928828	5.26289470307346	70.7240436705253	3.40704433658377e-09	6.67235878709181e-08	4.2	4	4	4.4	5.6	5.6	5.5	5.6
ENSG00000115556	PLCD4	protein_coding	-1.19585711252368	2.65002548183713	70.6706303210783	3.43355060741642e-09	6.7164859740677e-08	1.4	1.1	1.2	1.1	0.4	0.7	0.4	0.5
ENSG00000163535	SGO2	protein_coding	0.351637088464129	6.51751298769274	70.6264859888534	3.45562381033939e-09	6.75184948191285e-08	14.4	13.3	13.8	14	17.8	17.3	17.4	18.2
ENSG00000130758	MAP3K10	protein_coding	-0.269279256659768	8.92847348180368	70.6104940304546	3.46365761633968e-09	6.75973179835531e-08	113.3	122.9	119.5	123.1	96.3	101.9	100	99.4
ENSG00000087245	MMP2	protein_coding	-0.312598949095869	8.56504947157755	70.5625643181626	3.48785586929887e-09	6.79910634913727e-08	70	77.2	70.9	74.1	55.3	56	60.8	63.5
ENSG00000136522	MRPL47	protein_coding	0.358749580412778	5.73142600888757	70.5069437338846	3.51616414200849e-09	6.84639287604671e-08	36.3	32.7	34.3	32.7	41.7	43.3	44.7	43.7
ENSG00000006282	SPATA20	protein_coding	-0.472131819181098	6.06810977522454	70.3917619007276	3.57557159089552e-09	6.95405471320198e-08	6	6.5	6.6	6.4	4.2	4.7	4.9	4.8
ENSG00000162852	CNST	protein_coding	0.435325291048261	5.27642760067167	70.3230757970748	3.61150873143844e-09	7.01587460575185e-08	5.8	5.4	5.7	6.5	7.5	8.5	7.7	8.1
ENSG00000090776	EFNB1	protein_coding	-0.642000849465571	4.34858156845875	70.3072003859989	3.61986978283997e-09	7.02404353613988e-08	5.3	6.1	5.9	5.9	3.5	3.2	4	4.3
ENSG00000132854	KANK4	protein_coding	-0.447562880169329	4.6703038667085	74.4513653951013	3.68344354129996e-09	7.13102855572859e-08	7.9	8.3	7.6	8.2	5.5	6.1	6.2	5.6
ENSG00000257043	RP11-137N23.1	processed_pseudogene	3.89299837470208	-0.241918213403609	70.1908864426581	3.68176435316972e-09	7.13102855572859e-08	0.4	0.2	0	0.1	2.5	2.4	1.8	2.8
ENSG00000170525	PFKFB3	protein_coding	0.408137575949973	5.40911972914137	70.1529033138386	3.70222113593906e-09	7.15918071149954e-08	4.8	4.8	4.7	5.1	6.5	6.2	6.6	6.4
ENSG00000101574	METTL4	protein_coding	0.531679622036072	4.24554510595623	70.099524699043	3.73117551009437e-09	7.19869832147317e-08	3	3.1	3.1	3.4	4.2	4.8	4.6	5
ENSG00000197256	KANK2	protein_coding	-0.294819367257088	7.29626722398154	70.1048894945417	3.72825453217999e-09	7.19869832147317e-08	20.1	21.1	19.2	21	16.1	16.4	16.9	17.1
ENSG00000198585	NUDT16	protein_coding	-0.373638796370554	5.41518021517287	70.0517944835708	3.75727139496133e-09	7.24078037015295e-08	6.1	6.8	6.5	6.7	5	5	5.1	5.1
ENSG00000117643	MAN1C1	protein_coding	-0.91360812672928	2.87092799287494	69.9986979877754	3.78653103497491e-09	7.28885660844087e-08	1.4	1.8	1.5	1.6	0.8	0.6	0.9	1.1
ENSG00000172663	TMEM134	protein_coding	-0.467901491911463	5.4799698777774	69.940602932607	3.81882496194256e-09	7.34265764297965e-08	7.5	8.8	8	8.4	6.1	5.6	5.9	6.2
ENSG00000124588	NQO2	protein_coding	0.363658820902399	5.68916239783897	69.8816624436745	3.85189043276024e-09	7.39781820500919e-08	3.7	4.1	4.1	4.3	5.5	5.3	5.2	5
ENSG00000112667	DNPH1	protein_coding	-0.423756322321106	5.70646215022362	69.8587712473298	3.8648148747824e-09	7.41421523254227e-08	40.7	40.9	40.2	38.7	28.4	30.2	33.1	27.7
ENSG00000144357	UBR3	protein_coding	0.363153432034746	6.15415037536316	69.7273633874226	3.9399122438252e-09	7.54971165905778e-08	7.2	7	6.5	7.4	9.4	9.3	8.9	8.7
ENSG00000184916	JAG2	protein_coding	-0.436486345204138	5.33563347451036	69.6050923791093	4.01119259142306e-09	7.67759524208847e-08	6.9	7.2	7.2	6.7	5.3	5.2	5.1	5.1
ENSG00000213130	EEF1DP5	processed_pseudogene	5.24497258455255	-0.558641459343946	69.5226552017119	4.06002961896762e-09	7.76228060974794e-08	0	0	0.1	0	1.2	1	1.1	0.9
ENSG00000103197	TSC2	protein_coding	-0.286082209427786	6.77595120783477	69.4718984026592	4.09041511016541e-09	7.81153737592154e-08	9.7	9.7	9.7	9.3	7.5	8.2	7.9	8
ENSG00000172061	LRRC15	protein_coding	-0.71765499214762	2.8394214557844	69.4485974642632	4.10444565569298e-09	7.81185090392646e-08	2.2	2.3	2.1	2.3	1.3	1.4	1.4	1.3
ENSG00000182580	EPHB3	protein_coding	-1.06882256876229	2.39572165827123	69.4501119033623	4.1035321795861e-09	7.81185090392646e-08	1.5	1.7	1.7	1.6	0.8	0.6	0.8	0.9
ENSG00000245910	SNHG6	processed_transcript	0.384142730827946	5.29037025406507	69.4604077040556	4.09732774852291e-09	7.81185090392646e-08	24.2	24.1	25.9	23.9	31.4	32.5	33.1	30.7
ENSG00000166266	CUL5	protein_coding	0.300633440130366	6.90858785339501	69.3975002774403	4.13539431333658e-09	7.86190093247487e-08	17.5	16.1	16.9	16.7	21.7	20.8	20.1	20
ENSG00000122359	ANXA11	protein_coding	-0.24587887373871	8.09478756392352	69.3779903197896	4.14727698579571e-09	7.8737729495528e-08	27.3	27.8	27.7	27.7	23.5	23.5	24.1	22.1
ENSG00000151718	WWC2	protein_coding	0.336730954353253	6.75587967563385	69.3719610093097	4.15095656946426e-09	7.8737729495528e-08	10.3	8.9	9.2	9.4	12	12.2	11.3	12
ENSG00000166831	RBPMS2	protein_coding	-0.348322230692297	5.52828703675118	69.3128395686476	4.18722312168093e-09	7.93366120846741e-08	24.9	24.4	25	23.8	18.9	18.8	20.2	19
ENSG00000103051	COG4	protein_coding	-0.310726164417799	5.99096384266814	69.2176964271581	4.24630050731439e-09	8.03658733192839e-08	13.2	13.7	13.6	13.7	10.7	11.3	10.6	11.3
ENSG00000002330	BAD	protein_coding	-0.392238468676198	5.48035142839435	69.0849542667403	4.33022025349674e-09	8.18331681686604e-08	24.8	28.1	27.5	28.5	19.6	21.8	21.9	20.5
ENSG00000188763	FZD9	protein_coding	-0.768655022651706	3.19891227478381	69.0798038237584	4.33351195260346e-09	8.18331681686604e-08	4	4.8	4.5	4.9	2.8	2.4	2.9	2.6
ENSG00000147130	ZMYM3	protein_coding	-0.318685040817313	6.80040323221686	69.0100591443226	4.37835124522674e-09	8.25740338845741e-08	18.7	17.9	17.8	18.8	14.1	14.9	15	14.8
ENSG00000184602	SNN	protein_coding	-0.332639372969754	5.76912504823323	69.0036194859533	4.38251632415023e-09	8.25740338845741e-08	21.6	21.6	22	21.5	17.3	16.8	17.4	17.2
ENSG00000140995	DEF8	protein_coding	-0.446854633605325	5.2273025920334	68.9776381538179	4.39936381807252e-09	8.27676948169627e-08	5.6	6.5	6.4	5.9	4.6	4.1	4.9	4.3
ENSG00000176171	BNIP3	protein_coding	-0.44236289714683	6.04699782715581	68.9726765097159	4.40258905629546e-09	8.27676948169627e-08	11.2	11.3	12.4	14	9.3	9	8.6	9.4
ENSG00000157570	TSPAN18	protein_coding	-0.77994369622547	3.63055846299174	68.9647050694659	4.40777606751502e-09	8.27731370189682e-08	1.9	1.7	1.7	1.7	1	1.2	1.1	0.8
ENSG00000115355	CCDC88A	protein_coding	0.333044029350862	7.91087205048242	68.8803916178663	4.46304117841193e-09	8.37179344687459e-08	16.3	14.8	14.5	14.7	19.9	18.9	17.8	19.2
ENSG00000115129	TP53I3	protein_coding	-0.363679950814229	5.50072555400963	68.8392218164397	4.4902960211385e-09	8.4135801611155e-08	19.4	21	20.7	19.9	15.7	15.3	15.4	16.7
ENSG00000121900	TMEM54	protein_coding	-0.35776927828066	5.81630247255715	68.7473933622613	4.55173163585568e-09	8.51924876828314e-08	43.6	43.6	42.4	43.5	33.9	35.3	34.5	31.5
ENSG00000105726	ATP13A1	protein_coding	-0.355462127173019	5.78040802278051	68.6730866636926	4.60210356161584e-09	8.5944919662839e-08	7.2	7.6	7.6	7.2	5.4	5.8	6.2	5.8
ENSG00000172331	BPGM	protein_coding	0.554459489414557	4.71229748545078	68.6749128689849	4.60085846185896e-09	8.5944919662839e-08	7.8	7.1	7.7	8.2	10.3	10.3	11.7	13.1
ENSG00000180447	GAS1	protein_coding	-1.4106591048008	1.02628007731621	68.5647352453093	4.67662681789918e-09	8.72402536968146e-08	1.7	1.6	1.2	1.5	0.6	0.4	0.5	0.7
ENSG00000100664	EIF5	protein_coding	0.240924024590801	8.06011542618127	68.5362929313277	4.69640261999831e-09	8.74161901768629e-08	32	30.9	31.8	31.5	38.5	36.5	36.7	37.3
ENSG00000140525	FANCI	protein_coding	0.257899841865512	7.10222783250875	68.5371170843023	4.69582833241067e-09	8.74161901768629e-08	15.9	15.8	15.8	15.7	18.6	19.1	18.9	19.1
ENSG00000151806	GUF1	protein_coding	0.341690175895438	5.42073708473614	68.4601390840905	4.74979419162089e-09	8.82892748347869e-08	9.8	9.2	9.6	9.7	12.3	12.6	11.8	11.8
ENSG00000166681	BEX3	protein_coding	-0.2786358748506	6.73125788690692	68.4545239908487	4.7537565883472e-09	8.82892748347869e-08	116.7	122.7	126.8	123.6	100.5	99.8	105.7	97.9
ENSG00000150457	LATS2	protein_coding	0.481462098400075	5.0384091673711	68.4173530425202	4.78007640661241e-09	8.86806491198203e-08	6.2	5.9	5.2	5.4	8.7	7.9	7.6	7.2
ENSG00000170638	TRABD	protein_coding	-0.412913797348253	5.75703990775725	68.2487170330735	4.90145858491779e-09	9.08328416049294e-08	15.1	16.6	14.7	14.6	10.6	12.1	11.8	11.8
ENSG00000090971	NAT14	protein_coding	-0.433485742448922	5.54453100013327	68.1436492209564	4.97875088318339e-09	9.19643488570323e-08	16.4	17.3	16.8	16.9	12.8	11.9	11.9	13.4
ENSG00000100554	ATP6V1D	protein_coding	0.385501936461388	5.56977691732755	68.1435287418151	4.97884025822049e-09	9.19643488570323e-08	9.3	9.6	9.7	10.9	12.6	13.9	12.7	13
ENSG00000197324	LRP10	protein_coding	-0.255945402998829	7.70699929495117	68.1480768465937	4.9754675292019e-09	9.19643488570323e-08	28.2	29.9	29.7	30.4	24.9	23.7	25.4	25
ENSG00000102755	FLT1	protein_coding	2.78109332224434	0.293325797104118	68.0830823156355	5.02389862880421e-09	9.26107418896642e-08	0	0	0	0	0.1	0.1	0.1	0.1
ENSG00000151917	BEND6	protein_coding	0.533037095007869	4.24276041400052	68.0818865062926	5.02479440937353e-09	9.26107418896642e-08	2.4	2.4	2.7	2.6	3.5	3.9	3.7	3.6
ENSG00000159202	UBE2Z	protein_coding	-0.235441127887287	8.46121021081801	68.0369077509816	5.05861249948188e-09	9.31324726075635e-08	51.9	53.4	52.5	52.5	44.9	43.6	44.2	46
ENSG00000106012	IQCE	protein_coding	-0.269445069864342	6.96515212194301	67.9910999909844	5.0933045208531e-09	9.36691400510753e-08	15.6	15.9	15.1	15.3	13.1	12.2	13.2	12.7
ENSG00000105404	RABAC1	protein_coding	-0.395036423877462	5.82224938842795	67.9691376192945	5.11002776528008e-09	9.38745426749985e-08	29	33.6	34.8	33	23.6	24.9	25.9	25.4
ENSG00000051523	CYBA	protein_coding	-0.377364446411986	7.24268626039135	67.8956670107558	5.16640064319559e-09	9.47150939544326e-08	40.2	46.4	46.5	44.7	33.3	32.8	37	34
ENSG00000177728	TMEM94	protein_coding	-0.307015910873904	6.95635046135302	67.8949020167734	5.16699110265587e-09	9.47150939544326e-08	14.9	14.8	14.6	15.5	12	12.9	11.5	12.1
ENSG00000103254	FAM173A	protein_coding	-0.458957784179546	5.11423557437107	67.8841242435526	5.17531759580565e-09	9.47649433225474e-08	20	19	19	18.5	13.3	13.4	14.7	14
ENSG00000159399	HK2	protein_coding	-0.54426689172596	4.53349241284495	67.7966596433271	5.24342319118734e-09	9.59081118552567e-08	3.9	3.8	4.4	4.6	2.6	3	2.9	3
ENSG00000166886	NAB2	protein_coding	0.42083793917387	5.38186735179983	67.7798843375884	5.25659487475184e-09	9.60450918683036e-08	12.6	13	12.8	12.3	17.9	15.9	18	15.7
ENSG00000164070	HSPA4L	protein_coding	0.356135550716763	6.09093895147537	67.7139680827515	5.30869534737496e-09	9.68922894881038e-08	5.6	5.4	5.2	5.8	7.2	7.1	6.6	7.3
ENSG00000113719	ERGIC1	protein_coding	-0.236256426377202	8.86490219123594	67.6894188009141	5.32824028137622e-09	9.7144108948802e-08	28.2	28.6	26.8	27.8	24	23	23.8	23.6
ENSG00000267260	CTD-2162K18.4	lincRNA	0.823595401629896	2.84753123623696	67.6652108891103	5.34758890496525e-09	9.73918104340707e-08	2.8	3.2	3.5	3.5	5.9	6.7	5.1	6
ENSG00000006756	ARSD	protein_coding	-0.433007953152701	5.07304133670949	67.5460486298737	5.44393448530352e-09	9.90397596728899e-08	5.7	5.5	5.3	5.5	4.4	4	4.2	3.6
ENSG00000102109	PCSK1N	protein_coding	-0.411474015241241	5.12067316389706	67.355287585695	5.60205980614486e-09	1.01806895466295e-07	42.3	42.7	42.8	47	33.5	34.2	33	31.2
ENSG00000104960	PTOV1	protein_coding	-0.359583738683199	6.07430384564456	67.3015060816789	5.64752386414553e-09	1.02522879514419e-07	8.5	9.6	8.9	8.8	6.6	7.3	7.1	7
ENSG00000150938	CRIM1	protein_coding	0.312101041008537	8.72647782545067	67.2920042658772	5.65559718718362e-09	1.02559279034968e-07	50.6	46	43.3	48.5	60.1	58.3	57	58.2
ENSG00000180628	PCGF5	protein_coding	0.423860801548021	5.20886099719039	67.2811920183383	5.66479896809561e-09	1.02616042186264e-07	4.1	3.7	3.3	3.7	5.2	4.9	4.7	4.9
ENSG00000118046	STK11	protein_coding	-0.300505699138151	7.02452619240962	67.2486513032932	5.69258965830089e-09	1.03009055476385e-07	13.7	15	13.8	14.4	11.1	11.9	11.6	11.9
ENSG00000130005	GAMT	protein_coding	-0.549589849483531	4.54765675507781	67.188892623665	5.74400621164185e-09	1.03629689534619e-07	11.1	11.8	10.9	10.7	6.9	7.8	8.4	7.4
ENSG00000141526	SLC16A3	protein_coding	-0.28771824363156	8.91997179481995	67.1874165873587	5.74528247405112e-09	1.03629689534619e-07	31.7	32.7	33	35.4	25.9	28.1	27.9	27.1
ENSG00000184575	XPOT	protein_coding	0.276641591174781	8.16290038692651	67.1924085007831	5.74096741299159e-09	1.03629689534619e-07	37.8	37.1	37	37.2	45.6	45.4	44.1	45.4
ENSG00000069849	ATP1B3	protein_coding	0.27766363936139	7.39301823774648	67.1247848574584	5.79971811665948e-09	1.045000382619e-07	63.9	60.2	64.6	63.2	74.2	75.9	78	77
ENSG00000120800	UTP20	protein_coding	0.326334887106758	7.0571777626486	67.0568286438232	5.8594067970239e-09	1.05463082296593e-07	16.7	15.4	14.2	15.2	19.5	20.1	18.4	19.2
ENSG00000006534	ALDH3B1	protein_coding	-0.813258605327268	3.81942041220471	67.0055489982357	5.90488314032893e-09	1.06168542504999e-07	1.5	1.4	1.4	1.3	0.8	0.8	0.9	0.7
ENSG00000168758	SEMA4C	protein_coding	-0.335891721985858	6.13011955179826	66.7884786027376	6.10161642445941e-09	1.09589180860562e-07	12	12.6	12.8	12.2	10	9.8	10.2	9.3
ENSG00000139625	MAP3K12	protein_coding	-0.502823292131791	4.93615725680246	66.724946965185	6.16051491291493e-09	1.10529578071311e-07	3.1	3.4	3.8	3.3	2.3	2.3	2.6	2.5
ENSG00000164949	GEM	protein_coding	0.75375515762097	3.71711203300889	66.4366986451159	6.43549504009754e-09	1.15340722876658e-07	3	2.9	3.1	2.8	5.2	5.7	5.1	3.8
ENSG00000108055	SMC3	protein_coding	0.267802503329469	7.47209015142423	66.3537848529956	6.51700494706519e-09	1.16677860816047e-07	42.2	39.8	40.4	38.9	49.4	47.8	48.1	48.5
ENSG00000140830	TXNL4B	protein_coding	0.623554655263064	3.8830141226786	66.3226948200972	6.54785294588226e-09	1.17106098030006e-07	3.8	4.2	5	4.6	6.9	6.7	6.6	7.2
ENSG00000033867	SLC4A7	protein_coding	0.339129198720338	7.15016667201016	66.2986562999692	6.57181150462198e-09	1.17410344862173e-07	8.5	7.9	8.4	8.2	9.9	10.6	10.3	11
ENSG00000141753	IGFBP4	protein_coding	-0.543119401239823	6.78513699972037	66.2320922280314	6.63864535597726e-09	1.18479139557943e-07	60.9	76.2	66	66.7	39.4	43.3	48.3	55.7
ENSG00000170175	CHRNB1	protein_coding	0.604898777512479	4.08597045591261	66.1813268120469	6.690105627527e-09	1.19271598323664e-07	2.8	2.9	2.7	2.5	4.3	4.2	3.9	4.2
ENSG00000102178	UBL4A	protein_coding	0.258724398263868	6.94007100171386	66.1321143823432	6.74039959299898e-09	1.20041615933905e-07	39.2	40.4	40.5	40.6	48.4	47.8	49.7	46.4
ENSG00000197321	SVIL	protein_coding	-0.275745570093426	7.04252229685925	66.0896525766575	6.78411999542209e-09	1.2069306530803e-07	14.7	15	14	14.7	11.7	12.3	11.7	12.7
ENSG00000161638	ITGA5	protein_coding	0.302477939558094	7.64771569280053	65.9121575653491	6.97019127461422e-09	1.23872978687965e-07	15.5	17.7	16.4	16.3	19.8	20.5	21.4	20
ENSG00000123836	PFKFB2	protein_coding	0.370515877538986	5.57196268480729	65.8441252633544	7.04295309990478e-09	1.25034611703246e-07	4.4	3.7	3.9	3.9	5.2	5.2	4.9	5
ENSG00000160789	LMNA	protein_coding	-0.234268280719432	9.53455255258891	65.8369044986447	7.0507234547618e-09	1.25041214175162e-07	67.1	71.9	69.7	70.4	57.9	59.3	61.8	58.4
ENSG00000116285	ERRFI1	protein_coding	-0.240279123390348	9.33446848270937	65.7558766315368	7.13855080454698e-09	1.26466087156864e-07	79.8	78.9	76.1	77.8	66.9	65.7	65.3	66.6
ENSG00000100938	GMPR2	protein_coding	0.369373801421758	5.72670512193763	65.725369375594	7.17192103232748e-09	1.26924227609808e-07	12.6	14.3	13.3	13.7	17.1	17.7	17.8	17.5
ENSG00000092020	PPP2R3C	protein_coding	0.496080493197328	4.21796055981868	65.7123046892445	7.18626283239566e-09	1.27045008504518e-07	4.8	4.6	4.8	4.5	7.2	6.4	6.4	6.2
ENSG00000080824	HSP90AA1	protein_coding	0.242842864786289	9.94571043382544	65.7043482467597	7.19501208609051e-09	1.27066770393956e-07	172.2	172	179.2	179.9	209.1	202.8	211.9	208.6
ENSG00000170558	CDH2	protein_coding	0.365810564375902	5.87402166014125	65.6364136977161	7.27018205106647e-09	1.28260278543919e-07	10.6	10.5	10.3	11	13.7	13.2	14.4	13.3
ENSG00000163975	MELTF	protein_coding	-0.615681185569754	4.14732512534968	65.5505381688576	7.36640939027143e-09	1.29687171984351e-07	1.6	1.5	1.6	1.6	1	1	1.1	1.1
ENSG00000213864	EEF1B2P2	processed_pseudogene	2.35070881512086	0.454741348860192	65.5513827967746	7.36545633344405e-09	1.29687171984351e-07	0.3	0.6	0.5	0.4	2	2.5	2.6	2.8
ENSG00000227500	SCAMP4	protein_coding	-0.273674608289514	6.85083004274789	65.5194691058583	7.40155886984514e-09	1.30170391736996e-07	16.6	17	15.9	16.8	13.8	14.1	13.6	13.3
ENSG00000106261	ZKSCAN1	protein_coding	-0.390454383787801	6.68735534566592	65.4871022026035	7.43836772694058e-09	1.30681759826427e-07	9.4	8.8	8.3	8.6	6.4	6.5	6.7	7.1
ENSG00000196159	FAT4	protein_coding	0.573471043532271	5.09962301111977	65.3138967594389	7.63870338684512e-09	1.34062020707237e-07	2.5	1.9	1.7	2	3.3	3	2.8	2.9
ENSG00000120254	MTHFD1L	protein_coding	0.267661767110862	6.98516675567874	65.2346037785064	7.73233750816405e-09	1.35564560399876e-07	26.9	25.4	25.8	25.5	31.2	31.8	31.7	29.8
ENSG00000131871	SELENOS	protein_coding	0.313725720379922	5.79959921114468	65.1433977320908	7.84156160850865e-09	1.37337028751715e-07	13.6	13.1	13.8	13.3	16.1	16.7	17.3	16.7
ENSG00000132361	CLUH	protein_coding	-0.247601133958096	7.80806124308886	65.01674636046	7.99598185158387e-09	1.39751902040971e-07	37.1	37	35.9	35.3	30.6	31.3	30.4	30.1
ENSG00000169750	RAC3	protein_coding	-0.423679588614111	5.211380769382	65.020211538858	7.99171386045847e-09	1.39751902040971e-07	21.5	24	24.4	23.2	17.1	18.4	17.9	16.5
ENSG00000176533	GNG7	protein_coding	-1.0883639720682	2.40867064655172	64.9769088000962	8.04522469116882e-09	1.40467295976699e-07	1.3	1.3	1.4	1.3	0.6	0.5	0.7	0.7
ENSG00000006062	MAP3K14	protein_coding	0.329131663990637	6.81528295477624	64.879733322943	8.16670979256729e-09	1.42441240664788e-07	16	18.2	19.1	18	23	22.6	22.7	21.6
ENSG00000183337	BCOR	protein_coding	-0.36096787489483	7.11812320103888	64.8650509176715	8.18523535784889e-09	1.42617178126808e-07	19	16.1	15.5	15.9	13.5	12.6	12.9	12.5
ENSG00000167702	KIFC2	protein_coding	-0.589475582671685	5.66033321176956	64.8003243375266	8.26744243725755e-09	1.43901178817806e-07	9.4	9.8	10.7	9.2	5.9	6.6	6.3	7.3
ENSG00000176692	FOXC2	protein_coding	-0.656885684772215	4.79078403879992	64.7822027258174	8.29061618664139e-09	1.4415607424941e-07	5.4	4.9	5.6	4.8	3.2	3.6	2.9	3.4
ENSG00000163485	ADORA1	protein_coding	-0.636075978576171	3.67918928890111	64.6911872652909	8.40806263343948e-09	1.46047961529045e-07	4.1	4.5	4.1	4.4	2.8	2.5	3	2.7
ENSG00000213676	ATF6B	protein_coding	-0.2584395006826	7.10846971511365	64.6450260573487	8.46830893167115e-09	1.46943418125435e-07	36.5	37.9	38.9	36.6	31	31.5	31.7	31.1
ENSG00000176407	KCMF1	protein_coding	0.281753796051512	6.84676796160859	64.535454440132	8.6131727329604e-09	1.49303828061296e-07	13.6	12.9	12.9	12.7	16.6	15.8	15.2	15.5
ENSG00000141524	TMC6	protein_coding	-0.365029074241191	5.11195157060808	64.436663382118	8.74605981916575e-09	1.51452005126763e-07	4.6	4.7	4.9	4.7	3.6	3.5	3.7	3.8
ENSG00000169992	NLGN2	protein_coding	-0.301729629416009	6.6710493533745	64.4011308923476	8.79439114417772e-09	1.52133065227991e-07	19.3	18.3	18.9	19.1	15.8	15.3	14.9	15.2
ENSG00000234311	RP11-432J24.3	antisense	-0.881284001269677	2.14769138358754	64.3754620057198	8.82948388592556e-09	1.52583954147268e-07	8.6	7.5	8.4	7.2	4	3.9	4.5	4.7
ENSG00000109790	KLHL5	protein_coding	0.272543765107425	7.40407291744326	64.3650377245013	8.84377803542334e-09	1.52674864736149e-07	25.8	24.5	25	25.2	31.4	28.7	30.2	30.8
ENSG00000155508	CNOT8	protein_coding	0.329338122667356	6.30111059116598	64.2369876906837	9.02140098646297e-09	1.55582344971643e-07	19	18.1	19.6	20.3	23.2	25.2	23.5	25.1
ENSG00000183520	UTP11	protein_coding	0.301336657877865	6.09806805233235	64.2280445631141	9.03394824601827e-09	1.55639917743073e-07	19.1	19.8	20	19.4	23.7	24.6	24.5	23.9
ENSG00000057663	ATG5	protein_coding	0.358960272930793	5.55969714806134	64.0368132510069	9.30676804224235e-09	1.60137262340378e-07	7.6	7.9	7.8	7.6	9.8	10	10.5	9.4
ENSG00000141655	TNFRSF11A	protein_coding	-0.984371684948853	4.75165654913676	64.0318662391352	9.31394171235972e-09	1.60137262340378e-07	0.4	0.4	0.4	0.4	0.2	0.2	0.2	0.2
ENSG00000156374	PCGF6	protein_coding	0.42007034551448	4.61442956144154	64.0168091397874	9.33581249893535e-09	1.60350169760677e-07	8.7	8.6	9	9.4	12.2	11.9	11.6	12.1
ENSG00000142634	EFHD2	protein_coding	-0.262719202868982	7.4981571991748	63.9176263261009	9.48125919734389e-09	1.62683006796253e-07	46.8	49.6	48.8	48.4	40.1	40.3	41.5	39.7
ENSG00000187801	ZFP69B	protein_coding	0.556775093106168	4.07369856145668	63.8154847678912	9.63358416398947e-09	1.65129012125341e-07	6.8	6.3	6.9	7.2	10.8	9.8	9.8	9.4
ENSG00000005108	THSD7A	protein_coding	0.330723000065427	6.4356959073755	63.796574643593	9.66207146531177e-09	1.65449513510876e-07	9.7	8.7	8.2	9	11.1	10.9	11.1	11.6
ENSG00000110011	DNAJC4	protein_coding	-0.529968845382483	5.18269006393964	63.7884780911879	9.67429614662884e-09	1.65491173253213e-07	10.8	13.4	12.3	13.6	8	9.2	9.1	9
ENSG00000134602	STK26	protein_coding	0.296053649041834	6.67207327715644	63.7595229198819	9.71815018629745e-09	1.66073262182622e-07	33	29.8	33.1	30.1	39	39.4	38	37.6
ENSG00000134697	GNL2	protein_coding	0.283593474319569	7.03787387143862	63.7375404134739	9.75158592128437e-09	1.66476316823866e-07	22.4	21.2	20.4	20.3	26.4	26.3	24.4	25.4
ENSG00000160972	PPP1R16A	protein_coding	-0.364408606586555	6.17136853470411	63.6707756249855	9.85389364567118e-09	1.6805313471795e-07	12.3	13.8	13.7	13.2	10.5	10.1	10.9	9.7
ENSG00000132589	FLOT2	protein_coding	-0.255745656473119	7.32403335388593	63.5269736661676	1.00781749254576e-08	1.71704873402379e-07	43.4	45	45.1	45.4	36.2	37.7	38.9	37.2
ENSG00000014216	CAPN1	protein_coding	-0.233955783939444	8.39337025698116	63.5104078983474	1.01043608217949e-08	1.71977645769543e-07	39.9	42	41	41.2	34.4	34	36.7	34.4
ENSG00000176018	LYSMD3	protein_coding	0.377498104146321	5.43799235892714	63.4309873203303	1.02309187566967e-08	1.73956496888261e-07	8.8	9.2	9.2	9.5	12.8	12.2	11.5	11.3
ENSG00000161813	LARP4	protein_coding	0.327630033659658	6.87918373600859	63.4235580893761	1.02428438752916e-08	1.73984225463621e-07	12.3	13	13.2	13.4	16.3	16.9	15.8	16.4
ENSG00000071282	LMCD1	protein_coding	0.637798127179198	4.83970084773908	63.4101588371711	1.02643894934089e-08	1.74175147417775e-07	1.3	1.2	1.5	1.5	2	2.2	2.1	2.4
ENSG00000106086	PLEKHA8	protein_coding	0.345041810475791	5.39694208595135	63.3293751281839	1.03953200428933e-08	1.7621996393675e-07	4.1	3.8	3.8	3.9	5	4.9	4.8	5
ENSG00000168813	ZNF507	protein_coding	0.334133017069001	6.03554163497861	63.2826891063782	1.04718011321748e-08	1.77338588111109e-07	5.6	5.7	5.8	5.9	7.6	7.3	6.8	7.3
ENSG00000065615	CYB5R4	protein_coding	0.35916979774197	5.42475577070263	63.2591939572623	1.05105186386715e-08	1.77816091603792e-07	4.4	4.3	4.3	4.3	5.7	5.5	5.5	5.4
ENSG00000174996	KLC2	protein_coding	-0.272743427943794	6.64378155018084	63.1401079603213	1.07091314080386e-08	1.8099502992726e-07	17.9	19.2	18.2	17.9	15	15.3	15.3	15.1
ENSG00000004139	SARM1	protein_coding	-0.370280475950662	4.97266011475452	63.0385702273861	1.08816522136906e-08	1.83727076986599e-07	4.2	4	3.9	4.2	2.9	3.3	3.2	3.3
ENSG00000182704	TSKU	protein_coding	-0.34827872325617	5.1381587048975	62.9584787232439	1.1019833478459e-08	1.85874456706023e-07	10.1	9.7	10	10.2	7.9	7.4	8	8
ENSG00000095752	IL11	protein_coding	1.67809493245501	1.14809155757011	62.901525903622	1.11192363448127e-08	1.87364121100379e-07	0.2	0.3	0.3	0.3	0.9	1.2	0.8	1.1
ENSG00000168438	CDC40	protein_coding	0.312998486418442	5.95960601078307	62.8509569636641	1.12083020563968e-08	1.88676805831835e-07	9.6	9.5	10	10.1	12.3	12.5	11.6	12.3
ENSG00000105722	ERF	protein_coding	-0.294491779733379	6.92970631784822	62.8420065643193	1.12241455754065e-08	1.88755506835766e-07	42	44.9	46	45.4	36.5	35.2	38.5	35.3
ENSG00000100243	CYB5R3	protein_coding	-0.271245275388204	7.47334327305533	62.8101238712094	1.12807777759415e-08	1.89425665360767e-07	27.1	30	29.3	28.5	23.1	23	24.5	24.7
ENSG00000113739	STC2	protein_coding	0.492625764313312	6.00722549921563	62.8069614437026	1.12864117518663e-08	1.89425665360767e-07	8.1	10.9	9.6	10.9	12.9	13.9	14	15.7
ENSG00000175414	ARL10	protein_coding	-0.583288011246259	3.80829280736396	62.7581473768646	1.13737590062004e-08	1.90702282702176e-07	1.7	1.4	1.4	1.5	0.9	1	1	1
ENSG00000117862	TXNDC12	protein_coding	0.295992917854475	7.07838180001239	62.7118479486522	1.14572757818565e-08	1.91912208116112e-07	32.6	35.4	33.9	34.8	41.9	43.1	42	41.4
ENSG00000171346	KRT15	protein_coding	-0.700474720125267	4.25511428978163	62.6635447858959	1.15451073833203e-08	1.9319194048069e-07	1.3	1.2	1.3	1.1	0.7	0.8	0.7	0.8
ENSG00000077232	DNAJC10	protein_coding	0.253936560303843	7.6955515329361	62.623259270221	1.16189116451734e-08	1.9423464462421e-07	9.2	8.4	9	8.6	10.6	10.2	10.3	10.7
ENSG00000135913	USP37	protein_coding	0.316868245031806	5.83707612802869	62.5214429592588	1.18077036575579e-08	1.97195651696033e-07	6.5	6.5	6.2	6.4	8.3	7.6	7.9	8
ENSG00000101335	MYL9	protein_coding	0.327243299821285	7.07816951029725	62.4186082023851	1.20017226102162e-08	2.00144960114153e-07	53.2	61.5	57.9	56.1	67.8	70.5	75.3	74.1
ENSG00000125648	SLC25A23	protein_coding	-0.574801415968956	4.83670675522674	62.415317615789	1.20079870750696e-08	2.00144960114153e-07	6.2	7.9	6.7	6.4	4.2	4.7	5.3	4.3
ENSG00000163513	TGFBR2	protein_coding	0.362237923772015	5.966141616445	62.3460537245974	1.21406642628833e-08	2.02157011533981e-07	7.4	7.4	7.5	8.3	9.5	9.9	9.7	10.6
ENSG00000198743	SLC5A3	protein_coding	-0.376466394796621	6.69869280380476	62.3291662227964	1.21732502768799e-08	2.02500101308609e-07	11.2	9.9	9.2	10.2	8	7.9	7.2	8
ENSG00000092470	WDR76	protein_coding	0.297841890450363	5.93307531449569	62.3193513720998	1.21922319744275e-08	2.02616433234807e-07	15.2	14.9	14.4	15.2	18.9	17.7	17.8	19
ENSG00000066697	MSANTD3	protein_coding	0.368274110787802	5.53200013712051	62.3116861130735	1.22070784532891e-08	2.02663883044242e-07	10	11	10.3	10.5	13.9	13.2	12.9	14.2
ENSG00000132382	MYBBP1A	protein_coding	-0.232230367663169	7.63516616731885	62.2970048659396	1.22355679452913e-08	2.02937520945406e-07	38.5	39.8	38.5	39.3	32.5	33.8	33.5	33.3
ENSG00000237441	RGL2	protein_coding	-0.305045903436699	6.4749814398055	62.2330464848103	1.23605148800353e-08	2.04808884301448e-07	17.6	17.2	17.3	17.4	13	14.3	14.3	14.7
ENSG00000168615	ADAM9	protein_coding	0.263405868495964	7.46041716706848	62.1540299589658	1.25167687409183e-08	2.07194817326406e-07	21.8	22	21.3	20.2	25.9	24.4	25.7	26.2
ENSG00000197858	GPAA1	protein_coding	-0.354376155637379	6.667033040368	62.1426004494008	1.25395449548585e-08	2.07368737066599e-07	26.3	28.2	30.5	28.6	21.2	21.2	23.1	23.5
ENSG00000104518	GSDMD	protein_coding	-0.57430992447835	4.70860488826104	62.0591039629273	1.27072854806634e-08	2.09937274593052e-07	2.6	3	3.2	2.8	1.9	2	1.9	2.1
ENSG00000254087	LYN	protein_coding	0.527903817307987	4.89850361015573	61.9424727816299	1.29456263980248e-08	2.13666046633806e-07	2.2	2.6	2.3	2.7	3.6	3.3	3.7	3.8
ENSG00000153044	CENPH	protein_coding	0.355550365238843	5.61656368375039	61.906686905042	1.30197127227263e-08	2.14679185099314e-07	18.7	20.4	20.3	20.4	26.5	25.1	25.3	25.7
ENSG00000185022	MAFF	protein_coding	0.653847316646912	3.4936572700376	61.8993835811425	1.30348882663631e-08	2.147199284501e-07	1.8	1.5	1.5	1.7	2.5	2.5	2.5	2.6
ENSG00000130695	CEP85	protein_coding	0.266303206993929	6.65431308621284	61.8730299500648	1.30898060477307e-08	2.15414617344397e-07	16.4	16.9	17.3	17.4	20.4	20.7	20.7	20.2
ENSG00000127054	CPSF3L	protein_coding	-0.310867980579871	6.64774923508493	61.7090851270021	1.34370609436281e-08	2.20914170241497e-07	10.9	12	11.9	11.6	9.1	9.7	9.3	9.4
ENSG00000088888	MAVS	protein_coding	-0.298439927735	7.20734157263269	61.6959899947151	1.34652203555384e-08	2.21161991476146e-07	13.2	12.9	12.8	13.4	10.7	11.1	10.5	10.4
ENSG00000130193	THEM6	protein_coding	-0.450192738801079	5.28297215200717	61.6640624959374	1.35341415793236e-08	2.2186278063254e-07	11.2	9.5	10.9	9.8	7.4	7.1	7.9	7.5
ENSG00000187187	ZNF546	protein_coding	0.410518002309336	6.03710694299175	61.6644392157916	1.35333261631735e-08	2.2186278063254e-07	5.1	5.7	6.5	6.5	8.5	8	7.7	7.7
ENSG00000104886	PLEKHJ1	protein_coding	-0.357918905792326	5.69006917393131	61.645729155685	1.35738880404637e-08	2.22298722647168e-07	11.7	11.7	12.1	11.2	8.7	9.4	9.5	8.8
ENSG00000139514	SLC7A1	protein_coding	0.285575203482037	7.11272843012853	61.6357662388675	1.35955399295835e-08	2.22437773814028e-07	19.7	19	17.1	18.4	23.2	22.7	22.2	22.2
ENSG00000110958	PTGES3	protein_coding	0.231876940741189	8.69938211822954	61.6272138265052	1.36141559448818e-08	2.22526933872772e-07	108.5	106.4	109.9	107.2	127.3	128.9	127.8	123.3
ENSG00000137497	NUMA1	protein_coding	-0.243825105386732	8.49537874690188	61.6104269904833	1.36507752303083e-08	2.22909905475788e-07	23.8	25.1	24.2	24.3	20.7	20.8	20.2	20.7
ENSG00000013306	SLC25A39	protein_coding	-0.301684832713301	7.04751961888819	61.6006362197062	1.36721817872779e-08	2.23043961763305e-07	36.1	37	37.8	37.5	28.9	29.4	31.3	30.9
ENSG00000106483	SFRP4	protein_coding	1.45983670275309	1.39719244588348	64.9892729240477	1.37461543049412e-08	2.24034478213896e-07	0.2	0.6	0.6	0.7	1.6	1.7	1.7	1.3
ENSG00000183020	AP2A2	protein_coding	-0.257546873926173	7.97234326063125	61.5356391327024	1.38152061551117e-08	2.24942966500522e-07	24.9	26.6	26.5	27.4	22.3	22	22.7	21.2
ENSG00000139613	SMARCC2	protein_coding	-0.288186800001987	7.63525633637973	61.5056976114883	1.38816299626286e-08	2.25589834613833e-07	21.8	23.6	23.5	22.9	17.5	19.6	18.9	19.5
ENSG00000166471	TMEM41B	protein_coding	0.34474936415274	6.75493086319859	61.5072314739342	1.38782188651984e-08	2.25589834613833e-07	19.6	20.4	20.9	21.5	25.3	26.5	25.5	27.9
ENSG00000244791	RP11-65D17.1	lincRNA	4.3081709247501	-1.09700946720885	64.8326358092451	1.40652880236755e-08	2.28354882697541e-07	0	0.1	0	0	0.6	1	0.7	0.6
ENSG00000171224	C10orf35	protein_coding	0.504191049274487	4.42448229457245	61.3936721011081	1.41332029917546e-08	2.29237297277969e-07	13.1	13	13.5	12.5	20.3	18.4	17.2	17.7
ENSG00000203667	COX20	protein_coding	0.374965561374147	5.56734026968093	61.3705577738314	1.41857153753405e-08	2.29868432942118e-07	9.1	7.8	8.6	8	11.1	10.5	10.6	10.7
ENSG00000178719	GRINA	protein_coding	-0.221471986662337	7.99185253511013	61.3564307736742	1.42179127056073e-08	2.30169485284932e-07	112.3	117.2	115.3	117	99.2	98.6	101.9	96.5
ENSG00000133657	ATP13A3	protein_coding	0.281848812970045	8.09259734366077	61.3180542788312	1.43057735897344e-08	2.31370219559906e-07	20.9	19.4	19.1	20.2	25	24.5	22.9	24.2
ENSG00000110719	TCIRG1	protein_coding	-0.364380744018532	6.23583151656321	61.2550074327674	1.44513805763028e-08	2.33501704703722e-07	13.5	14.8	14.9	13.8	10.4	11.4	11.1	11.6
ENSG00000186184	POLR1D	protein_coding	0.278655574419072	5.84181694800937	61.1985558032667	1.45831030187706e-08	2.35404989608636e-07	5	4.8	4.9	4.8	5.9	5.8	6	6
ENSG00000150907	FOXO1	protein_coding	0.732024686995089	3.21271447748812	61.1569497277676	1.46810081096957e-08	2.36759272959892e-07	1.2	1	1	0.9	1.7	1.6	1.7	1.8
ENSG00000164933	SLC25A32	protein_coding	0.348574019130603	5.58355560391514	61.1457000679264	1.47076009025668e-08	2.36936859296481e-07	13.2	11.7	12.1	12.9	16.4	15.5	15.9	15.5
ENSG00000165458	INPPL1	protein_coding	-0.236327351418095	8.13278243409421	61.1404377295334	1.47200581185317e-08	2.36936859296481e-07	45.8	45.3	44.8	44.2	36.4	38.9	38.9	38.7
ENSG00000108370	RGS9	protein_coding	-0.658402967803802	3.26820441933528	61.070371020255	1.48870039425852e-08	2.39396054836948e-07	2	2.2	2	2.2	1.4	1.2	1.4	1.3
ENSG00000133739	LRRCC1	protein_coding	0.480086759330689	4.35847357502099	60.9910671905617	1.50784083094253e-08	2.42243516005321e-07	3.5	3.7	3.9	3.7	4.9	4.9	5.1	5.7
ENSG00000140750	ARHGAP17	protein_coding	-0.318262671268603	6.68425004258224	60.9779755483371	1.51102583766071e-08	2.42524669347613e-07	12.7	12	11.6	12.2	9.5	9.4	10.2	9.7
ENSG00000240849	TMEM189	protein_coding	-0.290723538963502	6.53243897467423	60.849757888245	1.54260290793161e-08	2.47357986213968e-07	15.4	14.4	15	15.3	12.5	12.2	12.6	11.8
ENSG00000182379	NXPH4	protein_coding	1.09901473425478	1.60341583846667	60.7001528308932	1.58034302112083e-08	2.53169454028087e-07	1.3	1	1.2	0.9	2.2	2.2	2.3	2.2
ENSG00000152518	ZFP36L2	protein_coding	-0.285785030101762	6.7777316800881	60.6426531685934	1.59511017276967e-08	2.55293153692994e-07	34.2	35.6	34.9	33.9	29.3	29.1	28	27.3
ENSG00000129055	ANAPC13	protein_coding	0.296625353281228	6.33020114244459	60.5985107459768	1.60654714746197e-08	2.56880353256904e-07	31.3	32.8	34.1	33.8	41.7	39.5	41	40
ENSG00000106638	TBL2	protein_coding	0.305441337119639	6.27419060489351	60.5435640292951	1.62090626656897e-08	2.58931349823083e-07	14.7	14.3	15	14.7	17.8	17.6	18.9	17.9
ENSG00000176485	PLA2G16	protein_coding	0.638982495782542	3.8126489921449	60.4996586348117	1.63247875964827e-08	2.60533744256992e-07	2.1	2.4	2.6	2.4	3.6	3.6	3.8	3.9
ENSG00000179981	TSHZ1	protein_coding	-0.537237384966121	4.75649846597942	60.4454229657812	1.64689637967301e-08	2.62586752008053e-07	1.9	1.8	1.7	1.9	1.2	1.4	1.2	1.3
ENSG00000167967	E4F1	protein_coding	-0.407340421539473	5.36716503232612	60.4366262348867	1.64924766323168e-08	2.62713805431467e-07	6.6	6.8	6.9	6.5	5.2	4.5	5.3	4.9
ENSG00000164615	CAMLG	protein_coding	0.32976982122304	5.61388681675261	60.4175910157432	1.654347913584e-08	2.63278098752196e-07	20.4	19.4	21.7	21.2	25.3	26.3	25.3	27.1
ENSG00000235109	ZSCAN31	protein_coding	0.6193753067949	3.51346957674492	60.3417606343375	1.67483401583015e-08	2.66287579506542e-07	1.9	1.9	2	1.9	2.8	3	2.7	3.2
ENSG00000101346	POFUT1	protein_coding	-0.232410296650437	8.45325507864645	60.3043950983913	1.68502833650681e-08	2.67656615745316e-07	58.5	55.6	56.1	57.9	50.1	46.5	49.7	47.6
ENSG00000147689	FAM83A	protein_coding	-2.48409904845369	-0.00654037292370432	60.2980123053325	1.6867763687432e-08	2.67682698667876e-07	0.3	0.3	0.2	0.4	0.1	0.1	0	0.1
ENSG00000130881	LRP3	protein_coding	-0.356915578878109	5.57832596731008	60.2743045101831	1.69328615782566e-08	2.68463689994479e-07	11.5	13.4	12.1	12.5	9.3	9.6	10.2	9.7
ENSG00000109736	MFSD10	protein_coding	-0.336975651041946	6.63254151781876	60.2141632878821	1.70992099328578e-08	2.70593396137855e-07	31.3	33.6	35.1	30.8	25.4	27	26.3	24.8
ENSG00000178188	SH2B1	protein_coding	-0.359753236973673	5.97491374936151	60.2155910854291	1.70952404812067e-08	2.70593396137855e-07	7.6	8.4	8.7	8.6	6.2	6.4	6.4	7
ENSG00000179348	GATA2	protein_coding	-0.511876036568671	5.28188385662449	60.1272782411279	1.73426284126619e-08	2.74188739759026e-07	3.5	3.9	4	4.1	3	2.4	2.8	2.7
ENSG00000134352	IL6ST	protein_coding	0.300409393488726	7.97623757035247	59.9435838213272	1.78695723892215e-08	2.82255741074984e-07	21.1	19.9	19.1	20.9	25.5	24.4	24.2	25.8
ENSG00000094631	HDAC6	protein_coding	-0.302399851085679	6.37892159605282	59.9367112375659	1.78896168104779e-08	2.82308509536776e-07	6.7	7.1	7.2	6.6	5.5	5.6	5.7	5.7
ENSG00000111361	EIF2B1	protein_coding	0.295037229525439	6.24051226880804	59.9019985888312	1.7991227537389e-08	2.83647142359525e-07	18.1	20.1	19.1	18.4	23.3	23.5	23.1	23.2
ENSG00000119537	KDSR	protein_coding	0.349240686881247	5.36379567741099	59.8440604890343	1.81622029392415e-08	2.86075854497783e-07	4.1	4	3.9	4	5.3	4.9	4.9	5.2
ENSG00000157693	TMEM268	protein_coding	0.574596378440877	3.94080048693295	59.8200675946524	1.82335147448086e-08	2.86931687804479e-07	2.9	2.7	2.4	2.8	4.2	3.7	4	4
ENSG00000182158	CREB3L2	protein_coding	0.37951104537314	5.62581082712462	59.7977100977327	1.83002357490956e-08	2.87713752926013e-07	4.9	4.9	4.1	4.7	6.1	6	6.2	6
ENSG00000173917	HOXB2	protein_coding	-0.320888556668341	5.94207187285383	59.7618276201164	1.84078662191668e-08	2.89136939563326e-07	25.4	24.9	24.8	25.8	19.4	20.9	20.4	20.2
ENSG00000175467	SART1	protein_coding	-0.286262690324579	7.48520722242653	59.6805932242526	1.86540436790385e-08	2.92731654799841e-07	41.6	45.8	43.4	43.9	35.8	34.9	37.9	34.8
ENSG00000162385	MAGOH	protein_coding	0.334399490266275	5.54056177455548	59.6610784446311	1.87137060976532e-08	2.93246599280287e-07	29.9	28.7	30.3	30.1	37.3	36.2	37.9	38.4
ENSG00000246705	H2AFJ	protein_coding	0.373252893448879	4.86963247904674	59.6585145971803	1.87215597079125e-08	2.93246599280287e-07	8.4	8.1	8.2	8.3	10.4	10.2	10.9	11.1
ENSG00000139163	ETNK1	protein_coding	0.306742247005039	6.08848921767133	59.6311726239965	1.88055338677625e-08	2.94289192499123e-07	8.6	7.8	8.1	8.2	10.5	10.3	9.6	9.9
ENSG00000056050	HPF1	protein_coding	0.507254043661131	4.06397846769293	59.611278674727	1.88668867269785e-08	2.94976181843352e-07	9.2	10.4	10.4	9.2	13.9	13.8	14	14
ENSG00000065833	ME1	protein_coding	0.27471565753537	6.59282503756473	59.604091681209	1.88891040638375e-08	2.95050598690313e-07	30.5	29.3	30.8	30.2	37.9	35.9	35	37.1
ENSG00000054690	PLEKHH1	protein_coding	-0.948939477159119	2.18452307290455	59.5591226477853	1.90287556428941e-08	2.96957524580382e-07	0.5	0.5	0.5	0.5	0.3	0.3	0.2	0.2
ENSG00000233621	LINC01137	antisense	0.963558233483506	2.22648967103613	59.5459015469534	1.90700238614421e-08	2.97327004872909e-07	2.7	1.9	2.3	1.9	4	4.1	4.4	4
ENSG00000105426	PTPRS	protein_coding	-0.470061740168787	4.88843367571358	59.5381559883615	1.9094245289371e-08	2.97430266945308e-07	4.3	4.1	3.6	4.1	2.8	2.6	3.1	3
ENSG00000131016	AKAP12	protein_coding	0.290147061779429	9.206333923227	59.4842916702913	1.92636003373407e-08	2.99240909284371e-07	15.5	14.8	13.5	14.3	18.4	17.4	17.1	17.9
ENSG00000166448	TMEM130	protein_coding	-1.44569544127164	1.36078817881803	59.487671586418	1.92529263655475e-08	2.99240909284371e-07	1.2	1.2	1.4	1.2	0.4	0.3	0.4	0.7
ENSG00000188229	TUBB4B	protein_coding	-0.239733822722198	8.58533175503303	59.4859310468811	1.92584222994434e-08	2.99240909284371e-07	172.5	180.9	180.9	176.6	147.7	150.7	158.4	145.4
ENSG00000171425	ZNF581	protein_coding	-0.538897431291291	4.55737283869118	59.4777827441136	1.92841737624119e-08	2.9928541851104e-07	12.4	12.4	11.1	12.1	7.6	7.5	9.6	8.2
ENSG00000102858	MGRN1	protein_coding	-0.286336382462969	6.62618911245877	59.4376377454856	1.94115853884266e-08	3.00986426284218e-07	10.5	11.6	11	11	9.3	8.9	9.1	8.9
ENSG00000133393	FOPNL	protein_coding	0.277021117777274	7.09786463790407	59.408199317411	1.95055894584111e-08	3.02166789584423e-07	54.4	52.1	52.6	52.5	66.7	62	64.2	62.8
ENSG00000144747	TMF1	protein_coding	0.348131531685598	5.6114001284602	59.3516883369332	1.96874117201091e-08	3.04704162528904e-07	6.1	5.9	5.9	6.3	7.9	7.6	7.5	7.8
ENSG00000165490	DDIAS	protein_coding	0.36901986781283	5.4002825291882	59.3417101349303	1.97197043750737e-08	3.04924724284648e-07	7.5	7.7	8.3	8.1	10.1	10.8	10	9.9
ENSG00000197106	SLC6A17	protein_coding	-0.563015113233606	3.86010214264141	59.2881168722277	1.98941226174723e-08	3.07340554257678e-07	2.6	2.5	2.4	2.7	1.7	1.8	1.6	1.8
ENSG00000067082	KLF6	protein_coding	-0.345111857815295	7.70131988311115	59.1494456814121	2.03531390418098e-08	3.13858031884697e-07	35	30.1	29.5	30.1	23.6	24.6	24.8	24.9
ENSG00000232677	LINC00665	lincRNA	0.298405890470032	5.49432027528971	59.154823014689	2.03351296831118e-08	3.13858031884697e-07	7.2	6.8	7.1	7.3	8.9	8.7	8.9	8.4
ENSG00000197894	ADH5	protein_coding	0.288664351005756	6.56406901506761	59.1291353416473	2.04213151443491e-08	3.14622285555738e-07	18.7	17.9	18.6	18.9	22.3	23.5	21.9	22.9
ENSG00000105576	TNPO2	protein_coding	-0.310745601816432	6.71604949121675	59.1194666693856	2.04538560449215e-08	3.14836631161401e-07	14.2	14.6	15.1	14.9	11.3	11.5	12.9	11.8
ENSG00000069956	MAPK6	protein_coding	0.25752224168461	6.80210631076479	59.0982184695237	2.05255642988373e-08	3.15365965649681e-07	16.5	15.6	15.6	15.5	19.1	19.1	18.7	18.6
ENSG00000185813	PCYT2	protein_coding	-0.337276706494245	6.71742928452477	59.0988059367771	2.0523578104287e-08	3.15365965649681e-07	15.1	16.9	16.2	16.6	11.9	12.8	13.8	12.9
ENSG00000173530	TNFRSF10D	protein_coding	0.439418725880935	4.55888039892633	59.0309080266355	2.07545059065878e-08	3.18593918553352e-07	5.9	5.8	6.4	6.5	8	8.3	8.4	8.9
ENSG00000141905	NFIC	protein_coding	-0.29977368203727	7.47110204113492	59.0120121078704	2.08192667025773e-08	3.19298027713484e-07	19	18.5	18.1	18.3	14.9	15.3	15.4	14.4
ENSG00000160326	SLC2A6	protein_coding	-0.330299072371731	5.48689072865494	58.9984462999946	2.0865893378138e-08	3.19722995452322e-07	14.2	15.4	15.1	15.7	12.2	12	12.5	11.4
ENSG00000103490	PYCARD	protein_coding	-0.39863982575101	5.53362817758057	58.9024860718799	2.11989261455762e-08	3.2453174890071e-07	26.5	26.8	24.6	26.3	19.2	19	21.9	18.7
ENSG00000164291	ARSK	protein_coding	0.463349817217677	4.68835570680193	58.8530519941707	2.13727060736013e-08	3.26896022941117e-07	3.8	4	4.1	3.8	5.2	5.5	5.6	5.5
ENSG00000011009	LYPLA2	protein_coding	-0.336171630404659	5.85435238510674	58.7934518586956	2.15842545701274e-08	3.29833170424704e-07	26.5	26.9	26.8	25.8	19.9	21.8	21.1	21.4
ENSG00000042445	RETSAT	protein_coding	-0.334935418858603	5.90441633551397	58.725444577123	2.18283864840991e-08	3.32661460746401e-07	11.9	12.9	13.4	13.3	10.2	10.1	10.4	10.3
ENSG00000117748	RPA2	protein_coding	0.278856469227112	6.3607993933151	58.7303584312965	2.18106480382091e-08	3.32661460746401e-07	41.7	42	43.8	43.5	53.9	50.3	53.2	49.8
ENSG00000180806	HOXC9	protein_coding	-0.367072798664814	5.17980308896525	58.7355694085389	2.17918538764596e-08	3.32661460746401e-07	25.1	27	27.1	27	19.6	21.7	21.1	20.5
ENSG00000168994	PXDC1	protein_coding	0.406899190888584	5.09143402850548	58.6987146163356	2.19251495434651e-08	3.33835092282976e-07	10.7	11.6	11.9	12.4	16	15	15.6	15.5
ENSG00000157593	SLC35B2	protein_coding	-0.256735437187554	7.27554188463156	58.6311145014612	2.21719192755728e-08	3.37288575766387e-07	62.2	67.5	64.9	67.1	54	53.7	56.8	55
ENSG00000116750	UCHL5	protein_coding	0.290806410354239	6.04539427736436	58.600245955785	2.22855905487153e-08	3.38712918942299e-07	9.2	8.7	8.6	9.1	11.2	10.8	10.8	10.7
ENSG00000130726	TRIM28	protein_coding	-0.207501161668538	9.16886194572519	58.5480473823335	2.24792305663503e-08	3.41349034862432e-07	115	120.8	118.7	119.5	100.1	104.1	105.3	101.3
ENSG00000235106	LINC00094	protein_coding	-0.310980074558419	5.40828977721588	58.5402256851541	2.25084014515558e-08	3.41485182165839e-07	8.6	8.5	8.4	8.3	6.9	6.4	7	6.8
ENSG00000115112	TFCP2L1	protein_coding	-0.701488779340082	3.37717938640948	58.4989245160999	2.26631071194587e-08	3.43523922355131e-07	1.8	1.7	1.6	1.8	1.1	0.9	1	1.2
ENSG00000050405	LIMA1	protein_coding	0.30826259307908	6.43755893661676	58.478035302352	2.27417870856221e-08	3.44407655496505e-07	9.2	9.3	9.3	9.1	11.6	11.1	11.1	11.7
ENSG00000102271	KLHL4	protein_coding	-0.306290378154134	6.48537616286069	58.462572349577	2.28002172426778e-08	3.44674840445883e-07	25.5	22.3	23	23.9	19.5	19	19.4	18.3
ENSG00000129946	SHC2	protein_coding	-0.918022249773831	2.88170438975189	58.466855749811	2.27840153938044e-08	3.44674840445883e-07	1.7	2.2	2.2	1.8	0.9	1	1	1.3
ENSG00000124243	BCAS4	protein_coding	-0.364453078266092	5.14706606452357	58.429068245517	2.2927372135024e-08	3.46287324802539e-07	4.8	5.4	5.4	5.2	4.1	3.9	4.3	3.9
ENSG00000176022	B3GALT6	protein_coding	-0.270304152860925	6.48280818560011	58.3490435996841	2.32341654112736e-08	3.50607705014227e-07	33.6	36.2	34.7	36.3	28.1	30.5	29.3	29.4
ENSG00000134909	ARHGAP32	protein_coding	0.359919419207095	6.31375623471634	58.3254645051658	2.33253977344449e-08	3.5167042561093e-07	6.7	6	5.5	5.6	7.7	7.9	7.1	7.6
ENSG00000177150	FAM210A	protein_coding	0.400212114745986	4.9304002946076	58.3100285693502	2.33853302492505e-08	3.52259774102124e-07	6.2	6	6.1	5.9	7.9	7.7	8.3	7.8
ENSG00000148840	PPRC1	protein_coding	-0.233519784351001	7.16557693837031	58.2479154209128	2.36281667564971e-08	3.55600753652322e-07	27.8	28.1	27	27.1	24	23.2	23.5	22.8
ENSG00000197912	SPG7	protein_coding	-0.274242961270047	7.17543139268089	58.1589082961999	2.39808665402149e-08	3.60587745014388e-07	13.6	13.4	12.7	12.7	10.6	11.2	11.2	10.3
ENSG00000074695	LMAN1	protein_coding	0.240636558629272	7.59589700840182	58.1307512801313	2.40936122063423e-08	3.61961013243903e-07	29	26.8	27.7	28.1	32.7	32.7	33.1	33.2
ENSG00000115128	SF3B6	protein_coding	0.265860928546632	6.4119447101435	58.0819351712023	2.4290427960669e-08	3.64593714887449e-07	71.5	68.3	68.2	67.8	82.8	82.6	85	80.5
ENSG00000110080	ST3GAL4	protein_coding	-0.328078768047007	6.24503936055733	58.0717182710651	2.4331837722477e-08	3.6489120616467e-07	18.9	19.4	21.7	20.1	15.9	16.2	16	15.8
ENSG00000182504	CEP97	protein_coding	0.4326973010049	5.27929374441932	58.0389800279201	2.44650379950192e-08	3.66563481519343e-07	3.4	3.1	3.2	3	4.5	4.4	3.8	4.4
ENSG00000235890	TSPEAR-AS1	antisense	-0.754160280811549	2.87191926553728	58.0065097635192	2.45979195787622e-08	3.68228023738405e-07	4.6	5.5	4.8	4.6	2.6	2.8	3.1	3.2
ENSG00000164430	MB21D1	protein_coding	0.358659084098032	5.60032768544522	57.9692588212886	2.47513183181423e-08	3.70196487517632e-07	10.2	10.8	11.3	11	14.7	13.8	13.6	13.6
ENSG00000138434	SSFA2	protein_coding	0.262277615315983	8.14778275946438	57.9233580464117	2.49417472537417e-08	3.72385574501315e-07	14.7	13.9	14.3	14.8	18.3	17.1	16.4	17.2
ENSG00000142669	SH3BGRL3	protein_coding	-0.322367945373424	7.83512157240467	57.9272442700756	2.49255638065765e-08	3.72385574501315e-07	88.1	101.3	99.7	99.1	73.7	77.2	82.6	78.1
ENSG00000071073	MGAT4A	protein_coding	-0.302577551163248	5.20709982172307	57.9031969130558	2.50258853098561e-08	3.73311992605364e-07	7	6.7	7	6.9	5.4	5.7	5.6	5.7
ENSG00000167535	CACNB3	protein_coding	-0.41190841574664	4.99250295864533	57.8945309645059	2.50621441001826e-08	3.73523189979881e-07	3.6	4.1	4.1	3.9	2.9	2.9	3	3
ENSG00000149243	KLHL35	protein_coding	-0.700424618027291	3.41913084436079	57.6820679065348	2.59689312531379e-08	3.86696834457519e-07	2.1	2.2	2	2.1	1.4	1.2	1.1	1.5
ENSG00000104812	GYS1	protein_coding	-0.462443973680363	4.94881994602432	57.6703660628798	2.60198848360513e-08	3.87114501420865e-07	5.6	5.5	5.7	5.2	3.6	4.1	4	4.3
ENSG00000128159	TUBGCP6	protein_coding	-0.497540474751621	5.21580218061279	57.6633319213364	2.60505652612073e-08	3.87230082216064e-07	4.4	4.5	4.7	4	3	3.2	3.1	3.1
ENSG00000110628	SLC22A18	protein_coding	-0.440547182808649	5.0787637263042	57.602402276681	2.63179456229874e-08	3.90860807534367e-07	5.6	6	5.6	5.4	3.9	4.1	4.3	4.4
ENSG00000175938	ORAI3	protein_coding	-0.589005002150523	3.74859254702265	57.5889558993691	2.63773479371156e-08	3.91399084710439e-07	5.2	4.5	4.4	5.1	3.1	3.2	3.2	3.3
ENSG00000090097	PCBP4	protein_coding	-0.289205585189025	6.1566598937552	57.5832642098834	2.64025354592347e-08	3.91429168242566e-07	19	19.4	19.4	19.4	15.3	15.5	16.3	16.1
ENSG00000151729	SLC25A4	protein_coding	0.390760327446819	4.96301638247171	57.5698181814721	2.64621407351118e-08	3.91969010135078e-07	4.8	4.9	4.8	5.4	6.3	6.4	6.9	6.5
ENSG00000132613	MTSS1L	protein_coding	-0.239601062341634	6.97364924772435	57.5393640946309	2.65976749917197e-08	3.93631615617386e-07	24.7	25	24.3	25.8	20.8	21.2	21.3	21.4
ENSG00000280237	MIR4697HG	TEC	-1.1225056046812	1.89063571232375	57.5084240258517	2.6736133695437e-08	3.95334554318968e-07	0.9	0.9	0.7	0.8	0.3	0.5	0.4	0.3
ENSG00000099194	SCD	protein_coding	-0.239146521986805	10.7653855141576	57.375545064411	2.73396122026059e-08	4.03904533073639e-07	369.6	344.6	352.9	381.9	316.3	302.8	305.1	303.4
ENSG00000113742	CPEB4	protein_coding	0.418579359884502	5.70007269921946	57.3251427218169	2.75723196780688e-08	4.06986702951127e-07	4.5	4.4	4.1	4.3	6.2	5.8	5.3	5.8
ENSG00000124313	IQSEC2	protein_coding	-0.403852089010525	5.46661960365405	57.3153585420661	2.76177385745896e-08	4.07301395854396e-07	5.8	5.7	5.3	6	4.3	4.6	4.2	4.2
ENSG00000169684	CHRNA5	protein_coding	0.368046589771202	5.17122915059267	57.3038425868071	2.76712991780975e-08	4.07735507767241e-07	9.3	8.9	9.9	10.2	12.4	12.6	12.6	12
ENSG00000136943	CTSV	protein_coding	0.333813437970621	5.75843284611186	57.2346897665898	2.79952769607647e-08	4.12149979019064e-07	13.9	14.3	16	15.4	18.5	18.9	18.7	19.3
ENSG00000013561	RNF14	protein_coding	0.248581549088022	6.49767617263461	57.1842968731497	2.82339230786011e-08	4.15301596128317e-07	16.9	16.6	17.3	16.8	19.9	20	19.6	20.6
ENSG00000086065	CHMP5	protein_coding	0.355288514299618	6.04205869810154	57.098702346205	2.86442812928756e-08	4.20971302722513e-07	20.5	22.4	25.6	24.1	29.2	28.5	30	31.2
ENSG00000107521	HPS1	protein_coding	-0.259108073730357	6.77495139156948	57.0910121622985	2.86814611245589e-08	4.21151498232988e-07	22.3	22.5	22.7	21.6	18.5	18.5	18.4	19
ENSG00000186432	KPNA4	protein_coding	0.272589684971649	7.29905517415482	57.0840402114978	2.87152131746767e-08	4.21281091896885e-07	16.4	16	16.5	16.6	20.7	19.9	19.8	18.6
ENSG00000185129	PURA	protein_coding	0.38379894426978	5.55418475175948	56.9245675963095	2.94989688515841e-08	4.32404225984929e-07	3.5	3.4	3.3	3.6	5	4.5	4.2	4.4
ENSG00000183248	PRR36	protein_coding	-0.506598655934914	4.15622555561361	56.9136485270851	2.95534640992147e-08	4.32827640156696e-07	5.8	6.3	5.1	6.3	4.2	4.2	4.2	4
ENSG00000124140	SLC12A5	protein_coding	-1.09245735421187	2.00105233193752	56.8126254063143	3.00627972273504e-08	4.39905918562293e-07	0.6	0.6	0.6	0.6	0.3	0.3	0.4	0.2
ENSG00000182919	C11orf54	protein_coding	0.371212641233988	5.79559328626315	56.783516392302	3.02112961973998e-08	4.41696468020981e-07	9	7.5	8.6	8.9	10.4	11.2	10.8	11.4
ENSG00000152133	GPATCH11	protein_coding	0.403525913103106	4.75239565136709	56.7335635399331	3.04679633795299e-08	4.45064000931232e-07	6.2	6.4	5.5	6.4	8.4	7.9	8	8.1
ENSG00000107281	NPDC1	protein_coding	-0.522063563789527	4.93198793823304	56.7182675795211	3.05470231685203e-08	4.45833539353334e-07	9.4	12.1	11.7	10.5	7.4	7.4	7.9	8
ENSG00000086189	DIMT1	protein_coding	0.288782934623197	5.76068523128733	56.6703053207455	3.07963521003113e-08	4.49084682353202e-07	14.4	14.5	14.3	14	17.9	18	16.8	17.2
ENSG00000137513	NARS2	protein_coding	0.307744297893956	5.56338681186535	56.6508223763802	3.08982547076013e-08	4.50182243804456e-07	12.9	13.3	13.9	13.9	16.2	16.9	17.2	16.9
ENSG00000196557	CACNA1H	protein_coding	-0.280245410450388	6.6528504486141	56.605587773176	3.11362426279845e-08	4.5325894630109e-07	8	8.5	8.3	8.4	6.6	6.9	6.9	7
ENSG00000088247	KHSRP	protein_coding	-0.200997113408081	8.39387360659737	56.5322198867597	3.15264292301506e-08	4.58544045110822e-07	83.2	82.4	81.2	83.2	71.5	72.8	72.6	70.4
ENSG00000140299	BNIP2	protein_coding	0.326047124276115	6.89084393142844	56.4897586832188	3.17546369029082e-08	4.61466137829795e-07	15.2	13.5	13.2	14.2	18.4	17.5	16.8	17.4
ENSG00000130164	LDLR	protein_coding	-0.262797264549142	7.38271858269175	56.4321885627434	3.20668770010842e-08	4.6560334037399e-07	22.9	22.5	20.7	22.8	18.3	19.1	19	17.7
ENSG00000132635	PCED1A	protein_coding	-0.522122620261194	5.20211492520423	56.4062581857094	3.22085868180921e-08	4.67153352976109e-07	11	13.6	14.9	12.9	9.4	8.5	9.2	9.5
ENSG00000198561	CTNND1	protein_coding	-0.201676294838385	8.54099852438865	56.4025494070815	3.22289100982275e-08	4.67153352976109e-07	38.9	37.2	37.4	38.1	33	33.1	32.7	33
ENSG00000261594	TPBGL	protein_coding	-1.12719581393293	1.62926986417286	56.3877474684746	3.23101583105732e-08	4.67929722028275e-07	1.7	1.7	1.8	2	0.8	1	0.6	0.9
ENSG00000105701	FKBP8	protein_coding	-0.257287874671412	7.93828858470027	56.2876590516984	3.2865335538775e-08	4.75484261207281e-07	85.1	93.1	87.5	91	72.7	73.1	79.7	73.4
ENSG00000123268	ATF1	protein_coding	0.368004330471638	5.44103852957325	56.2836009075513	3.28880599580683e-08	4.75484261207281e-07	13.3	13.2	14.8	14.1	18.6	17.4	17	18.4
ENSG00000144597	EAF1	protein_coding	0.331876377393145	5.42981204317432	56.2745086004893	3.29390353257706e-08	4.75814218838333e-07	8	8	8	8.1	10.6	10.3	9.6	10
ENSG00000129103	SUMF2	protein_coding	-0.279239720622558	7.38921449919285	56.2253858262093	3.32159061077663e-08	4.79403953140357e-07	36.1	38.5	39.6	39.6	31.6	31.7	32.6	31
ENSG00000185480	PARPBP	protein_coding	0.478197453794067	4.62098984388413	56.1781352355114	3.34845775152859e-08	4.82869321318982e-07	5.3	4.4	4.3	4.3	6.5	6	6	6.6
ENSG00000128272	ATF4	protein_coding	0.310510592092168	6.86780981298836	56.1331393852332	3.37425926164546e-08	4.8617524110034e-07	39.7	45.8	43.7	41.4	53.7	51.1	53.5	53.6
ENSG00000121749	TBC1D15	protein_coding	0.288423272420341	5.64606722736901	56.1095545958697	3.38786822426474e-08	4.87720279883291e-07	5.4	5.6	5.6	5.7	7	6.8	6.8	6.7
ENSG00000108963	DPH1	protein_coding	-0.522461962821387	4.02805958599259	56.0542709218503	3.4199990921245e-08	4.91926848136138e-07	2.7	2.9	2.8	2.7	1.9	1.8	2	1.9
ENSG00000167244	IGF2	protein_coding	-0.36201301637211	6.09742163011776	56.0421140837497	3.42710832534307e-08	4.92530253457681e-07	7.9	8.6	8.4	8	6.9	6.4	6.2	6
ENSG00000112787	FBRSL1	protein_coding	-0.287090664312137	6.78000625851539	56.0197493722367	3.44022842482409e-08	4.93995757076906e-07	12.6	13.7	12.8	13.2	10.8	11.5	10.7	10
ENSG00000119446	RBM18	protein_coding	0.357768260506701	4.96001586145032	55.9058729912883	3.50787268349646e-08	5.03031393114924e-07	5.5	5.9	5.7	5.6	7.1	7.4	7.3	7.3
ENSG00000133678	TMEM254	protein_coding	-0.425857250395004	4.85670112213441	55.9032921085149	3.50942217693373e-08	5.03031393114924e-07	10	9.2	9.9	9.1	7.3	7.2	6.8	7.1
ENSG00000140320	BAHD1	protein_coding	-0.266638840857655	6.60382506559915	55.898864031071	3.51208238492166e-08	5.03031393114924e-07	20.9	21.1	20.6	22.1	17.7	16.7	18.1	17.9
ENSG00000153162	BMP6	protein_coding	0.669773010350514	4.24355702914274	55.8872110704318	3.51909333241046e-08	5.03523156840111e-07	1.8	2.2	2	2.1	3.2	3.7	2.9	3.4
ENSG00000169136	ATF5	protein_coding	-0.31936957678163	6.57169076152978	55.8832592974673	3.52147429965689e-08	5.03523156840111e-07	23.8	25.8	25.9	23.8	19.3	21.7	20.2	18.6
ENSG00000197601	FAR1	protein_coding	0.274255738771288	6.78624689043223	55.7524555961562	3.60126612072369e-08	5.14497030484793e-07	14.3	13.6	13.9	13.9	17	17	16.5	16.7
ENSG00000100726	TELO2	protein_coding	-0.295441987753312	6.10969888757684	55.6775823059459	3.64780930701948e-08	5.20706293056894e-07	17.6	17.9	18.4	17.3	14	15.2	14.5	14.4
ENSG00000151743	AMN1	protein_coding	0.441113358220801	4.84987456209454	55.6212294092084	3.68326450561894e-08	5.25323657463846e-07	8.3	7.5	7.4	9	11.1	11.8	10.4	10.7
ENSG00000177565	TBL1XR1	protein_coding	0.449371565897213	6.8380772140734	55.6120156660606	3.68909647870372e-08	5.25711800898579e-07	9.4	8	7.9	8.5	12.7	11.4	10.8	11
ENSG00000133612	AGAP3	protein_coding	-0.288517312348467	6.37837325523369	55.5902131379909	3.70293613193041e-08	5.27239457167277e-07	7	7.4	7.2	6.9	5.6	5.9	5.9	5.9
ENSG00000123131	PRDX4	protein_coding	0.253983751646854	6.50516239032635	55.5602386766677	3.72205395091971e-08	5.29515436233115e-07	42.1	43.1	44.4	42.8	50.5	52.7	52.2	50.4
ENSG00000013619	MAMLD1	protein_coding	-0.499513755002824	3.78420072643	55.5301846534174	3.74132868286997e-08	5.31809891246302e-07	3.7	3.7	3.3	3.5	2.6	2.5	2.5	2.4
ENSG00000101439	CST3	protein_coding	-0.291060966611903	6.5324487551392	55.5167060127979	3.75000771882816e-08	5.32595634083317e-07	22.4	23.4	24.2	23.1	18	18.8	19.9	19.7
ENSG00000164597	COG5	protein_coding	0.313978814103179	5.8678986873394	55.4393116564005	3.80026192981792e-08	5.39279822635203e-07	6.7	6	6.3	6.1	7.8	8.3	7.6	7.4
ENSG00000188042	ARL4C	protein_coding	-0.212137485221628	8.58722213462343	55.3208511337305	3.87858345043737e-08	5.49471407341509e-07	63.8	65.2	66	65.9	54.1	56.9	57.8	56.6
ENSG00000223573	TINCR	protein_coding	-0.815811141412743	2.40097750407878	55.3228126679814	3.87727257496985e-08	5.49471407341509e-07	1.7	1.8	2.2	2.1	1.2	1	1.2	1.1
ENSG00000160796	NBEAL2	protein_coding	-0.418802512703111	5.52831539642556	55.2198870366366	3.94670201340154e-08	5.58653356185088e-07	5.8	5.3	5.3	5.1	3.8	4.4	3.7	4.1
ENSG00000130723	PRRC2B	protein_coding	-0.264266107982608	8.64706990770837	55.2072501928777	3.95531765813392e-08	5.59404382762522e-07	39.4	37.4	34.6	38.3	31	31.3	31	31.3
ENSG00000076928	ARHGEF1	protein_coding	-0.346629137674995	6.57003993356401	55.1829623141763	3.97193344853727e-08	5.6128467570007e-07	7.9	9.1	9.3	8.3	6.4	6.6	7.1	7.3
ENSG00000106443	PHF14	protein_coding	0.250968600828025	7.14116108269875	55.0896386267821	4.03647675908183e-08	5.69383489128492e-07	15.2	14	15.3	15.3	17.9	17.4	18	17.8
ENSG00000111371	SLC38A1	protein_coding	0.247726096726152	8.85287919797683	55.0855192116221	4.03935153816379e-08	5.69383489128492e-07	54.6	49.8	48.8	51.3	62.1	61.2	59	60.3
ENSG00000141556	TBCD	protein_coding	-0.222005178444738	7.97714913872268	55.0862425354724	4.0388466000116e-08	5.69383489128492e-07	18.3	18.4	18.3	19	15.3	16.4	16.2	15.6
ENSG00000126524	SBDS	protein_coding	0.307549037022506	5.90039776453089	54.9716005485286	4.11972604718922e-08	5.80229082696208e-07	28	29.2	31.4	28.2	35.8	36.2	36.6	35.9
ENSG00000269190	FBXO17	protein_coding	-0.202332935011948	8.43389935842443	54.9519968476277	4.13372920144825e-08	5.81716546491897e-07	75.7	76.4	75.3	77.3	66.4	66.5	66.5	65.4
ENSG00000161996	WDR90	protein_coding	-0.564331197084449	4.73855821652567	54.933767659687	4.14679627151834e-08	5.83069915016069e-07	2.5	2.5	2.5	2	1.5	1.7	1.6	1.6
ENSG00000146670	CDCA5	protein_coding	0.235464374186075	7.38219507551852	54.880579651809	4.18517604918254e-08	5.87977226992802e-07	41.8	43.5	43.6	41.8	48.3	50.2	52.1	50.4
ENSG00000108239	TBC1D12	protein_coding	0.380123275721504	5.44058250781957	54.8654467237694	4.19616516204144e-08	5.8903145684105e-07	6.6	5.6	6.1	5.9	8.6	7.4	7.6	7.4
ENSG00000183044	ABAT	protein_coding	-0.64627467614735	3.05537994877441	54.8156770859494	4.23252497591473e-08	5.93642361974563e-07	1.3	1.5	1.5	1.4	0.8	0.9	0.9	1.1
ENSG00000125753	VASP	protein_coding	-0.253399892696512	7.1012656707603	54.7990229241024	4.24476710338452e-08	5.9486574472887e-07	38.9	41.3	39	38.6	32.3	32.9	34.5	32.8
ENSG00000134058	CDK7	protein_coding	0.407918297466611	5.207586985997	54.7567228507474	4.27603181128996e-08	5.98750734404405e-07	11.3	11.8	13.3	13.1	15.3	16.2	16.9	17.9
ENSG00000139269	INHBE	protein_coding	2.23535888279511	-0.387706957516189	54.7365334703393	4.29104099270798e-08	6.00354998491371e-07	0.1	0.1	0.1	0.1	0.4	0.6	0.6	0.6
ENSG00000205795	CYS1	protein_coding	-0.486701657518033	4.61614791647698	54.6954488030465	4.3217586593885e-08	6.04152548406328e-07	7.3	6.9	6.7	6.8	5.2	4.8	5.2	4.5
ENSG00000115756	HPCAL1	protein_coding	-0.24655961907182	7.9353145267235	54.6401232147973	4.36349643482859e-08	6.09483084669736e-07	23.8	24.7	24.6	25.2	20.2	21.3	21.3	20.4
ENSG00000104320	NBN	protein_coding	0.272510735492419	6.78499718233529	54.6164840196813	4.38146135486864e-08	6.11487021954045e-07	16.1	15.6	16.6	16.1	19.4	19.3	19.5	19.5
ENSG00000100558	PLEK2	protein_coding	0.811173274948589	3.25540631765795	54.6050240395982	4.39019901322383e-08	6.12200936654258e-07	2.9	3.2	2.4	3.1	5.5	5.1	5.2	4.5
ENSG00000116005	PCYOX1	protein_coding	0.23362719549711	6.95729667741271	54.5647258630049	4.4210728404546e-08	6.1549054428767e-07	21.5	20.6	20.7	21.4	25.2	24.7	24.5	24.5
ENSG00000163558	PRKCI	protein_coding	0.292732715309833	6.43815426499252	54.5689137737249	4.41785353671516e-08	6.1549054428767e-07	14.9	12.9	13.8	14.2	17.8	16.7	16.8	16.6
ENSG00000023445	BIRC3	protein_coding	0.318735807143209	7.25950421458861	54.5497816282902	4.43258117084339e-08	6.1632646715682e-07	7.7	8.4	8.3	8.6	10.6	10.4	9.8	10.6
ENSG00000142459	EVI5L	protein_coding	-0.532373634149503	4.34684554856158	54.5427368919761	4.43801733938731e-08	6.1632646715682e-07	3.8	4.1	4.1	3.8	2.4	2.5	3.1	2.9
ENSG00000176956	LY6H	protein_coding	-1.21202590268637	1.40687401440393	54.5427829478052	4.43798177658902e-08	6.1632646715682e-07	2.5	3.1	2.6	3.4	0.9	1.5	1.6	1.2
ENSG00000105520	PLPPR2	protein_coding	-0.282257842649176	6.24583177150809	54.4438749937277	4.51506335491346e-08	6.2639918833345e-07	24	26.2	24	25.4	20.1	20.8	20.5	20.8
ENSG00000176396	EID2	protein_coding	0.229165978182901	8.13811395093807	54.4401920352212	4.51796112998329e-08	6.2639918833345e-07	186.7	180.4	170.9	180.8	214.2	209.3	208.8	209.8
ENSG00000183323	CCDC125	protein_coding	0.48700984845869	4.4185463660518	54.4002130050997	4.54954536142055e-08	6.30261197978433e-07	2.2	2.1	2.4	2.1	3	2.9	3.4	2.9
ENSG00000151176	PLBD2	protein_coding	-0.27045996307903	7.49611847110108	54.3636693605702	4.57862249102843e-08	6.33769850293788e-07	34.2	36.8	32.5	33	28.7	28.2	27.4	29
ENSG00000198796	ALPK2	protein_coding	0.855558243238434	2.38505958455702	54.324980724655	4.60962337813808e-08	6.37538827446085e-07	0.6	0.8	0.5	0.6	1.1	1.1	1.1	1.1
ENSG00000146143	PRIM2	protein_coding	0.406568370659058	4.84924421541749	54.2741831157996	4.6506688756719e-08	6.42689735631486e-07	5.2	5.7	5.7	5.1	7.2	7.7	6.8	7.1
ENSG00000196576	PLXNB2	protein_coding	-0.216022611969097	8.53537785088286	54.2159267905797	4.69822356810967e-08	6.48731017358019e-07	47	47.2	44.3	45.7	39.4	40	40.1	39.1
ENSG00000095539	SEMA4G	protein_coding	-0.489982865817085	4.07506990322763	54.1925971421342	4.71741338518796e-08	6.50849009167851e-07	3.6	3.9	3.6	4.1	2.6	2.8	2.7	2.8
ENSG00000133773	CCDC59	protein_coding	0.356332896099066	4.90931332355555	54.0771741537404	4.81359764789079e-08	6.63577600709644e-07	8	7.4	7.9	7.7	10	9.5	10.1	9.8
ENSG00000143515	ATP8B2	protein_coding	-0.370384683373591	5.27407765670069	54.0713967471469	4.81846694783971e-08	6.63707497028842e-07	5.8	5.9	6.1	5.6	4.4	4.7	4.5	4.6
ENSG00000130522	JUND	protein_coding	-0.271114740389862	6.13339356556463	54.0660080022582	4.82301343201556e-08	6.63792752561033e-07	45.9	44.4	44.6	46.1	36	38.1	37.7	38.5
ENSG00000170832	USP32	protein_coding	0.314710130744681	5.50225414213568	54.0231001334538	4.85937916051441e-08	6.68027728553818e-07	6.6	6.3	5.8	5.9	7.8	7.8	7.6	7.3
ENSG00000230882	AC005077.14	processed_pseudogene	-0.503878694565398	4.41816912878711	54.0203860473079	4.8616892853748e-08	6.68027728553818e-07	8.1	6.8	7.3	7.5	5.2	5.5	5.4	4.7
ENSG00000185189	NRBP2	protein_coding	-0.504398711452401	5.42125592911205	53.9681236085399	4.90640319939198e-08	6.73624049333257e-07	8.5	9.4	9.6	7.7	5.8	6.5	5.9	6.6
ENSG00000198959	TGM2	protein_coding	-0.419807795549654	5.48710456410389	53.9420219885861	4.9288995663331e-08	6.76163405605485e-07	3	3	2.9	3.1	2.2	2.5	2.3	2.1
ENSG00000185000	DGAT1	protein_coding	-0.353827076340378	5.59897799647411	53.90329462583	4.96248154936656e-08	6.80218172472378e-07	11.4	12.8	13.1	12.3	9.5	9.7	9.9	10
ENSG00000187955	COL14A1	protein_coding	-0.567202106632015	3.79520896777969	53.8771431002992	4.98529709836043e-08	6.82791784922121e-07	3	2.7	2.8	3.2	1.8	2	2	2.1
ENSG00000132563	REEP2	protein_coding	0.4690469816122	4.53338238137559	53.8651073721535	4.99583523525758e-08	6.83681063247679e-07	4.9	5.9	5.1	5.8	7.6	6.9	7.9	7.9
ENSG00000061938	TNK2	protein_coding	-0.301307518441313	6.31199614824533	53.8375653968978	5.02004006460568e-08	6.86437679060685e-07	6.6	6.9	6.6	6.6	5.4	5.4	5.2	5.8
ENSG00000105289	TJP3	protein_coding	-1.45665550680414	1.16605495665139	53.8178562888838	5.03743818641e-08	6.87991951976013e-07	0.9	0.6	0.5	0.6	0.2	0.3	0.2	0.3
ENSG00000147799	ARHGAP39	protein_coding	-0.383622915269218	5.12651124514368	53.8154709927844	5.03954817197979e-08	6.87991951976013e-07	10.1	9.4	8.8	8.5	7.2	7.2	6.8	6.8
ENSG00000047315	POLR2B	protein_coding	0.227787921380299	7.38749961356767	53.7653373410616	5.08411512422395e-08	6.93515978325334e-07	26.7	27.4	26.9	28.2	32	32.6	32.1	31.4
ENSG00000168917	SLC35G2	protein_coding	0.555478704963269	4.10688070876202	53.7083112601566	5.13532289296547e-08	6.99936227532334e-07	2.5	3	3.2	2.9	4.4	4.3	4.3	4.4
ENSG00000141577	CEP131	protein_coding	-0.359411131476341	5.31111522036303	53.6367946396377	5.20032483409847e-08	7.07654509026556e-07	9.5	10.5	10.4	10.1	7.4	8.3	8.3	7.8
ENSG00000213563	C8orf82	protein_coding	-0.314532104133345	5.72576908845388	53.6404898845489	5.19694470102907e-08	7.07654509026556e-07	21.2	20.3	20.1	19.3	16	17.3	16.5	15
ENSG00000265972	TXNIP	protein_coding	-0.288419374597369	6.76251081271671	53.5570354977302	5.27385936315907e-08	7.17083645187059e-07	17.1	16.5	16.6	16.6	14	13.3	13.2	14
ENSG00000175220	ARHGAP1	protein_coding	-0.318231738280004	5.96557904320422	53.5460168082441	5.28410535982635e-08	7.17899233813706e-07	10.3	10.8	9.6	9.7	8.2	8.4	8.1	7.8
ENSG00000072832	CRMP1	protein_coding	-0.627066682265632	2.90622179273726	53.5294322748234	5.29956710484974e-08	7.1942155533386e-07	2.2	2.5	2.1	2.5	1.5	1.5	1.6	1.5
ENSG00000164880	INTS1	protein_coding	-0.207415985172893	8.26477952256273	53.508045231163	5.31957779696155e-08	7.21558461849496e-07	32.4	33.2	31.3	32.6	28	28.4	28.3	27.5
ENSG00000124587	PEX6	protein_coding	-0.395182953428488	5.37757315383518	53.491052857317	5.33553432354066e-08	7.23142466737455e-07	10.1	10.7	11	10.3	7.1	8.8	8.1	8.2
ENSG00000186174	BCL9L	protein_coding	-0.239416328287304	8.75690632786444	53.463969576832	5.36107267661136e-08	7.26021548937568e-07	46.3	43.9	41.1	42.8	38.1	37.2	36.3	35.8
ENSG00000171223	JUNB	protein_coding	0.418088796976328	5.53125943797817	53.4326792823571	5.3907411636325e-08	7.29454895168558e-07	16.1	15.6	15.4	14.3	18.6	20.8	20.9	21.5
ENSG00000164970	FAM219A	protein_coding	0.272764673869035	5.83275165754609	53.3766193009386	5.44433614851535e-08	7.36117801968463e-07	14	13.9	13.9	14.4	17.1	17	16.4	17.6
ENSG00000179222	MAGED1	protein_coding	-0.234063031272028	8.48197662075358	53.1077448350823	5.70944112826939e-08	7.71345040039016e-07	64.3	68.2	65.1	65.8	54.7	55.8	58.6	55
ENSG00000160293	VAV2	protein_coding	-0.297024773422398	5.90205076953692	53.0446056635522	5.773678568045e-08	7.7940049104256e-07	9.8	10	9.8	9.5	8	8	7.7	8.2
ENSG00000177045	SIX5	protein_coding	-0.306798623930463	6.11739488559379	52.9989985442007	5.82056030896943e-08	7.85102073279268e-07	20.3	20.3	20.9	21.5	16.3	17.3	17.6	15.9
ENSG00000126500	FLRT1	protein_coding	-1.12244029705555	1.71120500452619	52.8962687458851	5.92766132360161e-08	7.98910717944105e-07	1.3	1	0.9	0.9	0.5	0.4	0.4	0.4
ENSG00000140323	DISP2	protein_coding	0.332634400818012	5.3597780878211	52.8768443108133	5.94814852553055e-08	8.01033133306708e-07	3.5	3.1	3.5	3.5	4	4.2	4.4	4.3
ENSG00000124920	MYRF	protein_coding	-0.711064700035879	3.62800980383534	52.8527509256119	5.97366555811418e-08	8.03828993612164e-07	1	1	1.1	1.1	0.6	0.7	0.7	0.6
ENSG00000130669	PAK4	protein_coding	-0.243153617832362	9.04626204943554	52.8143987607602	6.01452605744507e-08	8.08656502838004e-07	67.7	74.6	71.1	71.6	58.9	61.5	63.1	57.4
ENSG00000167693	NXN	protein_coding	-0.242876983822227	7.55606085881453	52.8101130842807	6.01911058854629e-08	8.08656502838004e-07	24.8	26.2	25	26.8	21.4	21.5	22.8	21.3
ENSG00000004864	SLC25A13	protein_coding	0.265669652946335	6.51017341868604	52.7554501011071	6.07791485488681e-08	8.1590817285498e-07	23.7	21.8	21.9	23	28	26.6	26.7	27.3
ENSG00000089199	CHGB	protein_coding	-0.356805774966227	4.97223497607587	52.7163121036954	6.12039580362804e-08	8.20958805373949e-07	9.8	11	10.7	11.1	8.6	7.9	8.3	8.5
ENSG00000158747	NBL1	protein_coding	-0.339259408141738	5.49285762540107	52.692749639332	6.14612411121869e-08	8.23756095191968e-07	13.9	15.2	14	14.3	11.3	10.6	12	11.4
ENSG00000171365	CLCN5	protein_coding	0.338699618765841	5.75728202008532	52.591863818014	6.25760032091774e-08	8.38032512074728e-07	5.9	5.3	5.3	5.8	7.3	7.1	6.8	7.2
ENSG00000096063	SRPK1	protein_coding	0.253464178207661	7.35055924588392	52.5282609382704	6.3289914227072e-08	8.46922280563535e-07	21.1	21.7	21.9	21.5	24.9	26.1	25.3	26.6
ENSG00000114648	KLHL18	protein_coding	0.308275630053423	5.76914725814515	52.4358748877575	6.43424833174843e-08	8.60326195054432e-07	7.9	8	8	8.4	10.8	9.6	9.6	10.1
ENSG00000091436	AC013461.1	protein_coding	0.248313154729864	7.64888409603711	52.3470215091446	6.53725075340381e-08	8.7340770737769e-07	11.1	10.5	9.8	10.8	12.5	12.9	12.4	12.4
ENSG00000101336	HCK	protein_coding	-1.02206002904746	1.51481446446093	52.3409138944522	6.5443955233171e-08	8.73671633014078e-07	1.8	1.7	1.6	1.9	0.8	0.7	1	0.8
ENSG00000155959	VBP1	protein_coding	0.237598672515483	7.44158473536587	52.2982068182596	6.59458913784582e-08	8.796775928866e-07	85.2	83.5	88.6	82.9	102.3	97.2	101.2	99.7
ENSG00000187535	IFT140	protein_coding	-0.323027315189915	5.58447285283112	52.2506173096857	6.65100721414812e-08	8.86503729702818e-07	6.2	6.3	5.9	6.5	4.7	4.9	5.1	5.3
ENSG00000132359	RAP1GAP2	protein_coding	-0.628226145317296	4.09913936890041	52.2416424993262	6.66170480714119e-08	8.87229889247386e-07	1.4	1.6	1.7	1.7	1	1.2	0.9	1.1
ENSG00000119326	CTNNAL1	protein_coding	0.278348271160236	6.49840391132432	52.2144172458595	6.69426904910044e-08	8.908648913295e-07	19.3	19.3	19.6	19.6	24.5	22	23.6	24
ENSG00000138944	KIAA1644	protein_coding	-0.951049631104231	2.28974024039362	52.1929435700333	6.72007406677018e-08	8.9359537216745e-07	1.1	0.9	1.2	1	0.5	0.5	0.6	0.6
ENSG00000159263	SIM2	protein_coding	-0.704696128821158	3.64132218436263	52.1590336653458	6.76104095891853e-08	8.98336110429891e-07	1.5	1.4	1.3	1.2	0.9	1	0.7	0.8
ENSG00000100814	CCNB1IP1	protein_coding	0.467612223127029	4.09379538701793	52.1120720522533	6.81821805704357e-08	9.05221550527049e-07	3.8	4.3	4.3	4.4	6	5.9	5.8	5.7
ENSG00000138028	CGREF1	protein_coding	-0.558365244487508	4.09690903155723	52.098941814579	6.83429697703469e-08	9.06644059724202e-07	4.3	4.9	4.4	4.5	3	2.7	3.6	3
ENSG00000120278	PLEKHG1	protein_coding	-0.405828316476227	4.60613215734713	52.0445118701888	6.90138476515067e-08	9.14825913065188e-07	6.9	5.8	5.8	5.8	4.8	4.5	4.6	4.2
ENSG00000168566	SNRNP48	protein_coding	0.427696850418398	4.53716389153056	51.9914362309499	6.96748293933663e-08	9.22863864872479e-07	3.5	3.4	3.1	3.3	4.5	4.3	4.6	4.5
ENSG00000142192	APP	protein_coding	-0.182945316335718	10.2580330643005	51.9580088887547	7.00945969953661e-08	9.27696776678687e-07	181.5	186.1	182.7	188.4	162.4	161	163.7	163.7
ENSG00000161542	PRPSAP1	protein_coding	-0.303663872208496	5.93336772670923	51.9512316059712	7.01800332733217e-08	9.28100737364953e-07	7.6	7.9	8.2	7.5	6.6	6.1	6.5	6
ENSG00000164733	CTSB	protein_coding	-0.238716038803515	8.17247271530709	51.9383087357953	7.03432517554076e-08	9.28774192886675e-07	31.4	34.5	32.8	32.9	26.7	27.6	28.4	28.9
ENSG00000175575	PAAF1	protein_coding	0.332789434948762	5.38150430921409	51.934153525756	7.03958192466618e-08	9.28774192886675e-07	4.9	4.6	5	5.1	5.8	6.2	6.6	6.1
ENSG00000197766	CFD	protein_coding	-0.846952842111559	3.23871199773018	51.9366384774805	7.03643771097645e-08	9.28774192886675e-07	5.9	6.3	4.6	5	2.7	3.2	3.5	2.8
ENSG00000182095	TNRC18	protein_coding	-0.268813654176904	9.04545461515781	51.8966982379064	7.08715688499047e-08	9.34321673270078e-07	61.2	59.7	52	57.6	49.2	48.7	47.3	46.1
ENSG00000156136	DCK	protein_coding	0.372622719128946	5.19397687842523	51.7267421260627	7.30739987153867e-08	9.62606120256236e-07	9.9	9.1	10	10.7	13.5	12.8	12.2	12.8
ENSG00000120992	LYPLA1	protein_coding	0.272636458954109	6.73829791973643	51.6938216743144	7.35090222875305e-08	9.67582543365696e-07	21.7	19.4	20.6	20.6	25.4	24	24.7	24.9
ENSG00000068308	OTUD5	protein_coding	-0.280085997063064	6.69290615671942	51.6788745746126	7.37074538929166e-08	9.69439438322322e-07	30.7	29.8	27.9	28.7	24.8	22.9	24.8	23.5
ENSG00000168301	KCTD6	protein_coding	-0.681639362362676	3.28789090425686	51.6544102568781	7.40334711895571e-08	9.72970215065867e-07	3.8	4.1	3.7	4.7	2.4	2.2	2.6	3.1
ENSG00000166900	STX3	protein_coding	0.407505278043557	4.93661842251776	51.6304917063747	7.43537090337671e-08	9.76419608686634e-07	4.4	4.4	4.5	4.4	6.5	5.9	5.2	5.7
ENSG00000251350	LVCAT1	lincRNA	0.922732729332832	2.1779337783394	51.6092696708571	7.46390864100564e-08	9.7940621072699e-07	1.2	1.1	1	0.9	2.1	1.8	2	1.8
ENSG00000167434	CA4	protein_coding	-2.3293665443864	-0.463991573435737	51.6040931810411	7.47088736312698e-08	9.79561422220397e-07	0.4	0.6	0.5	0.6	0.1	0.1	0.1	0.1
ENSG00000277363	SRCIN1	protein_coding	-0.501165002468833	3.74159545506364	51.593831979528	7.48474174183072e-08	9.8061721068745e-07	1.6	1.5	1.4	1.5	1.1	1	1.1	1
ENSG00000143624	INTS3	protein_coding	-0.240937363453021	7.13952582383341	51.5052423369166	7.60550358244858e-08	9.95667049163156e-07	13.7	13.8	13.5	13.2	11	11.9	11.5	11.7
ENSG00000156170	NDUFAF6	protein_coding	0.486830660513987	3.93736562273649	51.4288262582007	7.71134781831129e-08	1.00874217861671e-06	2	2	2.2	2.2	2.9	2.8	3.1	2.9
ENSG00000065150	IPO5	protein_coding	0.214233803175578	8.2044725380984	51.4225716870716	7.72008063189851e-08	1.00910350162194e-06	33.3	33.3	32.5	34.2	39.3	38.6	38.5	38.2
ENSG00000180817	PPA1	protein_coding	0.241171678652736	6.84320132435793	51.3961501017241	7.7570882704014e-08	1.01315725547182e-06	19	20.1	19.6	20.2	23.3	22.9	22.8	24.5
ENSG00000125970	RALY	protein_coding	-0.231195068797791	7.55699035072954	51.3038135278172	7.88791998090749e-08	1.02944969573218e-06	24.2	25.8	24.7	24.1	21.3	20.7	21.5	20.6
ENSG00000120053	GOT1	protein_coding	0.309436812810786	6.29150577861665	51.2775461610273	7.9255685534391e-08	1.03356507809934e-06	29.1	30.2	30.2	30.3	37.1	34.9	38.7	37.8
ENSG00000177103	DSCAML1	protein_coding	1.48695048016681	0.602144848411794	51.2721028694318	7.93339437869548e-08	1.03378795986378e-06	0.2	0.2	0.1	0.1	0.5	0.5	0.3	0.5
ENSG00000186480	INSIG1	protein_coding	-0.253402562960897	6.71214633304417	51.2611686765379	7.94913949930242e-08	1.03504165391148e-06	32.7	32.4	32.8	32.7	28.8	26.5	26.8	27.3
ENSG00000162244	RPL29	protein_coding	-0.26891699589977	7.1279105753482	51.2557162863907	7.95700338558964e-08	1.03526800785104e-06	72.7	79.2	77.5	79.4	62.5	68.6	64.9	61.5
ENSG00000108679	LGALS3BP	protein_coding	0.449111590756194	6.92628288912709	51.2495360436628	7.96592711700702e-08	1.03563180157335e-06	8.6	10.1	9.5	8.8	10.7	13.8	12.8	13.9
ENSG00000122376	FAM35A	protein_coding	0.285491986360826	5.74045197344919	51.2357630216855	7.9858527442523e-08	1.03742426772181e-06	13.3	12	12.1	12	15.5	14.8	14.7	14.6
ENSG00000173442	EHBP1L1	protein_coding	-0.24343398942164	7.93209295577976	51.1949098844945	8.04527020833422e-08	1.04434033633684e-06	31.9	31.4	29.7	29.9	26	26.1	25.9	25.7
ENSG00000072062	PRKACA	protein_coding	-0.289845946854587	6.66661536725833	51.1572056933506	8.10052808224685e-08	1.05070625570264e-06	17.8	17.7	18.2	17.9	13.7	14.5	15	15.5
ENSG00000187720	THSD4	protein_coding	-0.354739568491738	6.96326399104873	51.0412399698888	8.27304610931648e-08	1.07226037034937e-06	2.7	2.3	2.2	2.4	1.8	1.8	1.9	1.8
ENSG00000121743	GJA3	protein_coding	-0.336049803366072	5.59339594384193	50.9891932176453	8.35174985365239e-08	1.08163160365195e-06	6.9	6.1	6.4	6.3	5.1	5	5.1	5.1
ENSG00000089248	ERP29	protein_coding	0.283928212309038	6.10937608339368	50.9140466585757	8.46680254968897e-08	1.09569241877713e-06	19.4	19.9	20.6	21.1	23.7	24	25.8	25.2
ENSG00000131591	C1orf159	protein_coding	-0.451869079001618	4.56691405494138	50.9072861688794	8.47723607368284e-08	1.09620326611564e-06	4.1	4.6	4	4.3	3.2	3.2	3.2	2.9
ENSG00000245522	RP11-540A21.2	lincRNA	1.02969755619341	1.79299303735319	50.8909018132995	8.50257936725352e-08	1.09863986151339e-06	1.1	1.1	0.9	1	1.9	2.7	2	1.8
ENSG00000164134	NAA15	protein_coding	0.244000394381011	7.09594315426164	50.877077817148	8.52402542179253e-08	1.10056954662884e-06	14.7	13.8	14.5	14.3	17.5	16.7	16.6	16.9
ENSG00000119927	GPAM	protein_coding	0.367584174874843	5.26374266779744	50.8297354325191	8.59791076850529e-08	1.10926175495044e-06	4.1	4.1	3.7	4.5	5.4	5.1	5.3	5.4
ENSG00000153904	DDAH1	protein_coding	0.264318247499639	7.13406862502991	50.7784420092618	8.6787372274819e-08	1.11883552922709e-06	27.8	26.9	25.7	26	33.5	32.1	31	31
ENSG00000112697	TMEM30A	protein_coding	0.257451392635112	8.17620145129726	50.714493064388	8.78064737825361e-08	1.13111068094409e-06	56.2	51.3	53.6	53.9	66.2	64.5	62.4	63.6
ENSG00000274211	SOCS7	protein_coding	0.323849182737338	5.93288065243381	50.6980272756356	8.80709453036031e-08	1.13365350081965e-06	7.2	6.9	7	7.5	9.2	9.2	8.5	9.1
ENSG00000163701	IL17RE	protein_coding	-1.45460563891272	0.971837894011705	50.5921561239276	8.97919460131238e-08	1.15492669677915e-06	0.7	0.4	0.5	0.5	0.2	0.2	0.2	0.2
ENSG00000170903	MSANTD4	protein_coding	0.346994833821973	5.29015124256386	50.571291880254	9.01353365499008e-08	1.15846184260827e-06	6	6.3	6.8	6.2	8.2	7.9	7.8	8.4
ENSG00000136720	HS6ST1	protein_coding	-0.414024335217908	4.34122181883337	50.5407892916815	9.06398917778975e-08	1.16406140648803e-06	4.7	5.3	4.9	5.2	3.8	3.8	3.8	3.8
ENSG00000119729	RHOQ	protein_coding	0.350596795486924	5.1635836018207	50.4742743810891	9.17506621779971e-08	1.17743199807922e-06	8.1	8.7	8.5	8.2	11	10.2	10.8	10.7
ENSG00000223764	RP11-54O7.3	lincRNA	0.861002244024532	3.88544208106861	50.4364307135678	9.23891350339672e-08	1.18472592656228e-06	1.8	1.4	1.6	1.3	2.8	2.8	2.7	2.4
ENSG00000114503	NCBP2	protein_coding	0.221917873436503	7.55828176476336	50.3849431682865	9.32654508273218e-08	1.19505639456601e-06	31.4	32.3	32.3	30.5	37.1	38.5	35.8	36.2
ENSG00000224189	HAGLR	antisense	0.658397480727743	3.37625010977938	50.3412938144088	9.40153346570117e-08	1.20375240230163e-06	1.3	1.1	1	1.2	1.9	1.7	1.8	1.8
ENSG00000087074	PPP1R15A	protein_coding	0.444952824781087	4.37434915121837	50.2959992301026	9.48003152788186e-08	1.21065923103764e-06	5	5.1	4.7	5.1	6.6	7.1	6.8	6.8
ENSG00000109854	HTATIP2	protein_coding	0.260725131944323	6.49485278083642	50.2995273278392	9.47389199660276e-08	1.21065923103764e-06	28.7	28.1	29	29.5	33.4	35.3	34.9	34.7
ENSG00000169047	IRS1	protein_coding	0.341032146513415	6.89763969984079	50.3056661059601	9.4632195562768e-08	1.21065923103764e-06	11.5	9.7	8.9	10.1	13	12.7	12	12.8
ENSG00000236682	AC068282.3	lincRNA	1.01383417045591	1.70012562760468	50.2936453582371	9.48413006268169e-08	1.21065923103764e-06	1	1	1	0.9	1.9	1.5	2.4	1.9
ENSG00000167971	CASKIN1	protein_coding	-0.663094114438739	3.24280711489459	50.2644029321988	9.53520518480345e-08	1.21626039870463e-06	1.9	1.9	1.8	1.8	1.1	1.1	1.3	1.2
ENSG00000100991	TRPC4AP	protein_coding	-0.261206943921063	6.67461704424354	50.2487596931698	9.56264871123442e-08	1.21884106989874e-06	30.7	31.8	31.4	30.7	25.1	25.7	26.2	27.1
ENSG00000110046	ATG2A	protein_coding	-0.275461645119256	6.04290094807863	50.2383205702371	9.58100951701413e-08	1.22026105385875e-06	10.4	10.6	9.7	10.2	8.2	8.8	8.6	8.4
ENSG00000161847	RAVER1	protein_coding	-0.321693337332608	5.83110879756835	50.2324422651286	9.59136516289267e-08	1.22066011007567e-06	12.4	13.9	12.2	12.7	9.7	11.3	10.2	10.1
ENSG00000116151	MORN1	protein_coding	-0.576709536365626	3.64259353904951	50.1898340760364	9.66678614802737e-08	1.22873977838665e-06	1.3	1.5	1.1	1.3	0.9	0.8	0.9	0.9
ENSG00000169231	THBS3	protein_coding	-0.480191340828868	4.8520776716084	50.1883684230581	9.66939178305567e-08	1.22873977838665e-06	4.3	4.4	4.6	4.2	2.9	3.2	3	3.6
ENSG00000171566	PLRG1	protein_coding	0.275120389312112	6.11716839088493	50.1569058969068	9.72550758450355e-08	1.2349421764515e-06	13.5	12.8	14	13.5	16.3	16.3	16.3	16.1
ENSG00000009830	POMT2	protein_coding	-0.315626612392389	5.27725604303198	50.1455847586058	9.74578494569576e-08	1.23658792317721e-06	4.3	4.3	4.2	4.3	3.7	3.3	3.4	3.4
ENSG00000128829	EIF2AK4	protein_coding	0.231146751309854	6.67197585909593	50.0443479569977	9.92913681837891e-08	1.25796357846643e-06	9	8.8	8.6	9.1	10.6	10.2	10.3	10.4
ENSG00000140443	IGF1R	protein_coding	-0.288483712577602	7.12178819309212	50.0458244794068	9.92643626691467e-08	1.25796357846643e-06	14.7	13.8	12.3	14	11.6	11.2	11	11.1
ENSG00000073803	MAP3K13	protein_coding	0.4345596396877	4.62501328888178	49.9668218550601	1.00720429607626e-07	1.27511309423108e-06	1.6	1.7	1.4	1.6	2.1	2.1	2.1	2.3
ENSG00000134243	SORT1	protein_coding	0.305779550145514	5.24201629877839	49.9372158215626	1.01271965460236e-07	1.2811358444936e-06	4.3	4.7	4.5	4.6	5.7	5.7	5.5	5.7
ENSG00000149136	SSRP1	protein_coding	-0.207497261283138	8.37853313220854	49.9114967738398	1.01753715950639e-07	1.2862674295301e-06	49.9	53.5	52.8	51.6	45.3	45	46.1	43.7
ENSG00000180185	FAHD1	protein_coding	0.305639681279368	5.16874132944	49.8514373043681	1.02888291279682e-07	1.29963752684447e-06	11	11.5	11.6	11.2	13.9	13.7	14.2	14.2
ENSG00000250571	GLI4	protein_coding	-0.614951684448834	3.33877910918504	49.7857011234722	1.04145654716942e-07	1.31453749841004e-06	3.9	4	3.7	3.3	2.4	2.1	2.5	2.7
ENSG00000107262	BAG1	protein_coding	0.304568273357385	6.07249688321143	49.7684269678529	1.04478788425594e-07	1.31481459656065e-06	8.2	9.8	8.9	9.1	10.9	11.5	11.5	10.8
ENSG00000132676	DAP3	protein_coding	0.235855031835392	7.10206513512077	49.7694162030236	1.04459680156105e-07	1.31481459656065e-06	25.8	28	27.3	26.2	31.4	32	31.4	31.8
ENSG00000140307	GTF2A2	protein_coding	0.266659054118349	6.09557821503892	49.7714295240722	1.04420801994192e-07	1.31481459656065e-06	21	21.1	22.5	20.3	25.2	25.3	26.3	25.1
ENSG00000167676	PLIN4	protein_coding	-0.906072440273861	3.38493295107345	49.7773709176242	1.04306161258591e-07	1.31481459656065e-06	0.7	0.9	1	0.9	0.6	0.5	0.4	0.5
ENSG00000239521	GATS	protein_coding	-0.52792643859542	3.50541766782471	49.668147548602	1.06435368686728e-07	1.33844059983214e-06	2.7	3	2.8	2.8	1.9	2.1	2	1.9
ENSG00000106723	SPIN1	protein_coding	0.25565750392763	6.7935370191776	49.6423963223762	1.0694411627873e-07	1.34336318185592e-06	20.5	19.4	19.4	19.4	24.4	22.7	23	23.6
ENSG00000119771	KLHL29	protein_coding	-0.573657234567619	3.52031037382653	49.6402927268258	1.06985790354303e-07	1.34336318185592e-06	1	1	1.1	1.1	0.7	0.6	0.7	0.7
ENSG00000148688	RPP30	protein_coding	0.339451186525358	5.40642077002259	49.6333277522767	1.07123896801456e-07	1.34409872297061e-06	7.6	8.7	9.5	8.9	11.3	10.8	11.1	11
ENSG00000103460	TOX3	protein_coding	-0.468682754011765	3.8609311033987	49.6275393622182	1.07238818390782e-07	1.34454248488324e-06	5.9	5.1	4.9	5.4	4.1	3.6	3.8	3.7
ENSG00000198853	RUSC2	protein_coding	0.331890731069639	5.72146065762033	49.6124641901133	1.07538738221229e-07	1.34730334668421e-06	7.2	8.5	8.1	7.8	10.1	10	10.1	9.9
ENSG00000171503	ETFDH	protein_coding	0.345331009423046	5.10817985532081	49.5056060477838	1.09690603601545e-07	1.37324510479238e-06	6.4	6.7	7.3	7.3	8.5	9.2	9	8.8
ENSG00000153048	CARHSP1	protein_coding	-0.236575815096802	6.97944895554252	49.4778570751785	1.10256912744401e-07	1.37931316231911e-06	19.5	19.4	19.5	19.8	16.2	16.8	17.3	16
ENSG00000237517	DGCR5	transcribed_unprocessed_pseudogene	-0.502575159874611	3.98599247415117	49.3799290063409	1.12280618098958e-07	1.40359077403142e-06	3.4	3.6	3.7	3.8	2.9	2.5	2.5	2.4
ENSG00000213551	DNAJC9	protein_coding	0.264407034744862	6.30219042871502	49.3431256500321	1.13051421982915e-07	1.41218187947764e-06	20.4	19.1	19.6	18.5	22.9	22.2	24	23.5
ENSG00000166228	PCBD1	protein_coding	-0.268008329463398	6.26344451701639	49.3308513362957	1.13309752098726e-07	1.41436345658831e-06	48.6	50.1	51.2	48.9	40.7	40.3	41.4	42.8
ENSG00000126391	FRMD8	protein_coding	-0.23363576927977	6.67408198363023	49.2648389497935	1.14709962393032e-07	1.43078455675619e-06	23.9	24.5	24.1	24.6	20.8	19.8	20.6	21.4
ENSG00000173727	CMB9-22P13.1	transcribed_unprocessed_pseudogene	-0.526609987120835	4.40445163137383	49.246656737137	1.15098878395777e-07	1.43457680218808e-06	11.1	13.9	11.6	14.4	8.5	8.4	9.6	9.4
ENSG00000168101	NUDT16L1	protein_coding	-0.317035527390381	5.70858224143544	49.2066984255238	1.15958554711819e-07	1.44422662725457e-06	30.1	31.5	34.1	34.6	26.3	25.4	27.6	25.5
ENSG00000111845	PAK1IP1	protein_coding	0.317199250039947	5.39532983673601	49.1619043490261	1.16930452703471e-07	1.45525889627494e-06	21.1	22.6	22.9	22.2	26.2	29.3	27.9	28
ENSG00000149474	KAT14	protein_coding	-0.425681991497388	4.43554223722769	49.1264259775398	1.1770641917619e-07	1.4638382564362e-06	4.5	4.8	4.4	4.5	3.5	3.4	3.3	3.3
ENSG00000110330	BIRC2	protein_coding	0.276156032200092	7.30448629479059	49.1148538007573	1.17960711907242e-07	1.46484496101712e-06	26.6	24.3	25.8	26.5	31.4	31.4	29.2	32.8
ENSG00000273841	TAF9	protein_coding	0.249450084853238	6.49231095944384	49.1176771165103	1.17898616750346e-07	1.46484496101712e-06	31.5	31.1	31.3	32.1	38.8	37.3	37.2	36.4
ENSG00000101400	SNTA1	protein_coding	-0.432332895426707	4.61151229296733	49.1076025662212	1.18120353952062e-07	1.46575044210264e-06	14.3	13	13	11.9	9.9	10.7	8.8	9
ENSG00000221890	NPTXR	protein_coding	-0.306928466259204	6.06505837585297	49.0834909249695	1.18652858313213e-07	1.4712780325397e-06	14.7	16.7	14.8	15.4	12.4	11.7	13.1	12.7
ENSG00000108551	RASD1	protein_coding	-0.964022486916108	1.8655807488591	48.9675968166245	1.21248502717953e-07	1.50216353284934e-06	2.5	3.6	3.3	3.8	1.8	1.9	1.7	1.6
ENSG00000114544	SLC41A3	protein_coding	0.328837807477456	5.51690252940306	48.9589268426136	1.21445111671908e-07	1.50216353284934e-06	6.9	7	7.3	7.9	9.3	8.9	9	9.5
ENSG00000158458	NRG2	protein_coding	-0.461483050063333	4.54061834067193	48.9573261809472	1.21481447194979e-07	1.50216353284934e-06	6.2	6.6	6.2	5.6	4.9	4.5	4.3	4
ENSG00000171462	DLK2	protein_coding	-0.456418654221771	4.60337880289623	48.956545436253	1.21499174569851e-07	1.50216353284934e-06	10.8	11.6	10.7	12.1	7.4	8.8	8.8	8.4
ENSG00000101198	NKAIN4	protein_coding	-1.02006283035061	1.25739129059263	48.9314629177487	1.22070168327266e-07	1.5081198208327e-06	1.8	1.5	1.8	1.6	0.9	0.8	0.6	1
ENSG00000169641	LUZP1	protein_coding	0.270908113261478	6.78189446469322	48.9263219788027	1.22187554336746e-07	1.50846738922231e-06	10.2	10.1	9.3	10.2	12.3	11.9	11.5	12.3
ENSG00000139921	TMX1	protein_coding	0.29184795257225	6.50332843480825	48.9193528077492	1.22346878507111e-07	1.50933182018152e-06	20	18.2	17.9	18.9	24.5	22	22.2	22.7
ENSG00000160818	GPATCH4	protein_coding	-0.297574414405364	5.98165550654008	48.9029148024134	1.22723554426537e-07	1.51287439340838e-06	15.4	16	17	15.6	12.7	12.6	13.1	13.7
ENSG00000090006	LTBP4	protein_coding	-0.315544455762206	6.62985900030316	48.8673315248549	1.23543204613128e-07	1.52098593365323e-06	12.6	12.4	11.7	12.8	10	10.1	9.9	9.7
ENSG00000136560	TANK	protein_coding	0.379279942870443	5.13264236193338	48.8665381750096	1.2356154587929e-07	1.52098593365323e-06	6.1	5.9	5.3	6	7.2	7.6	7.6	7.9
ENSG00000008735	MAPK8IP2	protein_coding	-0.298167026699582	6.11180177570536	48.8551951993979	1.2382410062759e-07	1.52310853326558e-06	16.2	16.1	15.6	17.2	12.8	13.1	13.7	13.4
ENSG00000116128	BCL9	protein_coding	-0.310483302195934	5.99999061140023	48.8231187582272	1.24569810412459e-07	1.53116681147707e-06	14.4	12.9	12.5	12.4	10.2	10.5	10.8	10.4
ENSG00000143353	LYPLAL1	protein_coding	0.371904171756462	4.65769422592711	48.8121699203175	1.24825447849181e-07	1.53319396373475e-06	7.2	7.3	8.1	7.7	9.7	9.9	9.7	9.9
ENSG00000120063	GNA13	protein_coding	0.273770942254041	6.82406507621626	48.7910575956043	1.25319973862019e-07	1.53815023837471e-06	23.7	21.7	22.1	22.7	28.5	26.8	26.6	27
ENSG00000163659	TIPARP	protein_coding	0.523233095164133	5.57188452909277	48.7839862358514	1.25486079157569e-07	1.53907128000151e-06	3	2.8	2.6	2.5	4.1	3.6	4	3.5
ENSG00000141551	CSNK1D	protein_coding	-0.219891067540958	8.21403587455628	48.7480883573193	1.26332960588444e-07	1.54833456628375e-06	26.7	27.3	27.9	26.8	22.9	23.5	24.6	22.3
ENSG00000135924	DNAJB2	protein_coding	0.278471576651703	6.46813334189295	48.7202303908302	1.26994387547201e-07	1.55446210689168e-06	12	13.2	14.3	13.7	16	16.5	16.1	16.1
ENSG00000170485	NPAS2	protein_coding	-0.405864926440464	6.44019164388254	48.7192860846789	1.27016872943459e-07	1.55446210689168e-06	1.7	1.6	1.7	1.6	1.2	1.4	1.1	1.2
ENSG00000120802	TMPO	protein_coding	0.22847468245629	8.05090560833509	48.7090087380385	1.2726186847878e-07	1.55633345814751e-06	31.5	30.2	29.6	29.9	36.4	35.5	34.7	35.2
ENSG00000158966	CACHD1	protein_coding	-0.319092951751162	5.63802541855633	48.6829790180087	1.27884642728389e-07	1.56281876120933e-06	8.9	8.4	8.8	8.3	7.4	6.5	6.8	6.6
ENSG00000145390	USP53	protein_coding	0.474450309219268	3.88817407574384	48.6632429613293	1.28359013519568e-07	1.56748243316056e-06	1.3	1.2	1.2	1.3	1.8	1.9	1.7	1.7
ENSG00000124608	AARS2	protein_coding	-0.418567938356136	4.50687605649008	48.5409981252703	1.31339571339751e-07	1.60272209040659e-06	4.7	5	5.2	4.7	3.4	3.8	3.7	3.8
ENSG00000036257	CUL3	protein_coding	0.24069580609538	7.25046117336892	48.5016436962153	1.32314812215127e-07	1.61345789411822e-06	12.2	11.7	12.1	12.5	14.4	14.2	14.1	14.5
ENSG00000197798	FAM118B	protein_coding	0.26579430184032	5.58600879427297	48.4683451095753	1.33146041971435e-07	1.62179889638691e-06	13.4	12.8	12.9	13.4	15.7	16.1	15.6	15.6
ENSG00000241058	NSUN6	protein_coding	0.717164042722237	2.62313790137763	48.4665604407037	1.33190750144077e-07	1.62179889638691e-06	1.3	1.4	1.5	1.5	2.3	2.6	2.1	2.4
ENSG00000141985	SH3GL1	protein_coding	-0.269040729677638	6.65915518057572	48.4414250234859	1.33822134521092e-07	1.62714237089279e-06	29.2	29.9	28.1	28.3	24.7	24.5	24.2	22.3
ENSG00000143401	ANP32E	protein_coding	0.243877521650963	7.34760203679142	48.4450228404705	1.33731563573486e-07	1.62714237089279e-06	43.7	40.8	42	40.3	51.5	48.6	48.1	48.7
ENSG00000152256	PDK1	protein_coding	-0.545009167316033	4.26580545671503	48.4325671562182	1.34045401373766e-07	1.62868535486558e-06	1.1	1.2	1.2	1.3	0.9	0.7	0.8	0.8
ENSG00000108379	WNT3	protein_coding	0.820099781107349	2.82130244794625	48.4018053794739	1.34823870938847e-07	1.63696712840334e-06	0.9	1.4	1.1	1.2	2.1	2.2	2.2	1.7
ENSG00000111328	CDK2AP1	protein_coding	-0.22573405671529	7.16068543951457	48.3949219517625	1.34998727817864e-07	1.63791349522593e-06	49.3	51.2	52.2	52.5	42.7	45.8	43.9	43.5
ENSG00000198727	MT-CYB	protein_coding	-0.495194667193303	11.2454952812341	48.3480995586445	1.36194602602746e-07	1.6512374308386e-06	1524.6	1518.7	1651.8	1345.3	925.4	1293.1	1170	898.1
ENSG00000140264	SERF2	protein_coding	-0.225810643790959	8.24305215440631	48.3340713129264	1.36555098506791e-07	1.65442130456149e-06	42.8	46.9	45.7	46.2	37.5	39.2	39.9	38.8
ENSG00000160014	CALM3	protein_coding	-0.200671098010473	8.70985441367486	48.3225036791058	1.36853130833689e-07	1.6568443869772e-06	100.7	109.2	105.6	105.9	89.8	91.7	94.2	91.2
ENSG00000140743	CDR2	protein_coding	0.311828523278123	5.56687653229413	48.3088727527493	1.37205216988144e-07	1.659917947256e-06	10.3	10.4	9.5	10.9	13.2	12.1	12.7	13.1
ENSG00000120705	ETF1	protein_coding	0.218231630833044	8.06570894499906	48.2892082243688	1.37714861337353e-07	1.6648918966113e-06	63	59.9	62.5	60.8	75.2	70	69.2	71.7
ENSG00000168906	MAT2A	protein_coding	-0.269401225901849	8.01449051344142	48.2799174004685	1.37956356021041e-07	1.66661928027992e-06	49.8	47.5	50.5	46.1	40.8	41.2	38.6	40.1
ENSG00000075213	SEMA3A	protein_coding	0.242211658493509	6.26664493297119	48.247067111297	1.38813871490028e-07	1.67578088718068e-06	11.6	11.2	11.1	11.8	14	13.1	13.3	13.5
ENSG00000198722	UNC13B	protein_coding	-0.272548666223817	6.5926127832829	48.2427616779343	1.38926681899778e-07	1.67594564652973e-06	5.8	5.6	5.4	5.8	4.7	4.5	4.7	4.8
ENSG00000175093	SPSB4	protein_coding	-1.16472685457328	1.0228746579238	50.4522632862878	1.40163741953601e-07	1.68966291209545e-06	1.1	1.3	1.1	1	0.5	0.5	0.6	0.4
ENSG00000100221	JOSD1	protein_coding	0.237473374903566	6.25250954428599	48.1676959793408	1.40909406506901e-07	1.69744111145626e-06	16.9	16.8	16.6	16.7	19.9	19.9	20	19.1
ENSG00000144560	VGLL4	protein_coding	-0.284820545216824	6.55412003421491	48.0465422292925	1.4417367794447e-07	1.73552658898823e-06	13.4	13.9	14.2	14	11.3	11.7	11.3	11.4
ENSG00000115827	DCAF17	protein_coding	0.381406515747483	5.18116710592045	47.9706738665339	1.46258990591728e-07	1.75937594305395e-06	5	4.3	4.3	4.2	5.5	6	5.5	6.1
ENSG00000178467	P4HTM	protein_coding	-0.520385380011266	4.14205254184015	47.9642744142406	1.46436357080746e-07	1.76025666502254e-06	1.9	1.9	2	1.9	1.1	1.4	1.4	1.5
ENSG00000117877	CD3EAP	protein_coding	0.315362532976996	5.75555472989077	47.9564889659546	1.46652448373553e-07	1.76160130061224e-06	14.1	16.5	14.9	14.6	18.4	18.2	19.7	18.6
ENSG00000175356	SCUBE2	protein_coding	-1.04404472523469	1.64132046588369	47.9471528721449	1.46912029539429e-07	1.7634660591235e-06	0.5	0.5	0.4	0.5	0.2	0.2	0.2	0.3
ENSG00000086598	TMED2	protein_coding	0.20353499862252	8.30088187734053	47.8902069249434	1.48506051309423e-07	1.78133482837513e-06	75	74.8	78.1	77.8	90.5	87.9	88.3	85.4
ENSG00000149554	CHEK1	protein_coding	0.254360340799917	6.30390295624158	47.8736395955055	1.48973272702256e-07	1.78567183116371e-06	11.6	11.4	11.6	11.7	14.2	14	13.3	13.7
ENSG00000144821	MYH15	protein_coding	1.08514197063887	2.99624861052758	47.8432295630084	1.49834979766426e-07	1.79472784764873e-06	0.2	0.2	0.2	0.2	0.4	0.5	0.4	0.4
ENSG00000186625	KATNA1	protein_coding	0.378594797918995	4.88469514293745	47.8328543770573	1.50130194115087e-07	1.79699037587754e-06	12.3	10.7	10.6	12.4	14.9	14.8	15.4	14.5
ENSG00000059588	TARBP1	protein_coding	-0.278277844267601	6.48787103798977	47.81987620529	1.50500350904077e-07	1.80014609386399e-06	9.4	9.2	9.3	8.5	7.5	7.6	7.2	7.6
ENSG00000146263	MMS22L	protein_coding	0.316461583409051	5.66192250385943	47.7783717661167	1.5169069612483e-07	1.81310074625584e-06	2.2	2.2	2.2	2.3	2.7	2.7	2.7	3
ENSG00000125505	MBOAT7	protein_coding	-0.24206246592273	7.85294701038659	47.7265293906658	1.53191716448595e-07	1.82974784430934e-06	38.2	41.6	41.4	43.3	33.8	34.4	36.8	34.4
ENSG00000173599	PC	protein_coding	-0.460146952860575	4.47492150837322	47.6660245462325	1.54963691954561e-07	1.84960547861867e-06	3.4	3.7	3.8	4.2	2.7	2.8	2.8	2.8
ENSG00000162813	BPNT1	protein_coding	0.338547650997984	5.03087347652369	47.6330204071219	1.55939511162165e-07	1.85993908126447e-06	9.1	9.3	9.1	9.3	11	11.4	12.1	12.1
ENSG00000099991	CABIN1	protein_coding	-0.273551837697038	6.26178846280463	47.524185803053	1.59204294962496e-07	1.89754004877373e-06	9.2	8.5	7.9	8.3	6.9	7.2	6.9	6.8
ENSG00000122786	CALD1	protein_coding	0.28785057329655	6.11263862217052	47.5197691638723	1.59338320247086e-07	1.89779911944749e-06	10.2	10.7	9.8	9.5	12.1	12.2	11.8	13.1
ENSG00000077721	UBE2A	protein_coding	0.224252830951309	7.22588287111651	47.4760559709226	1.60671357006963e-07	1.91232859491175e-06	29.1	28.8	29	28.6	32.6	33.3	34.4	34.5
ENSG00000174013	FBXO45	protein_coding	0.288470395583094	6.2275143642663	47.4548125373393	1.61323485704521e-07	1.91873907944554e-06	10.9	10.4	10.7	11.1	13.9	12.6	12.8	13.1
ENSG00000078114	NEBL	protein_coding	-0.223769531440524	6.56618313702566	47.4302175097039	1.62082044555875e-07	1.92640550987261e-06	10.1	9.6	9.9	10.3	8.7	8.3	8.4	8.7
ENSG00000151414	NEK7	protein_coding	-0.294553673386075	6.44247423046883	47.3939536927857	1.63207469477743e-07	1.93841844107051e-06	13.4	12.7	13.2	12.8	10.3	10.2	10.1	11.8
ENSG00000166145	SPINT1	protein_coding	0.527080657546446	3.46721779188431	47.378903901366	1.63676985496774e-07	1.94262972744451e-06	2.7	2.3	2.6	2.7	3.6	3.7	3.8	3.7
ENSG00000165475	CRYL1	protein_coding	-0.472363951529864	4.44060876759793	47.371617748196	1.6390481492729e-07	1.94396861549903e-06	7.2	7.7	6.7	7.7	5.3	5.1	5.7	5.2
ENSG00000005175	RPAP3	protein_coding	0.273562743234089	6.15517095679941	47.351172611544	1.64545926095074e-07	1.95020385479162e-06	11.9	11.6	11.6	11.6	14.3	14.2	13.9	14
ENSG00000131398	KCNC3	protein_coding	-0.354187732981158	4.86896459085981	47.3123448576863	1.65770879209239e-07	1.96334522040319e-06	7.1	6.6	6.7	7.6	5.3	5.8	5.4	5.5
ENSG00000112297	AIM1	protein_coding	0.351554712892948	6.22023216167015	47.2966541417761	1.66268664055255e-07	1.96786182856993e-06	2.2	2.1	2	2.2	2.9	2.6	2.8	2.6
ENSG00000182628	SKA2	protein_coding	0.409201570321515	4.47795757523811	47.2173628632702	1.68808772478526e-07	1.99652698646576e-06	5.9	5.7	6	5.6	7.9	7.4	7.7	7.6
ENSG00000186660	ZFP91	protein_coding	0.235488407705866	7.45547919524879	47.2009241276231	1.69340573822208e-07	2.00109429175595e-06	33.6	30.8	31.8	31.9	39.2	37.2	36.9	37.3
ENSG00000240184	PCDHGC3	protein_coding	-0.292323946402366	5.85090206075063	47.1981114333365	1.69431745547764e-07	2.00109429175595e-06	10.2	11.1	10.2	10.4	8.6	8.7	8.4	8.7
ENSG00000177425	PAWR	protein_coding	0.282739601887557	6.4251916946753	47.1475166771982	1.71080753898409e-07	2.01915909332194e-06	5.7	5.4	5.4	5.7	6.7	6.8	6.7	6.8
ENSG00000103544	C16orf62	protein_coding	-0.217560611944698	7.05860604260047	47.1109697901465	1.72282597749067e-07	2.03192476242636e-06	13.5	13.8	13	13.4	11.7	11.8	11.4	11.2
ENSG00000155096	AZIN1	protein_coding	0.208818885246807	7.96493082930539	47.1056834027898	1.72457187865301e-07	2.03198398455669e-06	30	28.7	29.6	30.7	34.1	35.6	34.4	33.6
ENSG00000161091	MFSD12	protein_coding	-0.268307380036809	6.17185806013141	47.1035386183335	1.72528076317309e-07	2.03198398455669e-06	13.2	13.5	13.2	13.7	10.7	11.4	11.8	10.7
ENSG00000172922	RNASEH2C	protein_coding	-0.304033474313492	5.79624353837267	47.058624231439	1.74019759657209e-07	2.04783267597548e-06	14.9	16.9	17.6	16.8	13.3	13.4	14.1	13
ENSG00000197622	CDC42SE1	protein_coding	0.242320505482562	6.88910563823865	47.055738780688	1.74116061497945e-07	2.04783267597548e-06	24.5	24.4	25.4	23.7	29.5	27.7	28.5	30.1
ENSG00000130700	GATA5	protein_coding	-0.545366819007091	5.10991119596133	47.036204213364	1.7476953046855e-07	2.05408889739149e-06	4.6	5.1	4.1	5.1	2.9	3.2	3.6	3.5
ENSG00000112419	PHACTR2	protein_coding	0.3521922170757	5.68528494133416	46.9989337920235	1.76023596845807e-07	2.06739041715843e-06	6.3	5.8	5.3	5.5	7.7	7.2	6.8	7.1
ENSG00000128944	KNSTRN	protein_coding	0.27747968147562	5.80656559375568	46.979462761351	1.76682583644544e-07	2.07368912928919e-06	12.6	13.4	13.7	13.7	16.9	16.4	16.2	15.4
ENSG00000131018	SYNE1	protein_coding	0.644022041105136	3.23580172258167	46.9424047125759	1.77944106166236e-07	2.08704603630504e-06	0.2	0.3	0.2	0.2	0.4	0.4	0.4	0.4
ENSG00000079246	XRCC5	protein_coding	0.184020118800748	9.29540269302362	46.9290116177839	1.78402401845857e-07	2.08952113208373e-06	110.3	107.8	109.5	110.3	126.1	122.6	125.4	123.3
ENSG00000184371	CSF1	protein_coding	-0.305362159208734	7.46893227558137	46.929574803063	1.78383104875746e-07	2.08952113208373e-06	15.1	14.7	14	14.7	10.5	11.8	12.4	12.7
ENSG00000167671	UBXN6	protein_coding	-0.273499993261035	5.99725352602932	46.8671219332502	1.8053667465048e-07	2.11305425087795e-06	12.1	13.3	13.1	12.5	10.2	10.7	11	10.4
ENSG00000149639	SOGA1	protein_coding	-0.322443379076603	7.11229840497654	46.8368790089666	1.81589538411072e-07	2.12390642815607e-06	10.7	10.1	8.9	10	7.9	8.3	7.6	7.9
ENSG00000118007	STAG1	protein_coding	0.248593742918813	6.50619194910347	46.8102163760145	1.82523215557553e-07	2.12754783007987e-06	12.2	11.3	12.1	11.5	14.1	13.5	13.8	14.4
ENSG00000156508	EEF1A1	protein_coding	-0.218818494464846	9.13790917189555	46.8108510597156	1.82500930433499e-07	2.12754783007987e-06	97.5	99.4	101.4	104	84.4	84	90.2	87.1
ENSG00000162302	RPS6KA4	protein_coding	-0.282489844354418	6.92348926547283	46.8068634509119	1.82640992428523e-07	2.12754783007987e-06	29.6	34.3	30.5	31.8	25.3	26	26.6	26.3
ENSG00000163156	SCNM1	protein_coding	0.366949954300836	4.88123320116796	46.8064315841046	1.82656168359617e-07	2.12754783007987e-06	8.4	8.5	8.5	9	10.7	11.3	12.2	10.3
ENSG00000172893	DHCR7	protein_coding	-0.193426159575879	8.50143144902829	46.8121080894007	1.82456801991436e-07	2.12754783007987e-06	103.6	104.8	104.2	107.8	93.7	90.8	94.7	88.4
ENSG00000198712	MT-CO2	protein_coding	-0.458454308485046	11.1131828974026	46.8122969341867	1.82450173520449e-07	2.12754783007987e-06	2029.5	2047.4	2149.6	1777.9	1284.2	1697.4	1634.6	1209.7
ENSG00000138018	SELENOI	protein_coding	0.293375078349803	6.39557880971487	46.7689310028171	1.83979115188834e-07	2.14148142273174e-06	11.2	9.9	10.7	10.9	13.7	13	12.4	13
ENSG00000099204	ABLIM1	protein_coding	0.232653164556975	8.65326700885954	46.7345454609553	1.85201192415427e-07	2.15422254164702e-06	37.6	35.9	35.1	36.5	44.3	42.3	41.4	42.5
ENSG00000103266	STUB1	protein_coding	-0.256170806298572	7.36164342685964	46.669901640842	1.87522264982303e-07	2.17773462974453e-06	68.4	74.7	70.1	73	58.7	58.7	63.2	59.5
ENSG00000143341	HMCN1	protein_coding	0.608268873563418	4.12089540327314	46.6674995085663	1.87609113123959e-07	2.17773462974453e-06	1.5	1.1	0.9	1.2	1.9	1.6	1.6	2
ENSG00000166037	CEP57	protein_coding	0.247208813513321	6.13857118572148	46.6718046906951	1.87453491541415e-07	2.17773462974453e-06	9.1	9.4	9.1	9.3	11.2	11.2	10.7	10.8
ENSG00000132604	TERF2	protein_coding	-0.315137656832682	5.66252343740453	46.6467653094351	1.88360543303706e-07	2.18495644638019e-06	9.5	11	11.1	11.1	8.6	9	8.1	8.9
ENSG00000189050	RNFT1	protein_coding	0.729222249778713	2.37024048545108	46.6076299445833	1.89787651549302e-07	2.20000075365895e-06	1.2	1.1	1.5	1.3	2.1	2.2	2	2.1
ENSG00000132953	XPO4	protein_coding	0.324030628215392	5.84154937456311	46.5940459459027	1.90285709088525e-07	2.20124487974344e-06	6.1	5.6	5.2	5.6	7.3	7.1	6.7	7
ENSG00000197728	RPS26	protein_coding	0.659081388007143	2.80814550203078	46.596183908651	1.90207227902131e-07	2.20124487974344e-06	3.7	3.6	3.5	3.3	5.3	6.5	5.4	5
ENSG00000277443	MARCKS	protein_coding	-0.298947467704922	6.61618153695133	46.5999394123995	1.90069453309471e-07	2.20124487974344e-06	28.2	29.2	29	31.9	22.9	24	24.5	25.3
ENSG00000158411	MITD1	protein_coding	0.541906222205104	4.50929677349959	46.570474266125	1.9115329078825e-07	2.20976865089755e-06	3.3	4.1	4.8	3.8	5.8	5.8	5.4	6.4
ENSG00000198873	GRK5	protein_coding	-0.320422182759025	5.72663843430512	46.5644114549133	1.91377123654528e-07	2.21084399650388e-06	5.7	5.9	5.8	5.5	4.4	4.6	4.9	4.4
ENSG00000198755	RPL10A	protein_coding	-0.26295521388007	7.48080293830103	46.5433991792649	1.92155050861428e-07	2.21831455915915e-06	111.6	125.3	121.6	119.9	96.8	98.1	108.7	95.7
ENSG00000137876	RSL24D1	protein_coding	0.296070770302316	6.09819764239169	46.5288096318779	1.92697184605594e-07	2.22305468738508e-06	21.5	20.9	20.9	22.6	26.9	27.1	25.4	26.4
ENSG00000141750	STAC2	protein_coding	-1.71045148755109	0.0610794816833563	46.4964214338131	1.93906563956592e-07	2.23548078951594e-06	0.6	0.6	0.7	0.7	0.2	0.1	0.3	0.2
ENSG00000270885	RASL10B	protein_coding	-0.642425273067017	2.81443852211476	46.4651533043724	1.95081836045904e-07	2.24749700818802e-06	3.2	2.9	2.9	3.3	2	2	1.8	2.1
ENSG00000024526	DEPDC1	protein_coding	0.32318867744758	6.36346260101819	46.4568533981455	1.95395083708179e-07	2.24804105497068e-06	13	13.1	13.4	14	17.2	17.5	16.7	15.6
ENSG00000153551	CMTM7	protein_coding	-0.357637568398577	5.14193927310095	46.4583186693208	1.95339743610452e-07	2.24804105497068e-06	9.1	8.5	8.1	8	6.2	7	6.3	6.8
ENSG00000116649	SRM	protein_coding	-0.242012932427426	7.87292725392447	46.443816866884	1.95888185093812e-07	2.25218109950375e-06	135	145.9	148	144.4	117	120.8	130.1	117.3
ENSG00000101811	CSTF2	protein_coding	0.274880517555112	6.1115110111631	46.4365741538232	1.96162713559591e-07	2.25304484228954e-06	28.4	32.8	32.4	31.7	37.1	38.5	39	38
ENSG00000116574	RHOU	protein_coding	-0.438921699432075	4.27940406622024	46.4312907521736	1.96363236062511e-07	2.25304484228954e-06	6.8	5.7	6.3	6	4.7	4.6	4.3	4.6
ENSG00000118200	CAMSAP2	protein_coding	0.324938067142458	7.17327016556434	46.4323906342603	1.96321473823391e-07	2.25304484228954e-06	21	17.7	16.8	18.6	25.3	22.7	22.4	21.9
ENSG00000169439	SDC2	protein_coding	0.285705123296904	6.19766655208023	46.4007282588662	1.97527500378919e-07	2.26486586424974e-06	14.6	14.2	14.1	14.5	17.3	16.6	17.8	18.2
ENSG00000068976	PYGM	protein_coding	-1.00034494673779	1.29514298029255	46.3544897643017	1.9930301317603e-07	2.28367472928006e-06	0.7	0.9	0.7	0.9	0.4	0.4	0.4	0.4
ENSG00000103222	ABCC1	protein_coding	-0.223643817600944	9.07084598592776	46.3398096496508	1.99870284499471e-07	2.28862308829645e-06	69.5	66.7	62.3	69.3	56.9	56.7	58.3	57.5
ENSG00000154096	THY1	protein_coding	-0.308550735609443	5.70993635629238	46.3262197516177	2.00396969320322e-07	2.29310032395584e-06	13.1	15	14.3	13.6	11.6	11.2	11.6	10.8
ENSG00000066739	ATG2B	protein_coding	0.622686280575015	3.50547488554767	46.2694879377627	2.02611756894183e-07	2.31687503604099e-06	0.9	0.7	0.7	0.7	1.1	1.3	1	1.1
ENSG00000170190	SLC16A5	protein_coding	-0.447278301073621	4.84000368194261	46.2530145820139	2.0325977160783e-07	2.32271359022579e-06	8	6.9	7	7	5.2	5.7	4.9	5.3
ENSG00000180138	CSNK1A1L	protein_coding	3.99759667357379	-0.180892789021527	46.2474783718174	2.03478048418822e-07	2.32363682184224e-06	0.1	0	0	0	0.3	0.4	0.3	0.4
ENSG00000159579	RSPRY1	protein_coding	0.318437400897005	5.66911015888857	46.2425729853781	2.03671663475621e-07	2.32427736961612e-06	8	7.8	8.3	8.1	10.1	10.7	9.5	10
ENSG00000228253	MT-ATP8	protein_coding	-0.55862909281206	7.36064872767413	46.2140422926368	2.04801685610386e-07	2.33559601113437e-06	636.6	747.8	740.2	616.5	390.9	507.9	552.3	416.2
ENSG00000177542	SLC25A22	protein_coding	-0.240001133107288	7.45922806613159	46.1932435858385	2.05629696788069e-07	2.34345752219498e-06	34.8	35	37.2	36.5	28.3	31.1	31.4	30.9
ENSG00000163281	GNPDA2	protein_coding	0.372600081110385	4.94337520084995	46.1871562698807	2.05872714928788e-07	2.34464606132847e-06	4.2	3.7	4.2	4.2	5.3	5.6	5.2	5
ENSG00000128564	VGF	protein_coding	-0.2753200774846	6.16387871625705	46.1552183824024	2.07152792367189e-07	2.3576359217494e-06	42.3	43	40.7	40.4	33.5	36.4	35.1	32.6
ENSG00000135241	PNPLA8	protein_coding	0.291156994082687	5.38520601674738	46.1122050259252	2.08890267376763e-07	2.37581050399372e-06	6.9	6.8	7.4	7.2	8.4	8.8	8.6	8.8
ENSG00000130921	C12orf65	protein_coding	0.371328314260141	5.04897042363041	46.0922613462427	2.09701160362379e-07	2.38247399718602e-06	3.6	3.9	4.5	4	5.3	5.3	4.9	5.4
ENSG00000143067	ZNF697	protein_coding	0.42912534781253	4.69202837813502	46.0908645315594	2.09758079865854e-07	2.38247399718602e-06	4.2	4.1	3.6	3.9	5.8	5.3	5	5.1
ENSG00000214160	ALG3	protein_coding	-0.255710243031463	6.14378168613789	46.0338577759471	2.12095255621028e-07	2.40740222649496e-06	21.1	21.6	21.2	21.5	18	18.7	17.6	17.5
ENSG00000110172	CHORDC1	protein_coding	0.315762874372585	5.8615436050287	46.0271307760199	2.12372885349577e-07	2.40783944297448e-06	4.4	4.4	5.1	4.7	5.4	5.8	5.8	6.1
ENSG00000136731	UGGT1	protein_coding	0.236270875000984	7.8790259986928	46.0260213571045	2.12418709512748e-07	2.40783944297448e-06	22.2	21.9	21.5	22.5	26.6	25.8	25.3	26.1
ENSG00000219481	NBPF1	protein_coding	0.350994462330439	4.72728465386144	46.0102415153684	2.13071638351943e-07	2.413621822913e-06	2.1	2	2.1	2.2	2.7	2.8	2.6	2.5
ENSG00000142208	AKT1	protein_coding	-0.203969628718919	8.19852343088917	46.0051989791238	2.13280738394094e-07	2.41437224353555e-06	20	20	20.1	20.2	16.7	17.4	18.3	17.3
ENSG00000144857	BOC	protein_coding	-1.28794137246262	0.876253962314586	45.9927843569287	2.1379647579796e-07	2.41859052038911e-06	0.3	0.4	0.3	0.4	0.1	0.1	0.1	0.2
ENSG00000104331	IMPAD1	protein_coding	0.271760586508948	7.76328999778339	45.9546066278279	2.15390871487935e-07	2.43499740402514e-06	28.4	25.2	25.4	27.2	33.1	32.6	31	31.3
ENSG00000144677	CTDSPL	protein_coding	-0.332354859235041	4.88723931279463	45.9190957991856	2.16885327846764e-07	2.45025329273941e-06	6.6	6.1	5.9	6	5	4.6	5	4.8
ENSG00000171621	SPSB1	protein_coding	-0.345617079361645	5.75604874126737	45.8721219817825	2.18879285653609e-07	2.47112812747605e-06	13.9	13.8	13.6	12.8	11.7	10.6	10	10
ENSG00000183010	PYCR1	protein_coding	-0.237206252833185	7.70143843219598	45.820444943886	2.21095594110262e-07	2.49448373568594e-06	74.9	80.2	74.1	78.7	62.5	65.6	69.9	63.8
ENSG00000161999	JMJD8	protein_coding	-0.301519538815615	6.22820231653021	45.796162408549	2.22145306680052e-07	2.50465498879223e-06	28.3	29	26.7	29	22.7	21.4	24.5	22.9
ENSG00000111581	NUP107	protein_coding	0.24651697092114	6.79132360471197	45.7099306503173	2.25916385172474e-07	2.54547521719999e-06	10.7	11.3	11.3	10.9	12.8	13.2	13	13.6
ENSG00000247315	ZCCHC3	protein_coding	-0.2911182038166	5.63048617021687	45.692908217257	2.26668880965328e-07	2.55225233657229e-06	15.2	15.8	15.7	14.9	11.8	13.2	12.8	12.8
ENSG00000115020	PIKFYVE	protein_coding	0.272597179888581	6.60842927170665	45.6319219101899	2.29386967805785e-07	2.57942058741555e-06	9.4	8.8	8.7	9.6	11.5	11.5	10.4	10.7
ENSG00000123473	STIL	protein_coding	0.274430859640007	6.14501058469523	45.6345283622166	2.2927008992558e-07	2.57942058741555e-06	10.1	9.4	9.5	9.9	12.2	12.2	11.5	11.1
ENSG00000183751	TBL3	protein_coding	-0.264245848458096	6.38399024590563	45.6139331142306	2.30195359330381e-07	2.58678973939014e-06	11.6	12.5	11.9	12	9.4	10.6	10.3	9.9
ENSG00000167325	RRM1	protein_coding	0.213277685012497	8.04937803690512	45.6070621971102	2.30504933760343e-07	2.58854743221499e-06	65.7	63.9	65.2	64.5	76.5	74.2	77.3	72.5
ENSG00000105971	CAV2	protein_coding	0.229374533761727	7.43901103942593	45.6015347650841	2.30754300130384e-07	2.58868637576224e-06	22.5	20.3	20.4	20.5	25.5	24.5	24.1	23.8
ENSG00000136816	TOR1B	protein_coding	0.280954327888699	6.08255278186173	45.5999988833134	2.30823641694201e-07	2.58868637576224e-06	21.1	23.4	23.9	23.6	26.6	29	28.5	28.5
ENSG00000071794	HLTF	protein_coding	0.224115979834383	7.76470506087438	45.5737133402873	2.32013840406446e-07	2.60030896333511e-06	28.5	27.5	28.6	28.8	33.5	32.7	32.1	34.1
ENSG00000241399	CD302	protein_coding	-0.702241089014805	2.66124870238552	45.5575868048641	2.32747295936382e-07	2.60680056237295e-06	2.3	2.5	1.8	2.2	1.3	1.4	1.3	1.4
ENSG00000103044	HAS3	protein_coding	-0.4515452175726	4.88212044607624	45.552597115236	2.32974736251055e-07	2.607619879059e-06	3.8	3.4	3.6	3.3	2.7	2.3	2.8	2.4
ENSG00000063601	MTMR1	protein_coding	-0.254454310577149	6.35540987670742	45.5285587603486	2.34073795180443e-07	2.61818743371587e-06	13.5	13.4	13.2	13	11.7	10.4	11.3	11
ENSG00000136758	YME1L1	protein_coding	0.211778298291465	7.66850380211205	45.4992849291392	2.35419731203003e-07	2.63150058006743e-06	27.4	25.9	26.4	26.3	32	30.2	29.5	30.8
ENSG00000120690	ELF1	protein_coding	0.313211737708597	5.19107059233924	45.493463250335	2.35688384078558e-07	2.63276231282995e-06	7.5	7.2	7.4	7.6	9.3	8.9	8.9	9.9
ENSG00000116161	CACYBP	protein_coding	0.250488840388985	6.42685051779627	45.4856627262002	2.36048869620705e-07	2.63504752011858e-06	17.6	17.6	17.4	17.7	21	19.6	21.5	21.4
ENSG00000083457	ITGAE	protein_coding	0.455389921142697	3.86720777387855	45.4816722910198	2.36233507870158e-07	2.63536799769871e-06	1.8	1.8	1.8	2	2.5	2.4	2.7	2.5
ENSG00000117650	NEK2	protein_coding	0.321180272594434	5.45980661628588	45.4711250953685	2.36722274025061e-07	2.63907859716197e-06	11	11.6	12.8	11.5	14.9	14.4	14.9	14.4
ENSG00000108557	RAI1	protein_coding	-0.34172924939631	6.97961131373723	45.3978525727572	2.40147834024271e-07	2.67550332422162e-06	13.3	11.8	11.3	11.6	10.4	9.6	8.8	8.8
ENSG00000181649	PHLDA2	protein_coding	-0.289360359688827	6.89881944818484	45.3651720846132	2.4169276663235e-07	2.69094166591129e-06	103.8	121.7	112.4	110.9	87.9	90.5	98.9	91.2
ENSG00000151465	CDC123	protein_coding	0.286877422328341	6.60471259113171	45.3355537756271	2.43102137311868e-07	2.70485136452132e-06	37.7	41.5	40.5	42.1	50.6	49.2	50.4	47.8
ENSG00000124839	RAB17	protein_coding	-0.825436388382969	1.70279603026054	45.3205663094269	2.43818659732722e-07	2.71103892640969e-06	1.1	1.1	1.2	1.1	0.6	0.7	0.7	0.7
ENSG00000147669	POLR2K	protein_coding	0.346493124635195	5.09924114675793	45.2992265484919	2.44842779750079e-07	2.72063630542806e-06	17.5	17.4	17.6	16.3	22.2	22.2	20.4	22.4
ENSG00000114405	C3orf14	protein_coding	0.326554817236384	4.8273035563126	45.2483459894239	2.47303235208605e-07	2.74617081357466e-06	6.4	6.6	6.6	6.5	8.1	8	8.2	8.5
ENSG00000131697	NPHP4	protein_coding	-0.35026300313881	5.19042878355626	45.2030588625365	2.4951549154537e-07	2.76891748037314e-06	2.9	3.1	3	2.8	2.2	2.4	2.3	2.4
ENSG00000163472	TMEM79	protein_coding	0.651395445465563	3.36018087726754	45.1970252420646	2.49811827892855e-07	2.77038694436821e-06	2.4	3.1	3.5	3	4.5	5.1	5.1	4.7
ENSG00000120647	CCDC77	protein_coding	0.444086507681724	4.11894508531337	45.1557491972317	2.51849206116931e-07	2.79114979185721e-06	4	4.1	4.4	4.5	5.4	5.9	5.7	6.3
ENSG00000120334	CENPL	protein_coding	0.321143218405729	4.91820265543571	45.1310756787532	2.5307558098536e-07	2.80290327276119e-06	6	5.7	5.7	5.9	7.4	7.1	7.2	7.4
ENSG00000182771	GRID1	protein_coding	-1.04171625867376	1.54261138935985	45.1171038697188	2.537728726536e-07	2.80878540976981e-06	0.5	0.6	0.7	0.7	0.3	0.3	0.3	0.3
ENSG00000145287	PLAC8	protein_coding	0.555161217479553	4.60483881554486	45.0845370393139	2.55406188859711e-07	2.82316546626421e-06	2.6	2.6	2.6	2.5	3.9	4	3.3	3.9
ENSG00000169019	COMMD8	protein_coding	0.379858749353757	4.89528902569589	45.0876625161435	2.55248950177511e-07	2.82316546626421e-06	18.2	15.2	17.5	16.4	21.8	22.3	22	20.6
ENSG00000166908	PIP4K2C	protein_coding	0.228490828754526	6.67872166495328	45.0156558775153	2.58897983892905e-07	2.85802405341214e-06	28.8	29.9	28.7	30	34.7	33.6	34.6	34.7
ENSG00000169129	AFAP1L2	protein_coding	-0.23118324233782	6.89241510849482	45.0174739864743	2.5880516421301e-07	2.85802405341214e-06	16.8	16.9	16.8	16.1	14.3	14.1	13.8	14.4
ENSG00000065600	TMEM206	protein_coding	0.438923064410468	4.22594206110881	44.9351347399061	2.6304479513138e-07	2.9019060590832e-06	5.4	6.3	5.5	6	7.8	7.9	8.1	8
ENSG00000107949	BCCIP	protein_coding	0.209799402673107	7.17713837606231	44.9276539453217	2.63433649922608e-07	2.90244242202089e-06	30.3	30.5	31.4	30.6	34.5	35.8	36.2	35.6
ENSG00000148606	POLR3A	protein_coding	0.244972885975846	6.53593235019188	44.9275918926915	2.63436878017871e-07	2.90244242202089e-06	10.2	10.6	10.5	10.9	12.6	12.9	12.8	11.8
ENSG00000122873	CISD1	protein_coding	0.291786805129831	5.42546342442056	44.9094723638332	2.64381305373254e-07	2.91095012515529e-06	12.9	13.3	14.5	14.2	16.6	16.5	17	17.3
ENSG00000182087	TMEM259	protein_coding	-0.218180356071581	7.80279598323467	44.9045896541944	2.64636422210559e-07	2.91186209100303e-06	52.7	56.2	56.5	54.3	46.2	47.4	47.8	47.8
ENSG00000159445	THEM4	protein_coding	0.559608471745107	4.2787029947434	44.9005704223969	2.64846621049575e-07	2.91227894753342e-06	4.6	3.4	3.6	3.7	5.7	5.3	5.4	5.9
ENSG00000168505	GBX2	protein_coding	0.466123283140707	4.16709125034368	44.8877491895652	2.65518345351836e-07	2.91776694069661e-06	8.1	8.1	8.7	8.5	11.9	12.1	11.8	10.2
ENSG00000015475	BID	protein_coding	-0.292895744360496	5.69821420108178	44.8839638282167	2.65717015088707e-07	2.91805280832634e-06	10.8	10.7	11.4	10.6	9.2	8.4	8.6	9.1
ENSG00000064687	ABCA7	protein_coding	-0.37160553907065	5.29023044705521	44.8797888322386	2.65936318972166e-07	2.91856475775881e-06	4.4	4	3.8	3.9	2.8	3.4	3.1	3.2
ENSG00000204856	FAM216A	protein_coding	0.359169556428462	4.82296671206343	44.8569040799213	2.67141856755293e-07	2.92989261584763e-06	7.5	7.1	7.5	7.9	9.6	10.3	9.4	9.5
ENSG00000176994	SMCR8	protein_coding	0.25516278052956	6.4759105769481	44.8526058930497	2.67368931732441e-07	2.93048139767184e-06	11.2	10.4	9.9	10.8	12.7	12.9	12.1	13
ENSG00000031698	SARS	protein_coding	0.23263608581088	7.03539199052735	44.8448987473401	2.67776621345336e-07	2.93304774942159e-06	31.7	32.5	33.9	33.6	37.3	38.8	41.1	37.8
ENSG00000148180	GSN	protein_coding	-0.373235547900529	4.81353550692719	44.8120186385092	2.69523396182236e-07	2.95026872984195e-06	1.9	2	1.9	1.9	1.5	1.4	1.5	1.4
ENSG00000083312	TNPO1	protein_coding	0.223644010057695	8.24731909842836	44.7755790372247	2.71473541397438e-07	2.96969211854893e-06	28.4	26	26	26.6	32.7	31	29.9	31.2
ENSG00000139168	ZCRB1	protein_coding	0.262288118462198	5.77382973342372	44.7584772356694	2.72393988511064e-07	2.9778336350747e-06	19.2	19.1	20.4	19.4	23.6	23.5	23.5	22.9
ENSG00000134250	NOTCH2	protein_coding	0.317453630412657	9.02138363575994	44.7437167713201	2.73191109074119e-07	2.98461728148783e-06	41.5	35.2	32.4	36.3	48.3	44.7	44.1	43.8
ENSG00000112473	SLC39A7	protein_coding	0.213931144589718	7.75468920298642	44.6796433553638	2.76680394764666e-07	3.0207851110579e-06	67.8	74.1	72.9	72.2	82	82.8	84.3	84.3
ENSG00000004866	ST7	protein_coding	0.405737742572663	4.41876183812899	44.6700294227843	2.77208052470682e-07	3.02459218515623e-06	2.7	2.8	2.6	2.8	3.8	3.5	3.7	3.4
ENSG00000166347	CYB5A	protein_coding	0.311868716441555	5.55310681962636	44.6590204612566	2.77813600174767e-07	3.0292436493895e-06	4.2	4.7	4.9	5	5.9	5.9	5.9	5.9
ENSG00000162616	DNAJB4	protein_coding	0.422627949088845	4.52860478763622	44.5921620170693	2.81521715278909e-07	3.06769729847121e-06	5.6	5.9	6.5	5.8	7.8	7.5	7.7	8.9
ENSG00000103064	SLC7A6	protein_coding	0.24791397687178	6.48447309838451	44.5758923065691	2.82432066650289e-07	3.07563425158282e-06	12.6	11.9	11.9	11.4	14.2	13.4	14.3	14.4
ENSG00000134954	ETS1	protein_coding	0.280937119169863	6.93944789494432	44.5709439610426	2.82709570174062e-07	3.07667382196512e-06	13	12.3	11.6	12.4	15.7	15.6	13.7	14.8
ENSG00000124508	BTN2A2	protein_coding	0.495249200435815	4.254604340707	44.5546412765094	2.83625893957101e-07	3.08293926600943e-06	3.5	3.2	3.3	2.8	4.7	4.3	4.3	4.5
ENSG00000177479	ARIH2	protein_coding	0.263370292112188	6.39609643255551	44.5542111526897	2.83650112930872e-07	3.08293926600943e-06	10	9.7	9.7	9	11.4	11.4	12.1	11
ENSG00000152558	TMEM123	protein_coding	0.20508302523872	9.15245136779648	44.4994021683142	2.86754443410341e-07	3.11467663758237e-06	75.9	70.5	71.7	72.2	85.1	83.3	82.3	83.5
ENSG00000137210	TMEM14B	protein_coding	0.261255400800994	5.99801076268433	44.4666785199926	2.88625216601303e-07	3.13298316363431e-06	12.8	11.9	11.8	12.1	14.1	14.6	15	14.5
ENSG00000149218	ENDOD1	protein_coding	-0.284160664655917	6.20104292091509	44.4277416817384	2.90868240089458e-07	3.15530431691395e-06	15	13.6	13.4	14	11.5	11.5	11.1	12
ENSG00000143155	TIPRL	protein_coding	0.220798118037256	6.38235045294503	44.3862231296669	2.93280574442592e-07	3.17943232113807e-06	23.8	24.3	24.9	24.7	28.7	28.2	28.2	28.9
ENSG00000134291	TMEM106C	protein_coding	0.251708996913802	6.32969570024773	44.3684537310837	2.94319563330476e-07	3.18865060246691e-06	23.4	24.5	23.8	23.3	26.9	28	29.6	28.8
ENSG00000114923	SLC4A3	protein_coding	-0.55359590032819	4.14241581880223	44.353410989558	2.95202204691124e-07	3.19616429307155e-06	3.1	3.5	3.6	2.8	2.3	2.2	2	2.3
ENSG00000132879	FBXO44	protein_coding	-0.332321108235884	6.11199218914793	44.2713694537825	3.00066207423638e-07	3.24660229795355e-06	20.3	21.1	22.7	21.1	16.3	17.6	16.9	17
ENSG00000152404	CWF19L2	protein_coding	0.374249120053506	4.69076055354175	44.2683822856778	3.00244919927898e-07	3.24660229795355e-06	5.7	5.9	6.3	5.9	7.3	8.4	7.6	7.8
ENSG00000104081	BMF	protein_coding	0.390746352544577	4.36413651307938	44.229187696278	3.02600396494264e-07	3.26789092725211e-06	4.8	4.3	4.3	4.1	5.6	5.7	6	5.4
ENSG00000165434	PGM2L1	protein_coding	0.291673556520522	5.61165606315846	44.2309862361538	3.02491877438555e-07	3.26789092725211e-06	6.1	5.9	5.7	5.8	7.7	7.2	6.8	7
ENSG00000156650	KAT6B	protein_coding	-0.291348937361159	5.95799594716692	44.2256527907163	3.02813804736327e-07	3.26810735239378e-06	5.6	5.4	4.8	5.2	4.4	4	4.5	4.3
ENSG00000162415	ZSWIM5	protein_coding	-0.395133165625926	4.32749691979886	44.2201752594346	3.03144811129039e-07	3.26959186527881e-06	3.8	3.8	4	3.5	2.9	2.7	2.8	2.9
ENSG00000165732	DDX21	protein_coding	0.20256887592943	9.34725718023819	44.1508011349907	3.07370786734449e-07	3.31305718533095e-06	143.8	139.2	137.4	139.2	166.4	160.4	160	157.1
ENSG00000148835	TAF5	protein_coding	0.374409492651247	4.46504087354506	44.1091081266298	3.09940873849041e-07	3.33863015227702e-06	6.5	6.9	6.8	7.5	9.6	9	8.7	8.8
ENSG00000131188	PRR7	protein_coding	-0.299830819479206	5.58363763455195	43.9982125754891	3.16889529935506e-07	3.41130569773247e-06	31	31.5	29.2	29.5	25	24.9	25.5	22.8
ENSG00000085491	SLC25A24	protein_coding	0.244826777872002	6.40022403777037	43.9758457106967	3.18311145212667e-07	3.42224978704789e-06	12	11.4	11.6	11.4	14.1	13.5	13.7	13.5
ENSG00000100523	DDHD1	protein_coding	0.327433861411722	4.93264093741183	43.9789290902202	3.18114763397231e-07	3.42224978704789e-06	1.9	1.8	1.6	1.8	2.3	2.2	2.3	2.2
ENSG00000183454	GRIN2A	protein_coding	-0.757571847212682	4.97711634813583	43.9231729368971	3.21686033357719e-07	3.45633544169028e-06	0.3	0.3	0.3	0.3	0.2	0.2	0.2	0.1
ENSG00000101146	RAE1	protein_coding	0.278590741939013	5.81632853288687	43.9144560245052	3.22248236761821e-07	3.46017627033769e-06	9.2	9.5	9.9	10.3	11.7	11.9	12.4	11.3
ENSG00000196544	BORCS6	protein_coding	-0.513043840365755	4.04183364864165	43.8217078054386	3.28295706713003e-07	3.52287348517871e-06	6.6	7.3	7.4	7.6	4.4	5	5.5	5.7
ENSG00000008130	NADK	protein_coding	-0.227452084782548	6.46226182983744	43.7808460732836	3.30998495865502e-07	3.54512394082564e-06	14.6	15.6	15.1	15.3	12.8	13.2	13.2	12.6
ENSG00000088280	ASAP3	protein_coding	-0.37721485300592	4.94018433480209	43.7847952620578	3.3073624013988e-07	3.54512394082564e-06	6.5	7.1	7.7	7.4	5.4	5.2	6	5.5
ENSG00000160445	ZER1	protein_coding	-0.358843857134952	5.26304256699126	43.7811876643994	3.30975802857121e-07	3.54512394082564e-06	9.9	9.3	8.2	9.1	7.3	6.2	7.5	7.1
ENSG00000266524	GDF10	protein_coding	-1.40430992495646	0.375020680607971	43.7425607366511	3.33552508356948e-07	3.57021592383836e-06	0.7	0.8	0.9	0.8	0.3	0.3	0.4	0.2
ENSG00000166548	TK2	protein_coding	-0.43063676844968	4.56344151650023	43.7311323738398	3.34318979046245e-07	3.57615510434214e-06	2.9	3.1	3.2	2.7	2.3	2.3	2	2.2
ENSG00000141424	SLC39A6	protein_coding	0.214017632209891	7.17325880683856	43.7138956232281	3.35478574308285e-07	3.58628930068584e-06	36.2	36.9	36.9	38.9	43.9	41.9	43.1	44
ENSG00000188130	MAPK12	protein_coding	-0.344317939339638	5.45097036518972	43.7094311396808	3.35779622600548e-07	3.58723855977993e-06	3.5	3.6	4	3.8	3	2.7	2.9	3.1
ENSG00000127511	SIN3B	protein_coding	-0.350228519310849	6.07697515778288	43.6686798509197	3.38540971694555e-07	3.61445417726448e-06	8.1	9	8.9	8.7	6.4	7.1	6.8	7.2
ENSG00000100258	LMF2	protein_coding	-0.257629733616346	6.26326723413092	43.6622362164613	3.38979821808132e-07	3.61685477801719e-06	26.2	26.6	27.4	25.6	21	22.1	23.3	22
ENSG00000053918	KCNQ1	protein_coding	-1.00544446528976	1.73210115157256	43.6031389484471	3.43033242730414e-07	3.65779484882443e-06	1	1.3	1.3	1.2	0.6	0.5	0.7	0.5
ENSG00000054116	TRAPPC3	protein_coding	0.231164266648312	6.41884328728085	43.5682744336524	3.45448891406663e-07	3.68123058869106e-06	22	22.2	23.5	22.9	27	27.1	26	26.3
ENSG00000183291	SELENOF	protein_coding	-0.21460020659458	7.13461935486794	43.5610163233069	3.45954070286236e-07	3.68429095268285e-06	68.3	68.6	69.4	68.3	60.3	58.4	59.9	57.8
ENSG00000155229	MMS19	protein_coding	-0.234133005785676	6.63448701188275	43.5539007649363	3.46450095586422e-07	3.6872500412507e-06	16.2	15.4	15.3	15.4	12.9	13.6	12.9	13.6
ENSG00000073169	SELENOO	protein_coding	-0.3063524166073	5.40152632871377	43.5327128581814	3.47931621047031e-07	3.70068743065819e-06	18.3	18.2	19.8	19.1	14.5	15.6	15.7	15.3
ENSG00000114779	ABHD14B	protein_coding	-0.296893884669559	5.66664337468373	43.5113656200747	3.49431153323441e-07	3.7142993222135e-06	14.1	14.4	15.3	15.2	12.5	11.9	12.3	11.3
ENSG00000158373	HIST1H2BD	protein_coding	-0.572687816324246	4.22151011868129	43.4872094575106	3.51136352018131e-07	3.7300788720669e-06	19.9	20.7	23.4	24.8	13.4	14	18.5	14.1
ENSG00000104936	DMPK	protein_coding	-0.298603402823815	6.27093432395771	43.4511206901604	3.53700508847958e-07	3.75495747489908e-06	10.5	12.5	11	10.8	8.9	9.5	9.1	9.1
ENSG00000134440	NARS	protein_coding	0.213383725447876	7.79336604001587	43.4039374050874	3.5708324501979e-07	3.78666234265517e-06	52.5	55.4	57.2	57.7	62.2	65.1	64.9	66.7
ENSG00000136490	LIMD2	protein_coding	-0.47739677104906	4.07309032554003	43.4032183020685	3.57135067403842e-07	3.78666234265517e-06	3.7	4.1	4	3.7	2.8	2.7	2.6	3
ENSG00000177030	DEAF1	protein_coding	-0.25165471146381	6.86142951745355	43.3514072121262	3.60890135871795e-07	3.8240778597926e-06	25.3	27.4	26.8	27.1	21.6	22.6	24	21.6
ENSG00000196072	BLOC1S2	protein_coding	0.302142658374959	5.5165125481064	43.3266341604753	3.62700518084792e-07	3.84085304270117e-06	17.6	14.8	16.4	15.7	20.5	19.4	19.4	19.5
ENSG00000223891	OSER1-AS1	lincRNA	0.675124328380915	2.67370577024121	43.3192866612544	3.63239332551717e-07	3.84415025639109e-06	2.1	2.2	2.6	2.5	3.6	3.7	3.8	3.8
ENSG00000006530	AGK	protein_coding	-0.386960668648307	5.06356824437118	43.2409711624005	3.69036024067968e-07	3.90061153394167e-06	4.1	4	4.2	3.8	3.3	2.8	3.2	2.8
ENSG00000176142	TMEM39A	protein_coding	0.307025302524011	5.35481922706419	43.2426605873466	3.68909937056913e-07	3.90061153394167e-06	6.7	7.5	7.4	7.3	9.1	9.2	8.5	9.2
ENSG00000142867	BCL10	protein_coding	0.270629710114396	5.84117538485135	43.2297434330995	3.69875158066851e-07	3.9070375290549e-06	14.2	14.7	14.1	14.4	17.7	17	17.5	17.1
ENSG00000168843	FSTL5	protein_coding	0.486292308750558	3.85782853827005	45.0321236901853	3.74684453381989e-07	3.95536661249782e-06	3.6	3.2	3.9	3.6	5.4	4.6	5	5
ENSG00000198887	SMC5	protein_coding	0.360276104704865	5.12677942315451	43.134774730284	3.77055204652563e-07	3.97790887255491e-06	5	4.4	4.9	5.1	6.6	6.5	5.8	5.9
ENSG00000180921	FAM83H	protein_coding	-0.260212278886902	6.87727443146655	43.1292473583426	3.7747767065976e-07	3.97988154199664e-06	20.3	19.8	19.2	19.1	17	16.2	16.4	15.7
ENSG00000178951	ZBTB7A	protein_coding	-0.24936837713821	6.57400601987032	43.1237359988246	3.77899417734944e-07	3.98184417652013e-06	16.3	16.4	15.5	16.7	13.6	13.3	13.9	13.8
ENSG00000107611	CUBN	protein_coding	0.546412697560736	3.34181443998227	43.1112001099563	3.78860585606445e-07	3.98948458400905e-06	0.7	0.6	0.7	0.7	0.9	1	1	1
ENSG00000100416	TRMU	protein_coding	0.272919251366567	5.28277896493042	43.0932087903715	3.80244618584095e-07	3.99993934292909e-06	4.5	4.4	4.4	4.5	5.3	5.4	5.5	5.2
ENSG00000134531	EMP1	protein_coding	0.545665545412758	4.05758581126854	43.0921432598582	3.8032675723845e-07	3.99993934292909e-06	0.9	1	0.9	0.9	1.4	1.2	1.4	1.4
ENSG00000227036	LINC00511	lincRNA	-0.422736970959065	5.2151233075544	43.0652337862273	3.82407444709845e-07	4.01932103422953e-06	2.7	2.3	2.3	2.3	1.8	1.7	1.7	1.8
ENSG00000126261	UBA2	protein_coding	0.194084328885323	8.39037807349361	43.0188323899328	3.86023979138292e-07	4.05481123145822e-06	71.2	67.2	69.8	68.8	80.7	78.6	80.1	77.2
ENSG00000132128	LRRC41	protein_coding	-0.235123514341252	6.89194653181301	43.0065517955273	3.86987251043358e-07	4.06240467694646e-06	14	14.5	13.7	14.7	11.7	12.2	12.8	11.8
ENSG00000183255	PTTG1IP	protein_coding	0.196724874871316	8.3821031996218	42.9849811645755	3.88685459297783e-07	4.07769891222336e-06	61.6	64.7	65	65.3	73.1	74.2	74.4	72.7
ENSG00000129354	AP1M2	protein_coding	0.63242404458807	2.59103499268949	42.9557731997141	3.9099767331072e-07	4.09941171006481e-06	2.7	2.8	2.9	2.7	4.4	4.5	4.5	3.7
ENSG00000168275	COA6	protein_coding	0.312556387010581	5.09772225867771	42.9287493482837	3.93150111701601e-07	4.11942345807115e-06	27.9	28.3	29.4	28.2	33.8	35	36.1	36.6
ENSG00000267575	CTC-459F4.3	lincRNA	0.456433791872908	3.98707362653507	42.920706875312	3.9379313967208e-07	4.12360461809035e-06	2.4	2.5	2.5	2.8	3.7	3.6	3.5	3.5
ENSG00000171004	HS6ST2	protein_coding	-0.995255852024504	1.1753781695274	42.8988067874606	3.95549857597427e-07	4.13943538281988e-06	0.8	0.9	0.8	1	0.4	0.5	0.4	0.6
ENSG00000148660	CAMK2G	protein_coding	0.223318850579256	6.41648290747217	42.8712334633156	3.97773603196085e-07	4.16013098243628e-06	11.8	11.7	11.9	12	14.4	13.6	13.7	13.6
ENSG00000115935	WIPF1	protein_coding	0.325235609666175	4.92836659648486	42.8675909044138	3.98068369931125e-07	4.16063915906367e-06	3.7	3.9	3.5	3.7	4.5	4.4	4.9	4.8
ENSG00000205562	RP11-497E19.1	lincRNA	1.10370517236091	0.64650309324666	42.8642441503196	3.98339405537629e-07	4.16089882137915e-06	0.6	0.6	0.5	0.6	1.2	1.1	1.2	1.3
ENSG00000138279	ANXA7	protein_coding	0.20528077349152	7.60598216945583	42.8461677825398	3.99806734943546e-07	4.17268977400365e-06	62	62.2	65.4	62.5	73.2	70.8	74.4	72.1
ENSG00000160877	NACC1	protein_coding	-0.215666028880328	7.63837083791637	42.8442594346001	3.99961980586114e-07	4.17268977400365e-06	47.3	49.6	45.9	47.4	41.5	39.7	40.7	41.9
ENSG00000180398	MCFD2	protein_coding	0.220957873671483	7.25223919601682	42.8229465672334	4.01700194352728e-07	4.18823873211317e-06	24.4	26.3	24.8	24.6	29.4	29.3	28.9	29.2
ENSG00000156502	SUPV3L1	protein_coding	0.239167825912993	6.04292563029559	42.7297911576816	4.09393221937986e-07	4.26581679653138e-06	15.6	16.1	15.6	15.7	18.1	19.3	18.8	18.3
ENSG00000204394	VARS	protein_coding	-0.187396801723821	8.51501492933117	42.6686374696006	4.14529179141064e-07	4.31667138426563e-06	62.8	63.7	63.6	62.9	53.4	57.2	57.4	54.3
ENSG00000132963	POMP	protein_coding	0.229961166224177	6.58941127186851	42.622967944551	4.18409716094963e-07	4.35439815992671e-06	59.2	59.9	64.8	62.4	71.4	72.5	73.7	71.5
ENSG00000081760	AACS	protein_coding	-0.289676651082365	5.79882093263142	42.5540156015236	4.24342510806233e-07	4.41342324623763e-06	3.5	3.4	3.2	3.4	2.8	2.7	2.9	2.7
ENSG00000047621	C12orf4	protein_coding	0.317709200886032	4.80962468797854	42.5228363528611	4.2705476655557e-07	4.43890074388419e-06	6.1	6	6	5.9	7	7.8	7.5	7.6
ENSG00000216775	RP1-152L7.5	transcribed_unprocessed_pseudogene	0.448692810495626	3.83177898346824	42.507679586685	4.28379943568921e-07	4.44993818454723e-06	4.8	4.5	4.2	4.3	5.8	6.2	5.8	6.5
ENSG00000170214	ADRA1B	protein_coding	-0.372091313099971	4.72798895608979	42.4768022376477	4.31093241242856e-07	4.47537277042108e-06	15.9	14.4	15.9	17.2	12	12.1	13	11.9
ENSG00000136933	RABEPK	protein_coding	0.307708835690683	5.4518979236133	42.4635939409055	4.32259516260246e-07	4.4847256502851e-06	12.6	11.9	13.1	11.5	14.8	14.5	15.8	15.1
ENSG00000165512	ZNF22	protein_coding	-0.493904708421889	4.28590024946914	42.4355221153278	4.34749462432282e-07	4.50779181875337e-06	6.6	7	6.5	7.1	4.2	5.6	4.8	5.1
ENSG00000069943	PIGB	protein_coding	0.423065166311147	3.88276568254374	42.4116093020491	4.36882628358643e-07	4.52713261918419e-06	2.8	2.8	2.6	2.7	3.7	3.5	3.7	3.6
ENSG00000165775	FUNDC2	protein_coding	0.334051611412752	5.1230892159602	42.356105505055	4.41877239053004e-07	4.57608285369781e-06	3.4	3.2	3.3	3.5	4.4	4.1	4.3	3.9
ENSG00000144224	UBXN4	protein_coding	0.194715678588071	7.41077699869323	42.3469792564642	4.42704320809172e-07	4.57903655201702e-06	30.1	29.6	30.5	30.5	34.4	34.6	33.6	35.6
ENSG00000173812	EIF1	protein_coding	0.209181473734698	7.8944723796694	42.3478877187643	4.42621915592144e-07	4.57903655201702e-06	65.1	64.5	66.7	64.2	75.6	73.9	76.8	74.6
ENSG00000110841	PPFIBP1	protein_coding	-0.225692245101562	7.16113281309013	42.3213952473344	4.45031768985872e-07	4.60029475696039e-06	14.1	14.1	13.6	14	11.8	11.8	11.7	12.4
ENSG00000133067	LGR6	protein_coding	-0.718910692466645	2.54941405217926	44.1216285048814	4.45307449376344e-07	4.60033080801319e-06	2.1	2.7	2.4	2.7	1.3	1.6	1.7	1.5
ENSG00000164338	UTP15	protein_coding	0.297363412713694	5.57453455253655	42.2713856017168	4.4961922743779e-07	4.64203699628961e-06	7.8	7.9	7.6	7.5	9.7	9.4	9.4	9.1
ENSG00000116717	GADD45A	protein_coding	-0.290609926241844	5.74545417559718	42.2553219110828	4.51103502627998e-07	4.65451788639548e-06	21.9	23.3	22.8	24.6	18.6	20.1	19.1	18.7
ENSG00000161328	LRRC56	protein_coding	-0.512287804833394	3.71731933486829	42.248857640465	4.51702277738351e-07	4.65785246861249e-06	4.1	4.3	4.4	3.9	3.1	3.1	2.7	2.8
ENSG00000170584	NUDCD2	protein_coding	0.254315716927043	6.11033217577069	42.1869325386642	4.57481640608868e-07	4.71457146825029e-06	8.2	7.7	8.4	8.1	9.9	9.6	9.5	9.6
ENSG00000151694	ADAM17	protein_coding	0.253886742050265	6.466853156945	42.1367260889885	4.62225471200164e-07	4.76055617839974e-06	16	15.4	14.6	15.5	19.3	17.9	17.9	18.2
ENSG00000022267	FHL1	protein_coding	-0.245193341455945	6.01075982623066	42.1169271375012	4.64110669148367e-07	4.77124964676189e-06	17	16.5	16.9	16.6	13.8	14.4	14.2	14.1
ENSG00000085831	TTC39A	protein_coding	-1.00174165786791	2.56759247277686	42.1225473747866	4.63574690852541e-07	4.77124964676189e-06	0.3	0.4	0.5	0.5	0.2	0.3	0.2	0.2
ENSG00000143553	SNAPIN	protein_coding	-0.313392660863231	5.3170020987596	42.1185689164508	4.63954031015676e-07	4.77124964676189e-06	25.3	24.8	26	26.2	18.9	21.4	21.9	20.4
ENSG00000033030	ZCCHC8	protein_coding	0.34854009998125	5.07005351780185	42.0872176496254	4.66954989634341e-07	4.78990254361398e-06	2.9	2.9	3	3.2	3.8	4.2	3.6	3.9
ENSG00000117395	EBNA1BP2	protein_coding	0.240063039538599	7.11162128587598	42.0899595117968	4.66691709271215e-07	4.78990254361398e-06	34.4	37	38.5	36.4	42.8	42.1	46.1	41.9
ENSG00000141576	RNF157	protein_coding	-0.580531742243083	3.69787686568217	42.0884513341676	4.66836508518811e-07	4.78990254361398e-06	1.4	1.7	1.4	1.3	1	0.9	0.9	1
ENSG00000154978	VOPP1	protein_coding	0.290624227459659	5.51029055236063	42.0861378540064	4.67058717938338e-07	4.78990254361398e-06	7	7	6.6	6.8	8.7	8.4	8	8.3
ENSG00000115761	NOL10	protein_coding	0.236611398128429	6.32296336294694	42.0786175410075	4.67781826051589e-07	4.79440912195143e-06	21	22.6	20.6	20.6	25.2	25.2	24.9	24.7
ENSG00000044574	HSPA5	protein_coding	0.172198361004852	9.24556959280624	42.0751169786337	4.68118828090286e-07	4.79495534154783e-06	148.3	151.7	151.6	155	168.9	170.8	173.1	171
ENSG00000144674	GOLGA4	protein_coding	0.274475791726085	7.02620772517693	42.0594340754323	4.69631830303676e-07	4.80462927600631e-06	10.8	11.1	11.3	10.8	13.4	13.3	12.4	14.2
ENSG00000165507	C10orf10	protein_coding	-0.805665804372467	4.51480155491059	42.0612049068031	4.69460727930739e-07	4.80462927600631e-06	1.7	2.3	1.8	2.3	1.1	1.2	1.4	1.2
ENSG00000119227	PIGZ	protein_coding	-0.618782797480793	2.92581496110126	42.0052010347808	4.74904457397636e-07	4.85269663511333e-06	2.8	3	2.9	2.6	1.9	1.8	1.7	1.9
ENSG00000183605	SFXN4	protein_coding	0.240081810056377	5.75211246821926	42.0064491409987	4.74782403999412e-07	4.85269663511333e-06	29.2	29.7	28.8	29.1	33.8	34.1	35.7	34.4
ENSG00000110497	AMBRA1	protein_coding	-0.293608762350224	5.37901144963454	41.9771101163126	4.7766040386887e-07	4.87790845062705e-06	5.8	5.9	5.6	5.9	4.8	4.5	4.8	4.8
ENSG00000159069	FBXW5	protein_coding	-0.244393255557086	6.41784343390781	41.945658888102	4.80766368554792e-07	4.90666207424187e-06	25.8	27.9	26.4	26.5	22.6	23.5	22	22.4
ENSG00000111684	LPCAT3	protein_coding	-0.28936879624307	5.70009185084182	41.9406058230987	4.8126739790197e-07	4.90881128059215e-06	8.6	8.9	8.4	9.2	7.3	6.9	7.4	7.2
ENSG00000106236	NPTX2	protein_coding	-1.58528131117294	-0.137957736721055	41.9105641478416	4.84257709156652e-07	4.93633265528141e-06	0.7	0.7	0.7	0.5	0.2	0.3	0.2	0.1
ENSG00000240972	MIF	protein_coding	-0.416802337787215	5.42002373652568	41.8904130566116	4.86274674101321e-07	4.95390492283691e-06	33.6	41.8	41.7	43.5	29.4	28.1	32.4	31.6
ENSG00000141504	SAT2	protein_coding	0.376940802433071	4.94558256280696	41.8163859884181	4.937618101963e-07	5.02714961092028e-06	16	18.8	19.1	18.9	22.6	24.5	25.6	23
ENSG00000129657	SEC14L1	protein_coding	-0.179933421748887	8.44772699994088	41.7948330879829	4.95964824287831e-07	5.04653913021591e-06	34.3	35.1	34	34.8	29.8	31	31.1	30.2
ENSG00000060339	CCAR1	protein_coding	0.231552446272396	6.97118625268443	41.76990487763	4.98525983969806e-07	5.06954732555577e-06	20.4	22.2	22.8	20.9	25.6	25.7	25.2	24.9
ENSG00000138709	LARP1B	protein_coding	0.313339331718442	4.89803398299245	41.7573378558711	4.99822506422539e-07	5.07967539449629e-06	3	2.9	2.9	2.7	3.6	3.6	3.5	3.5
ENSG00000171604	CXXC5	protein_coding	-0.242949709447948	6.8690514516656	41.7415044284358	5.01461164577585e-07	5.09097703341562e-06	25.8	25.2	24.9	23.9	20.6	21.3	21	21.3
ENSG00000204371	EHMT2	protein_coding	-0.245556592661187	6.40449903653381	41.740773059726	5.01536995481747e-07	5.09097703341562e-06	11.4	12.7	12.3	12.5	10.1	10.1	10.7	10.6
ENSG00000198786	MT-ND5	protein_coding	-0.418252282489489	10.876127532644	41.7163603923815	5.04075249718605e-07	5.11367094567476e-06	831.4	808.7	852.8	744.1	554.6	717.9	652.5	497.7
ENSG00000110013	SIAE	protein_coding	-0.306655109951638	5.45475519382518	41.6781513085267	5.08075622873159e-07	5.14807320274535e-06	6.1	5.6	5.9	6.2	4.6	4.9	4.9	4.9
ENSG00000121753	ADGRB2	protein_coding	-0.251017256950542	6.29571220085103	41.6804247531739	5.0783665108592e-07	5.14807320274535e-06	11.6	11.9	11.7	11.3	9.9	10.4	9.6	9.2
ENSG00000140983	RHOT2	protein_coding	-0.271617725644692	6.8820515749035	41.6255799487533	5.13635368157579e-07	5.20128900972513e-06	20.4	22	21.8	20.5	16.6	17.1	17.7	18.9
ENSG00000095002	MSH2	protein_coding	0.213189505124225	7.20674636928713	41.5977691086304	5.1660286527254e-07	5.22820660237796e-06	31.4	32.4	32.2	31.4	37.4	36.6	37.2	36.4
ENSG00000185627	PSMD13	protein_coding	0.191261259862623	8.05367800248361	41.5870692202478	5.17749462490675e-07	5.23667484473662e-06	49.4	50.5	51.4	50.9	58.2	57.2	60	55.6
ENSG00000142102	PGGHG	protein_coding	-0.684401293168352	6.6622371327888	41.5644412890369	5.2018325506774e-07	5.2581442547248e-06	9.1	10.1	12.5	7.6	5.4	6.7	6.2	6.2
ENSG00000090889	KIF4A	protein_coding	0.214503932972701	6.94147607919523	41.5567260986555	5.21015877452845e-07	5.26341263887061e-06	26.7	24.9	26.5	26.1	30.3	30.6	30.4	29.5
ENSG00000170604	IRF2BP1	protein_coding	-0.296048661954911	5.48236341927131	41.5461090288806	5.22164005440654e-07	5.27088770238653e-06	20	21.9	21.2	22.5	16.5	17.8	17.5	18.5
ENSG00000186868	MAPT	protein_coding	-0.622880688273407	2.83606233808421	41.5441185455213	5.22379557511238e-07	5.27088770238653e-06	0.8	0.8	0.8	0.8	0.5	0.4	0.6	0.5
ENSG00000178381	ZFAND2A	protein_coding	0.485874593903453	3.57638275374662	41.5211303004953	5.24875904604661e-07	5.29291626713805e-06	4.1	4.3	4.6	4.4	6	6.1	6.5	5.9
ENSG00000021574	SPAST	protein_coding	0.287376250581649	6.27678569988533	41.5161298939999	5.25420600942412e-07	5.2952495984065e-06	15	14	13.8	15.2	18.7	17.9	16.7	17.5
ENSG00000124664	SPDEF	protein_coding	-1.60193170923719	2.01134481538452	41.5130993757416	5.25751011247558e-07	5.29542183617102e-06	0.6	0.7	0.7	0.8	0.2	0.1	0.2	0.4
ENSG00000106991	ENG	protein_coding	-0.311978562984986	5.99399567598919	41.4976708255588	5.27436604889449e-07	5.30923529436366e-06	11.3	12.5	11.3	11.7	9.2	9.1	10	9.5
ENSG00000042493	CAPG	protein_coding	-0.254007540117198	6.88443024305202	41.4853364270623	5.28788321911228e-07	5.31650888079814e-06	35.3	36.4	37.6	36.7	29.6	30.1	33.1	29.7
ENSG00000066735	KIF26A	protein_coding	-0.417243331336359	4.05505181601518	41.4856934834275	5.28749140265315e-07	5.31650888079814e-06	3.4	3.2	3.4	3.4	2.5	2.4	2.6	2.3
ENSG00000126698	DNAJC8	protein_coding	0.207598593289338	7.11054989318431	41.4654860292873	5.30971510051185e-07	5.33384429016995e-06	47.6	48.3	49.5	48.5	55.5	54.6	57.2	56.6
ENSG00000135318	NT5E	protein_coding	0.306624159149563	7.57456430601871	41.4639239898458	5.3114371577753e-07	5.33384429016995e-06	7.1	8.3	8.1	7.7	9.8	8.9	10.2	9.8
ENSG00000198835	GJC2	protein_coding	-0.798221366832937	2.03197669404226	41.433535818405	5.34505766325603e-07	5.364419214174e-06	1.8	2.1	2.2	2.1	1.2	1.2	1.1	1.3
ENSG00000173706	HEG1	protein_coding	-0.249696134686259	6.98983299533728	41.3969990632156	5.38578290835351e-07	5.40208409104348e-06	18.1	17.4	15.6	17.2	14.2	14	14.3	14.8
ENSG00000140939	NOL3	protein_coding	-0.419921600747478	4.97225983984114	41.3885896651617	5.39520332335216e-07	5.40832333143385e-06	8	9.9	9.6	10.1	6.2	7.3	7.7	7.4
ENSG00000005882	PDK2	protein_coding	-0.279400552231062	5.47340033924176	41.3835484048241	5.40085912962282e-07	5.41078364847393e-06	8.7	8.6	8.4	9.1	7	7.2	7.3	7.2
ENSG00000095397	WHRN	protein_coding	-0.429411017484061	4.42288785105145	41.3581235632818	5.42948030576228e-07	5.43623499097679e-06	4.1	3.4	4.1	3.6	2.7	2.8	2.7	3
ENSG00000203685	STUM	protein_coding	-1.95588993756167	-0.48949755819825	43.0867988757969	5.43396648982626e-07	5.43750548517191e-06	0.2	0.2	0.2	0.2	0	0.1	0.1	0
ENSG00000136295	TTYH3	protein_coding	-0.184402536913653	9.7994175966654	41.2162277492788	5.59222786014943e-07	5.59255876120624e-06	157.2	156.4	151.6	159.4	133.6	137	140.2	139
ENSG00000145220	LYAR	protein_coding	0.265779654063846	5.71233385219491	41.1972670618521	5.61436765770595e-07	5.61137952589522e-06	22.6	22	22.8	21.6	26.7	26.8	26.6	26.7
ENSG00000129680	MAP7D3	protein_coding	0.224046139901884	6.47914617776257	41.1788652807527	5.6359446543251e-07	5.62961587486693e-06	12.6	13.3	13.4	13.6	15.3	15.4	15.8	15.3
ENSG00000112763	BTN2A1	protein_coding	0.287378970955923	5.30693028882559	41.1737853203663	5.64191679419669e-07	5.63225255397037e-06	9.2	9.7	9.7	10	11.8	12.4	11.1	12.2
ENSG00000167601	AXL	protein_coding	0.229948363114287	7.82945676489673	41.1259172033334	5.69852596194038e-07	5.68540656922989e-06	20.4	22.3	20.7	21.5	25	25.4	25.4	24.1
ENSG00000141458	NPC1	protein_coding	0.215744123018049	7.07555680647044	41.1107406100417	5.71660071865437e-07	5.70007485227006e-06	15.4	14.5	14.1	15.7	17.6	17.2	17.6	17
ENSG00000161036	LRWD1	protein_coding	0.238574465045986	6.59728038053496	41.1029378227315	5.72591744582032e-07	5.70599827546045e-06	15.1	15.6	16.2	15.4	17.8	18	18.9	18.9
ENSG00000163155	LYSMD1	protein_coding	0.540002078834966	3.67704351127161	41.0917197292432	5.73934065322703e-07	5.71600450089511e-06	4.1	4.5	5.3	5.1	6.6	6.6	6.9	7.7
ENSG00000143933	CALM2	protein_coding	0.183518016571649	8.51361193446026	41.0814365350298	5.75167480916887e-07	5.72491495581644e-06	47.9	47.2	49.6	46.9	53.2	54.4	55.1	54.8
ENSG00000169181	GSG1L	protein_coding	-1.13545992381626	0.762111435700906	41.0444098192768	5.79632218320621e-07	5.7659588710046e-06	0.6	0.7	0.6	0.7	0.4	0.2	0.2	0.3
ENSG00000148634	HERC4	protein_coding	0.248165371548445	7.50440865577637	41.0366493035387	5.8057269138764e-07	5.77191709243677e-06	9.4	9.9	10.4	10.3	11.2	12.3	11.8	12.5
ENSG00000185842	DNAH14	protein_coding	0.466100404392048	4.49016066207595	40.9998790934484	5.85051038117075e-07	5.81302033816384e-06	1.1	0.9	1	0.9	1.3	1.4	1.3	1.4
ENSG00000106052	TAX1BP1	protein_coding	0.197493515871736	7.90974332552026	40.9875607007573	5.86559594160998e-07	5.82458501816394e-06	21.8	21.7	21.4	22.4	25.4	24.8	24.5	25.5
ENSG00000112378	PERP	protein_coding	0.195885363040767	8.9056451776937	40.9801794690071	5.87465523456155e-07	5.83010333341105e-06	53.6	52.6	56.2	53.7	62.6	61.7	61.7	61.4
ENSG00000140319	SRP14	protein_coding	0.187018570838774	7.34800410437437	40.9774148423839	5.878052233674e-07	5.83010333341105e-06	76.9	77.6	76.1	78	86.9	87.5	88.8	88.4
ENSG00000103351	CLUAP1	protein_coding	-0.479592372567881	4.33090349543468	40.9701250980241	5.88701950699195e-07	5.83557282625636e-06	2.3	2.4	2.6	2.3	1.6	1.6	1.9	1.9
ENSG00000163536	SERPINI1	protein_coding	-0.47439617524508	3.57315953605189	40.9665003648529	5.89148382488764e-07	5.83657491936847e-06	7.6	7.5	7.4	7.2	5.5	5.3	5	5.6
ENSG00000142657	PGD	protein_coding	-0.214632702924461	7.48566715943048	40.9479570112397	5.91437912308134e-07	5.85582434441698e-06	55.5	59.8	60	59.5	48.6	49.6	53.8	50.7
ENSG00000160208	RRP1B	protein_coding	0.224219572919731	6.53972133189201	40.9092277745786	5.96250577239489e-07	5.90001815335165e-06	16.7	16.7	15.5	16.4	19.7	18.9	18.6	18.9
ENSG00000075303	SLC25A40	protein_coding	0.277926495175448	5.35911088573369	40.8939233189508	5.9816392690282e-07	5.91239158649995e-06	6.8	6.5	6.6	6.2	7.8	8	8	7.7
ENSG00000179295	PTPN11	protein_coding	0.222856795957874	8.00182662243425	40.8936298904779	5.98200675280451e-07	5.91239158649995e-06	35	33.1	31.8	33.8	40.9	38.4	38.1	38.4
ENSG00000152078	TMEM56	protein_coding	0.842204712964415	2.0934765798277	40.8367331031242	6.05372224575127e-07	5.97725363670549e-06	0.6	0.7	0.6	0.6	1.2	1.1	1	1.1
ENSG00000174371	EXO1	protein_coding	0.31870303827688	5.18446464346461	40.8359578327294	6.05470577246305e-07	5.97725363670549e-06	8.2	8.4	8.5	8.9	10.7	10.8	10.4	10.8
ENSG00000030066	NUP160	protein_coding	0.221355246311662	7.14808955455935	40.7944732805926	6.1075845616295e-07	6.01890884408748e-06	19.3	17.6	18.7	19.5	21.7	22.5	21.7	21.6
ENSG00000064115	TM7SF3	protein_coding	0.213744710791013	6.60278569848353	40.7993357287564	6.10136106383418e-07	6.01890884408748e-06	23.8	24	23.8	24.8	27.3	27.7	28.6	28.3
ENSG00000261236	BOP1	protein_coding	-0.210668360024903	7.7048706437723	40.7968457967462	6.10454710440027e-07	6.01890884408748e-06	58.2	63	61.1	60.3	50.6	52.4	54.7	52.2
ENSG00000102226	USP11	protein_coding	-0.217266849767486	7.34428779859381	40.7860735994778	6.11835142826907e-07	6.02600568118739e-06	32.8	34.6	34	35.7	28.6	28.3	31.3	29.7
ENSG00000125249	RAP2A	protein_coding	0.250053169082178	6.3209416551023	40.7647174570689	6.14581781042455e-07	6.04669217835863e-06	15.3	15.2	14.9	16	18.3	17.9	18.2	18.7
ENSG00000198826	ARHGAP11A	protein_coding	0.246989843266037	7.23716509083947	40.7641802948958	6.14651036176565e-07	6.04669217835863e-06	22.4	20.8	19.5	20.2	25.9	24.9	23.3	24
ENSG00000138760	SCARB2	protein_coding	0.233162646550142	7.15149175908897	40.7323566932733	6.1876894121295e-07	6.08366135860388e-06	22.9	21.4	21.7	23.5	26.6	26.2	26.7	25.7
ENSG00000114784	EIF1B	protein_coding	0.336772624782352	4.64469614525884	40.6945972513183	6.23693308811014e-07	6.12531542146059e-06	13.2	12.6	13	12.6	16.6	17	15.5	15.6
ENSG00000137054	POLR1E	protein_coding	0.206804321289675	7.02380811801982	40.694313896002	6.2373042070491e-07	6.12531542146059e-06	51	55.1	54.8	54.4	62.5	61.3	64.3	60.7
ENSG00000196642	RABL6	protein_coding	-0.196123171393825	7.48997769907491	40.6790895602521	6.25727880178399e-07	6.14136289366732e-06	17.7	17.8	18	17.9	15.3	15.4	15.5	16.1
ENSG00000063244	U2AF2	protein_coding	-0.170441854097029	8.99754615405337	40.6128402059315	6.34500054944782e-07	6.22023516741402e-06	105.9	107.9	104.1	104.8	91.8	94.1	95.3	94.5
ENSG00000130313	PGLS	protein_coding	-0.35852216852082	5.0568916474756	40.6139061726154	6.34357870369787e-07	6.22023516741402e-06	12	11.9	12.8	12.6	9.4	8.7	10.8	9.5
ENSG00000064393	HIPK2	protein_coding	-0.424794287161515	6.52829129422098	40.5930464530521	6.3714646883279e-07	6.24255795347419e-06	2.9	2.5	2.3	2.5	2.1	1.8	1.8	1.8
ENSG00000240342	RPS2P5	processed_pseudogene	-0.327370807879061	5.8864607031155	40.5769795739782	6.39303297133533e-07	6.26006084869863e-06	80.3	79.2	81.8	83.9	63.3	62.4	71	62
ENSG00000117724	CENPF	protein_coding	0.259058098684279	8.3147202165121	40.5711848676195	6.40083100521519e-07	6.2640674475473e-06	29.4	27	24.8	25.5	32.7	31.6	30.8	32.4
ENSG00000079387	SENP1	protein_coding	0.296344016143664	6.11080654989499	40.5596488329765	6.4163855958366e-07	6.2756558423168e-06	10.8	9.9	10.4	9.9	13.1	12.7	12.1	12.3
ENSG00000064313	TAF2	protein_coding	0.231936019804618	6.39304878295922	40.51006636837	6.48370259565649e-07	6.33782866218568e-06	12.6	12	11.9	12.5	14.1	14.8	13.9	14.8
ENSG00000167703	SLC43A2	protein_coding	-0.322118169159315	5.33195739742066	40.4884417976702	6.51329840173872e-07	6.36307839813792e-06	3.8	4.1	3.8	4.1	3.2	3	3.3	3.1
ENSG00000006625	GGCT	protein_coding	0.320044951179748	4.83598259261266	40.4593019325386	6.55340892889093e-07	6.39856524016092e-06	16.5	17.7	18	18.1	22.5	20.5	21.4	23.5
ENSG00000171497	PPID	protein_coding	0.293485227048319	5.48814172392878	40.4504763420062	6.5656093555254e-07	6.40677619617406e-06	16.2	16.6	19.2	18.5	21.1	21.7	21.7	22.3
ENSG00000197119	SLC25A29	protein_coding	-0.360179971863338	4.89861098529219	40.4257849863697	6.59987194924407e-07	6.43649369960612e-06	3.8	4	3.7	3.6	2.9	3.1	2.9	3
ENSG00000162734	PEA15	protein_coding	-0.198231774175162	7.59104169283174	40.4033652067972	6.63114839370093e-07	6.46326637842788e-06	89.4	92.2	93.7	91.3	79.2	77.1	82.5	80.6
ENSG00000131711	MAP1B	protein_coding	0.353758321567528	7.96970673421966	40.3987623200786	6.63758922175692e-07	6.46581529895756e-06	26	23.6	20.6	23.9	32.3	29.8	28.2	29.9
ENSG00000211455	STK38L	protein_coding	0.28670055918297	5.71354568747449	40.3880280715185	6.65263573214302e-07	6.47673943023901e-06	7.8	7.7	8.1	7.7	9.8	9.7	9.1	9.6
ENSG00000124459	ZNF45	protein_coding	0.435780100454546	4.27185371978956	40.3815953516185	6.66167017214776e-07	6.48180124234135e-06	4.3	3.8	4	4.1	6.1	5.2	5.2	5.2
ENSG00000102003	SYP	protein_coding	0.328039681424431	5.12156628352239	40.3697030506788	6.67840695841536e-07	6.49434729598262e-06	6.6	7.1	7.6	8.1	9.1	9.3	9.7	9.1
ENSG00000074211	PPP2R2C	protein_coding	-0.258125143367314	5.90274902236525	40.3326871463976	6.73079076153607e-07	6.5303361047653e-06	5.9	6.4	6.1	6.1	5.1	5.1	5.2	5.1
ENSG00000163995	ABLIM2	protein_coding	-0.897641724182405	1.76288135946776	40.3394934401576	6.72112576498724e-07	6.5303361047653e-06	0.7	0.9	1	1.1	0.4	0.6	0.6	0.5
ENSG00000188725	SMIM15	protein_coding	0.24608897459839	6.61514834314073	40.3326305108359	6.73087124696831e-07	6.5303361047653e-06	33.5	29.9	30.2	31.7	38.4	36.4	38	35.1
ENSG00000260920	RP1-228H13.5	sense_overlapping	0.440751698382041	4.0538835261994	40.3351889942534	6.72723638610664e-07	6.5303361047653e-06	7	6.6	6.2	6.7	10.1	8.7	8.3	8.6
ENSG00000082269	FAM135A	protein_coding	0.277573287993325	6.03214735227824	40.325508369497	6.74100082466555e-07	6.53641164301047e-06	5.2	5.2	5.7	6.1	6.6	6.8	6.9	6.8
ENSG00000182472	CAPN12	protein_coding	-0.360836857300344	5.19975946464914	40.3120563067557	6.7601778176527e-07	6.55124801010025e-06	4.7	5	5.1	4.9	3.9	3.9	4	3.6
ENSG00000130299	GTPBP3	protein_coding	-0.421854837773239	4.53839230787619	40.3000521393671	6.77734007586728e-07	6.56411602419673e-06	5.2	5.6	5.7	4.7	4.1	3.8	3.8	4.1
ENSG00000104164	BLOC1S6	protein_coding	0.227892249402321	6.5497746400841	40.2953135359227	6.78412766315375e-07	6.56692678321658e-06	12	11.3	11.2	12	13.9	14	13.2	13.2
ENSG00000013375	PGM3	protein_coding	0.258982036033257	6.06087607544591	40.2833077828128	6.80135735718493e-07	6.579836330497e-06	7.1	7.5	7	7.7	8.7	8.4	9.1	9
ENSG00000105866	SP4	protein_coding	0.346542461261617	4.92480582844862	40.2678733187812	6.82357657153216e-07	6.59755535671997e-06	5.5	4.9	5.2	5.3	6.8	6.6	6.4	6.5
ENSG00000164305	CASP3	protein_coding	0.290399136175113	5.63398078244529	40.2190548326056	6.89436841067204e-07	6.66219099535553e-06	16.1	16.1	16.4	15.8	20.2	19.8	19.6	19
ENSG00000156471	PTDSS1	protein_coding	0.199951438348127	7.18196608124348	40.1944305893985	6.93037429009518e-07	6.69315747867992e-06	21.4	21	21	22	24.7	24.5	25.1	23.8
ENSG00000003147	ICA1	protein_coding	-0.713526909183445	2.16017605941479	40.1783967645868	6.95392741696743e-07	6.71206894769655e-06	2.1	1.7	1.8	1.6	1	1.1	1.1	1
ENSG00000154917	RAB6B	protein_coding	-0.335154693013875	5.58111597772516	40.165456412751	6.97299887790517e-07	6.72663550430795e-06	6.5	7	7.7	7.5	5.3	5.8	6.1	5.8
ENSG00000108510	MED13	protein_coding	0.314750090976457	7.23373118005775	40.1586646514782	6.98303097785533e-07	6.73247042536982e-06	13.5	12.3	11.3	12.7	17.3	15.2	14.3	14.8
ENSG00000146278	PNRC1	protein_coding	-0.308553704238069	5.80818167144762	40.1500760279326	6.99573936741819e-07	6.74087748282411e-06	20.6	21.4	20.1	21.1	15.1	18.8	17.2	16.6
ENSG00000121104	FAM117A	protein_coding	-0.453108877626163	3.73959420747373	40.1288293273033	7.02728421780904e-07	6.7674148470194e-06	4.7	4.3	4.8	4.3	3.2	3.3	3.1	3.6
ENSG00000078237	TIGAR	protein_coding	0.32721959606127	4.74943078562816	40.0926683624751	7.08132312912053e-07	6.81169278345282e-06	6.5	6.2	6.7	6.9	8.3	7.9	8.3	8.4
ENSG00000196663	TECPR2	protein_coding	-0.300279870420372	5.06770385352148	40.0950552707107	7.07774244675166e-07	6.81169278345282e-06	3.9	3.9	4.1	3.9	3.2	3.1	3.3	3.2
ENSG00000139714	MORN3	protein_coding	-1.08472941147118	1.20051069470508	40.0589808717431	7.13206640602523e-07	6.85660149762415e-06	1	0.7	0.9	0.7	0.5	0.4	0.3	0.3
ENSG00000163291	PAQR3	protein_coding	0.306861176868854	5.39617156913513	40.0513358908375	7.14363614805312e-07	6.86382004196963e-06	3.7	3.1	3.6	3.4	4.3	4.1	4.1	4.3
ENSG00000112531	QKI	protein_coding	0.247952791643639	7.46686191855366	40.0395448647975	7.16151986320303e-07	6.87709359136332e-06	10.3	9.3	8.8	9.3	11.8	11.1	10.7	11.1
ENSG00000162434	JAK1	protein_coding	0.201389730576828	7.72174682383617	40.0182630683023	7.19391998029148e-07	6.9042840196994e-06	30.3	29.7	28.8	29.7	34.6	33.9	34.2	33.5
ENSG00000134108	ARL8B	protein_coding	0.253766099929389	6.16409961002361	39.9997074550957	7.22229784053022e-07	6.92758545986386e-06	19.5	20	19.3	19.8	24.7	22.3	24.3	22.3
ENSG00000023228	NDUFS1	protein_coding	0.195041723779553	7.68375521099181	39.9819035746563	7.24963881532036e-07	6.94986645591205e-06	16.5	15.7	16.7	16.8	18.9	18.9	18.7	18.6
ENSG00000064309	CDON	protein_coding	0.317034009881713	4.97834648122838	39.9557896141985	7.28994217558366e-07	6.98454153682196e-06	3.4	3.2	3	3.6	4.2	4.2	4	4
ENSG00000198690	FAN1	protein_coding	-0.403181803962002	5.10751543729538	39.9479644779554	7.30206590781011e-07	6.99219353585828e-06	5.3	5.1	5.3	4.9	3.6	4.4	3.5	4.3
ENSG00000180066	C10orf91	lincRNA	-0.388907323073614	4.0110097387887	39.9424171974413	7.31067357007739e-07	6.99647191437588e-06	11.7	13.6	12.9	12.2	9.7	9.5	9.7	9.6
ENSG00000133250	ZNF414	protein_coding	-0.41797804895603	4.10510402473385	39.9215448748136	7.34315848922515e-07	7.01961095171913e-06	7.4	7.4	7.3	8.1	5.5	6	5.5	5.8
ENSG00000185122	HSF1	protein_coding	-0.198925968595375	7.32686852164468	39.9237103734904	7.33978100715171e-07	7.01961095171913e-06	31.8	33.2	31.7	32.6	27.9	28.3	29.5	27.2
ENSG00000166444	ST5	protein_coding	-0.321194623751403	5.54764196593317	39.8918402134534	7.38965667838433e-07	7.06006712952932e-06	3.2	3	2.8	3	2.2	2.5	2.4	2.6
ENSG00000102531	FNDC3A	protein_coding	0.277016123814492	6.25663590096092	39.8664033636948	7.42972500607133e-07	7.09433798461082e-06	9.1	9.4	8.6	9.4	11.3	11.5	10.1	11.4
ENSG00000144580	CNOT9	protein_coding	0.201611889201041	6.74265382837677	39.8474014643857	7.45980882063548e-07	7.11904172092378e-06	19.3	18.7	18.9	19.4	22.4	22	21.9	21.5
ENSG00000182912	TSPEAR-AS2	antisense	-0.708798337361483	2.47236209175587	39.790715723831	7.55033170576891e-07	7.20136321440183e-06	2.6	3	3	3.1	1.7	1.6	1.9	2.1
ENSG00000079432	CIC	protein_coding	-0.201747399555412	7.28360878468267	39.7621978274706	7.59631700187193e-07	7.24113669761069e-06	17.5	18.8	17.1	17.7	15.4	15.7	15.5	15.3
ENSG00000120549	KIAA1217	protein_coding	-0.443270370938978	4.46212453958612	39.7422154141797	7.62871752460363e-07	7.2679230486655e-06	1.6	1.5	1.4	1.6	1.2	1.1	1.1	1.1
ENSG00000159314	ARHGAP27	protein_coding	-0.33590910271849	4.83720479147736	39.6752340850039	7.73840900188936e-07	7.36827326991167e-06	2.7	2.9	2.9	2.8	2.2	2.2	2.4	2.2
ENSG00000170946	DNAJC24	protein_coding	0.429301545690482	4.21362426515357	39.6667783014	7.75237623538781e-07	7.37741614607485e-06	2	2.3	2.1	2.1	3	2.9	2.8	2.8
ENSG00000203772	SPRN	protein_coding	-0.771531042716501	2.5290020527297	39.6537436229539	7.77395980763506e-07	7.39379261163985e-06	2.8	3.1	2.8	2.8	1.7	1.6	2.1	1.3
ENSG00000119965	C10orf88	protein_coding	0.32290926228475	5.05594675670909	39.6504271531121	7.77946167818011e-07	7.39486399454005e-06	9.3	9.7	10.6	9.8	12.8	12.3	12.1	11.9
ENSG00000104967	NOVA2	protein_coding	-0.524518246451364	3.1639706070955	39.6318304573826	7.81039012422595e-07	7.42009013431944e-06	1.8	1.7	1.5	1.7	1.2	1.2	1.2	1.1
ENSG00000136444	RSAD1	protein_coding	-0.378169393193271	5.36779947591917	39.5976774065675	7.86753425521503e-07	7.47017957569602e-06	7.8	7.5	8.4	7.5	5.4	6.3	6.2	6.2
ENSG00000198932	GPRASP1	protein_coding	-0.452919346115032	4.09513920578806	39.5916088295231	7.8777348510586e-07	7.47566517224825e-06	3.2	3.7	3.7	3.4	2.4	2.5	2.6	2.8
ENSG00000114346	ECT2	protein_coding	0.236762181147272	7.36338427197467	39.5632807218611	7.92553903102223e-07	7.51680893172316e-06	26.4	25.1	26.8	26.6	31.9	30.8	29.6	31.2
ENSG00000115295	CLIP4	protein_coding	0.349717998612272	5.61902595258537	39.5596443128133	7.93169800932659e-07	7.51843118651872e-06	2.3	2.3	2.3	2.1	2.9	2.9	2.6	3
ENSG00000146411	SLC2A12	protein_coding	-0.254599810870744	5.86015648112146	39.5140591194832	8.00934213374552e-07	7.58777418175073e-06	20.2	19.9	18.6	20.5	15.9	16.4	17.7	16.6
ENSG00000112175	BMP5	protein_coding	-0.237059270572594	5.74970631876567	39.5031427841375	8.02805625584715e-07	7.59698649384505e-06	24.7	22.5	23.5	24.6	20.1	20.8	19.9	20.2
ENSG00000125354	SEPT6	protein_coding	-0.226521930109852	6.45295481528199	39.5036362891933	8.02720921856152e-07	7.59698649384505e-06	14.9	14.8	14.8	15.8	13.5	12.5	12.8	12.7
ENSG00000141446	ESCO1	protein_coding	0.319669239897574	4.94814341545759	39.4979783363989	8.03692610615232e-07	7.60112412535424e-06	5.6	6	5.1	5.6	6.8	7.1	6.8	7.4
ENSG00000115816	CEBPZ	protein_coding	0.227843888692257	6.96201741353794	39.4689378220948	8.08699861142471e-07	7.63993088494629e-06	34.5	33.4	35.4	35.8	40.5	40.7	40.3	41.6
ENSG00000197283	SYNGAP1	protein_coding	-0.32067575083304	5.25542162767538	39.4713888181135	8.08275964496198e-07	7.63993088494629e-06	3.3	3.1	3	3.1	2.3	2.7	2.5	2.5
ENSG00000117505	DR1	protein_coding	0.248740828160397	6.30135389802117	39.4598850036599	8.10267600364065e-07	7.650465203214e-06	6.7	6.6	6.7	6.4	7.8	7.9	8	7.6
ENSG00000088970	KIZ	protein_coding	-0.533114496148048	3.61736074600412	39.4288605453239	8.15665070074664e-07	7.69283222618968e-06	2.7	2.9	3.3	3.1	1.7	2.2	2.2	2.3
ENSG00000090339	ICAM1	protein_coding	0.214371137530979	8.00100143132346	39.4289089176774	8.15656624587684e-07	7.69283222618968e-06	45.9	49.3	48.6	51.7	56	54.8	59.6	56.8
ENSG00000169679	BUB1	protein_coding	0.20658226587142	7.29903975511772	39.3964667507304	8.21341904333623e-07	7.74205216126189e-06	22.5	22.1	21.3	22.2	25.6	25.2	25.4	25.6
ENSG00000088367	EPB41L1	protein_coding	-0.311125215288809	4.93280519142952	39.3934233828442	8.21877409005993e-07	7.74278154381844e-06	4.5	4.4	4.1	4.3	3.5	3.3	3.5	3.7
ENSG00000163053	SLC16A14	protein_coding	-0.819745143829388	3.52188063547733	39.3897581962793	8.22522824184639e-07	7.74454498693291e-06	0.8	0.8	1	0.8	0.5	0.5	0.4	0.4
ENSG00000256043	CTSO	protein_coding	-0.470807019062072	3.89092721700628	39.3730112841561	8.25478762052873e-07	7.76804930816014e-06	5.8	6.3	5.7	6.6	5	4.2	4	4.3
ENSG00000105552	BCAT2	protein_coding	-0.412896158565378	4.61330074478397	39.3652298984549	8.26856097777786e-07	7.77668052784773e-06	3.6	3.9	3.7	3.6	2.8	2.6	3	2.7
ENSG00000164896	FASTK	protein_coding	-0.313641585299526	5.67818859460341	39.3608596472464	8.27630728956438e-07	7.77963679093034e-06	11.3	12.4	11.6	10.9	9.1	9.3	8.9	10
ENSG00000198753	PLXNB3	protein_coding	-0.855530302441199	3.29356749281011	39.3535967829837	8.28919798901685e-07	7.7874227466578e-06	0.9	1	1	0.8	0.5	0.7	0.3	0.6
ENSG00000052850	ALX4	protein_coding	-0.797813074529262	3.27736235104872	39.3266962463544	8.33713088187773e-07	7.82810272414531e-06	1.3	1.6	1.2	1.4	0.9	0.7	0.7	0.8
ENSG00000132153	DHX30	protein_coding	-0.212400999816853	6.95382635224267	39.3237170487138	8.34245762208962e-07	7.82875492898038e-06	17.1	17.7	17.1	17.2	14.8	15	15.8	14.1
ENSG00000134864	GGACT	protein_coding	-1.31689497502501	1.18531643121447	39.3082400487597	8.37018889973954e-07	7.85041967783007e-06	0.6	0.8	0.8	1	0.3	0.3	0.4	0.3
ENSG00000011260	UTP18	protein_coding	0.23702927866579	6.68548155341366	39.2855162966042	8.41108382603026e-07	7.88439976393441e-06	35	36.4	35.9	37.8	41.8	43.2	43.1	43.5
ENSG00000166801	FAM111A	protein_coding	0.25589169217843	5.93015094319103	39.263323540065	8.45122983813772e-07	7.91362155580989e-06	8.7	8.3	8.5	7.7	10.4	9.7	9.5	9.8
ENSG00000196776	CD47	protein_coding	0.241343915773019	7.04844517695094	39.2631071253967	8.45162233491323e-07	7.91362155580989e-06	8.6	8.6	9.2	8.8	10.6	9.7	10.4	10.8
ENSG00000149177	PTPRJ	protein_coding	-0.239215950548904	6.86264979847746	39.2520304342182	8.47173749229224e-07	7.92628095433258e-06	12.7	12.2	11.7	13	10.8	10.2	10.4	10.7
ENSG00000184702	SEPT5	protein_coding	-0.47441188946818	4.47994861105063	39.250499310016	8.47452203093247e-07	7.92628095433258e-06	3.2	3.8	3.1	3.2	2.2	2.7	2.4	2.4
ENSG00000136492	BRIP1	protein_coding	0.354252171483818	4.82359286929118	39.2179110537781	8.53402094890405e-07	7.97336308191785e-06	3.4	3.3	3.1	3.1	4.4	3.8	4.1	4.1
ENSG00000213281	NRAS	protein_coding	0.254485064909191	7.37169667291235	39.2177609239356	8.53429608614247e-07	7.97336308191785e-06	37.1	32	35	36.7	43.9	42.7	40.1	40.9
ENSG00000115267	IFIH1	protein_coding	0.36439804578669	4.4530156266237	39.2031435627772	8.56113033252038e-07	7.99401457181917e-06	4.5	4.6	4.1	4.3	5.5	5.7	5.7	5.6
ENSG00000081059	TCF7	protein_coding	-0.417180669950656	5.33409821259079	39.147700122703	8.66373692695947e-07	8.08535713984218e-06	1.9	2.3	2.1	2.1	1.8	1.5	1.6	1.5
ENSG00000123080	CDKN2C	protein_coding	-0.232120194032041	6.32664231513595	39.1347427679589	8.68790594934623e-07	8.10343810429916e-06	25.8	26.2	25.6	26.5	21.9	21.7	23	22.2
ENSG00000162613	FUBP1	protein_coding	0.191347338051967	7.57151152334066	39.1278008876973	8.70088417123989e-07	8.11106692653753e-06	32.2	32.7	31.6	33.3	37.8	36	36.2	38.2
ENSG00000170852	KBTBD2	protein_coding	0.266559362936968	6.28428474527718	39.0675046400755	8.81448899619404e-07	8.21244093300306e-06	14.6	13	13.8	14.2	17.6	16.3	16.1	16.6
ENSG00000068878	PSME4	protein_coding	0.204357080061332	7.61471235216555	39.0427434821262	8.86160118570485e-07	8.25178631623127e-06	20.5	18.8	19.1	19.1	22.8	22.3	21.7	22.2
ENSG00000135333	EPHA7	protein_coding	0.236336951125308	6.42867261228736	39.0222391284488	8.90081832158769e-07	8.2837406637199e-06	17.6	16.5	16.2	17.6	20.6	20.1	19.8	19.3
ENSG00000110651	CD81	protein_coding	-0.189032723186231	8.8269173169529	38.9795463740992	8.98307150059056e-07	8.35569022737925e-06	57	59.4	59.4	60	49.7	51.7	54.2	51.3
ENSG00000139291	TMEM19	protein_coding	0.283943148671553	6.07948696862502	38.9667485564066	9.00788654502715e-07	8.37416339370209e-06	10.1	8.8	8.9	9.8	12	11.5	11.1	11
ENSG00000134070	IRAK2	protein_coding	0.434046204530277	4.87506430979636	38.9173152279231	9.1044300504877e-07	8.45461386171938e-06	3.3	3.2	2.9	2.9	4.4	3.8	4.3	3.9
ENSG00000153721	CNKSR3	protein_coding	-0.411305241751105	4.18138042289431	38.9196728217847	9.0998005710174e-07	8.45461386171938e-06	1	1	0.8	0.9	0.7	0.7	0.7	0.7
ENSG00000066651	TRMT11	protein_coding	0.342329190774902	5.21422734517934	38.8502723662181	9.23714038603693e-07	8.57284239078222e-06	11.2	12.2	13	12.8	15.1	15.4	15.8	16.5
ENSG00000083937	CHMP2B	protein_coding	0.313576391810322	5.28259291289556	38.8478919498777	9.24189032365256e-07	8.57284239078222e-06	11.6	12.7	11.7	13.3	15.9	14.6	15.1	16
ENSG00000158109	TPRG1L	protein_coding	-0.235205617919167	6.66120228985837	38.8437847161105	9.2500921470406e-07	8.57574368497714e-06	42.6	42.2	40.4	41.2	34.2	33.1	37.4	36.3
ENSG00000099624	ATP5D	protein_coding	-0.268588729365811	6.69892991239377	38.7808167062033	9.37681544248053e-07	8.68846259832036e-06	39.5	46.3	45	44.8	34.8	37.8	38.6	35.6
ENSG00000168003	SLC3A2	protein_coding	0.188133973885625	8.03009809695419	38.7549181630136	9.42947507552314e-07	8.7324689452831e-06	58.2	57.8	56.7	56.2	64.4	66.6	67	62.6
ENSG00000220205	VAMP2	protein_coding	-0.313304636899876	5.6816349112918	38.7446110143293	9.45052072063748e-07	8.74716597478062e-06	18.1	16.9	18.2	15.6	14.7	13.8	12.8	13.6
ENSG00000163320	CGGBP1	protein_coding	0.213620480130039	6.59043602504493	38.6949444306384	9.55264037037305e-07	8.83684591678571e-06	13.2	12.9	12.8	12.6	14.8	14.6	14.6	15.6
ENSG00000042286	AIFM2	protein_coding	0.311244556785683	5.37130948234196	38.6862576682572	9.57062241818769e-07	8.84863728062309e-06	6.9	6.9	6.5	6.6	8.4	8.3	8.5	8.2
ENSG00000164379	FOXQ1	protein_coding	-1.14149539269973	3.56949495331532	38.6725891333729	9.59899046579322e-07	8.86516600340827e-06	0.9	1	0.8	1.2	0.4	0.5	0.6	0.4
ENSG00000171853	TRAPPC12	protein_coding	-0.250715193589819	6.09016373703051	38.6737936295691	9.59648700560736e-07	8.86516600340827e-06	7.4	7.5	7.4	7.6	6.2	6.3	6.2	6.5
ENSG00000169504	CLIC4	protein_coding	0.207382109901389	8.47236687265871	38.6571004198338	9.63124509023138e-07	8.89009684707813e-06	97.8	89.3	89.9	93.2	109.7	107.8	102.6	106.9
ENSG00000100106	TRIOBP	protein_coding	-0.272168804985823	6.44734729197629	38.6516194647792	9.64268676079186e-07	8.89579961485498e-06	5.9	6.5	6.5	6	4.8	5.1	5.2	5.6
ENSG00000128274	A4GALT	protein_coding	-0.644559222996845	2.65917862697559	38.6479483074228	9.65035856409069e-07	8.89802019049082e-06	2.7	2.6	2.7	2.5	1.5	1.4	1.8	1.8
ENSG00000100604	CHGA	protein_coding	-1.77995709258509	-0.151777168428522	38.6376624518621	9.67188828951342e-07	8.90815171558944e-06	0.8	0.4	0.6	0.6	0.2	0.2	0.1	0.2
ENSG00000125633	CCDC93	protein_coding	0.258329076501885	5.82245573870894	38.6389784500788	9.6691308535514e-07	8.90815171558944e-06	6.9	6.8	6.3	6.4	7.9	8.2	7.5	8
ENSG00000112972	HMGCS1	protein_coding	-0.216003859934957	6.87358204949529	38.6166740970151	9.71597964950758e-07	8.93575745892347e-06	32.4	30.8	30.2	30.8	26.8	27	26.2	26.8
ENSG00000117479	SLC19A2	protein_coding	0.386480598002056	4.66781600111719	38.6158467289192	9.71772215224031e-07	8.93575745892347e-06	7	6.2	5.9	5.8	8.5	8.2	7.9	7.4
ENSG00000185024	BRF1	protein_coding	-0.326845630311668	5.10837528296448	38.6176959628061	9.71382798129585e-07	8.93575745892347e-06	3.2	2.8	2.8	2.9	2.3	2.1	2.4	2.4
ENSG00000119231	SENP5	protein_coding	0.268366180354946	5.84106186324342	38.5954591557728	9.76076595230917e-07	8.97045706144521e-06	7.6	7.4	7.3	7.1	9.4	8.7	8.2	9
ENSG00000159714	ZDHHC1	protein_coding	-0.539713637555671	3.17626530392058	38.5811935736501	9.79100599564469e-07	8.99335827893429e-06	2.9	3.1	3.1	2.9	2.1	2	2	2.2
ENSG00000093144	ECHDC1	protein_coding	0.29004448105462	6.7200618682814	38.544905416844	9.86838265591419e-07	9.05950761909863e-06	17.9	15.7	16.9	16.2	22.4	18.9	19.8	19.8
ENSG00000140157	NIPA2	protein_coding	0.204450057519963	7.11751927904663	38.5423363415829	9.87388543392828e-07	9.05963831263963e-06	38.6	38	38.2	38.1	44.6	43.1	44.5	43.7
ENSG00000068028	RASSF1	protein_coding	0.382216301019266	4.42644912652266	38.528972408014	9.90256311974921e-07	9.08102112245694e-06	6.3	5.1	6.1	5.8	7.7	7.6	7.6	7.1
ENSG00000164611	PTTG1	protein_coding	0.265379262830436	6.22282350105268	38.5213946915962	9.91886379142769e-07	9.09103671035355e-06	30.3	31.7	33.2	30.8	35.7	38.6	40	37.5
ENSG00000239887	C1orf226	protein_coding	-0.527105745434283	3.82075093059152	38.4657501239387	1.00394469514558e-06	9.19158683242441e-06	2.6	2.6	2.2	2.5	1.8	1.5	1.7	1.8
ENSG00000274286	ADRA2B	protein_coding	-1.35731159760001	0.183167188232193	38.4658063323902	1.00393243568058e-06	9.19158683242441e-06	0.6	0.6	0.6	0.6	0.2	0.2	0.3	0.3
ENSG00000249242	TMEM150C	protein_coding	-0.547907142593559	2.92006253171675	38.4526735044259	1.00680116357995e-06	9.21274849250935e-06	3.2	2.7	3	3.2	2	2.2	1.9	2.2
ENSG00000111678	C12orf57	protein_coding	0.332008471758177	5.77445159356044	38.4308169001483	1.01159499944992e-06	9.25160556585668e-06	25.7	30.8	30.9	33.3	36.1	38	40.3	39.4
ENSG00000143322	ABL2	protein_coding	0.335561907427727	5.82387140790278	38.3773707876397	1.02342073041119e-06	9.35469646548382e-06	4.7	4.4	3.8	4.3	5.9	5.5	4.9	5.3
ENSG00000100150	DEPDC5	protein_coding	0.4125893110532	4.28892549692522	38.3245256511317	1.03525923887728e-06	9.45399802360841e-06	2.4	2	2.2	2.3	3	3.2	2.8	2.8
ENSG00000172081	MOB3A	protein_coding	-0.351474514788378	5.04942974937841	38.3238867987609	1.03540325079576e-06	9.45399802360841e-06	7.4	8.6	7.3	8.1	6.1	6.6	5.7	6.5
ENSG00000083223	ZCCHC6	protein_coding	0.313873457472206	4.92509318053106	38.3053151926684	1.03959911100535e-06	9.48718389584309e-06	4.1	3.9	4.1	4.4	5.1	4.8	5.2	5.3
ENSG00000073060	SCARB1	protein_coding	-0.218852139593459	7.84936668566965	38.3007869775548	1.04062492532205e-06	9.49142032534694e-06	34.2	34.1	34.6	35.9	29.2	30.6	31.2	28.3
ENSG00000066117	SMARCD1	protein_coding	-0.220991170526094	6.95345005465765	38.2608948665764	1.04970902331621e-06	9.56395267011714e-06	26.3	26	24.9	24.8	22.6	21.2	22	21.5
ENSG00000172270	BSG	protein_coding	-0.197460787642541	9.4912580577573	38.2631561472329	1.04919182689514e-06	9.56395267011714e-06	186.4	207.2	193.7	199.7	167.8	171.1	180.3	167.5
ENSG00000011405	PIK3C2A	protein_coding	0.234754915839848	6.94117663007455	38.2449286367479	1.05336857628337e-06	9.59212408823562e-06	15.2	14	13.3	14.3	17.2	17.3	15.6	16.6
ENSG00000104442	ARMC1	protein_coding	0.247473258169991	6.33820979587766	38.2423735357051	1.05395548811979e-06	9.59230032563951e-06	21.2	20.4	21.1	21.9	24.9	24.3	25.3	25.8
ENSG00000115414	FN1	protein_coding	0.703260273239854	7.03739712510927	38.2297576565301	1.05685852153091e-06	9.61354460301073e-06	7.6	13.2	9.2	8.4	12.3	14	16.4	20.4
ENSG00000143799	PARP1	protein_coding	-0.169124808151853	8.32045838080574	38.2153395008034	1.06018677069544e-06	9.63863185127687e-06	44.5	46.3	46.5	46.9	40.9	41.1	41.3	40.6
ENSG00000135048	TMEM2	protein_coding	0.3248001911315	4.94979058632704	38.2048950937796	1.06260474369283e-06	9.65542084578095e-06	3	2.8	2.7	2.9	3.5	3.5	3.6	3.7
ENSG00000180357	ZNF609	protein_coding	-0.208772501771671	6.99258183060597	38.1979131124292	1.06422442929627e-06	9.66494200942307e-06	12.2	12.4	11.9	12	10.9	10.2	10.4	10.4
ENSG00000144233	AMMECR1L	protein_coding	0.232687848134927	6.18262978124525	38.1492826394407	1.0755794069999e-06	9.757577862429e-06	14.7	14.1	15.7	14.9	18.1	17.1	17.1	17.3
ENSG00000183735	TBK1	protein_coding	0.290653673001265	5.85890282990425	38.1505069697717	1.07529194425341e-06	9.757577862429e-06	11.3	10.5	10.4	11.2	13.7	13.3	12.6	13.5
ENSG00000015133	CCDC88C	protein_coding	-0.340597231869828	5.27199191077108	38.137421860356	1.07836848750682e-06	9.77763187089737e-06	1.8	1.7	1.6	1.8	1.3	1.4	1.4	1.3
ENSG00000100359	SGSM3	protein_coding	-0.28698053381226	5.52940979827926	38.1243809840869	1.08144401655115e-06	9.80026022720163e-06	8.3	9	9.1	8.4	6.9	7.3	7.3	7
ENSG00000153975	ZUFSP	protein_coding	0.321666225863269	4.90030713810423	38.1140641790075	1.08388376577657e-06	9.8171058549785e-06	9.4	9.6	10.1	9.5	12.6	12.2	11.2	12.4
ENSG00000080822	CLDND1	protein_coding	0.273557030147126	5.83453918185237	38.0713873273339	1.09403895330907e-06	9.90147819644176e-06	8.4	9.9	9.8	9.4	10.9	11.6	11.3	11.9
ENSG00000198604	BAZ1A	protein_coding	0.241774346298712	6.29178246503685	38.069999828811	1.09437082249294e-06	9.90147819644176e-06	9.3	9.4	9.5	9.2	11.3	10.8	10.8	11.3
ENSG00000163710	PCOLCE2	protein_coding	-0.379834154163249	4.11604352244815	38.0639753615206	1.09581303770641e-06	9.90922212427828e-06	5.8	6.1	6	6	4.6	4.7	4.4	4.6
ENSG00000134278	SPIRE1	protein_coding	0.242743585097748	6.07646115589805	38.0405476366082	1.1014408589561e-06	9.95478714289678e-06	8	7.9	7.9	8.1	9.5	9.4	9.2	9.7
ENSG00000160360	GPSM1	protein_coding	-0.309832766806647	5.27260658433789	37.9650238228317	1.119795069132e-06	1.01152626741849e-05	7.5	7.4	7.9	7.9	5.7	6.6	6.5	6.1
ENSG00000004700	RECQL	protein_coding	0.225813569185029	6.44480585728097	37.9506049460112	1.12333633400316e-06	1.01418308659121e-05	20.7	21	20.5	21.1	24.3	24.3	23.6	25.3
ENSG00000186871	ERCC6L	protein_coding	0.240797217984987	5.82986835029901	37.9211545084538	1.13060667850174e-06	1.02020200071318e-05	13.8	12.7	12.5	13.1	15	15.8	15.2	15.6
ENSG00000177169	ULK1	protein_coding	0.210424129608292	6.84071239005922	37.9005886005144	1.1357136143238e-06	1.0242633829075e-05	15.3	14.6	14.4	14	16.2	17.3	17	16.9
ENSG00000196505	GDAP2	protein_coding	0.431198027393504	4.12331714605724	37.8437920928622	1.14994617060134e-06	1.03654614556444e-05	1.5	1.5	1.6	1.6	2	2.1	2	2.2
ENSG00000063046	EIF4B	protein_coding	-0.217878889533648	7.64510479065962	37.8323616722362	1.15283353778283e-06	1.03829012942237e-05	29.4	31.4	30.3	31.7	27	27.5	26.1	25.3
ENSG00000086232	EIF2AK1	protein_coding	0.163782282289391	8.83114600713277	37.8312703238326	1.15310962246364e-06	1.03829012942237e-05	81.7	80.7	82.6	82.6	92.4	91.7	91.6	91.3
ENSG00000164163	ABCE1	protein_coding	0.195606355312957	7.25796387887752	37.8238191471658	1.15499648358473e-06	1.03943533381605e-05	26.1	25.1	26.3	25.9	30	29.8	29	29.5
ENSG00000141582	CBX4	protein_coding	-0.347955279640715	5.74100466803357	37.8071581998354	1.1592275142118e-06	1.04268782425192e-05	18	18.1	16.2	16	13.8	13.5	14.2	11.8
ENSG00000180801	ARSJ	protein_coding	0.275919864700171	5.64260280383644	37.7958876734914	1.16209906821877e-06	1.04471469957263e-05	7.6	6.9	7.1	7.4	8.8	8.5	8.9	8.7
ENSG00000164815	ORC5	protein_coding	0.319485362886377	4.8556729113608	37.7881230412794	1.16408180892297e-06	1.04586241637276e-05	7	8.1	8.1	8.2	9.8	10.1	10	9.7
ENSG00000174165	ZDHHC24	protein_coding	-0.259228323141561	5.5253082406016	37.7860437725469	1.16461337649461e-06	1.04586241637276e-05	7.7	7.7	7.5	7.4	6.5	6.1	6.5	6
ENSG00000095321	CRAT	protein_coding	-0.262902844764773	6.05389936010369	37.6543650704445	1.19881281264773e-06	1.07600293927558e-05	14.8	15.2	15.2	15	12.6	12.9	13.1	11.5
ENSG00000112237	CCNC	protein_coding	0.33915267144911	5.87913991440776	37.6035855356674	1.21228736188293e-06	1.08751957023266e-05	9.9	8	9.9	9.3	11.4	11.6	11.7	11.8
ENSG00000121653	MAPK8IP1	protein_coding	-0.328816819029033	4.55727160309622	37.5777030363652	1.21921774340719e-06	1.09315644993766e-05	8.9	8.8	8.9	9	6.7	7	7.4	7.2
ENSG00000235169	SMIM1	protein_coding	-0.645576026831506	3.07414892893375	37.5681731761116	1.22178017244587e-06	1.09487310151154e-05	6.5	7.9	6.9	7.7	5.1	3.8	4.8	4.8
ENSG00000018610	CXorf56	protein_coding	0.271549382652291	5.37282159538575	37.5527951393784	1.22592726077581e-06	1.09699585073743e-05	15.1	15.4	16.7	15.6	19.1	18.4	18.7	19.5
ENSG00000072134	EPN2	protein_coding	-0.223379578350679	6.2380816101277	37.5517793487495	1.22620172574232e-06	1.09699585073743e-05	8.2	8.3	8.4	8.4	6.8	7.3	7.1	7.4
ENSG00000079134	THOC1	protein_coding	0.258949827671081	5.37081397345177	37.5497684687735	1.22674525643083e-06	1.09699585073743e-05	4.9	5.4	5.2	5.4	6.1	6.6	6.3	6.3
ENSG00000204922	UQCC3	protein_coding	-0.590909731141357	3.38667135470114	37.5563398935065	1.22496998956799e-06	1.09699585073743e-05	3.5	4	3.7	4	2.7	2.6	2.7	2.1
ENSG00000132670	PTPRA	protein_coding	-0.227852674344213	6.80956385969881	37.4970242532366	1.24109433860404e-06	1.10924037106012e-05	23.4	24.4	22.6	23.8	19.5	19.6	20.4	21.1
ENSG00000127863	TNFRSF19	protein_coding	-0.618329957590853	2.58374910004847	37.4887124469565	1.24337192443844e-06	1.11068863081047e-05	1.7	1.6	1.6	1.5	1	1.1	1	1
ENSG00000076201	PTPN23	protein_coding	-0.233619158387346	6.43575406357644	37.480485757664	1.24563059731776e-06	1.11179719688351e-05	15.7	16.4	15.2	16	12.6	14	14.1	13.3
ENSG00000174358	SLC6A19	protein_coding	-1.41234797789379	0.194470459549251	37.4794016235061	1.24592857872159e-06	1.11179719688351e-05	0.5	0.5	0.5	0.4	0.2	0.1	0.1	0.2
ENSG00000186017	ZNF566	protein_coding	0.390974710620003	4.55647525004049	37.4764477367557	1.24674086156847e-06	1.1119349499403e-05	3	3.4	3.4	3.2	4.7	4.4	4	4.1
ENSG00000151090	THRB	protein_coding	-1.00432728464678	2.1778279975817	37.4438264698185	1.25574914432225e-06	1.11906625813082e-05	0.4	0.3	0.4	0.3	0.2	0.1	0.2	0.2
ENSG00000170500	LONRF2	protein_coding	-0.739101096583813	5.1510269907455	37.4427016659403	1.25606099738132e-06	1.11906625813082e-05	0.4	0.4	0.4	0.4	0.2	0.2	0.2	0.2
ENSG00000169598	DFFB	protein_coding	0.736402496375768	2.65739789809093	37.432629827841	1.25885712634967e-06	1.12096650645078e-05	1	1.2	1.5	1.3	1.7	2.3	2.4	2.1
ENSG00000136824	SMC2	protein_coding	0.247712120609748	6.64942168802334	37.368950312435	1.2766908584267e-06	1.13624814103579e-05	17.2	14.7	15.5	15.6	19	18.9	18.5	18.1
ENSG00000164074	ABHD18	protein_coding	0.458874700899244	3.89148488448933	37.3501912192621	1.28199590367471e-06	1.14015564828811e-05	1.9	2.1	2	2.1	2.5	3	2.8	3
ENSG00000167632	TRAPPC9	protein_coding	-0.310638485693626	5.24547004740649	37.3486579299504	1.28243055878095e-06	1.14015564828811e-05	5.4	5.2	5.3	5.5	4	4.5	4.5	4.3
ENSG00000148337	CIZ1	protein_coding	-0.209042195908953	6.70320762013767	37.3371584666736	1.28569545108024e-06	1.14245735114128e-05	14.5	14.4	14	13.9	12.1	12.2	12.7	12.2
ENSG00000160113	NR2F6	protein_coding	-0.21120568426551	7.34879931072144	37.3268310654413	1.28863516690696e-06	1.14446783793455e-05	55.5	56.2	58.4	58.3	49	48.8	51.6	47.9
ENSG00000165118	C9orf64	protein_coding	0.291990971912542	5.07813080778663	37.2792629168973	1.30226883387505e-06	1.15596877948121e-05	11.4	10.6	11.5	11.9	14.4	13.6	14.1	13.4
ENSG00000087338	GMCL1	protein_coding	0.277488020725983	5.49532347301021	37.2646461109777	1.30648918687821e-06	1.15910623346082e-05	9	8.7	8.7	8.2	10.3	10.8	10.2	10.5
ENSG00000081320	STK17B	protein_coding	0.406218321583944	4.43212782103537	37.224137473478	1.31826213909302e-06	1.1683245103729e-05	2.6	2.2	2.3	2.1	3	2.9	3.1	3.1
ENSG00000175866	BAIAP2	protein_coding	-0.247200058317291	6.6786660354138	37.2254315258988	1.31788429833279e-06	1.1683245103729e-05	6.3	6.4	6.1	6.3	5.1	5.6	5.5	5.1
ENSG00000105639	JAK3	protein_coding	-0.680025581728542	2.7333065352594	37.2164429499778	1.32051120434802e-06	1.16913256753605e-05	1.4	1.1	1.2	1.2	0.6	0.9	0.8	0.7
ENSG00000167674	CTB-50L17.10	protein_coding	-0.253296350313881	6.59114416516274	37.2162850325993	1.32055740573121e-06	1.16913256753605e-05	22.7	25.2	25.1	24.5	19	21	21.7	20.5
ENSG00000136156	ITM2B	protein_coding	-0.223980058298537	7.63766897440054	37.2114800300274	1.32196401848534e-06	1.16976512441993e-05	19.7	20.2	20.3	20.5	17.1	16.6	17.3	18.1
ENSG00000106992	AK1	protein_coding	-0.720937650253649	2.83079644900557	37.202453529876	1.32461077189935e-06	1.1714938072146e-05	2.8	2.8	2.5	2.3	1.3	1.5	1.8	1.6
ENSG00000184164	CRELD2	protein_coding	-0.279206221294857	6.00368442145218	37.1849959223346	1.32974582209418e-06	1.17542019556557e-05	11.8	13	12.9	12.2	10.2	9.8	11	10.1
ENSG00000173156	RHOD	protein_coding	0.298115762941067	5.2151267738547	37.1694249957491	1.33434391618992e-06	1.17886808821358e-05	27.3	27.3	28.2	29.1	31.9	36.4	36.6	33.5
ENSG00000088899	LZTS3	protein_coding	-0.36100116282949	4.33228455143027	37.1610067528197	1.3368369158774e-06	1.18045353789153e-05	5	5.3	5	4.7	3.7	3.6	4	4.3
ENSG00000175806	MSRA	protein_coding	-0.545657833757194	3.19590615923094	37.1420571943947	1.34246696681275e-06	1.18356985947325e-05	2.4	2.4	2.4	2	1.5	1.6	1.5	1.7
ENSG00000189369	GSPT2	protein_coding	-0.333119385440906	5.06761754203034	37.1451427545975	1.34154849554058e-06	1.18356985947325e-05	11.6	12.4	13.6	13	10.1	9.6	10.5	10.1
ENSG00000196922	ZNF252P	transcribed_unitary_pseudogene	-0.390689567674893	4.41136555291437	37.1438906666038	1.3419211203514e-06	1.18356985947325e-05	2.1	2.1	2.4	2.1	1.6	1.7	1.6	1.7
ENSG00000184634	MED12	protein_coding	-0.309418250175017	6.23099797666616	37.1290973529255	1.34633205658596e-06	1.18635860731801e-05	11.9	11.4	11	11.8	8.2	10.6	9.1	9.6
ENSG00000163399	ATP1A1	protein_coding	-0.171251586082872	8.60704730461268	37.1246600651021	1.34765815389492e-06	1.18690830948296e-05	54.4	51.5	52.8	52.8	47.5	46.9	47.2	46.2
ENSG00000140259	MFAP1	protein_coding	0.253301278906767	5.96848361545194	37.1062268948477	1.35318196686034e-06	1.1911525219743e-05	23	25.8	25.9	24.9	29.5	29.9	30.6	29.2
ENSG00000137310	TCF19	protein_coding	0.247166379803829	6.02311326573569	37.0852501060212	1.35949754718376e-06	1.19608891436505e-05	18.7	19.2	19.2	18.2	22.6	21.5	22.8	22.4
ENSG00000110881	ASIC1	protein_coding	-0.478013292275401	3.87760070636428	37.0752073780178	1.36253233234509e-06	1.19813522106995e-05	2.4	2.4	2.2	2.3	1.7	1.5	1.7	1.7
ENSG00000167202	TBC1D2B	protein_coding	-0.271616807351906	6.35696436553861	37.0724684214076	1.36336126963389e-06	1.19824070816861e-05	5.6	6	5.5	6	5.1	4.5	4.6	5.1
ENSG00000147408	CSGALNACT1	protein_coding	1.61299851737214	3.26812592432595	37.021861326327	1.37877499489534e-06	1.21115780606685e-05	0.1	0.1	0.1	0	0.2	0.3	0.2	0.2
ENSG00000104856	RELB	protein_coding	0.257591595427022	5.47405710811162	36.9949055805303	1.3870612068424e-06	1.21780371204382e-05	12.4	13.2	13.5	13.4	15.8	15.2	16.3	15.6
ENSG00000131196	NFATC1	protein_coding	-0.274292683867022	5.94033720056034	36.9907993858595	1.38832812988968e-06	1.21828316320174e-05	6.2	5.8	5.4	5.6	4.9	4.4	4.8	4.7
ENSG00000253250	C8orf88	protein_coding	0.416384006388016	4.06050994615827	36.9852635726232	1.39003810975255e-06	1.21915070539325e-05	16.3	16.5	18.5	17.9	24.7	22.5	22.2	23
ENSG00000213672	NCKIPSD	protein_coding	-0.308647279917589	5.18264836559961	36.9445229531711	1.40269228149087e-06	1.22961111252475e-05	10.6	10.8	10.9	11.2	7.8	9.3	9.2	9.1
ENSG00000048544	MRPS10	protein_coding	0.285738963156218	6.06384473752947	36.9357727817728	1.40542618372839e-06	1.23136899591465e-05	23.2	23.5	22.7	23.6	29.5	26.8	29.2	27.4
ENSG00000074219	TEAD2	protein_coding	-0.403710593538594	5.01314726940452	36.9311971606552	1.40685806313642e-06	1.23198487694656e-05	8	8.7	7.9	8	5.9	6	7.2	5.5
ENSG00000103811	CTSH	protein_coding	-0.477772762785617	4.99096085684411	36.9287116197801	1.40763653504939e-06	1.23202822780268e-05	2.4	2.6	2.4	2.4	1.6	2	1.7	1.8
ENSG00000165416	SUGT1	protein_coding	0.230060938163462	5.777305891554	36.9089931017429	1.41382875988129e-06	1.23680744672638e-05	3.5	3.4	3.5	3.6	4.1	4.2	4.1	4.1
ENSG00000111247	RAD51AP1	protein_coding	0.351048159028901	4.61009777181819	36.8975708632797	1.41742904221936e-06	1.23931548073199e-05	10	9.4	9.5	9.3	12.6	12.2	12.2	11.4
ENSG00000188647	PTAR1	protein_coding	0.292820266006211	5.71598765813792	36.8898244935693	1.41987628280488e-06	1.24081329140048e-05	4.5	4.1	3.8	4.3	5.5	4.9	4.9	5.2
ENSG00000162086	ZNF75A	protein_coding	-0.446176037179134	3.72640075278046	36.8661274098811	1.42739084033768e-06	1.24627107399505e-05	2.1	1.8	1.9	1.8	1.4	1.3	1.4	1.4
ENSG00000167995	BEST1	protein_coding	-0.40777846941034	5.27097879366923	36.8631630254785	1.42833386801279e-06	1.24627107399505e-05	5	4.8	5	4.9	3.6	3.4	3.9	3.8
ENSG00000169139	UBE2V2	protein_coding	0.228500169018629	6.42382033202038	36.8640107182323	1.42806413250943e-06	1.24627107399505e-05	11.7	12.2	12	12.1	13.8	14.4	14.2	13.9
ENSG00000185101	ANO9	protein_coding	-0.589223635262216	4.91450772597686	36.847029044894	1.4334781158463e-06	1.25011422269961e-05	2.9	3	3.3	2.4	1.8	1.9	1.9	2
ENSG00000113361	CDH6	protein_coding	0.71919803095051	1.77208481121034	36.8383578342043	1.4362510920537e-06	1.25188652433211e-05	0.3	0.4	0.3	0.3	0.5	0.5	0.5	0.5
ENSG00000095380	NANS	protein_coding	0.294799229346246	5.44845998144043	36.8122463191446	1.44463609476307e-06	1.25854611533973e-05	7.8	8.2	8.4	7.9	9.5	9.5	10.1	10.5
ENSG00000188428	BLOC1S5	protein_coding	0.339770959557736	4.37402255808228	36.8059135626022	1.44667758096409e-06	1.25967531148243e-05	5.6	5.5	5.4	5.8	7.3	7.3	6.9	6.8
ENSG00000149600	COMMD7	protein_coding	-0.404925538342405	4.49563345752292	36.801980849442	1.44794692273088e-06	1.25969619609319e-05	6.8	7	7.1	6.6	5.6	4.5	5.2	5.2
ENSG00000174136	RGMB	protein_coding	-0.252335177860173	6.22609849163562	36.8012212183629	1.44819224247623e-06	1.25969619609319e-05	9.7	9.9	9.1	9.8	8.4	7.8	8	8.1
ENSG00000152669	CCNO	protein_coding	-0.722611315823635	2.21438815318999	36.7798083648958	1.45512579071194e-06	1.26507618255259e-05	3.6	3.1	4.2	3.2	2.1	1.9	2.3	2
ENSG00000144401	METTL21A	protein_coding	0.392301107094209	4.57380524325849	36.7707097755805	1.45808270316071e-06	1.2663216168001e-05	3.5	2.9	3.2	3.3	4	4.1	4.2	4.5
ENSG00000176720	BOK	protein_coding	-0.255579251681977	6.34267987064278	36.7692838989682	1.45854667611415e-06	1.2663216168001e-05	29.2	30.4	29.6	31.1	24.1	26.5	27	23.5
ENSG00000178919	FOXE1	protein_coding	-0.790339077442841	1.55424270044034	36.7671312902308	1.45924742371211e-06	1.2663216168001e-05	1.7	1.7	1.6	1.4	0.9	0.8	1	0.8
ENSG00000198945	L3MBTL3	protein_coding	-0.494745555901595	3.24811955337716	36.7661857068915	1.45955535739104e-06	1.2663216168001e-05	2.6	2.4	2.6	2.6	1.9	1.9	1.8	1.6
ENSG00000005448	WDR54	protein_coding	-0.372813633021915	4.73204665468918	36.7236477304029	1.47348033085423e-06	1.27774710475974e-05	9.3	9.4	10	10.3	7	8.1	7.8	7.6
ENSG00000103978	TMEM87A	protein_coding	0.219129101895639	6.30915875472995	36.7133345988232	1.47687777191198e-06	1.27938038047587e-05	13	12.7	12.8	12.9	15.5	14.6	14.7	14.8
ENSG00000120662	MTRF1	protein_coding	0.500021055415558	3.23682123786994	36.7153347645903	1.47621820444271e-06	1.27938038047587e-05	2.4	2.2	2.5	2.2	3.3	3.1	3.4	3.1
ENSG00000234493	RHOXF1P1	transcribed_unprocessed_pseudogene	0.940179543125047	1.30774859325793	36.6971477171077	1.48222713277397e-06	1.28335659687566e-05	2.8	3.1	2.8	4	6.1	5.4	6.1	7.4
ENSG00000150787	PTS	protein_coding	0.306558773670006	4.97155036711762	36.6930899779499	1.48357136663546e-06	1.28386275819283e-05	9.7	8.8	9.3	9.2	11.5	11	11.8	11.2
ENSG00000029153	ARNTL2	protein_coding	0.261746448602837	7.0384088466414	36.6815007635548	1.48741780029558e-06	1.28653266339793e-05	15.1	14.6	13.4	13.9	17.8	16.4	17.1	16.9
ENSG00000116254	CHD5	protein_coding	0.252898433469454	7.20861982948595	36.6778391767819	1.48863529299009e-06	1.28692711441563e-05	6.2	6.2	6	5.9	7.2	7.3	7	7.3
ENSG00000100350	FOXRED2	protein_coding	-0.245112278711147	6.22055101683042	36.6600612764084	1.4945617164519e-06	1.29138995755387e-05	15.2	15.9	14.1	15.8	12.7	12.9	13.3	12.6
ENSG00000099822	HCN2	protein_coding	-0.45130380622443	4.1501525773226	36.6571426368189	1.49553708496779e-06	1.29157242069702e-05	4.7	4.8	4.9	4.8	3.7	3.1	3.9	3.2
ENSG00000126705	AHDC1	protein_coding	-0.237216815577217	6.66385516163532	36.6339184370677	1.50332263878596e-06	1.29763309081315e-05	17.3	17.4	15.4	16.5	14.6	14	14.2	13.6
ENSG00000105246	EBI3	protein_coding	-0.677928422463148	2.69859860738225	36.6042778557033	1.51332233128474e-06	1.3055977907628e-05	6.9	7.4	7.2	5.7	4.7	3.8	4.3	3.9
ENSG00000173432	SAA1	protein_coding	3.26156227792785	-1.31492918929762	37.9964685065205	1.51613561028027e-06	1.30735754843606e-05	0	0.1	0.1	0.2	0.8	0.8	1.2	1.2
ENSG00000166949	SMAD3	protein_coding	-0.205246208378076	8.99163632033331	36.589233835468	1.51842490361652e-06	1.30866391106695e-05	40.2	38.8	35.5	38.5	33.5	33.4	33.7	32
ENSG00000168288	MMADHC	protein_coding	0.213889032343487	7.13175447651907	36.5712274175486	1.52455650160415e-06	1.31327876827786e-05	65.7	59.3	65	62.5	73.4	70.4	75	72.9
ENSG00000114125	RNF7	protein_coding	0.267571607474447	5.67887037424329	36.5595867132195	1.52853454528784e-06	1.31603476056596e-05	14.2	14.2	15.1	14.9	18.2	16.4	18.5	16.9
ENSG00000180198	RCC1	protein_coding	0.189266022977873	6.79244511202581	36.552303566127	1.53102911191723e-06	1.31751135542328e-05	27.5	28	27.6	27.9	31.5	32	32.2	30.9
ENSG00000158301	GPRASP2	protein_coding	-0.341652483465187	4.56739125586136	36.542258185957	1.53447693768406e-06	1.31980634726709e-05	7.7	7.7	8.1	7.9	6.4	6.1	6.4	5.8
ENSG00000182979	MTA1	protein_coding	-0.263629015870342	6.4966737727285	36.5374362149731	1.53613491338352e-06	1.32049538805894e-05	13.6	14.4	13.7	12.8	10.6	12.1	10.9	11.8
ENSG00000204590	GNL1	protein_coding	0.218089587978899	7.12608203624402	36.5353853003069	1.53684067706759e-06	1.32049538805894e-05	15.4	17	17	17.2	18.7	19.1	20.1	19.8
ENSG00000113638	TTC33	protein_coding	0.421740012541223	4.10740444066523	36.505745682913	1.5470791937265e-06	1.32861714701075e-05	2.1	1.8	2	2	2.6	2.7	2.7	2.4
ENSG00000162889	MAPKAPK2	protein_coding	0.193521958368958	6.74714638983787	36.4704318977867	1.55937327036036e-06	1.33849505547793e-05	24.9	23.7	23.7	23.8	27.6	27.6	27.7	26.7
ENSG00000148671	ADIRF	protein_coding	-1.40778400483607	3.16931783702273	36.4376831067751	1.57086796738962e-06	1.34767713283513e-05	1.1	1.3	1.2	1.6	0.5	0.4	0.5	0.5
ENSG00000178947	SMIM10L2A	protein_coding	-0.778743214353927	1.80403861293929	36.4346178045863	1.57194851413428e-06	1.34791993086674e-05	0.9	1	1	0.9	0.6	0.5	0.6	0.6
ENSG00000145555	MYO10	protein_coding	-0.234811519835137	7.96673549782702	36.4303031520112	1.57347081797666e-06	1.34854108999105e-05	14.3	13.5	12.1	13.4	11.6	11.4	11.2	11.1
ENSG00000136830	FAM129B	protein_coding	-0.198258494839635	8.21637479809704	36.4196270256902	1.57724438372229e-06	1.35109008257934e-05	42.8	46.6	44.2	45.1	37	38.9	40.8	39.3
ENSG00000228775	WEE2-AS1	antisense	1.33489670304017	0.309004455867815	36.3801566321963	1.59127994835473e-06	1.36242261434363e-05	0.2	0.2	0.2	0.3	0.6	0.7	0.7	0.6
ENSG00000184163	FAM132A	protein_coding	-0.399705632296959	4.88429000579629	36.3691771797973	1.59520796226419e-06	1.36509416558111e-05	14.7	17.8	17.5	17.4	11.9	13.6	12.5	13.9
ENSG00000169330	KIAA1024	protein_coding	0.78339103260572	1.85768468506288	36.3570974505805	1.59954161929232e-06	1.36810996496252e-05	0.6	0.4	0.5	0.6	1	0.9	1	0.8
ENSG00000185127	C6orf120	protein_coding	-0.223011366100941	6.38666879256322	36.3069703290077	1.61766021503407e-06	1.38290719748562e-05	39	35.9	36.6	37	32.7	31.5	30.8	31.9
ENSG00000198363	ASPH	protein_coding	0.230349064464013	8.23377883893551	36.2692382725063	1.6314436204571e-06	1.39398526943101e-05	3.8	3.5	3.4	3.5	4.2	4.2	4.1	4.2
ENSG00000185112	FAM43A	protein_coding	-0.357340634188365	6.165680377622	36.2559847516641	1.63631491324866e-06	1.3974410484495e-05	11.1	12	11.9	12.4	8.4	9.5	10.2	9.2
ENSG00000141646	SMAD4	protein_coding	0.294322275833584	5.34647478946914	36.2352372637987	1.64397191623119e-06	1.40327117960724e-05	3.2	2.9	2.9	3.1	3.7	3.7	3.8	3.5
ENSG00000171109	MFN1	protein_coding	0.217742535464789	6.81341496658201	36.1577013562589	1.67292871813301e-06	1.42726745407198e-05	17.6	17.3	18.1	17.8	20.5	20.7	19.5	21.8
ENSG00000119912	IDE	protein_coding	0.221973619217428	7.1663904953042	36.1092782455165	1.69128987704295e-06	1.44220434974283e-05	18.2	17.4	17.3	17.9	21.4	20.1	20.4	20.6
ENSG00000164284	GRPEL2	protein_coding	0.357331270550911	4.9802889163419	36.1038967871706	1.69334372223854e-06	1.44322754662399e-05	6.8	6.7	7	6.8	9.5	9.2	8.2	8
ENSG00000140854	KATNB1	protein_coding	-0.441635811051266	3.66299469724108	36.0724608590315	1.70539484403987e-06	1.45130303419526e-05	2.7	3	2.9	2.8	2	2.1	2.1	2.2
ENSG00000141480	ARRB2	protein_coding	0.292995342568638	5.33429829208203	36.0759815267743	1.70404061955311e-06	1.45130303419526e-05	8.1	8.3	8.4	8	9.3	10.7	10.3	10
ENSG00000148730	EIF4EBP2	protein_coding	-0.185159966408599	7.57514467688074	36.0741623325313	1.70474022848927e-06	1.45130303419526e-05	33.1	31.9	30.1	31	28.3	27.3	27.4	27.7
ENSG00000112210	RAB23	protein_coding	0.242856794056533	6.02039867492663	36.039133838905	1.71827135891737e-06	1.46152512516671e-05	12.6	11.8	12.9	12.4	15.1	14.9	14.5	14.2
ENSG00000151327	FAM177A1	protein_coding	0.268221516458263	5.65402440735685	36.0217901717718	1.7250135908417e-06	1.4665218661376e-05	5.3	5.5	5.4	5.6	6.6	6.7	6.3	6.8
ENSG00000085840	ORC1	protein_coding	0.350023437321316	4.87570306107238	35.945481693379	1.75501657145009e-06	1.49058618995232e-05	10.1	9.3	9.7	9.4	12.7	12.9	11.1	12.3
ENSG00000114646	CSPG5	protein_coding	-0.574155369892698	2.95565483748434	35.9453131936717	1.75508343766943e-06	1.49058618995232e-05	2.1	2.8	2.4	2.6	1.6	1.6	1.7	1.8
ENSG00000002586	CD99	protein_coding	-0.227990517436333	6.38085788192721	35.9067065002437	1.77047605249555e-06	1.50290385551117e-05	21.4	22.7	23	22.5	19.2	19.6	19.5	18.4
ENSG00000154188	ANGPT1	protein_coding	0.806562276928821	1.67708748600744	35.8957529775046	1.77486955646875e-06	1.50541429134104e-05	0.5	0.5	0.5	0.4	0.9	1	0.8	0.7
ENSG00000205531	NAP1L4	protein_coding	-0.190566138438402	8.4831497931573	35.894893256672	1.77521488825673e-06	1.50541429134104e-05	69.5	72.5	74.4	74.2	60	63.8	64.6	66.6
ENSG00000204261	PSMB8-AS1	lincRNA	0.860168121287592	1.94225586301103	35.8847045353748	1.77931297099237e-06	1.50813282461094e-05	1.7	1.6	1.6	1.7	3	3.3	2.8	2.9
ENSG00000168411	RFWD3	protein_coding	0.226695290674839	6.39511367913854	35.8746931515275	1.78334960179376e-06	1.51079657242688e-05	13.3	12.6	12.5	12.3	15.2	15.2	14.8	13.9
ENSG00000198142	SOWAHC	protein_coding	0.301160683263958	5.87874892626461	35.8071748933987	1.81083082786046e-06	1.53330920950248e-05	12.3	10.6	9.8	11.5	14.5	13.3	13	13.2
ENSG00000188917	TRMT2B	protein_coding	0.220041028258383	6.36084904176803	35.7966551923181	1.81515325307462e-06	1.53619955584447e-05	19.7	19.6	21.2	20.4	24.2	22.8	24.2	22.8
ENSG00000076356	PLXNA2	protein_coding	-0.485341522158008	3.44201619984322	35.7914196739192	1.81730858736706e-06	1.53725387563017e-05	1.5	1.5	1.1	1.4	1	0.9	1	1
ENSG00000218537	MIF-AS1	antisense	-0.437682773551724	5.74611339702698	35.7820045392743	1.82119147075416e-06	1.53976773622891e-05	45.1	47.5	47	52.5	36.2	34.3	36.6	35.2
[truncated: 14,902 more rows]
