# Supplementary material for: 3D heterospecies spheroids of pancreatic stroma and cancer cells demonstrate key phenotypes of pancreatic ductal adenocarcinoma
Source: Transl Oncol. 2021 May 1;14(7):101107. doi: 10.1016/j.tranon.2021.101107 (PMC8111319; doi:10.1016/j.tranon.2021.101107)
Supplement: Supplementary file 7 [file mmc7.xlsx]

## Sheet: Panc1 heterospheroid
NAME	GS<br> follow link to MSigDB	SIZE	ES	NES	NOM p-val	FDR q-val	FWER p-val	RANK AT MAX	LEADING EDGE
HALLMARK_INTERFERON_ALPHA_RESPONSE	HALLMARK_INTERFERON_ALPHA_RESPONSE	89	0.5081818	2.1364322	0.0	0.0011951219	0.001	1879	tags=36%, list=12%, signal=41%
KEGG_PROTEASOME	KEGG_PROTEASOME	41	0.53680664	1.9232397	0.0025316456	0.02450458	0.039	5697	tags=78%, list=37%, signal=124%
HALLMARK_EPITHELIAL_MESENCHYMAL_TRANSITION	HALLMARK_EPITHELIAL_MESENCHYMAL_TRANSITION	189	0.40529233	1.8865099	0.0	0.026432803	0.063	2555	tags=38%, list=17%, signal=45%
HALLMARK_TNFA_SIGNALING_VIA_NFKB	HALLMARK_TNFA_SIGNALING_VIA_NFKB	180	0.40092987	1.851656	0.0	0.032807283	0.104	2038	tags=27%, list=13%, signal=31%
HALLMARK_ALLOGRAFT_REJECTION	HALLMARK_ALLOGRAFT_REJECTION	137	0.39390022	1.7774831	0.0	0.053704828	0.19	4107	tags=46%, list=27%, signal=62%
HALLMARK_E2F_TARGETS	HALLMARK_E2F_TARGETS	200	0.35965067	1.6832082	0.0	0.114885464	0.427	5340	tags=52%, list=35%, signal=79%
KEGG_ANTIGEN_PROCESSING_AND_PRESENTATION	KEGG_ANTIGEN_PROCESSING_AND_PRESENTATION	47	0.45623225	1.6794716	0.0028169013	0.101709545	0.435	1087	tags=21%, list=7%, signal=23%
HALLMARK_INFLAMMATORY_RESPONSE	HALLMARK_INFLAMMATORY_RESPONSE	137	0.37717748	1.6631869	0.004	0.09910937	0.471	1744	tags=26%, list=11%, signal=29%
HALLMARK_INTERFERON_GAMMA_RESPONSE	HALLMARK_INTERFERON_GAMMA_RESPONSE	169	0.35980347	1.6484469	0.0	0.10080715	0.516	4981	tags=55%, list=32%, signal=81%
HALLMARK_SPERMATOGENESIS	HALLMARK_SPERMATOGENESIS	83	0.40199575	1.6247952	0.00591716	0.10784155	0.584	3304	tags=46%, list=22%, signal=58%
KEGG_REGULATION_OF_AUTOPHAGY	KEGG_REGULATION_OF_AUTOPHAGY	19	0.53958005	1.5951319	0.019950125	0.12277246	0.66	3391	tags=42%, list=22%, signal=54%
KEGG_GRAFT_VERSUS_HOST_DISEASE	KEGG_GRAFT_VERSUS_HOST_DISEASE	14	0.57647514	1.5646883	0.037383176	0.14349066	0.746	1316	tags=29%, list=9%, signal=31%
KEGG_AUTOIMMUNE_THYROID_DISEASE	KEGG_AUTOIMMUNE_THYROID_DISEASE	13	0.5909124	1.5619452	0.035714287	0.13603158	0.754	1316	tags=31%, list=9%, signal=34%
KEGG_ONE_CARBON_POOL_BY_FOLATE	KEGG_ONE_CARBON_POOL_BY_FOLATE	15	0.56950074	1.5608616	0.044444446	0.12737247	0.757	2708	tags=40%, list=18%, signal=49%
KEGG_RNA_POLYMERASE	KEGG_RNA_POLYMERASE	27	0.46998727	1.5175627	0.05459057	0.16206379	0.86	4198	tags=41%, list=27%, signal=56%
KEGG_PROTEIN_EXPORT	KEGG_PROTEIN_EXPORT	23	0.4905014	1.5152067	0.035714287	0.15475217	0.867	6541	tags=83%, list=43%, signal=144%
HALLMARK_UV_RESPONSE_DN	HALLMARK_UV_RESPONSE_DN	143	0.3252848	1.4825318	0.0069444445	0.1825433	0.916	1744	tags=22%, list=11%, signal=24%
KEGG_NUCLEOTIDE_EXCISION_REPAIR	KEGG_NUCLEOTIDE_EXCISION_REPAIR	43	0.39990267	1.4600664	0.038781162	0.20104423	0.945	5121	tags=58%, list=33%, signal=87%
HALLMARK_MYC_TARGETS_V1	HALLMARK_MYC_TARGETS_V1	200	0.30071488	1.435705	0.003875969	0.2236969	0.968	5616	tags=45%, list=37%, signal=69%
KEGG_MISMATCH_REPAIR	KEGG_MISMATCH_REPAIR	22	0.46703896	1.4237072	0.05437352	0.2311515	0.976	3916	tags=55%, list=26%, signal=73%
HALLMARK_G2M_CHECKPOINT	HALLMARK_G2M_CHECKPOINT	198	0.30495524	1.4128947	0.0041841003	0.23578095	0.984	5300	tags=45%, list=35%, signal=69%
KEGG_EPITHELIAL_CELL_SIGNALING_IN_HELICOBACTER_PYLORI_INFECTION	KEGG_EPITHELIAL_CELL_SIGNALING_IN_HELICOBACTER_PYLORI_INFECTION	60	0.36472583	1.4062475	0.048710603	0.23524888	0.987	3733	tags=38%, list=24%, signal=50%
KEGG_HEMATOPOIETIC_CELL_LINEAGE	KEGG_HEMATOPOIETIC_CELL_LINEAGE	38	0.40109578	1.3994288	0.06982543	0.23538071	0.989	1525	tags=24%, list=10%, signal=26%
HALLMARK_COMPLEMENT	HALLMARK_COMPLEMENT	159	0.30351442	1.3785291	0.018726591	0.25750664	0.995	2482	tags=26%, list=16%, signal=30%
KEGG_COMPLEMENT_AND_COAGULATION_CASCADES	KEGG_COMPLEMENT_AND_COAGULATION_CASCADES	32	0.39345998	1.3757508	0.092731826	0.25094765	0.996	471	tags=19%, list=3%, signal=19%
HALLMARK_COAGULATION	HALLMARK_COAGULATION	95	0.331216	1.3685606	0.052287582	0.25052822	0.998	1522	tags=21%, list=10%, signal=23%
HALLMARK_MTORC1_SIGNALING	HALLMARK_MTORC1_SIGNALING	196	0.28770965	1.361706	0.012987013	0.25134978	0.998	3923	tags=36%, list=26%, signal=48%
HALLMARK_HYPOXIA	HALLMARK_HYPOXIA	185	0.28675336	1.3567644	0.004132231	0.25036263	0.998	1047	tags=16%, list=7%, signal=17%
KEGG_CYTOKINE_CYTOKINE_RECEPTOR_INTERACTION	KEGG_CYTOKINE_CYTOKINE_RECEPTOR_INTERACTION	126	0.3082734	1.3513962	0.029900333	0.25045907	0.999	1707	tags=23%, list=11%, signal=26%
KEGG_VIRAL_MYOCARDITIS	KEGG_VIRAL_MYOCARDITIS	46	0.36830762	1.3435686	0.08378378	0.2536677	0.999	3272	tags=30%, list=21%, signal=39%
HALLMARK_APOPTOSIS	HALLMARK_APOPTOSIS	145	0.28516215	1.2744145	0.05	0.36680257	1.0	1892	tags=21%, list=12%, signal=23%
KEGG_ALLOGRAFT_REJECTION	KEGG_ALLOGRAFT_REJECTION	15	0.46769112	1.2740202	0.18536586	0.35580885	1.0	1316	tags=27%, list=9%, signal=29%
KEGG_CYSTEINE_AND_METHIONINE_METABOLISM	KEGG_CYSTEINE_AND_METHIONINE_METABOLISM	26	0.38816178	1.2547452	0.1622276	0.38497135	1.0	1496	tags=19%, list=10%, signal=21%
KEGG_GLYOXYLATE_AND_DICARBOXYLATE_METABOLISM	KEGG_GLYOXYLATE_AND_DICARBOXYLATE_METABOLISM	14	0.4553468	1.2484686	0.18337408	0.38731056	1.0	1971	tags=29%, list=13%, signal=33%
KEGG_ECM_RECEPTOR_INTERACTION	KEGG_ECM_RECEPTOR_INTERACTION	68	0.3176406	1.2412649	0.14057508	0.38921118	1.0	3509	tags=49%, list=23%, signal=63%
HALLMARK_UNFOLDED_PROTEIN_RESPONSE	HALLMARK_UNFOLDED_PROTEIN_RESPONSE	113	0.28054234	1.2351488	0.08108108	0.39055124	1.0	4382	tags=35%, list=29%, signal=48%
KEGG_SPLICEOSOME	KEGG_SPLICEOSOME	126	0.27700093	1.2217046	0.087272726	0.4067074	1.0	4391	tags=33%, list=29%, signal=46%
KEGG_DNA_REPLICATION	KEGG_DNA_REPLICATION	35	0.35183218	1.2020693	0.2015306	0.4416216	1.0	3916	tags=40%, list=26%, signal=54%
KEGG_VIBRIO_CHOLERAE_INFECTION	KEGG_VIBRIO_CHOLERAE_INFECTION	48	0.3212858	1.1878525	0.1856764	0.46373963	1.0	2689	tags=27%, list=18%, signal=33%
KEGG_RNA_DEGRADATION	KEGG_RNA_DEGRADATION	56	0.30806312	1.165222	0.17888562	0.5098978	1.0	4218	tags=39%, list=27%, signal=54%
HALLMARK_ANGIOGENESIS	HALLMARK_ANGIOGENESIS	27	0.35965493	1.1453081	0.25675675	0.55054116	1.0	623	tags=19%, list=4%, signal=19%
KEGG_NON_HOMOLOGOUS_END_JOINING	KEGG_NON_HOMOLOGOUS_END_JOINING	11	0.45006907	1.144349	0.30769232	0.5396881	1.0	5474	tags=55%, list=36%, signal=85%
KEGG_LIMONENE_AND_PINENE_DEGRADATION	KEGG_LIMONENE_AND_PINENE_DEGRADATION	10	0.46688992	1.1435565	0.33333334	0.5295352	1.0	1180	tags=30%, list=8%, signal=32%
KEGG_BASAL_TRANSCRIPTION_FACTORS	KEGG_BASAL_TRANSCRIPTION_FACTORS	32	0.33856452	1.1375754	0.27918783	0.5320034	1.0	3847	tags=41%, list=25%, signal=54%
KEGG_SMALL_CELL_LUNG_CANCER	KEGG_SMALL_CELL_LUNG_CANCER	79	0.2767595	1.1121432	0.24695122	0.5885078	1.0	4082	tags=38%, list=27%, signal=51%
KEGG_TYPE_I_DIABETES_MELLITUS	KEGG_TYPE_I_DIABETES_MELLITUS	19	0.36674908	1.0962055	0.32009926	0.6213919	1.0	1316	tags=26%, list=9%, signal=29%
KEGG_GLYCINE_SERINE_AND_THREONINE_METABOLISM	KEGG_GLYCINE_SERINE_AND_THREONINE_METABOLISM	20	0.36769578	1.091397	0.37320575	0.6209305	1.0	2364	tags=40%, list=15%, signal=47%
KEGG_GLUTATHIONE_METABOLISM	KEGG_GLUTATHIONE_METABOLISM	38	0.30323723	1.0889012	0.33513513	0.615806	1.0	1564	tags=21%, list=10%, signal=23%
HALLMARK_REACTIVE_OXYGEN_SPECIES_PATHWAY	HALLMARK_REACTIVE_OXYGEN_SPECIES_PATHWAY	47	0.29611903	1.0846205	0.2852853	0.6157274	1.0	1561	tags=19%, list=10%, signal=21%
KEGG_SELENOAMINO_ACID_METABOLISM	KEGG_SELENOAMINO_ACID_METABOLISM	25	0.34933564	1.0833062	0.34210527	0.60741186	1.0	4494	tags=40%, list=29%, signal=56%
KEGG_AMINOACYL_TRNA_BIOSYNTHESIS	KEGG_AMINOACYL_TRNA_BIOSYNTHESIS	41	0.30264875	1.0811676	0.31552163	0.60156465	1.0	4659	tags=51%, list=30%, signal=73%
KEGG_APOPTOSIS	KEGG_APOPTOSIS	74	0.26634243	1.0774058	0.30513597	0.6014852	1.0	1827	tags=20%, list=12%, signal=23%
KEGG_CELL_CYCLE	KEGG_CELL_CYCLE	121	0.2430014	1.0702727	0.28880867	0.6095409	1.0	4160	tags=36%, list=27%, signal=48%
HALLMARK_IL2_STAT5_SIGNALING	HALLMARK_IL2_STAT5_SIGNALING	168	0.23265836	1.0584378	0.31764707	0.63283914	1.0	1962	tags=20%, list=13%, signal=22%
KEGG_HYPERTROPHIC_CARDIOMYOPATHY_HCM	KEGG_HYPERTROPHIC_CARDIOMYOPATHY_HCM	59	0.27505884	1.0567901	0.36944443	0.62570846	1.0	1890	tags=22%, list=12%, signal=25%
HALLMARK_PROTEIN_SECRETION	HALLMARK_PROTEIN_SECRETION	94	0.24823903	1.0416144	0.36144578	0.6594669	1.0	5156	tags=40%, list=34%, signal=61%
KEGG_CELL_ADHESION_MOLECULES_CAMS	KEGG_CELL_ADHESION_MOLECULES_CAMS	85	0.251459	1.0361685	0.32594937	0.66326326	1.0	1774	tags=21%, list=12%, signal=24%
KEGG_FOCAL_ADHESION	KEGG_FOCAL_ADHESION	173	0.2248474	1.0332272	0.375	0.6602239	1.0	3509	tags=30%, list=23%, signal=39%
KEGG_B_CELL_RECEPTOR_SIGNALING_PATHWAY	KEGG_B_CELL_RECEPTOR_SIGNALING_PATHWAY	60	0.26985326	1.0286595	0.40597016	0.66254264	1.0	3961	tags=35%, list=26%, signal=47%
KEGG_INTESTINAL_IMMUNE_NETWORK_FOR_IGA_PRODUCTION	KEGG_INTESTINAL_IMMUNE_NETWORK_FOR_IGA_PRODUCTION	20	0.3488493	1.0206442	0.43165466	0.6743821	1.0	1544	tags=30%, list=10%, signal=33%
KEGG_LYSOSOME	KEGG_LYSOSOME	111	0.22417696	0.966742	0.52881354	0.8258979	1.0	1861	tags=18%, list=12%, signal=20%
KEGG_NOD_LIKE_RECEPTOR_SIGNALING_PATHWAY	KEGG_NOD_LIKE_RECEPTOR_SIGNALING_PATHWAY	49	0.2561814	0.94805735	0.5416667	0.8738446	1.0	3961	tags=35%, list=26%, signal=47%
HALLMARK_IL6_JAK_STAT3_SIGNALING	HALLMARK_IL6_JAK_STAT3_SIGNALING	63	0.23551704	0.9325762	0.5959302	0.9102084	1.0	1568	tags=16%, list=10%, signal=18%
KEGG_RENAL_CELL_CARCINOMA	KEGG_RENAL_CELL_CARCINOMA	65	0.23607093	0.9318216	0.6106443	0.8988173	1.0	3998	tags=29%, list=26%, signal=39%
HALLMARK_UV_RESPONSE_UP	HALLMARK_UV_RESPONSE_UP	147	0.20481822	0.91914326	0.6879699	0.9230623	1.0	1903	tags=16%, list=12%, signal=18%
HALLMARK_XENOBIOTIC_METABOLISM	HALLMARK_XENOBIOTIC_METABOLISM	148	0.20614469	0.9139334	0.6985816	0.92464054	1.0	1761	tags=17%, list=11%, signal=19%
KEGG_NATURAL_KILLER_CELL_MEDIATED_CYTOTOXICITY	KEGG_NATURAL_KILLER_CELL_MEDIATED_CYTOTOXICITY	86	0.22224917	0.9136551	0.6225166	0.91187525	1.0	3797	tags=34%, list=25%, signal=45%
KEGG_CYTOSOLIC_DNA_SENSING_PATHWAY	KEGG_CYTOSOLIC_DNA_SENSING_PATHWAY	31	0.26860175	0.8929217	0.6455026	0.95833683	1.0	4156	tags=32%, list=27%, signal=44%
KEGG_GLYCEROLIPID_METABOLISM	KEGG_GLYCEROLIPID_METABOLISM	38	0.26017326	0.8917697	0.62133336	0.94788015	1.0	1651	tags=21%, list=11%, signal=24%
KEGG_ARRHYTHMOGENIC_RIGHT_VENTRICULAR_CARDIOMYOPATHY_ARVC	KEGG_ARRHYTHMOGENIC_RIGHT_VENTRICULAR_CARDIOMYOPATHY_ARVC	60	0.23153196	0.8824356	0.7126437	0.96061075	1.0	1890	tags=22%, list=12%, signal=25%
KEGG_HOMOLOGOUS_RECOMBINATION	KEGG_HOMOLOGOUS_RECOMBINATION	27	0.26879865	0.8720668	0.6508728	0.9737331	1.0	5474	tags=52%, list=36%, signal=80%
KEGG_TIGHT_JUNCTION	KEGG_TIGHT_JUNCTION	108	0.1988773	0.86795354	0.7721519	0.97067875	1.0	2202	tags=16%, list=14%, signal=18%
KEGG_PRIMARY_IMMUNODEFICIENCY	KEGG_PRIMARY_IMMUNODEFICIENCY	20	0.29394323	0.8678236	0.6420323	0.9577231	1.0	3905	tags=40%, list=25%, signal=54%
KEGG_PYRIMIDINE_METABOLISM	KEGG_PYRIMIDINE_METABOLISM	88	0.21006319	0.8616978	0.8085809	0.9595001	1.0	3780	tags=28%, list=25%, signal=37%
KEGG_CIRCADIAN_RHYTHM_MAMMAL	KEGG_CIRCADIAN_RHYTHM_MAMMAL	13	0.31694695	0.8474041	0.6674938	0.9797981	1.0	2106	tags=23%, list=14%, signal=27%
KEGG_OLFACTORY_TRANSDUCTION	KEGG_OLFACTORY_TRANSDUCTION	20	0.2737588	0.8304866	0.7223529	1.0	1.0	3746	tags=45%, list=24%, signal=59%
KEGG_T_CELL_RECEPTOR_SIGNALING_PATHWAY	KEGG_T_CELL_RECEPTOR_SIGNALING_PATHWAY	83	0.20052205	0.8265125	0.82165605	0.9989346	1.0	3961	tags=33%, list=26%, signal=44%
KEGG_MELANOMA	KEGG_MELANOMA	52	0.22214025	0.82466674	0.7797102	0.99011415	1.0	3312	tags=27%, list=22%, signal=34%
KEGG_TRYPTOPHAN_METABOLISM	KEGG_TRYPTOPHAN_METABOLISM	27	0.25126255	0.81969434	0.757732	0.98799014	1.0	940	tags=11%, list=6%, signal=12%
KEGG_TOLL_LIKE_RECEPTOR_SIGNALING_PATHWAY	KEGG_TOLL_LIKE_RECEPTOR_SIGNALING_PATHWAY	67	0.20596744	0.8149238	0.85126585	0.98414254	1.0	4614	tags=34%, list=30%, signal=49%
KEGG_SPHINGOLIPID_METABOLISM	KEGG_SPHINGOLIPID_METABOLISM	35	0.23545526	0.81430876	0.79396987	0.97303224	1.0	4551	tags=46%, list=30%, signal=65%
KEGG_NICOTINATE_AND_NICOTINAMIDE_METABOLISM	KEGG_NICOTINATE_AND_NICOTINAMIDE_METABOLISM	20	0.2718138	0.80314547	0.76666665	0.9807738	1.0	1919	tags=20%, list=13%, signal=23%
KEGG_NON_SMALL_CELL_LUNG_CANCER	KEGG_NON_SMALL_CELL_LUNG_CANCER	49	0.20347929	0.75768954	0.89267015	1.0	1.0	3724	tags=27%, list=24%, signal=35%
KEGG_COLORECTAL_CANCER	KEGG_COLORECTAL_CANCER	58	0.1967857	0.7576491	0.90384614	1.0	1.0	3416	tags=26%, list=22%, signal=33%
KEGG_P53_SIGNALING_PATHWAY	KEGG_P53_SIGNALING_PATHWAY	64	0.19140401	0.7519133	0.9027778	1.0	1.0	5090	tags=45%, list=33%, signal=68%
KEGG_BETA_ALANINE_METABOLISM	KEGG_BETA_ALANINE_METABOLISM	17	0.2641664	0.7515085	0.8290398	1.0	1.0	1964	tags=29%, list=13%, signal=34%
KEGG_BUTANOATE_METABOLISM	KEGG_BUTANOATE_METABOLISM	25	0.23164397	0.7338971	0.8586118	1.0	1.0	1603	tags=16%, list=10%, signal=18%
KEGG_GLYCOSPHINGOLIPID_BIOSYNTHESIS_LACTO_AND_NEOLACTO_SERIES	KEGG_GLYCOSPHINGOLIPID_BIOSYNTHESIS_LACTO_AND_NEOLACTO_SERIES	17	0.2531971	0.7318514	0.8502304	1.0	1.0	5053	tags=47%, list=33%, signal=70%
KEGG_DORSO_VENTRAL_AXIS_FORMATION	KEGG_DORSO_VENTRAL_AXIS_FORMATION	21	0.23434277	0.7151403	0.882793	1.0	1.0	3724	tags=33%, list=24%, signal=44%
HALLMARK_DNA_REPAIR	HALLMARK_DNA_REPAIR	146	0.15714234	0.71224916	0.988189	1.0	1.0	4973	tags=38%, list=32%, signal=55%
HALLMARK_OXIDATIVE_PHOSPHORYLATION	HALLMARK_OXIDATIVE_PHOSPHORYLATION	196	0.14606057	0.68784606	1.0	1.0	1.0	6354	tags=47%, list=41%, signal=80%
KEGG_ADIPOCYTOKINE_SIGNALING_PATHWAY	KEGG_ADIPOCYTOKINE_SIGNALING_PATHWAY	53	0.18182972	0.6832096	0.96378833	1.0	1.0	1703	tags=15%, list=11%, signal=17%
KEGG_PROSTATE_CANCER	KEGG_PROSTATE_CANCER	79	0.16211729	0.6615177	0.9939759	1.0	1.0	4043	tags=29%, list=26%, signal=39%
KEGG_VALINE_LEUCINE_AND_ISOLEUCINE_BIOSYNTHESIS	KEGG_VALINE_LEUCINE_AND_ISOLEUCINE_BIOSYNTHESIS	10	0.26695564	0.6602404	0.8533917	0.9966711	1.0	4659	tags=50%, list=30%, signal=72%
KEGG_LYSINE_DEGRADATION	KEGG_LYSINE_DEGRADATION	43	0.17810655	0.6385435	0.9628571	0.9968631	1.0	1973	tags=12%, list=13%, signal=13%
KEGG_PANCREATIC_CANCER	KEGG_PANCREATIC_CANCER	66	0.16219224	0.6274635	0.9859944	0.99100184	1.0	3416	tags=24%, list=22%, signal=31%
KEGG_SNARE_INTERACTIONS_IN_VESICULAR_TRANSPORT	KEGG_SNARE_INTERACTIONS_IN_VESICULAR_TRANSPORT	37	0.16544567	0.5712169	0.9892473	0.9963188	1.0	6077	tags=46%, list=40%, signal=76%
KEGG_UBIQUITIN_MEDIATED_PROTEOLYSIS	KEGG_UBIQUITIN_MEDIATED_PROTEOLYSIS	130	0.12360846	0.5457915	1.0	0.9905791	1.0	5545	tags=38%, list=36%, signal=60%

## Sheet: Panc1 monospheroid
NAME	GS<br> follow link to MSigDB	SIZE	ES	NES	NOM p-val	FDR q-val	FWER p-val	RANK AT MAX	LEADING EDGE
HALLMARK_KRAS_SIGNALING_DN	HALLMARK_KRAS_SIGNALING_DN	105	-0.5023352	-1.9065049	0.0	0.036855493	0.041	2881	tags=47%, list=19%, signal=57%
KEGG_PROXIMAL_TUBULE_BICARBONATE_RECLAMATION	KEGG_PROXIMAL_TUBULE_BICARBONATE_RECLAMATION	18	-0.67420596	-1.8523295	0.0052724076	0.043094672	0.094	22	tags=17%, list=0%, signal=17%
KEGG_NEUROACTIVE_LIGAND_RECEPTOR_INTERACTION	KEGG_NEUROACTIVE_LIGAND_RECEPTOR_INTERACTION	108	-0.4655477	-1.7974076	0.0	0.054660935	0.17	1028	tags=26%, list=7%, signal=28%
KEGG_TASTE_TRANSDUCTION	KEGG_TASTE_TRANSDUCTION	22	-0.61259615	-1.7339796	0.0016666667	0.08659464	0.32	1474	tags=27%, list=10%, signal=30%
HALLMARK_WNT_BETA_CATENIN_SIGNALING	HALLMARK_WNT_BETA_CATENIN_SIGNALING	38	-0.49589938	-1.5996106	0.019575857	0.26022246	0.774	1874	tags=32%, list=12%, signal=36%
KEGG_NOTCH_SIGNALING_PATHWAY	KEGG_NOTCH_SIGNALING_PATHWAY	44	-0.46737817	-1.5727324	0.006504065	0.27556714	0.843	2389	tags=30%, list=16%, signal=35%
HALLMARK_NOTCH_SIGNALING	HALLMARK_NOTCH_SIGNALING	31	-0.5067737	-1.5716686	0.026845638	0.23845716	0.847	3805	tags=45%, list=25%, signal=60%
KEGG_CALCIUM_SIGNALING_PATHWAY	KEGG_CALCIUM_SIGNALING_PATHWAY	128	-0.3982083	-1.5701387	0.0013774105	0.21147938	0.855	2812	tags=35%, list=18%, signal=43%
KEGG_BASAL_CELL_CARCINOMA	KEGG_BASAL_CELL_CARCINOMA	46	-0.4620726	-1.546586	0.018032787	0.23049971	0.907	2983	tags=46%, list=19%, signal=56%
KEGG_MELANOGENESIS	KEGG_MELANOGENESIS	80	-0.4137114	-1.528564	0.012030075	0.24436581	0.942	2983	tags=40%, list=19%, signal=49%
KEGG_ARACHIDONIC_ACID_METABOLISM	KEGG_ARACHIDONIC_ACID_METABOLISM	27	-0.50965524	-1.5247899	0.028571429	0.22864866	0.943	2130	tags=41%, list=14%, signal=47%
KEGG_CHEMOKINE_SIGNALING_PATHWAY	KEGG_CHEMOKINE_SIGNALING_PATHWAY	125	-0.38199362	-1.521917	0.007194245	0.21469347	0.946	2276	tags=24%, list=15%, signal=28%
HALLMARK_ESTROGEN_RESPONSE_LATE	HALLMARK_ESTROGEN_RESPONSE_LATE	172	-0.36534607	-1.5089777	0.001344086	0.22129741	0.965	1838	tags=25%, list=12%, signal=28%
KEGG_AXON_GUIDANCE	KEGG_AXON_GUIDANCE	117	-0.3787858	-1.4816303	0.009957326	0.25325093	0.988	2335	tags=26%, list=15%, signal=31%
HALLMARK_ESTROGEN_RESPONSE_EARLY	HALLMARK_ESTROGEN_RESPONSE_EARLY	183	-0.35700983	-1.4807158	0.0052562417	0.23764835	0.988	1770	tags=24%, list=12%, signal=27%
KEGG_PENTOSE_PHOSPHATE_PATHWAY	KEGG_PENTOSE_PHOSPHATE_PATHWAY	20	-0.51299924	-1.4573207	0.06081081	0.26779062	0.993	1811	tags=30%, list=12%, signal=34%
KEGG_ALDOSTERONE_REGULATED_SODIUM_REABSORPTION	KEGG_ALDOSTERONE_REGULATED_SODIUM_REABSORPTION	31	-0.4584205	-1.4087515	0.06984127	0.36370623	0.998	2987	tags=29%, list=19%, signal=36%
KEGG_VASCULAR_SMOOTH_MUSCLE_CONTRACTION	KEGG_VASCULAR_SMOOTH_MUSCLE_CONTRACTION	86	-0.37820992	-1.3991355	0.04761905	0.36919415	0.998	2324	tags=29%, list=15%, signal=34%
HALLMARK_APICAL_SURFACE	HALLMARK_APICAL_SURFACE	36	-0.44131994	-1.3980812	0.06472492	0.35245854	0.998	3567	tags=42%, list=23%, signal=54%
KEGG_PURINE_METABOLISM	KEGG_PURINE_METABOLISM	135	-0.3494654	-1.3933241	0.022068966	0.34752887	0.999	2383	tags=21%, list=16%, signal=24%
KEGG_GLYCOSAMINOGLYCAN_BIOSYNTHESIS_HEPARAN_SULFATE	KEGG_GLYCOSAMINOGLYCAN_BIOSYNTHESIS_HEPARAN_SULFATE	22	-0.49482253	-1.3892549	0.10204082	0.34037852	1.0	3045	tags=36%, list=20%, signal=45%
KEGG_THYROID_CANCER	KEGG_THYROID_CANCER	25	-0.47618493	-1.3888937	0.08183306	0.32594296	1.0	3710	tags=44%, list=24%, signal=58%
HALLMARK_MYOGENESIS	HALLMARK_MYOGENESIS	153	-0.341864	-1.3868209	0.0121951215	0.31677005	1.0	2798	tags=32%, list=18%, signal=39%
KEGG_INSULIN_SIGNALING_PATHWAY	KEGG_INSULIN_SIGNALING_PATHWAY	116	-0.3540587	-1.3796687	0.030523255	0.31998602	1.0	3314	tags=29%, list=22%, signal=37%
KEGG_TYPE_II_DIABETES_MELLITUS	KEGG_TYPE_II_DIABETES_MELLITUS	36	-0.43101868	-1.3784398	0.068217054	0.31025872	1.0	2987	tags=36%, list=19%, signal=45%
KEGG_AMYOTROPHIC_LATERAL_SCLEROSIS_ALS	KEGG_AMYOTROPHIC_LATERAL_SCLEROSIS_ALS	43	-0.41934928	-1.3757118	0.059485532	0.30423707	1.0	2680	tags=23%, list=17%, signal=28%
KEGG_ABC_TRANSPORTERS	KEGG_ABC_TRANSPORTERS	33	-0.43404067	-1.3621247	0.07861635	0.32223058	1.0	3596	tags=55%, list=23%, signal=71%
HALLMARK_HEDGEHOG_SIGNALING	HALLMARK_HEDGEHOG_SIGNALING	34	-0.42707655	-1.3614758	0.102106966	0.31181106	1.0	2033	tags=26%, list=13%, signal=30%
KEGG_GAP_JUNCTION	KEGG_GAP_JUNCTION	73	-0.36482364	-1.334512	0.07350689	0.35778925	1.0	2812	tags=30%, list=18%, signal=37%
KEGG_LONG_TERM_DEPRESSION	KEGG_LONG_TERM_DEPRESSION	49	-0.39984035	-1.3280431	0.09134615	0.36072052	1.0	2241	tags=31%, list=15%, signal=36%
KEGG_HEDGEHOG_SIGNALING_PATHWAY	KEGG_HEDGEHOG_SIGNALING_PATHWAY	46	-0.39120528	-1.3266311	0.093457945	0.35225075	1.0	3027	tags=43%, list=20%, signal=54%
KEGG_STARCH_AND_SUCROSE_METABOLISM	KEGG_STARCH_AND_SUCROSE_METABOLISM	20	-0.46586275	-1.2948205	0.15436241	0.42057127	1.0	2493	tags=35%, list=16%, signal=42%
KEGG_GLYCOLYSIS_GLUCONEOGENESIS	KEGG_GLYCOLYSIS_GLUCONEOGENESIS	40	-0.39326268	-1.2896764	0.1127451	0.42010653	1.0	3880	tags=35%, list=25%, signal=47%
KEGG_PRION_DISEASES	KEGG_PRION_DISEASES	24	-0.44096583	-1.2655733	0.16830066	0.4704608	1.0	2247	tags=25%, list=15%, signal=29%
KEGG_MATURITY_ONSET_DIABETES_OF_THE_YOUNG	KEGG_MATURITY_ONSET_DIABETES_OF_THE_YOUNG	13	-0.50483006	-1.2524431	0.18773234	0.49428505	1.0	1876	tags=38%, list=12%, signal=44%
KEGG_GNRH_SIGNALING_PATHWAY	KEGG_GNRH_SIGNALING_PATHWAY	77	-0.33758482	-1.2450203	0.13936782	0.5037563	1.0	2479	tags=25%, list=16%, signal=29%
KEGG_PYRUVATE_METABOLISM	KEGG_PYRUVATE_METABOLISM	34	-0.39454314	-1.235027	0.17341977	0.52026737	1.0	1959	tags=18%, list=13%, signal=20%
KEGG_ARGININE_AND_PROLINE_METABOLISM	KEGG_ARGININE_AND_PROLINE_METABOLISM	44	-0.3696032	-1.2245	0.18341307	0.5389269	1.0	2973	tags=36%, list=19%, signal=45%
KEGG_FRUCTOSE_AND_MANNOSE_METABOLISM	KEGG_FRUCTOSE_AND_MANNOSE_METABOLISM	27	-0.4085582	-1.2109627	0.21859707	0.56721437	1.0	3859	tags=37%, list=25%, signal=49%
KEGG_RETINOL_METABOLISM	KEGG_RETINOL_METABOLISM	16	-0.46029165	-1.2084428	0.23418804	0.56137633	1.0	2986	tags=44%, list=19%, signal=54%
KEGG_METABOLISM_OF_XENOBIOTICS_BY_CYTOCHROME_P450	KEGG_METABOLISM_OF_XENOBIOTICS_BY_CYTOCHROME_P450	23	-0.42951748	-1.2053529	0.21	0.5575345	1.0	2922	tags=30%, list=19%, signal=38%
KEGG_GALACTOSE_METABOLISM	KEGG_GALACTOSE_METABOLISM	19	-0.44368637	-1.2047131	0.22107081	0.5462182	1.0	777	tags=21%, list=5%, signal=22%
KEGG_ETHER_LIPID_METABOLISM	KEGG_ETHER_LIPID_METABOLISM	21	-0.42683738	-1.2044737	0.22487223	0.5342016	1.0	1476	tags=24%, list=10%, signal=26%
HALLMARK_CHOLESTEROL_HOMEOSTASIS	HALLMARK_CHOLESTEROL_HOMEOSTASIS	69	-0.33026922	-1.2038959	0.1685879	0.52377313	1.0	3063	tags=35%, list=20%, signal=43%
KEGG_DRUG_METABOLISM_CYTOCHROME_P450	KEGG_DRUG_METABOLISM_CYTOCHROME_P450	21	-0.42355835	-1.1936876	0.22537562	0.541763	1.0	3478	tags=33%, list=23%, signal=43%
KEGG_GLYCOSAMINOGLYCAN_BIOSYNTHESIS_CHONDROITIN_SULFATE	KEGG_GLYCOSAMINOGLYCAN_BIOSYNTHESIS_CHONDROITIN_SULFATE	21	-0.42670763	-1.191382	0.24668874	0.5368871	1.0	3172	tags=43%, list=21%, signal=54%
KEGG_WNT_SIGNALING_PATHWAY	KEGG_WNT_SIGNALING_PATHWAY	134	-0.2925767	-1.1754106	0.17214192	0.57079655	1.0	3830	tags=37%, list=25%, signal=49%
HALLMARK_APICAL_JUNCTION	HALLMARK_APICAL_JUNCTION	171	-0.28789893	-1.1693965	0.15405406	0.57656485	1.0	2958	tags=28%, list=19%, signal=34%
KEGG_GLYCEROPHOSPHOLIPID_METABOLISM	KEGG_GLYCEROPHOSPHOLIPID_METABOLISM	61	-0.3299521	-1.1574117	0.22798742	0.6009523	1.0	2261	tags=23%, list=15%, signal=27%
HALLMARK_KRAS_SIGNALING_UP	HALLMARK_KRAS_SIGNALING_UP	145	-0.28697142	-1.1537724	0.20081967	0.5996635	1.0	1845	tags=21%, list=12%, signal=24%
KEGG_NITROGEN_METABOLISM	KEGG_NITROGEN_METABOLISM	15	-0.4391958	-1.1470449	0.30636832	0.6086679	1.0	969	tags=20%, list=6%, signal=21%
HALLMARK_PANCREAS_BETA_CELLS	HALLMARK_PANCREAS_BETA_CELLS	20	-0.42170963	-1.1415755	0.29692832	0.61457855	1.0	1554	tags=20%, list=10%, signal=22%
KEGG_SYSTEMIC_LUPUS_ERYTHEMATOSUS	KEGG_SYSTEMIC_LUPUS_ERYTHEMATOSUS	51	-0.33383253	-1.1286287	0.2708018	0.64257026	1.0	2543	tags=27%, list=17%, signal=33%
KEGG_VEGF_SIGNALING_PATHWAY	KEGG_VEGF_SIGNALING_PATHWAY	61	-0.32440877	-1.1254563	0.27613103	0.6406826	1.0	3760	tags=34%, list=25%, signal=45%
HALLMARK_BILE_ACID_METABOLISM	HALLMARK_BILE_ACID_METABOLISM	82	-0.30672377	-1.1249046	0.27286136	0.6305664	1.0	1981	tags=21%, list=13%, signal=24%
KEGG_VASOPRESSIN_REGULATED_WATER_REABSORPTION	KEGG_VASOPRESSIN_REGULATED_WATER_REABSORPTION	41	-0.33254337	-1.095783	0.31840795	0.7082695	1.0	3858	tags=34%, list=25%, signal=45%
KEGG_DRUG_METABOLISM_OTHER_ENZYMES	KEGG_DRUG_METABOLISM_OTHER_ENZYMES	20	-0.39612934	-1.0947734	0.34542313	0.69919693	1.0	1867	tags=20%, list=12%, signal=23%
KEGG_MAPK_SIGNALING_PATHWAY	KEGG_MAPK_SIGNALING_PATHWAY	215	-0.26144058	-1.0920504	0.28076923	0.695122	1.0	2521	tags=22%, list=16%, signal=26%
HALLMARK_GLYCOLYSIS	HALLMARK_GLYCOLYSIS	187	-0.26356852	-1.0899992	0.27152318	0.6895625	1.0	2855	tags=23%, list=19%, signal=28%
KEGG_FC_GAMMA_R_MEDIATED_PHAGOCYTOSIS	KEGG_FC_GAMMA_R_MEDIATED_PHAGOCYTOSIS	80	-0.28679165	-1.057412	0.35673353	0.7811918	1.0	4560	tags=41%, list=30%, signal=58%
KEGG_ACUTE_MYELOID_LEUKEMIA	KEGG_ACUTE_MYELOID_LEUKEMIA	50	-0.3086927	-1.049211	0.38694268	0.79510224	1.0	4466	tags=36%, list=29%, signal=51%
HALLMARK_PEROXISOME	HALLMARK_PEROXISOME	89	-0.27930453	-1.0469775	0.37826088	0.78933674	1.0	3399	tags=29%, list=22%, signal=37%
KEGG_PHENYLALANINE_METABOLISM	KEGG_PHENYLALANINE_METABOLISM	12	-0.41599822	-1.0311141	0.4377224	0.82913065	1.0	2322	tags=33%, list=15%, signal=39%
HALLMARK_ADIPOGENESIS	HALLMARK_ADIPOGENESIS	184	-0.24905342	-1.023995	0.40745673	0.83987725	1.0	4708	tags=39%, list=31%, signal=56%
KEGG_RIBOSOME	KEGG_RIBOSOME	85	-0.27310053	-1.0208352	0.43509272	0.8370048	1.0	6490	tags=62%, list=42%, signal=107%
KEGG_ALZHEIMERS_DISEASE	KEGG_ALZHEIMERS_DISEASE	146	-0.24995402	-1.0151244	0.41699347	0.84199804	1.0	3745	tags=22%, list=24%, signal=29%
KEGG_PROGESTERONE_MEDIATED_OOCYTE_MATURATION	KEGG_PROGESTERONE_MEDIATED_OOCYTE_MATURATION	72	-0.28223306	-1.0117737	0.42857143	0.84062445	1.0	2506	tags=21%, list=16%, signal=25%
HALLMARK_P53_PATHWAY	HALLMARK_P53_PATHWAY	188	-0.24168235	-1.0070276	0.4587766	0.8438319	1.0	2915	tags=22%, list=19%, signal=27%
KEGG_PROPANOATE_METABOLISM	KEGG_PROPANOATE_METABOLISM	29	-0.33117023	-1.005792	0.43760398	0.8353214	1.0	1421	tags=17%, list=9%, signal=19%
HALLMARK_TGF_BETA_SIGNALING	HALLMARK_TGF_BETA_SIGNALING	54	-0.28775808	-0.9862258	0.48816568	0.88431895	1.0	1514	tags=17%, list=10%, signal=18%
KEGG_CARDIAC_MUSCLE_CONTRACTION	KEGG_CARDIAC_MUSCLE_CONTRACTION	54	-0.285862	-0.976677	0.4870229	0.9015435	1.0	2170	tags=19%, list=14%, signal=21%
KEGG_FC_EPSILON_RI_SIGNALING_PATHWAY	KEGG_FC_EPSILON_RI_SIGNALING_PATHWAY	54	-0.2832046	-0.97513705	0.5075075	0.8940349	1.0	2321	tags=22%, list=15%, signal=26%
KEGG_DILATED_CARDIOMYOPATHY	KEGG_DILATED_CARDIOMYOPATHY	64	-0.2729316	-0.97200924	0.50442475	0.8916687	1.0	1384	tags=14%, list=9%, signal=15%
KEGG_JAK_STAT_SIGNALING_PATHWAY	KEGG_JAK_STAT_SIGNALING_PATHWAY	90	-0.2586904	-0.96700263	0.5346386	0.895171	1.0	1846	tags=17%, list=12%, signal=19%
KEGG_STEROID_BIOSYNTHESIS	KEGG_STEROID_BIOSYNTHESIS	15	-0.35728627	-0.93342024	0.5439189	0.9860454	1.0	5423	tags=53%, list=35%, signal=82%
KEGG_PANTOTHENATE_AND_COA_BIOSYNTHESIS	KEGG_PANTOTHENATE_AND_COA_BIOSYNTHESIS	13	-0.37574434	-0.933049	0.55517244	0.97411317	1.0	2214	tags=23%, list=14%, signal=27%
KEGG_N_GLYCAN_BIOSYNTHESIS	KEGG_N_GLYCAN_BIOSYNTHESIS	46	-0.276548	-0.9222103	0.5830671	0.9949239	1.0	2617	tags=17%, list=17%, signal=21%
KEGG_HISTIDINE_METABOLISM	KEGG_HISTIDINE_METABOLISM	20	-0.33828706	-0.920395	0.59625214	0.98774064	1.0	1421	tags=20%, list=9%, signal=22%
KEGG_INOSITOL_PHOSPHATE_METABOLISM	KEGG_INOSITOL_PHOSPHATE_METABOLISM	50	-0.27188534	-0.91550493	0.6120301	0.99013895	1.0	1322	tags=14%, list=9%, signal=15%
KEGG_ADHERENS_JUNCTION	KEGG_ADHERENS_JUNCTION	70	-0.25342938	-0.91479754	0.6142433	0.9799541	1.0	3594	tags=30%, list=23%, signal=39%
KEGG_GLYCOSAMINOGLYCAN_BIOSYNTHESIS_KERATAN_SULFATE	KEGG_GLYCOSAMINOGLYCAN_BIOSYNTHESIS_KERATAN_SULFATE	14	-0.35182223	-0.89711255	0.5880282	1.0	1.0	1260	tags=14%, list=8%, signal=16%
KEGG_PEROXISOME	KEGG_PEROXISOME	71	-0.24328092	-0.8936075	0.68195266	1.0	1.0	4774	tags=38%, list=31%, signal=55%
KEGG_BLADDER_CANCER	KEGG_BLADDER_CANCER	40	-0.27136093	-0.878694	0.6749175	1.0	1.0	2228	tags=18%, list=15%, signal=20%
KEGG_BIOSYNTHESIS_OF_UNSATURATED_FATTY_ACIDS	KEGG_BIOSYNTHESIS_OF_UNSATURATED_FATTY_ACIDS	21	-0.3059932	-0.86141837	0.64221823	1.0	1.0	4647	tags=48%, list=30%, signal=68%
KEGG_PATHWAYS_IN_CANCER	KEGG_PATHWAYS_IN_CANCER	280	-0.1980198	-0.859113	0.8341404	1.0	1.0	2276	tags=16%, list=15%, signal=18%
KEGG_RIG_I_LIKE_RECEPTOR_SIGNALING_PATHWAY	KEGG_RIG_I_LIKE_RECEPTOR_SIGNALING_PATHWAY	51	-0.24918193	-0.85556424	0.70886075	1.0	1.0	2297	tags=22%, list=15%, signal=25%
HALLMARK_HEME_METABOLISM	HALLMARK_HEME_METABOLISM	164	-0.20782772	-0.8525408	0.81466115	1.0	1.0	4020	tags=27%, list=26%, signal=37%
KEGG_NEUROTROPHIN_SIGNALING_PATHWAY	KEGG_NEUROTROPHIN_SIGNALING_PATHWAY	114	-0.21859267	-0.8507147	0.78939825	1.0	1.0	3786	tags=25%, list=25%, signal=32%
KEGG_TYROSINE_METABOLISM	KEGG_TYROSINE_METABOLISM	24	-0.2883389	-0.84520996	0.69636965	1.0	1.0	3478	tags=33%, list=23%, signal=43%
KEGG_ENDOCYTOSIS	KEGG_ENDOCYTOSIS	168	-0.20318608	-0.83405715	0.8577075	1.0	1.0	3852	tags=29%, list=25%, signal=38%
KEGG_LONG_TERM_POTENTIATION	KEGG_LONG_TERM_POTENTIATION	58	-0.2399254	-0.8304317	0.7421384	1.0	1.0	2247	tags=16%, list=15%, signal=18%
HALLMARK_PI3K_AKT_MTOR_SIGNALING	HALLMARK_PI3K_AKT_MTOR_SIGNALING	95	-0.21890335	-0.8259614	0.818448	1.0	1.0	1563	tags=11%, list=10%, signal=12%
KEGG_LEISHMANIA_INFECTION	KEGG_LEISHMANIA_INFECTION	45	-0.24784264	-0.8219758	0.7605178	1.0	1.0	2297	tags=20%, list=15%, signal=23%
KEGG_ALANINE_ASPARTATE_AND_GLUTAMATE_METABOLISM	KEGG_ALANINE_ASPARTATE_AND_GLUTAMATE_METABOLISM	28	-0.27395636	-0.82009596	0.73194224	1.0	1.0	2053	tags=21%, list=13%, signal=25%
KEGG_PHOSPHATIDYLINOSITOL_SIGNALING_SYSTEM	KEGG_PHOSPHATIDYLINOSITOL_SIGNALING_SYSTEM	68	-0.22726768	-0.81416124	0.7832061	1.0	1.0	4155	tags=31%, list=27%, signal=42%
KEGG_TGF_BETA_SIGNALING_PATHWAY	KEGG_TGF_BETA_SIGNALING_PATHWAY	75	-0.22078875	-0.8075125	0.8248848	1.0	1.0	1155	tags=9%, list=8%, signal=10%
KEGG_RIBOFLAVIN_METABOLISM	KEGG_RIBOFLAVIN_METABOLISM	10	-0.3502326	-0.8069776	0.6984402	1.0	1.0	3322	tags=40%, list=22%, signal=51%
KEGG_GLIOMA	KEGG_GLIOMA	58	-0.2314906	-0.79428905	0.8173516	1.0	1.0	3734	tags=26%, list=24%, signal=34%
KEGG_AMINO_SUGAR_AND_NUCLEOTIDE_SUGAR_METABOLISM	KEGG_AMINO_SUGAR_AND_NUCLEOTIDE_SUGAR_METABOLISM	40	-0.2411946	-0.7919287	0.77217126	1.0	1.0	3880	tags=40%, list=25%, signal=53%
HALLMARK_ANDROGEN_RESPONSE	HALLMARK_ANDROGEN_RESPONSE	96	-0.20920925	-0.7877958	0.86079544	1.0	1.0	3669	tags=23%, list=24%, signal=30%
KEGG_GLYCOSYLPHOSPHATIDYLINOSITOL_GPI_ANCHOR_BIOSYNTHESIS	KEGG_GLYCOSYLPHOSPHATIDYLINOSITOL_GPI_ANCHOR_BIOSYNTHESIS	24	-0.27040225	-0.7863731	0.7746479	1.0	1.0	2346	tags=17%, list=15%, signal=20%
KEGG_OTHER_GLYCAN_DEGRADATION	KEGG_OTHER_GLYCAN_DEGRADATION	15	-0.29997173	-0.7803589	0.7550676	1.0	1.0	1897	tags=20%, list=12%, signal=23%
KEGG_OOCYTE_MEIOSIS	KEGG_OOCYTE_MEIOSIS	96	-0.20433094	-0.7752286	0.8880814	1.0	1.0	2254	tags=14%, list=15%, signal=16%
KEGG_PARKINSONS_DISEASE	KEGG_PARKINSONS_DISEASE	116	-0.19683942	-0.76647735	0.9323944	1.0	1.0	4142	tags=23%, list=27%, signal=32%
KEGG_LEUKOCYTE_TRANSENDOTHELIAL_MIGRATION	KEGG_LEUKOCYTE_TRANSENDOTHELIAL_MIGRATION	89	-0.20478806	-0.76620233	0.90207714	1.0	1.0	3475	tags=25%, list=23%, signal=32%
KEGG_CHRONIC_MYELOID_LEUKEMIA	KEGG_CHRONIC_MYELOID_LEUKEMIA	70	-0.20335932	-0.73851585	0.92330825	1.0	1.0	3710	tags=26%, list=24%, signal=34%
HALLMARK_FATTY_ACID_METABOLISM	HALLMARK_FATTY_ACID_METABOLISM	136	-0.18272723	-0.7328985	0.95989305	1.0	1.0	2494	tags=15%, list=16%, signal=17%
KEGG_O_GLYCAN_BIOSYNTHESIS	KEGG_O_GLYCAN_BIOSYNTHESIS	22	-0.25235453	-0.7300525	0.8630363	1.0	1.0	5212	tags=45%, list=34%, signal=69%
KEGG_MTOR_SIGNALING_PATHWAY	KEGG_MTOR_SIGNALING_PATHWAY	45	-0.2177478	-0.727877	0.8854003	1.0	1.0	3786	tags=27%, list=25%, signal=35%
KEGG_CITRATE_CYCLE_TCA_CYCLE	KEGG_CITRATE_CYCLE_TCA_CYCLE	28	-0.24258524	-0.72779304	0.8599034	1.0	1.0	4788	tags=39%, list=31%, signal=57%
KEGG_GLYCOSAMINOGLYCAN_DEGRADATION	KEGG_GLYCOSAMINOGLYCAN_DEGRADATION	16	-0.2805059	-0.7246633	0.8531353	1.0	1.0	4077	tags=38%, list=27%, signal=51%
KEGG_ERBB_SIGNALING_PATHWAY	KEGG_ERBB_SIGNALING_PATHWAY	79	-0.19335185	-0.7172658	0.9392097	1.0	1.0	2241	tags=16%, list=15%, signal=19%
KEGG_STEROID_HORMONE_BIOSYNTHESIS	KEGG_STEROID_HORMONE_BIOSYNTHESIS	17	-0.26207235	-0.69977945	0.8586762	1.0	1.0	3419	tags=35%, list=22%, signal=45%
KEGG_GLYCOSPHINGOLIPID_BIOSYNTHESIS_GANGLIO_SERIES	KEGG_GLYCOSPHINGOLIPID_BIOSYNTHESIS_GANGLIO_SERIES	14	-0.2788094	-0.6986301	0.8802698	1.0	1.0	3039	tags=29%, list=20%, signal=36%
KEGG_REGULATION_OF_ACTIN_CYTOSKELETON	KEGG_REGULATION_OF_ACTIN_CYTOSKELETON	173	-0.16725883	-0.69215584	0.9919786	1.0	1.0	2250	tags=13%, list=15%, signal=15%
KEGG_HUNTINGTONS_DISEASE	KEGG_HUNTINGTONS_DISEASE	161	-0.16980043	-0.6901831	0.99071616	1.0	1.0	3953	tags=22%, list=26%, signal=29%
KEGG_ENDOMETRIAL_CANCER	KEGG_ENDOMETRIAL_CANCER	48	-0.20306239	-0.6851322	0.94711536	1.0	1.0	3710	tags=29%, list=24%, signal=38%
KEGG_PPAR_SIGNALING_PATHWAY	KEGG_PPAR_SIGNALING_PATHWAY	45	-0.20407945	-0.68010515	0.9445351	1.0	1.0	3996	tags=31%, list=26%, signal=42%
KEGG_VALINE_LEUCINE_AND_ISOLEUCINE_DEGRADATION	KEGG_VALINE_LEUCINE_AND_ISOLEUCINE_DEGRADATION	41	-0.20599847	-0.6689109	0.94603175	1.0	1.0	4979	tags=41%, list=32%, signal=61%
KEGG_PORPHYRIN_AND_CHLOROPHYLL_METABOLISM	KEGG_PORPHYRIN_AND_CHLOROPHYLL_METABOLISM	21	-0.23566066	-0.6570171	0.91325694	1.0	1.0	1300	tags=10%, list=8%, signal=10%
KEGG_BASE_EXCISION_REPAIR	KEGG_BASE_EXCISION_REPAIR	33	-0.20972078	-0.65241706	0.92371476	1.0	1.0	3791	tags=24%, list=25%, signal=32%
HALLMARK_MITOTIC_SPINDLE	HALLMARK_MITOTIC_SPINDLE	199	-0.1528963	-0.6407951	1.0	1.0	1.0	3548	tags=21%, list=23%, signal=27%
KEGG_PATHOGENIC_ESCHERICHIA_COLI_INFECTION	KEGG_PATHOGENIC_ESCHERICHIA_COLI_INFECTION	46	-0.1830505	-0.6113897	0.9828927	1.0	1.0	2787	tags=15%, list=18%, signal=19%
KEGG_FATTY_ACID_METABOLISM	KEGG_FATTY_ACID_METABOLISM	32	-0.19496217	-0.6016262	0.9688013	1.0	1.0	5226	tags=41%, list=34%, signal=61%
KEGG_GLYCOSPHINGOLIPID_BIOSYNTHESIS_GLOBO_SERIES	KEGG_GLYCOSPHINGOLIPID_BIOSYNTHESIS_GLOBO_SERIES	11	-0.24722661	-0.5923239	0.9416961	1.0	1.0	2256	tags=18%, list=15%, signal=21%
KEGG_TERPENOID_BACKBONE_BIOSYNTHESIS	KEGG_TERPENOID_BACKBONE_BIOSYNTHESIS	13	-0.23322251	-0.5834698	0.9540636	0.9999965	1.0	3063	tags=23%, list=20%, signal=29%
KEGG_OXIDATIVE_PHOSPHORYLATION	KEGG_OXIDATIVE_PHOSPHORYLATION	116	-0.14636895	-0.56705475	0.998538	0.99556935	1.0	3953	tags=20%, list=26%, signal=27%
HALLMARK_MYC_TARGETS_V2	HALLMARK_MYC_TARGETS_V2	58	-0.11170673	-0.38992956	1.0	0.9997531	1.0	3574	tags=16%, list=23%, signal=20%
