# Supplementary material for: 3D heterospecies spheroids of pancreatic stroma and cancer cells demonstrate key phenotypes of pancreatic ductal adenocarcinoma
Source: Transl Oncol. 2021 May 1;14(7):101107. doi: 10.1016/j.tranon.2021.101107 (PMC8111319; doi:10.1016/j.tranon.2021.101107)
Supplement: Supplementary file 8 [file mmc8.zip › Supplemental Table S8.csv]

ensembl	name	biotype	logFC	logCPM	F	PValue	FDR	mpsc_LS1_RPKM	mpsc_LS2_RPKM	mpsc_LS3_RPKM	mpsc_LS4_RPKM	cocult_LS1_RPKM	cocult_LS2_RPKM	cocult_LS3_RPKM	cocult_LS4_RPKM
ENSMUSG00000024593	Megf10	protein_coding	3.83009068541914	6.78035812592059	3168.67469838931	1.46275827429683e-32	2.26186311954518e-28	1.6	1.8	1.7	1.8	25.4	22.3	25.5	25.2
ENSMUSG00000084347	Akt2-ps	processed_pseudogene	6.33104358701431	3.59300946102292	2146.87899218691	5.4031590649233e-30	4.17745243104545e-26	0.4	0.3	0.7	0.3	37.7	30.6	39.8	32.8
ENSMUSG00000083783	Gm12739	processed_pseudogene	7.3095142913557	3.17244556795761	1850.11813517365	1.25397144274034e-27	6.46338680636462e-24	0.5	0.4	0.7	0.9	107.9	83.9	116.3	105.8
ENSMUSG00000007872	Id3	protein_coding	2.34441685684588	6.0209550768438	1429.50108183902	2.51189779233826e-27	9.71036889073161e-24	7.1	7.3	7.1	7.2	38	34.5	37.2	35.7
ENSMUSG00000022096	Hr	protein_coding	3.286998730531	4.06104973122719	1394.97045331719	3.6287158943464e-27	1.11331861467148e-23	0.7	0.8	0.8	0.7	6.9	6.9	7.6	7.2
ENSMUSG00000029672	Fam3c	protein_coding	-1.13906306857698	10.3188446984953	1378.88915116548	4.31993254092276e-27	1.11331861467148e-23	719.9	718.5	712.4	734.4	339	324.8	322.5	323.4
ENSMUSG00000030218	Mgp	protein_coding	1.73340541731314	7.71161012125263	1332.43556089755	7.23059531238284e-27	1.59723850450537e-23	57.2	53.1	55.2	50.6	173.9	168.7	199.4	176.5
ENSMUSG00000063011	Msln	protein_coding	-1.87197421396082	6.08224168435226	1300.28437125846	1.04354470064257e-26	2.01704146325452e-23	85.5	84.5	78.8	78.8	21	22.6	22.6	23.6
ENSMUSG00000009376	Met	protein_coding	-1.47983136988902	11.0594389199905	1246.76023314834	1.96116419553617e-26	3.36949799506397e-23	658.9	657.4	662.6	680.4	262.7	230.8	228.3	231.2
ENSMUSG00000027750	Postn	protein_coding	1.23557375424736	9.5250429766198	1168.24704817536	5.19961373219656e-26	7.89735573665501e-23	12.9	12.8	13	13.4	30.9	32.2	30.4	29.1
ENSMUSG00000092014	Gm4468	processed_pseudogene	6.97242369521974	2.90671587799579	1162.22637728854	5.61798571449299e-26	7.89735573665501e-23	1.6	0.6	0.5	0.9	121.9	93.8	146.1	108.1
ENSMUSG00000024087	Cyp1b1	protein_coding	-2.0907294721246	7.23787981805783	1141.12360348968	7.39161108630564e-26	9.52470685229535e-23	19.8	22.5	20.7	21.2	5.5	4.7	4.4	5.1
ENSMUSG00000007655	Cav1	protein_coding	-1.11137630776105	11.6115374831148	1070.35027226401	1.92600655340193e-25	2.29091071809646e-22	1992.7	2026.5	2072	2008.8	991.7	877.3	969.5	909.8
ENSMUSG00000056481	Cd248	protein_coding	1.14039361754492	7.88054578054389	950.897352186281	1.12571761677206e-24	1.24335510772474e-21	44	42.1	39.9	41.7	94.6	88.8	93.5	92.4
ENSMUSG00000015733	Capza2	protein_coding	-0.898178219830159	11.2605672518472	919.633153858696	1.85168997815899e-24	1.90884547548483e-21	829.6	862.7	844.8	839	474.5	446.3	446.3	444.1
ENSMUSG00000084022	Gm16459	processed_pseudogene	6.5342353925041	2.3498861151955	864.800086157921	4.61773019967537e-24	4.46274762984876e-21	0.5	0.2	0.5	0.1	28.5	24.6	35.3	32.2
ENSMUSG00000022894	Adamts5	protein_coding	-1.53037685993826	6.29606926450545	803.454357465728	1.3751212189797e-23	1.25079408288724e-20	17	16.1	16	17.2	6.1	5.7	5.3	5.9
ENSMUSG00000019256	Ahr	protein_coding	1.19623983828089	7.69105902042932	779.71460220192	2.14372540327936e-23	1.84157921727271e-20	11.8	11.4	11.4	11	27.2	25.6	27.3	24.2
ENSMUSG00000025407	Gli1	protein_coding	3.07837405332968	5.90961721263248	739.964378147339	4.64593243274757e-23	3.78105543197767e-20	1	0.7	0.8	1	7.6	8.4	7	7.4
ENSMUSG00000044155	Lsm8	protein_coding	-0.837608271754886	9.51743742202188	705.97711968276	9.29679503775021e-23	7.18781708343658e-20	328.1	346.3	350.5	340.3	187.7	183.4	194.4	198.5
ENSMUSG00000000058	Cav2	protein_coding	-0.847054384629836	10.7808384067169	635.018131990406	4.41476922491423e-22	3.25074173927851e-19	1040.9	1107.9	1152.1	1099	623.2	593.6	606.4	622.6
ENSMUSG00000020601	Trib2	protein_coding	1.59088943928871	6.6775490522386	630.197941425347	4.9369084641779e-22	3.46997343552649e-19	5.9	6.8	7	6.7	20.3	17.1	21.9	19.9
ENSMUSG00000006445	Epha2	protein_coding	-1.22357599867432	6.65068334252877	591.276429610618	1.25593528078345e-21	8.44370749858894e-19	29.2	31.1	30.5	30.2	12.7	11.8	14.1	13.1
ENSMUSG00000026574	Dpt	protein_coding	-1.08512267971774	7.38108734855237	585.019481705051	1.4673030689476e-21	9.45371139797367e-19	188.4	190.6	187.1	180	89	91.9	79.9	91.5
ENSMUSG00000024803	Ankrd1	protein_coding	-1.27081527904303	6.76326195843081	566.340429109716	2.35697266844363e-21	1.45783473488575e-18	102.2	111.6	108.9	106.9	42.8	47	44.4	44.3
ENSMUSG00000032291	Crabp1	protein_coding	-1.16559403277647	7.56642979356882	560.885044735693	2.71449276252543e-21	1.58257567966843e-18	553.9	556.9	504	505	227.3	218.3	268.3	230
ENSMUSG00000083859	Gm12003	processed_pseudogene	7.51996564811438	1.32984821994391	651.36901646638	2.76334109493938e-21	1.58257567966843e-18	0	0	0	0	10.6	8.7	11.5	11.4
ENSMUSG00000031502	Col4a1	protein_coding	0.733953243139589	11.2862422379698	548.481565672823	3.76075030463533e-21	2.07687435573486e-18	166.6	166.5	164	169.6	284.6	265.9	286	272
ENSMUSG00000022265	Ank	protein_coding	0.7703400936337	8.65418390617572	539.903640537264	4.73129100289615e-21	2.52275699233735e-18	83.3	84.9	83.1	82.3	146.2	133.4	148.1	140.7
ENSMUSG00000029670	Ing3	protein_coding	-0.80073507006694	8.25877165560572	535.031194526182	5.3986502037511e-21	2.78264427002011e-18	110.9	113.8	115	119.5	64.8	64.1	68.7	66
ENSMUSG00000037370	Enpp1	protein_coding	1.20188305998822	7.00303525429042	533.183683922388	5.67732039988886e-21	2.83188404333811e-18	3.5	3.8	3.8	3.8	8.9	8.8	8.3	8.2
ENSMUSG00000032334	Loxl1	protein_coding	-0.885029245096211	8.35165966840901	525.124830803941	7.08493302240637e-21	3.42357247892093e-18	132	129.4	122.8	125.5	67.5	69.8	71.9	66.8
ENSMUSG00000021701	Plk2	protein_coding	-1.04071915458539	7.5163480156917	523.959859351607	7.31739659008111e-21	3.42875465067952e-18	96.8	94.8	97.7	103.4	46.5	48.4	45.6	50.7
ENSMUSG00000041301	Cftr	protein_coding	-0.919088631223175	7.66957007741093	514.91633433807	9.42351217988859e-21	4.28575790698874e-18	59.7	60.5	60.8	60.7	34.8	30.3	30.8	31.7
ENSMUSG00000032440	Tgfbr2	protein_coding	-0.880421316307295	8.53431522404411	501.719834969615	1.37352049307626e-20	6.0682135384109e-18	68	66	65.1	68.2	38.3	38.2	33.9	34.7
ENSMUSG00000021806	Nid2	protein_coding	-1.38624290338457	8.45133729658077	492.637891927042	1.78986114955215e-20	7.68795082097915e-18	61.9	58.4	54.1	64.1	24.6	26.5	18.8	21.6
ENSMUSG00000035783	Acta2	protein_coding	1.25533199462761	6.27336729702812	491.190268565924	1.86780652855201e-20	7.80591685162154e-18	25.4	26.3	22.9	25.6	58.2	65.5	61.3	54.4
ENSMUSG00000038400	Pmepa1	protein_coding	0.979271650092258	7.1223247617119	487.54900010919	2.08029880888433e-20	8.46517381099433e-18	10.9	11	10.4	11.2	21.4	22	21.3	21
ENSMUSG00000031673	Cdh11	protein_coding	1.06184723583894	8.40027387542533	484.184426073325	2.29962766805136e-20	9.11772887976363e-18	7.5	7	6.8	7.3	13.9	16.4	13.9	15.6
ENSMUSG00000045954	Sdpr	protein_coding	-1.59618647025775	5.44177045528015	480.28492457103	2.58504678440974e-20	9.99314460683196e-18	17.1	18.3	17.2	17.7	6	5.7	5.6	5.9
ENSMUSG00000003617	Cp	protein_coding	1.01799406177022	6.92432207270019	475.552081186639	2.98306253941665e-20	1.12505112309755e-17	5	4.8	5.1	4.9	10.6	9.9	9.7	9.8
ENSMUSG00000003949	Hlf	protein_coding	-1.5429859862234	5.47383675982194	452.184492936726	6.17351843994662e-20	2.27288370564035e-17	12.2	11.1	12	11.7	4.2	4.3	3.4	4.3
ENSMUSG00000026413	Pkp1	protein_coding	1.94579592122497	3.34175611895478	447.6570350647	7.13675868910365e-20	2.56641161882813e-17	1.5	1.8	1.7	1.9	6.7	7.1	7.3	5.7
ENSMUSG00000008734	Gprc5b	protein_coding	0.881358843280657	6.27527283875657	446.614589832909	7.38046984358669e-20	2.59373193616775e-17	13.7	13.8	13.4	13.7	24.5	24.3	25.9	26.1
ENSMUSG00000051855	Mest	protein_coding	-2.7587113712168	4.82548276431641	444.243082244709	7.96854097155035e-20	2.73816775651296e-17	9.6	9.4	8.1	10.8	1.4	1.7	1.1	1.4
ENSMUSG00000014599	Csf1	protein_coding	-0.722753837275299	8.73068896672243	441.863155027081	8.60913944896852e-20	2.89398094129131e-17	81.9	81.6	83.1	79	51.5	46.1	49.5	49.8
ENSMUSG00000036256	Igfbp7	protein_coding	1.08858007713474	8.4547901146455	439.930340865929	9.16973611347959e-20	3.01684318133478e-17	35.5	33.7	30.6	32.3	69	72.5	67	73.1
ENSMUSG00000036667	Tcaf1	protein_coding	-0.750252096211061	10.788922673986	437.009919990857	1.0091776856136e-19	3.23729894311069e-17	310.5	334.9	341.9	348.2	195.2	201.9	201	195.9
ENSMUSG00000050359	Sprr1a	protein_coding	-1.43261826529954	7.06302998539985	436.512206760829	1.02585299238455e-19	3.23729894311069e-17	379.7	387.2	396	406.9	118.7	181.3	148.3	138.7
ENSMUSG00000025993	Slc40a1	protein_coding	0.929085182912335	6.88656291653635	422.83850472511	1.62052368182685e-19	5.01163153841772e-17	8	8.8	8	8.2	16	16.7	15.7	14.6
ENSMUSG00000054215	Sprr2k	protein_coding	-2.00758142567698	4.79599417572374	411.670554255773	2.37870624213443e-19	7.21214404355385e-17	102.2	107.6	109.6	111.5	22.9	34.2	20.2	32.1
ENSMUSG00000041482	Piezo2	protein_coding	2.53752540373631	4.41480878777386	403.07832944511	3.21720924841684e-19	9.56686665543645e-17	0.2	0.2	0.2	0.2	1.3	1.2	1	1.2
ENSMUSG00000031503	Col4a2	protein_coding	0.603823279233807	10.6316984158861	400.141015694923	3.57197099574323e-19	1.04213938692788e-16	126.8	126	119.9	125.4	193.4	184.1	193.1	186.3
ENSMUSG00000026069	Il1rl1	protein_coding	-0.853178322210244	8.89261700056243	398.417887422673	3.79929144716496e-19	1.08793414162059e-16	144.5	144.8	155.4	133.6	85.9	75.6	78.8	79.5
ENSMUSG00000039116	Adgrg6	protein_coding	-0.980341712690162	6.20530504280768	390.673336197179	5.028954737587e-19	1.41386776558741e-16	11.3	11.6	12.6	12.1	6.1	6.1	5.9	5.9
ENSMUSG00000021950	Anxa8	protein_coding	2.69510785881162	2.0826246278409	384.690151077634	6.26763222033827e-19	1.70028766707177e-16	1.5	1.7	1.3	1.1	8.8	9.1	9.2	9.3
ENSMUSG00000034488	Edil3	protein_coding	1.03905077830275	5.60234271145289	385.046771413584	6.18536400698719e-19	1.70028766707177e-16	4	4	4	4.4	8	8.8	8.3	8.7
ENSMUSG00000015243	Abca1	protein_coding	2.20395070077133	5.47356009689782	382.939036785049	6.68885646078092e-19	1.78327219746647e-16	1.5	1	1	1.1	5.4	5.2	4.9	5.6
ENSMUSG00000061353	Cxcl12	protein_coding	-0.869149801664933	8.16064538299828	382.126758077104	6.89439254817265e-19	1.80691511817616e-16	38.9	37.3	36.8	37.3	19.5	23	19.2	20.8
ENSMUSG00000025432	Avil	protein_coding	1.77718806727573	3.96181248367529	379.753312706632	7.53445284189995e-19	1.94175407157165e-16	4.3	3.9	3.7	4.6	12	16.2	14	14.7
ENSMUSG00000025089	Gfra1	protein_coding	1.14630749417326	5.28051885475647	376.894723658121	8.39046896255671e-19	2.12691510767237e-16	6.5	6.3	6.8	6.8	16	13.4	15.2	13.5
ENSMUSG00000021466	Ptch1	protein_coding	1.12646758981461	7.78868378677998	375.811550245395	8.74139470482588e-19	2.18013203743101e-16	3.5	3.2	3.5	3.4	8.2	7.2	7	7.3
ENSMUSG00000059901	Adamts14	protein_coding	-1.09395898966811	6.28421479832387	375.042021399573	9.00018724698599e-19	2.20904595873245e-16	26.1	22.8	22.8	22.7	11.5	11	10.5	11.2
ENSMUSG00000039542	Ncam1	protein_coding	0.867680311112286	7.37360342381855	369.282345421639	1.12165855290953e-18	2.71003221931876e-16	14.1	13.5	13.2	14.3	25.5	26.8	24.3	23.9
ENSMUSG00000035835	Plppr3	protein_coding	1.52960961416989	4.27488547368222	354.798462761118	1.97936780524744e-18	4.70233977593369e-16	3	3	3.2	2.9	8.2	9.5	8.8	8.7
ENSMUSG00000062184	Hs6st2	protein_coding	-0.858708188539126	6.80970761105859	354.450611062569	2.00707770297888e-18	4.70233977593369e-16	21.2	22.1	21.8	22.1	12.1	12.8	10.8	12.6
ENSMUSG00000031530	Dusp4	protein_coding	0.936111328537554	6.62744031585374	349.799599946309	2.42003489987642e-18	5.50308818482193e-16	29.4	31.4	32.9	29.4	58.6	53.9	63	59.7
ENSMUSG00000048126	Col6a3	protein_coding	1.03561206158137	10.2671715714282	349.937648941781	2.40655324732718e-18	5.50308818482193e-16	70.7	68.1	74.1	77.9	155.5	148	145.9	146.7
ENSMUSG00000030074	Gxylt2	protein_coding	-0.97478356749879	6.81210109720595	347.708252599882	2.6344172526231e-18	5.90376724308856e-16	16.7	17.8	18.7	17.6	9.4	9.3	8.4	9
ENSMUSG00000001507	Itga3	protein_coding	-0.981587029590098	6.3745333734192	341.493816307677	3.39969976665936e-18	7.50993678455053e-16	18.4	18	18.6	18	8.1	9.5	9.9	9.7
ENSMUSG00000046186	Cd109	protein_coding	0.908732137239246	6.70712882456859	340.188097670425	3.588783395561e-18	7.8159658655718e-16	13.3	13.2	13.8	13.4	26.5	25.3	25.8	23.2
ENSMUSG00000028364	Tnc	protein_coding	0.784889558816286	10.6703452160397	338.376366364371	3.86991524311702e-18	8.08655397355656e-16	181.4	167.9	176.9	176.2	317.4	283.8	311.1	297.6
ENSMUSG00000037852	Cpe	protein_coding	0.676639040013883	8.87009158220677	338.449078217483	3.85819164393975e-18	8.08655397355656e-16	146.5	146.1	143.4	143.1	229.7	211.1	250.2	234.1
ENSMUSG00000040907	Atp1a3	protein_coding	1.26790969109509	5.08515229735779	338.494795316691	3.8508398818022e-18	8.08655397355656e-16	7.2	7	6.4	6.9	14.2	15.1	19.3	17.7
ENSMUSG00000017707	Serinc3	protein_coding	0.629975072655854	7.83443367247761	333.285843107799	4.79295330630918e-18	9.88179159672784e-16	43.7	45.1	44.9	46.2	67.9	72.2	68.8	69.6
ENSMUSG00000037664	Cdkn1c	protein_coding	-1.41963977408702	4.87438944706693	329.747613289972	5.57117210231221e-18	1.13351360813229e-15	34.9	31.7	29.7	34.1	11.8	13.2	13.7	10
ENSMUSG00000035385	Ccl2	protein_coding	-0.994620783311814	7.04148454205222	329.347470272975	5.66730778540876e-18	1.13809844526981e-15	200.3	175	189.4	172.1	101.8	89.9	88.4	88.2
ENSMUSG00000110660	RP24-232I9.2	processed_pseudogene	7.46515937073282	0.759377180874268	370.951071574766	5.79487838697679e-18	1.14879749356182e-15	0	0	0	0	2.3	2.7	3.1	3.5
ENSMUSG00000028967	Errfi1	protein_coding	-0.948576787127023	7.72045759220363	321.505389439392	7.95594960309901e-18	1.5572512495281e-15	59.8	65.5	68.4	66.2	34.7	31.2	34.7	33.7
ENSMUSG00000038463	Olfml2b	protein_coding	-0.634601323802967	7.46727461614425	311.235850649828	1.25505708511096e-17	2.42586846338385e-15	86.5	90.2	90	85.4	57.5	53.9	57.6	57.5
ENSMUSG00000020681	Ace	protein_coding	2.12614598681201	4.37179387624541	299.505430765818	2.14896647361234e-17	4.10240352857626e-15	0.5	0.5	0.5	0.6	2.4	2.2	2.3	2.5
ENSMUSG00000004655	Aqp1	protein_coding	0.897980040555176	5.46232062695022	298.521859354876	2.25004136779776e-17	4.19185417713936e-15	19.4	20	21.6	19.7	35.4	36.8	40.3	38.1
ENSMUSG00000007888	Crlf1	protein_coding	1.22794097025501	7.78976997091491	298.734557859995	2.22776243398492e-17	4.19185417713936e-15	14.9	15.8	11.6	14.2	31.5	35.3	33.6	32.5
ENSMUSG00000033149	Phldb2	protein_coding	0.789111569564226	6.88794850582022	295.381723233021	2.60807508535847e-17	4.80103155296406e-15	7.8	7.5	8.1	8.1	13.4	13.9	14.1	12.8
ENSMUSG00000050335	Lgals3	protein_coding	0.709237470802714	7.26096047458514	294.396845214902	2.73250847704363e-17	4.97091512712066e-15	106.1	103.6	99.2	96.3	173.9	159.1	164.3	164.3
ENSMUSG00000040152	Thbs1	protein_coding	-1.20324209828746	8.29188981521131	291.919162099302	3.07437445377077e-17	5.52779676496017e-15	49.4	42.6	42.3	43.9	21.3	19.5	18.2	18.3
ENSMUSG00000024529	Lox	protein_coding	0.635206973963538	10.5091110350854	283.95118523162	4.51971930900664e-17	8.03106327251767e-15	224.6	230	222.1	231.1	344.8	378.2	325.1	362.4
ENSMUSG00000070348	Ccnd1	protein_coding	-1.00139717069901	7.028204021698	283.723215122754	4.57048158818829e-17	8.03106327251767e-15	34	36.1	35.9	32.6	17.9	13.8	18.6	18.4
ENSMUSG00000021186	Fbln5	protein_coding	0.654887256289473	6.85259727773836	283.143968977889	4.70221438489309e-17	8.16970123973055e-15	19.8	20.8	19.7	20.5	31.6	33.7	30.7	31.5
ENSMUSG00000015709	Arnt2	protein_coding	1.0816061908945	4.59248676149148	270.480051060769	8.87092111268913e-17	1.52412281295013e-14	2.9	2.8	3	3.1	6.3	6.2	6.1	6.4
ENSMUSG00000019823	Mical1	protein_coding	0.947027104490466	5.6307086817395	265.665721045673	1.13718256908216e-16	1.91133196366494e-14	5.2	5.4	5	4.8	9.2	9.7	10.5	10.1
ENSMUSG00000020467	Efemp1	protein_coding	-0.726428387904054	7.79430136648588	265.76562074276	1.1312906517559e-16	1.91133196366494e-14	119	125.5	117.6	123.9	67.4	79.1	70.3	78.2
ENSMUSG00000030103	Bhlhe40	protein_coding	0.67422488716345	7.59930142677848	265.149274422336	1.16816742890281e-16	1.94229816700259e-14	30.3	30.1	30.8	33.4	46.2	51.5	49.3	52.2
ENSMUSG00000029484	Anxa3	protein_coding	-0.716154019190738	7.20877805808318	261.483133380749	1.41571379481419e-16	2.32884919246935e-14	49.2	52	55.1	51.2	30.2	34.1	32.1	30.2
ENSMUSG00000022090	Pdlim2	protein_coding	-0.758686736961763	6.24768142906499	256.525824833976	1.84302293880612e-16	2.99985933713253e-14	24	24.1	24	22.9	14.9	13.5	14.2	13.2
ENSMUSG00000028207	Asph	protein_coding	-0.639458540462054	7.51913262620105	255.073145203725	1.99285656528464e-16	3.20995219468712e-14	12.7	13.2	13	13.3	8.6	8.3	8.1	8.4
ENSMUSG00000024413	Npc1	protein_coding	0.719511837539201	6.83022935364629	254.150125679521	2.09476209785756e-16	3.33930992981149e-14	9.2	8.6	8.5	9.6	15.8	15.1	14.4	13.7
ENSMUSG00000007029	Vars	protein_coding	-0.538745525088527	8.7082928842715	251.788811928471	2.38158062932702e-16	3.75779400727385e-14	96.9	101.4	93	98.5	64.5	67.4	68.1	68.5
ENSMUSG00000017969	Ptgis	protein_coding	-0.75515174250148	6.34506651949544	250.313578388271	2.58179006665612e-16	4.03254745461652e-14	34.6	36	33.8	33.6	20.5	20	20.2	21
ENSMUSG00000037211	Spry1	protein_coding	-1.16773881110119	5.31515448339858	248.883504452572	2.79306005364647e-16	4.31890876095354e-14	20.1	22.7	21.6	23.3	8.9	10.9	10.4	9
ENSMUSG00000035891	Cerk	protein_coding	0.77661476910806	5.95363249979775	248.161645154577	2.90662895851531e-16	4.43621045340154e-14	8.7	9.6	9.4	9.2	16.2	15.8	15.6	15.6
ENSMUSG00000083159	Gm12180	processed_pseudogene	5.55472077260084	0.287245412463925	248.039682507534	2.92629804208082e-16	4.43621045340154e-14	0.2	0	0.2	0.3	8.1	11.4	8.6	9.2
ENSMUSG00000024620	Pdgfrb	protein_coding	0.525912396542612	9.00174312117343	246.348633972068	3.21412392944552e-16	4.82524255543846e-14	58.7	59.3	60.4	61.5	86.7	90.4	84.4	84
ENSMUSG00000000567	Sox9	protein_coding	0.802933463696567	6.89238806567583	245.388802751773	3.39078300413619e-16	5.04150746086133e-14	19	19.3	19.5	18	33.3	29.9	35.5	33.1
ENSMUSG00000029468	P2rx7	protein_coding	1.17417618878892	4.36609758145121	244.992069495192	3.46679816560145e-16	5.1054380985424e-14	3.3	3.1	3.2	3.3	7.6	6.8	7.5	7.3
ENSMUSG00000073411	H2-D1	protein_coding	0.573513241497759	8.92752402210119	243.282564888666	3.81572733713673e-16	5.56628224661748e-14	265.1	264.2	233.4	253.6	366.9	386.5	370.3	389.3
ENSMUSG00000029335	Bmp3	protein_coding	-2.10019081937665	3.51381587747478	241.318075941204	4.26345586046648e-16	6.16129139910217e-14	3.7	3.2	3	3.8	0.8	0.9	0.5	1
ENSMUSG00000021253	Tgfb3	protein_coding	0.674855417132928	6.97484002982991	239.900463196325	4.62115092966053e-16	6.616375631976e-14	24.7	26.2	25.6	27.8	39.8	41	44.9	40.8
ENSMUSG00000042035	Igsf3	protein_coding	0.811315840226992	6.52196787409938	239.089763322153	4.8399628338068e-16	6.86608672469308e-14	6.4	6.1	6.1	6.8	12.2	10.5	11.1	10.5
ENSMUSG00000004098	Col5a3	protein_coding	-0.674431707971877	8.08635239836088	238.633572008624	4.96792075783984e-16	6.98354169804341e-14	67.7	64.3	58.3	66.9	41.1	39.4	41.4	39.2
ENSMUSG00000001281	Itgb7	protein_coding	-1.1036077838835	4.97470739500979	237.654454231845	5.25488212727252e-16	7.2635051090866e-14	24.3	24.1	23.6	23.5	12	9.8	12.1	10.1
ENSMUSG00000027533	Fabp5	protein_coding	-0.972118215978101	5.35494448653862	237.634116266341	5.26102678793054e-16	7.2635051090866e-14	20.2	21.1	19.6	20.4	9.4	11.2	10.1	11
ENSMUSG00000002603	Tgfb1	protein_coding	0.646835273198468	6.72480257965738	236.204543091448	5.71271666751286e-16	7.8173219318364e-14	15.2	15.1	14.7	14.3	21.8	23.4	23.9	23.8
ENSMUSG00000020695	Mrc2	protein_coding	-0.464375339705201	9.60713379566546	234.945339980579	6.14485233166164e-16	8.33489926355123e-14	96	96.5	97	99	70.2	70.4	70.7	70.3
ENSMUSG00000021728	Emb	protein_coding	1.4482277873876	5.19276528761455	234.37107667472	6.35337041261079e-16	8.54279710349571e-14	3.7	3.8	4.1	3.9	9.5	12.1	11.4	9.5
ENSMUSG00000020089	Ppa1	protein_coding	-0.654963882708338	6.75255369859328	233.601473641956	6.6447130819185e-16	8.85751710221601e-14	54.4	56.2	53	52.5	34.7	34	34.8	33.7
ENSMUSG00000052957	Gas1	protein_coding	-0.607006405266528	8.55270006439717	229.175064255439	8.62161122458826e-16	1.13945277235734e-13	163.2	152.3	143.3	153.7	103.8	103.8	96.5	97.8
ENSMUSG00000027848	Olfml3	protein_coding	0.739600321819923	6.86606252516111	226.827025341895	9.9169515694882e-16	1.29954086541522e-13	8.5	7.7	7.7	8.4	14.1	13.5	13.6	12.7
ENSMUSG00000028161	Ppp3ca	protein_coding	0.592661250343171	7.70043462742762	225.954504744221	1.04498337987255e-15	1.35786369772851e-13	18.3	17	16.5	17.9	26.3	25.3	26	27.5
ENSMUSG00000041189	Chrnb1	protein_coding	-1.5920350827335	3.74217173984449	225.227635086828	1.09170520092673e-15	1.40675312682751e-13	10.5	8.6	9.5	9.9	3.4	2.8	3.3	3.2
ENSMUSG00000023944	Hsp90ab1	protein_coding	-0.435042066681644	11.4175725087583	224.592907810638	1.13432553464102e-15	1.44959303654166e-13	1240.5	1240.7	1179.1	1200	910.6	877.4	932.2	874.5
ENSMUSG00000001930	Vwf	protein_coding	2.13604824646781	2.04758862886484	224.147980692559	1.16525592070073e-15	1.47691412309798e-13	0.2	0.2	0.2	0.2	1	0.9	1.1	1.2
ENSMUSG00000027962	Vcam1	protein_coding	-0.654922705709409	7.44086273227602	222.500470033457	1.28784453899006e-15	1.61901952084579e-13	22.3	23.2	21.7	22.6	14	14.6	13.7	14.7
ENSMUSG00000024521	Pmaip1	protein_coding	1.03754018573145	4.60286816412491	220.956148718786	1.41528290351661e-15	1.76488060782882e-13	6.6	6.9	6.9	7.4	13.1	14.3	14.6	15.5
ENSMUSG00000046711	Hmga1	protein_coding	-0.761090340055858	5.86175951215853	220.247496872595	1.47819780521663e-15	1.8212659745009e-13	42.4	41.8	41.7	39.4	23.5	23.3	25.9	24.9
ENSMUSG00000078812	Eif5a	protein_coding	-0.554133840979152	9.04082636067461	220.183158430548	1.48405556998715e-15	1.8212659745009e-13	302.8	304.8	286.5	280.7	203.3	190.3	213.7	192.1
ENSMUSG00000021091	Serpina3n	protein_coding	2.10815944398082	4.78738185777681	217.251702610224	1.77902827172919e-15	2.14198994236386e-13	1.3	0.9	1.2	1.4	4.8	6.3	4.5	5.8
ENSMUSG00000026566	Mpzl1	protein_coding	0.69483524362385	6.51093719244027	217.192845683674	1.78555479388567e-15	2.14198994236386e-13	21.3	20.8	20.4	20.3	34.1	31.8	35.7	32.1
ENSMUSG00000033066	Gas7	protein_coding	1.00472798504407	6.90198857106871	217.180256989698	1.7869540358594e-15	2.14198994236386e-13	3.1	2.5	2.9	2.8	6.5	5.2	5.7	5.1
ENSMUSG00000002602	Axl	protein_coding	-0.447766988279713	9.64500877718909	216.642331326305	1.84784970916109e-15	2.19794615790445e-13	186.9	190.4	188.2	192.4	134.8	137.1	144.4	139.4
ENSMUSG00000090958	Lrrc32	protein_coding	0.955023603873286	6.61272703197077	215.997618888189	1.92376013081434e-15	2.27077121395284e-13	5.7	5.4	5.3	4.8	11.1	10.3	9.9	9.8
ENSMUSG00000005124	Wisp1	protein_coding	-0.499780122330517	8.11987747815696	215.509305872457	1.98346391678954e-15	2.3235077685846e-13	63.9	62.4	63.7	61.8	45.9	45.2	43.3	43.8
ENSMUSG00000104649	Gm43712	unprocessed_pseudogene	3.93025841743468	0.832065247261374	214.759675219236	2.07899008012053e-15	2.41709951946645e-13	1.6	1.3	2	1.3	23.3	26	30.3	17.4
ENSMUSG00000017754	Pltp	protein_coding	0.789018219410179	6.36963116714226	214.442800033914	2.12083268985031e-15	2.4473459614295e-13	21.2	21.2	20	21	35.5	41.5	32.4	35.3
ENSMUSG00000020042	Btbd11	protein_coding	-1.10189318922562	4.68696452936749	213.837611035216	2.20325948285428e-15	2.5236297321019e-13	5	4.6	4.9	4.6	2.2	2.3	2.2	2.2
ENSMUSG00000081931	Gm15211	processed_pseudogene	7.65172645946829	0.0185584725501886	235.267681219957	2.27926413189613e-15	2.59148979937572e-13	0.1	0	0	0	7.9	9.3	8.7	10.4
ENSMUSG00000003032	Klf4	protein_coding	0.788216694315588	5.3785676726033	212.579594881611	2.38572168011158e-15	2.6927309736909e-13	14	13.6	13.2	13.6	21.8	24	23.1	25.3
ENSMUSG00000047557	Lxn	protein_coding	0.834575445588364	5.91639625518851	209.628677235671	2.87993590355161e-15	3.22698904903033e-13	18.6	19.3	20.4	17.8	33.9	31.3	36	34.3
ENSMUSG00000021477	Ctsl	protein_coding	0.521234889215619	9.51213493328116	208.570560305503	3.0828098543936e-15	3.42945962435167e-13	407.7	399.8	409.5	382.4	596.3	527.2	598.7	571.9
ENSMUSG00000061232	H2-K1	protein_coding	0.517470075250072	8.60348959185456	208.219042333105	3.15353224230648e-15	3.4830763616275e-13	211	214.6	197.2	209.8	284.9	310.5	289.5	307.7
ENSMUSG00000016494	Cd34	protein_coding	-0.596581069868217	7.32550572577499	207.111213717406	3.38795282115488e-15	3.71545492719986e-13	32.3	32	32	29.9	21	20	20.7	21.7
ENSMUSG00000001025	S100a6	protein_coding	-0.569976561761185	9.68851076989242	205.834368485658	3.68137198393503e-15	4.00880668926672e-13	919	930.8	895.3	840.2	604.7	568.6	644.2	596.5
ENSMUSG00000001864	Aif1l	protein_coding	-1.09581480878185	4.91106105815847	205.11523351185	3.85844526896748e-15	4.172247496087e-13	15.2	14.8	14.7	13.8	7.7	7.2	6.2	6.2
ENSMUSG00000026389	Steap3	protein_coding	0.825925485703955	5.61647393576812	203.972688546069	4.15868994835492e-15	4.46568212995917e-13	7.6	8.4	8.4	7.5	13.9	13.4	15.1	14
ENSMUSG00000027820	Mme	protein_coding	-0.878633300340679	5.91610729482859	203.735605735754	4.22405483540154e-15	4.50459033929752e-13	10.7	11.2	11.3	11.9	5.5	7.5	5.8	5.9
ENSMUSG00000023088	Abcc1	protein_coding	-0.5538018602454	8.14650909194826	202.203028309453	4.67389729055296e-15	4.95016943861784e-13	22.6	22.4	22.9	22.8	15.8	14.9	15.8	15.2
ENSMUSG00000006800	Sulf2	protein_coding	0.723782729334714	5.73634982242576	201.234250895693	4.98437758972719e-15	5.24309052176541e-13	7.8	8.1	8.1	8.2	12.5	14.1	13.2	13.8
ENSMUSG00000024084	Qpct	protein_coding	0.653747004435594	6.65582217615084	199.322077167603	5.66354739009565e-15	5.91725900628709e-13	59.1	56.5	63.8	56	94.4	88.8	95.5	90.9
ENSMUSG00000047881	Rell1	protein_coding	0.634924070146966	6.18807564066079	196.374107250492	6.91086551455714e-15	7.17199419138235e-13	15.4	14.8	16.4	16.4	24.8	24.6	24.6	23.9
ENSMUSG00000046798	Cldn12	protein_coding	-0.781827821772981	6.10190763774233	193.568705172305	8.37239980607297e-15	8.6308278800871e-13	21.7	21.5	21.3	19.2	11.9	13	11.9	12.1
ENSMUSG00000021996	Esd	protein_coding	-0.628261028119363	8.02015414253157	193.090956094262	8.65252687925233e-15	8.86053133336946e-13	104.4	105.4	101.6	94.7	71.9	60.5	66.1	63.5
ENSMUSG00000031962	Cdh15	protein_coding	3.22782042896613	0.861042913721389	190.765761104971	1.01659414254793e-14	1.03418389646175e-12	0.4	0.2	0.3	0.2	1.9	2.2	3.4	3.1
ENSMUSG00000029304	Spp1	protein_coding	0.472023453585023	11.8024658114219	189.741713309111	1.09197661267761e-14	1.10361008900875e-12	1951.4	2030.3	2056.1	1866.4	2777.8	2566.3	2892.5	2725.9
ENSMUSG00000035929	H2-Q4	protein_coding	0.695945342364571	6.32432383167012	188.046605837529	1.23014637702335e-14	1.23517879402026e-12	42.6	38.6	36.3	38.1	61.1	69.3	58.7	63.7
ENSMUSG00000022382	Wnt7b	protein_coding	-0.994169832133615	4.83448854138314	187.848953103599	1.24743063869164e-14	1.24445290103799e-12	13.9	14.2	14.3	14.5	6.1	6.9	7.5	8.2
ENSMUSG00000028961	Pgd	protein_coding	-0.520831627605096	7.90708550755255	186.601853712988	1.36262824393458e-14	1.34205863286372e-12	40.5	40.4	39.6	38.6	29.5	26.2	28.2	26.6
ENSMUSG00000033685	Ucp2	protein_coding	0.858301489912707	5.00180478390839	186.685987467496	1.35451077111267e-14	1.34205863286372e-12	3.5	3.7	3.7	3.7	6.8	6.2	7	6.3
ENSMUSG00000000957	Mmp14	protein_coding	0.42021123358832	9.71201018580039	186.295102008754	1.39266622793876e-14	1.36296189130488e-12	180.1	175.1	167.7	171.1	236.7	230.9	231.7	229.3
ENSMUSG00000026414	Tnnt2	protein_coding	1.81292734360669	3.03901336946131	185.553984336596	1.46818767960757e-14	1.42783560313031e-12	0.6	0.7	0.6	0.5	2.1	1.8	2.2	2.2
ENSMUSG00000068220	Lgals1	protein_coding	-0.508872931007074	10.9517015819231	185.275577807894	1.49767485206433e-14	1.44740913984192e-12	3959.6	3959.8	3576.9	3547.8	2596.5	2552.8	2821.5	2600.9
ENSMUSG00000046807	Lrrc75b	protein_coding	2.45819813482796	2.55970281701436	183.98460095395	1.64289402646908e-14	1.57789256716095e-12	0.3	0.2	0.3	0.3	1.4	1.5	1.6	1.4
ENSMUSG00000041842	Fhdc1	protein_coding	-0.686577418360455	5.80339707518918	182.945307991289	1.77069144397799e-14	1.69013591347109e-12	15	15.1	15	14.2	9.3	8.7	10	8.8
ENSMUSG00000045573	Penk	protein_coding	2.05344659896008	4.96951586034768	182.516208117664	1.82650807941994e-14	1.73271744982028e-12	1.1	1.7	1.8	1.3	5.1	7.8	6.1	6.2
ENSMUSG00000022178	Ajuba	protein_coding	-0.824602024259195	6.15288223541849	182.298429145434	1.85555068556755e-14	1.74953538115433e-12	33.4	29.3	27.4	29.6	17.4	17.3	15.9	16.9
ENSMUSG00000037035	Inhbb	protein_coding	-0.602715429779924	7.42217251253107	181.932258913648	1.90549697309425e-14	1.7857393754519e-12	59.9	57.5	54.3	56.3	40.9	37	35.9	35.9
ENSMUSG00000032135	Mcam	protein_coding	1.4140019241754	3.66975802237855	178.315491690171	2.48331890795346e-14	2.3132265225111e-12	2.6	2.6	2.7	2.6	6.5	6.2	8	7.6
ENSMUSG00000024924	Vldlr	protein_coding	0.794252821426692	6.92383258945685	175.695038545614	3.01737083853842e-14	2.79386857942033e-12	8.4	8.6	8.3	9.8	14.1	17.5	13.4	16.2
ENSMUSG00000001416	Cct3	protein_coding	-0.452779514044054	8.77116457464515	175.500783785019	3.0615600183191e-14	2.8179108668612e-12	88.7	90	89.8	85.6	67	60.3	65.7	65.5
ENSMUSG00000028426	Rad23b	protein_coding	-0.456145297097229	8.42481898173524	175.294692905002	3.10919625105304e-14	2.84482258165877e-12	75.9	74.6	70.8	74.9	56	52.3	53.6	53.7
ENSMUSG00000024810	Il33	protein_coding	0.497947665129566	6.88927491761243	173.478907296426	3.56467363773884e-14	3.24238520355033e-12	57.3	59	60.4	57.9	80.9	81.1	85.6	83.8
ENSMUSG00000019923	Zwint	protein_coding	-0.536137729937076	7.91750569174009	171.578112176396	4.11853586343832e-14	3.72426433078051e-12	65.9	62.6	64.5	61.2	44	39.6	45.8	45.6
ENSMUSG00000031897	Psmb10	protein_coding	-0.808001505734425	5.71555041431546	171.113772975058	4.26732189048543e-14	3.83637199956839e-12	39.7	44.7	40.6	38.2	25.4	23	21.9	22.6
ENSMUSG00000028412	Slc44a1	protein_coding	0.655923480378796	7.07080651355971	168.52106688953	5.21044660258645e-14	4.65717548068175e-12	12.2	14	13.9	13.8	21.8	21.2	22.4	19.2
ENSMUSG00000028381	Ugcg	protein_coding	-0.600903134532931	6.62871964089769	168.200004181626	5.34186165637015e-14	4.74719579266964e-12	25.2	24.9	26.2	24.4	17.3	16.8	15.5	16.8
ENSMUSG00000022587	Ly6e	protein_coding	-0.469050319373956	8.41936774361868	167.949691910469	5.4467657740148e-14	4.7854169979313e-12	134.9	135.3	130.8	136.6	94	99.4	96.9	98.4
ENSMUSG00000040037	Negr1	protein_coding	1.42349760954376	3.5192171592575	167.951487256972	5.4460055916515e-14	4.7854169979313e-12	0.6	0.5	0.5	0.7	1.6	1.6	1.5	1.4
ENSMUSG00000018849	Wwc1	protein_coding	-0.85755159148996	5.34191363214553	167.589947453073	5.60139257745473e-14	4.89346516526455e-12	12.5	13.3	12.6	12.8	7.8	6.7	6.8	6.8
ENSMUSG00000052504	Epha3	protein_coding	0.805099054818432	6.1327605972351	167.476680786971	5.65103990388646e-14	4.90910281088743e-12	7	7.3	7.2	8.2	12.5	13.2	11.7	14.4
ENSMUSG00000037225	Fgf2	protein_coding	0.985675563079344	6.43438709445453	166.887204581176	5.91709957471328e-14	5.08311726243286e-12	3	3.6	3.5	3.2	5.6	7	7.5	6
ENSMUSG00000042688	Mapk6	protein_coding	-0.445503251065189	8.20783975068247	166.952416491678	5.88702049887759e-14	5.08311726243286e-12	62.7	62.6	65.5	64.3	47.6	45.6	46.4	47.6
ENSMUSG00000029430	Ran	protein_coding	-0.532313890386193	8.29244117753117	166.739824921138	5.98568333831457e-14	5.11362549504741e-12	174.9	166.5	159.6	155.7	114.7	105.3	121.6	111.9
ENSMUSG00000036390	Gadd45a	protein_coding	0.639524964178653	6.43751830085809	166.443788453215	6.12601701456879e-14	5.20475830199326e-12	42.3	44.3	43.2	48.4	67.5	71.8	70.9	67.8
ENSMUSG00000024066	Xdh	protein_coding	-0.447176157144825	8.37239145060346	165.665567328809	6.51191001940584e-14	5.50238604535916e-12	104	99.9	98.4	97.8	72.9	77.5	70.8	72.5
ENSMUSG00000081534	Slc48a1	protein_coding	-0.529551718210421	7.44294389958261	165.594713925431	6.5483079461298e-14	5.50306987885897e-12	73.6	72.3	68.6	68.1	50.9	48.3	50.2	45.9
ENSMUSG00000022791	Tnk2	protein_coding	-0.515611742092297	7.65951816712743	165.513348750778	6.59037334027125e-14	5.50848340327645e-12	40.7	38.8	37.2	39.9	26.5	28.4	26.8	27.9
ENSMUSG00000040463	Mybbp1a	protein_coding	-0.432417815042394	8.91814243544436	163.476451019914	7.74298741987047e-14	6.43708679964823e-12	113.6	108.2	102.7	107.7	81.9	80.1	81.6	76.4
ENSMUSG00000028780	Sema3c	protein_coding	-0.683038740902602	6.17548510407514	163.372060608798	7.80756915655591e-14	6.45606641004407e-12	15.8	16.5	15.9	17.5	11	9.9	9.4	10.6
ENSMUSG00000054342	Kcnn4	protein_coding	1.78294915933488	1.93421921075244	163.21373360266	7.90661647248867e-14	6.50319204862193e-12	0.8	0.8	0.8	0.8	2.9	2.7	2.8	2.7
ENSMUSG00000022982	Sod1	protein_coding	-0.575131912827782	7.68893773184304	162.370102084045	8.45743974277591e-14	6.91943866362666e-12	442.4	428.1	404	414.6	268.1	282.7	303.8	280
ENSMUSG00000030560	Ctsc	protein_coding	0.586116913233736	6.85553887808298	161.931003665747	8.76018255427708e-14	7.12940541246245e-12	10.1	10	9.1	9.9	14.8	15.1	14.8	14.3
ENSMUSG00000029167	Ppargc1a	protein_coding	1.45286646852429	3.29767362429436	161.124583158965	9.34665866321437e-14	7.56687868634993e-12	1.1	1.1	1.4	1.3	3.2	2.7	3.4	3.9
ENSMUSG00000029581	Fscn1	protein_coding	-0.51787222691892	8.25359541328528	160.373025168238	9.93098652970508e-14	7.99806482858488e-12	137.9	132.3	120.3	124.6	89.5	92.5	91.4	86.4
ENSMUSG00000004846	Plod3	protein_coding	0.497260709969875	8.20110514721693	160.011596092236	1.02257390469234e-13	8.19277735142883e-12	51.1	52.8	48	53.5	69.1	71.2	75.4	74.4
ENSMUSG00000003849	Nqo1	protein_coding	-0.909418425783534	6.94149464281915	158.925948569361	1.11685216205216e-13	8.90200256794463e-12	101.9	98.2	96.2	86.6	63.5	42	49.9	45.7
ENSMUSG00000024308	Tapbp	protein_coding	-0.500683493175115	8.60497033944634	158.762351913695	1.13184358099863e-13	8.97522938101631e-12	154.8	152.6	139.7	148.9	100.8	112.2	107.8	100.8
ENSMUSG00000039601	Rcan2	protein_coding	-0.670473075240794	6.10263158265778	157.846902022386	1.2197846826288e-13	9.62322987116791e-12	33.7	35.8	37	35	22.4	21.5	24.8	20
ENSMUSG00000028124	Gclm	protein_coding	-0.519767259177489	6.99631801646239	156.830226787706	1.32605014783018e-13	1.04084839776133e-11	22.3	22.4	21.7	21.8	16.2	15	14.5	15.7
ENSMUSG00000042745	Id1	protein_coding	1.69483383726869	4.59578373257452	156.361466778307	1.37832897380968e-13	1.07641923848581e-11	4.6	4.9	4.1	4.8	12.3	11.3	18.4	17.4
ENSMUSG00000058013	Sept11	protein_coding	-0.421356451905362	8.79236588119396	155.468698773199	1.48406552951508e-13	1.1531711197433e-11	48.5	47.8	47.4	48.9	37.8	35	35.6	35.2
ENSMUSG00000028633	Ctps	protein_coding	-0.465481642408812	7.28757286853671	153.922740099284	1.68813675507982e-13	1.30518293218996e-11	54.6	56.4	54.9	55.7	40.3	39.8	40.5	39.9
ENSMUSG00000006205	Htra1	protein_coding	-0.512043216061893	8.55296317260031	153.189431692928	1.79520577828867e-13	1.3810580571979e-11	220.6	217.8	198.4	219.3	146.1	158.3	140.1	156.6
ENSMUSG00000031808	Slc27a1	protein_coding	0.763608029920942	5.98024547407047	152.419318836144	1.91547704006206e-13	1.4662881916079e-11	10.6	9.7	9.6	9.1	16.7	15.4	17.4	16.6
ENSMUSG00000070576	Mn1	protein_coding	-1.16138269439187	3.92847971408525	152.078858855671	1.97135789258076e-13	1.50163089127962e-11	3.7	3.5	3.9	3.8	1.6	1.8	1.6	1.7
ENSMUSG00000046733	Gprc5a	protein_coding	-0.937871267262888	5.20739168552482	151.526451329891	2.06575326935988e-13	1.56582072569176e-11	18.8	19	19.3	18.8	9.6	8.2	11.2	10.5
ENSMUSG00000052085	Dock8	protein_coding	1.10348294834015	4.42846949937216	151.346236255952	2.09758073012372e-13	1.58218979658064e-11	2	2.1	2.2	2.2	5	3.4	5.2	4.3
ENSMUSG00000041773	Enc1	protein_coding	0.659658458011189	6.92617451979754	151.05409776801	2.15028956538213e-13	1.61407415288853e-11	15.2	13.2	13.9	14.1	21.1	20.5	22.6	25
ENSMUSG00000030256	Bhlhe41	protein_coding	0.680571029941883	6.13819976583539	150.976315901823	2.16455986210874e-13	1.61693667380616e-11	9.5	7.9	8.2	8.4	14.1	13.9	13	13.4
ENSMUSG00000047497	Adamts12	protein_coding	1.4757757129614	3.95748456271333	150.576840991177	2.23945645967337e-13	1.66484207865045e-11	0.8	0.9	0.8	0.8	2.2	2.6	2	2.5
ENSMUSG00000053647	Gper1	protein_coding	1.52354396609517	3.05294887573772	150.436459788409	2.26642765913457e-13	1.67683114321521e-11	3.5	3.6	3.4	3.3	12.6	8.5	9.2	8.7
ENSMUSG00000032060	Cryab	protein_coding	0.820950337282351	5.14576651528303	150.296088763746	2.29374313952841e-13	1.68095498419563e-11	20.8	20.5	20.4	18.5	37	32.2	38	33.9
ENSMUSG00000067212	H2-T23	protein_coding	0.869576004128415	4.8261688913637	150.313061933611	2.29042169028512e-13	1.68095498419563e-11	9.9	10.1	9.4	8.4	16.3	18.6	16.3	18.5
ENSMUSG00000038172	Ttc39b	protein_coding	0.593353633750051	6.52536294766533	149.953898682975	2.36181173053412e-13	1.72267428251175e-11	8	7.1	7.3	7.2	11.3	11.7	10.4	11.4
ENSMUSG00000021390	Ogn	protein_coding	-1.5060390689937	4.65402262336821	148.088026318892	2.77285295665136e-13	2.0129871018169e-11	5.9	6.8	6.4	6.4	2.2	3.1	1.6	2.2
ENSMUSG00000024661	Fth1	protein_coding	-0.40585682980463	10.9978326055474	147.233078707332	2.98607146574572e-13	2.15764593807598e-11	2605.7	2654.1	2495.2	2418.2	1908.7	1856.3	2011.6	1901.2
ENSMUSG00000002020	Ltbp2	protein_coding	0.547068783320739	7.66729708658683	146.959847331932	3.05784364774726e-13	2.18019813219452e-11	9.6	9.7	9.8	9.9	14.8	13	14.9	14.1
ENSMUSG00000022234	Cct5	protein_coding	-0.421336634713542	9.02507314672847	146.999074694587	3.04742745043946e-13	2.18019813219452e-11	238.5	239.9	226	225.5	181.6	166.7	176.9	168.6
ENSMUSG00000022338	Eny2	protein_coding	0.51991439843963	6.74306923998174	146.95331869412	3.05958090077094e-13	2.18019813219452e-11	45.5	43.5	43.5	41.4	61	58	64	66.3
ENSMUSG00000091243	Vgll3	protein_coding	-0.707065936112736	5.92217581884137	146.709822931575	3.12513118205879e-13	2.21669281964106e-11	22.1	24	24.1	23.5	14.9	15.8	13.1	13.6
ENSMUSG00000023951	Vegfa	protein_coding	0.510544941557588	8.11355459569057	146.342581116587	3.2268395559571e-13	2.2737358628094e-11	39.5	41.1	41.2	43.5	56.6	60.3	58.4	60.7
ENSMUSG00000031628	Casp3	protein_coding	-0.444402730087028	7.44069408012765	146.313793017017	3.23496016179311e-13	2.2737358628094e-11	60	62.5	61.9	60.2	43.9	44.8	45.1	46.2
ENSMUSG00000005583	Mef2c	protein_coding	0.958559350070275	5.04242966681095	146.216925216016	3.2624450699123e-13	2.28267819529656e-11	1.2	1.3	1.4	1.5	2.6	2.7	2.4	2.7
ENSMUSG00000000184	Ccnd2	protein_coding	-0.45482378025657	7.6371283475254	146.009543243857	3.32212666672855e-13	2.31396597511818e-11	20.4	19.6	20.7	20.5	14.9	15	14.7	14.7
ENSMUSG00000058254	Tspan7	protein_coding	1.12278834431117	3.85717414426021	145.818845671877	3.37803375515213e-13	2.34235587246266e-11	2.4	2.1	2.1	2.2	4.1	5	5.1	5.1
ENSMUSG00000021196	Pfkp	protein_coding	0.661542302781717	6.03478406693325	145.286224246159	3.5395582480375e-13	2.44340130309839e-11	6.4	6.6	6.3	7	9.1	10.6	10.8	11.3
ENSMUSG00000037185	Krt80	protein_coding	-1.32680366080486	3.53715566243922	145.170474249017	3.57573746476051e-13	2.44653223086689e-11	12.9	13.6	12.4	12.7	4.4	4.6	5.8	5.8
ENSMUSG00000074743	Thbd	protein_coding	-0.646903979346736	7.17307550765759	145.198606193926	3.56690836207568e-13	2.44653223086689e-11	27.7	26.1	27	26.7	18.9	15.9	16.5	16.9
ENSMUSG00000020592	Sdc1	protein_coding	0.50482687133157	8.57434351262614	144.711529597329	3.72311119678391e-13	2.53614398395902e-11	79.5	71.2	67.3	69.1	103.9	97.1	106.8	99.3
ENSMUSG00000029217	Tec	protein_coding	1.61422190193939	3.82442007372632	144.233443318326	3.8835348048552e-13	2.62903788050778e-11	1.4	0.9	1.2	1	3	3.6	3.8	3.5
ENSMUSG00000083224	Gm11255	processed_pseudogene	6.37356347857098	-0.394013634869739	144.204484750543	3.89348557612547e-13	2.62903788050778e-11	0	0	0	0	2.6	2.3	3.6	1.8
ENSMUSG00000029552	Tes	protein_coding	0.524264960847075	6.49765417677451	143.640064016119	4.0929547353897e-13	2.75171126405786e-11	14.3	13.6	14.3	13.1	20.7	18.7	20.8	19.2
ENSMUSG00000022150	Dab2	protein_coding	0.663748512083437	6.22936206982541	143.544216465639	4.12789552443501e-13	2.75344626130577e-11	7.3	6.5	6.4	6.2	10.9	10.1	10.9	9.8
ENSMUSG00000022425	Enpp2	protein_coding	1.04049079691573	5.41341704643565	143.535336391786	4.13114875912138e-13	2.75344626130577e-11	3.8	3.2	3.5	3.2	6.4	8.4	7	6.6
ENSMUSG00000051457	Spn	protein_coding	1.09420955167475	3.32392594782718	143.179421323508	4.26381380182311e-13	2.82967179474638e-11	2.2	2.4	2.5	2.6	5.1	4.8	5.3	5.7
ENSMUSG00000024640	Psat1	protein_coding	-0.412261870941863	8.7008649405274	142.840525185484	4.39435925910063e-13	2.9038451804903e-11	124.3	135.7	124.6	130.5	95	94.9	99.8	97.3
ENSMUSG00000026923	Notch1	protein_coding	0.82969544804191	5.99219679164313	142.564351359306	4.50389160803827e-13	2.96356067808918e-11	3	2.7	2.6	2.9	5.4	4.2	5.3	4.9
ENSMUSG00000044254	Pcsk9	protein_coding	-0.84053012131315	5.00744857844796	141.833870383809	4.80786533527176e-13	3.15017041014014e-11	20.3	20.4	18.6	18.8	10.8	10.8	12.7	9.1
ENSMUSG00000036523	Greb1	protein_coding	2.57118716979339	2.70923420703719	140.445701246118	5.44740384490707e-13	3.55414369847249e-11	0.1	0.1	0.2	0.1	0.8	0.8	0.7	0.6
ENSMUSG00000028194	Ddah1	protein_coding	-0.76411788505424	5.04495449595616	138.951963407879	6.23805186219259e-13	4.05289898928924e-11	12.2	12.6	12.2	12.3	6.6	7.4	7.2	8
ENSMUSG00000029534	St7	protein_coding	-0.534372556168831	7.14944040885968	138.686566667622	6.39088974633473e-13	4.13482544550519e-11	22.7	23.4	20.6	21.9	16.1	15	15.2	14.7
ENSMUSG00000000489	Pdgfb	protein_coding	2.10454079978959	2.4429808898012	137.272641337737	7.27525332758747e-13	4.64864637208616e-11	0.5	0.7	0.7	0.6	2.6	2.1	3.3	2.4
ENSMUSG00000035441	Myo1d	protein_coding	0.651767768710413	5.34542751857121	137.30944434952	7.250650791852e-13	4.64864637208616e-11	6.6	7	7.4	7.2	11.2	11.5	10.8	10.9
ENSMUSG00000037868	Egr2	protein_coding	1.41469002653471	6.51432384125519	137.360346636135	7.21676894506816e-13	4.64864637208616e-11	4.2	4.5	5.1	5.7	10.2	14.3	13	15.6
ENSMUSG00000037742	Eef1a1	protein_coding	-0.390288765138319	10.395948716316	136.632611419101	7.71763440718047e-13	4.91101978758155e-11	674.1	691.5	642.9	630.4	493.9	493.2	531.5	494.6
ENSMUSG00000006651	Aplp1	protein_coding	1.4512430515031	3.36446347673862	136.056293131477	8.14053712260201e-13	5.15802723197664e-11	3.2	2.6	3.4	3.2	6.6	6.9	9.7	11
ENSMUSG00000034855	Cxcl10	protein_coding	-0.780824313007335	6.01463001250083	136.014013085258	8.17251938067824e-13	5.15802723197664e-11	39.1	34.3	33.1	35	23.1	21.5	17.4	20.2
ENSMUSG00000064339	mt-Rnr2	Mt_rRNA	0.823654490471787	9.83253625541586	135.761102081287	8.36664734210135e-13	5.25908405898021e-11	545.7	509.7	554.5	568.4	936.9	980.9	1061.6	875.8
ENSMUSG00000026471	Mr1	protein_coding	0.895500229910223	5.62032269534929	135.694562653116	8.41853335345426e-13	5.27027454431025e-11	2.4	2.4	2.3	2.4	4.6	4.9	4	4.3
ENSMUSG00000029247	Paics	protein_coding	-0.371621905607564	8.38291933520169	134.389695629595	9.50845184622396e-13	5.92859640718391e-11	137.4	135.2	132.1	133.6	105.6	105.4	101.6	103.4
ENSMUSG00000038393	Txnip	protein_coding	0.95105678859894	8.73041840263481	134.151009050988	9.72359785334979e-13	6.03839331752401e-11	56.3	53.1	50.3	60.3	101.8	115.4	97	112.2
ENSMUSG00000020869	Lrrc59	protein_coding	-0.440930159173257	8.67612668298525	133.838888964418	1.00127908652115e-12	6.16843765532927e-11	163.4	160.2	151.9	151.4	118.6	112.3	120.3	110.2
ENSMUSG00000047747	Rnf150	protein_coding	1.31148025116218	4.17719377258447	133.869481847009	9.98404435638329e-13	6.16843765532927e-11	0.3	0.3	0.4	0.3	0.9	0.7	0.8	0.9
ENSMUSG00000081451	Gm12734	processed_pseudogene	6.32405770312256	-0.526234529180022	144.207418836717	1.02192232852772e-12	6.2706289547715e-11	0.1	0.1	0	0	3.6	2.1	4.1	2.4
ENSMUSG00000022962	Gart	protein_coding	-0.456578346327358	7.45693083220504	133.557063425595	1.02817923996317e-12	6.28408521247055e-11	57.9	59.7	56.7	56.9	43.9	40.1	43.9	40.1
ENSMUSG00000049907	Rasl11b	protein_coding	2.12371871252713	5.11675950583823	132.927165978556	1.09112573968052e-12	6.6425501231023e-11	0.9	0.6	1.1	1.1	4.3	3.2	3.9	5.4
ENSMUSG00000025867	Cplx2	protein_coding	1.22650147192299	4.51070909426864	132.290151162847	1.15897596904159e-12	7.02793937619221e-11	4.5	3.2	4.2	4	7.4	7.8	11.2	11.3
ENSMUSG00000040274	Cdk6	protein_coding	-0.648465626211744	6.24943895336582	131.728001727383	1.22259001740546e-12	7.3847302496643e-11	8.3	7.9	8.8	8.8	5.7	5.4	5.4	5
ENSMUSG00000059824	Dbp	protein_coding	1.03871057967471	4.43859951187203	131.048090889099	1.30453907751172e-12	7.84906138348783e-11	5.7	4.6	4.2	4.9	9	9.5	10.9	10.6
ENSMUSG00000028111	Ctsk	protein_coding	0.800002128978129	4.42028486120984	130.136667982088	1.4236898855354e-12	8.53275841086588e-11	16.5	18.1	18	17.8	33.2	28.5	31.9	28
ENSMUSG00000063506	Arhgap22	protein_coding	-0.535820009265446	6.28909538979397	129.929381825515	1.4523743994341e-12	8.67106769824303e-11	32.8	32.8	30.6	30.9	20.8	23.6	21.6	21.9
ENSMUSG00000032802	Srxn1	protein_coding	-0.491760654888996	7.35652699389069	129.698142957189	1.48510154283402e-12	8.8323558295548e-11	68.7	67.6	65.5	65.6	47	44.3	51.4	47.2
ENSMUSG00000027859	Ngf	protein_coding	-0.804037847988872	5.14812445558758	129.322292458458	1.53998293375794e-12	9.12366134279655e-11	38.9	35.1	31.9	35.7	18.5	20.3	21	21.6
ENSMUSG00000055723	Rras2	protein_coding	-0.735851089129289	5.27231067333552	129.273895039764	1.54720538772389e-12	9.13146446960861e-11	12.3	13.9	13.6	13	7.9	7.8	8	8
ENSMUSG00000022010	Tsc22d1	protein_coding	0.383937456697648	8.39655085719764	129.194573716192	1.5591208254478e-12	9.16680050338377e-11	34.3	37.2	36.5	35.6	46.9	45.5	46.4	48.6
ENSMUSG00000025355	Mmp19	protein_coding	0.598219167880787	6.18467905038367	128.99832932534	1.58902221201534e-12	9.30721608499742e-11	10.4	10.3	10.8	10.4	15.1	16.1	15.5	17
ENSMUSG00000026655	Fam107b	protein_coding	-0.526872058417147	6.6111004121801	128.282972600364	1.70329816017594e-12	9.9389054531323e-11	31.3	30.8	31.6	31.4	23.2	20.8	21.8	20.7
ENSMUSG00000041559	Fmod	protein_coding	0.982458318638003	4.76590730465117	128.071655976465	1.73870680918162e-12	1.01073772144268e-10	5.6	5.8	5	6.7	11	13.3	10.4	11.3
ENSMUSG00000006442	Srm	protein_coding	-0.568562247901242	7.14263044515545	127.809521839928	1.78372365965266e-12	1.0291686175078e-10	117.1	120.3	105.2	111.7	77.6	72.1	85.2	70.4
ENSMUSG00000067274	Rplp0	protein_coding	-0.369654363555562	9.91253858731839	127.814549187597	1.78284872076084e-12	1.0291686175078e-10	756.1	756.5	725.9	698.1	576.5	557.2	583.6	554.8
ENSMUSG00000032315	Cyp1a1	protein_coding	-3.21360551532844	3.36822643140879	127.623780988499	1.8163719970554e-12	1.0441100442553e-10	2.2	2.5	2.8	2.7	0.1	0.5	0.1	0.5
ENSMUSG00000022309	Angpt1	protein_coding	0.956610354785937	4.18113497146617	127.482427894648	1.84164448752768e-12	1.05471661891261e-10	2.7	2.8	3	3	6	5.3	5.4	5.2
ENSMUSG00000027276	Jag1	protein_coding	0.934911406030621	4.44496756833321	126.858300633162	1.95779542122616e-12	1.11709928407454e-10	2.1	2	2	2.3	3.9	4	3.8	4.3
ENSMUSG00000020902	Ntn1	protein_coding	-0.463686091085288	6.81613890041823	126.685729234412	1.9912707181436e-12	1.12787615804595e-10	28.8	28	27.2	29.5	22	19.6	20.6	19.8
ENSMUSG00000071637	Cebpd	protein_coding	0.99849337781576	6.37154962122043	126.691375894361	1.99016578691239e-12	1.12787615804595e-10	8.2	8.8	8.4	8.8	17.5	16.9	15.3	18.6
ENSMUSG00000051375	Pcdh1	protein_coding	0.719875190729275	5.31337744523666	126.543424074616	2.01933366102197e-12	1.13959694891908e-10	4.1	4.1	3.8	4.3	6.8	5.8	7	7.1
ENSMUSG00000031595	Pdgfrl	protein_coding	1.85193071555256	2.4395258510008	126.147521250037	2.09964619655257e-12	1.18061196862882e-10	0.8	0.8	0.5	0.7	2.3	2.5	3	3
ENSMUSG00000107596	Gm18913	processed_pseudogene	4.77516225477404	-0.179265204240841	125.672065240085	2.20061868996224e-12	1.23290459430747e-10	0.1	0.1	0.1	0	2.3	2.1	1.2	3.2
ENSMUSG00000099779	Gm8228	processed_pseudogene	2.48342541614728	0.699525606856772	125.487671123887	2.24115954763688e-12	1.25108484061766e-10	0.4	0.4	0.4	0.4	2	2.2	2.1	2.2
ENSMUSG00000030123	Plxnd1	protein_coding	0.450336682593507	7.08357367462685	125.362487355937	2.26913535339907e-12	1.25762150428709e-10	15.9	15	14.9	14.9	21	21.1	20	20.8
ENSMUSG00000037321	Tap1	protein_coding	0.691518695541669	5.29323360883245	125.392414696362	2.26241358789342e-12	1.25762150428709e-10	6.7	6.7	6.4	6.5	9.7	10.6	10.5	11.8
ENSMUSG00000026640	Plxna2	protein_coding	0.722449803515994	5.51838180489742	124.3489860372	2.50980766498553e-12	1.38604128298826e-10	3	2.9	3.2	3.1	5.3	4.8	5.1	4.8
ENSMUSG00000057113	Npm1	protein_coding	-0.436859865869252	8.05572228366727	124.259456765263	2.53233811322949e-12	1.39350691262874e-10	124.2	126.9	132.1	127.3	93.3	92.6	95.8	95.4
ENSMUSG00000000753	Serpinf1	protein_coding	0.673643062602565	6.94414812090164	123.959833252708	2.60932015975047e-12	1.42574413676171e-10	13.4	16.1	13.4	13.8	21.8	24.1	22.3	22.4
ENSMUSG00000044533	Rps2	protein_coding	-0.545866935698638	7.26090749269885	123.959674348863	2.60936164200714e-12	1.42574413676171e-10	132.3	129.6	114.9	117.7	83.1	80.2	93.8	81.1
ENSMUSG00000022367	Has2	protein_coding	0.909409365117059	5.89768857490842	123.103519159013	2.84339897084399e-12	1.5481506438789e-10	5.5	4.6	5.3	4.7	9.1	10.4	9.1	9.3
ENSMUSG00000026701	Prdx6	protein_coding	-0.480310658640745	7.00995310329055	122.617394246349	2.98615344335425e-12	1.62017160331884e-10	31.4	32.3	30.3	30.6	21.4	21.5	24.6	21.7
ENSMUSG00000038539	Atf5	protein_coding	-0.484597362067741	7.84976943217141	122.53520552952	3.01103411842337e-12	1.62795876130002e-10	103.2	116.3	107.2	113.1	75.8	85.8	75	78.5
ENSMUSG00000059213	Ddn	protein_coding	1.39897892226599	3.5918278381604	122.292208040585	3.08589608434787e-12	1.66262059764011e-10	4.5	3.6	4.5	4.6	7.8	9.6	12.9	15.3
ENSMUSG00000063888	Rpl7l1	protein_coding	-0.45373002893141	6.91163600471277	122.103507059933	3.1453975210746e-12	1.68879450931863e-10	59.2	60.3	58.6	55.8	44.2	43.5	41.3	41.8
ENSMUSG00000032120	C2cd2l	protein_coding	0.669139873083318	4.91855247687561	121.935360806712	3.19944777443637e-12	1.71187062062663e-10	5.1	4.9	5	5.5	8.7	7.6	8.1	8.3
ENSMUSG00000024912	Fosl1	protein_coding	-0.569513557766164	6.70455456341053	121.557561764437	3.32453257841234e-12	1.77266369862034e-10	86.5	90.6	86	87.5	52.7	57	65.2	62
ENSMUSG00000026836	Acvr1	protein_coding	0.501146698163067	6.43439633553233	121.103183735475	3.48190999007709e-12	1.85019842531141e-10	13.6	14.3	14.1	14.2	19.7	21.2	19.4	19.3
ENSMUSG00000061451	Tmem151a	protein_coding	1.07019651923662	3.4235679112634	120.612790629184	3.66070578512032e-12	1.93854429983957e-10	3.1	2.3	2.4	3	5.8	6	5.1	5.8
ENSMUSG00000034614	Pik3ip1	protein_coding	1.0784843074303	3.89408547534592	120.549376092936	3.68453121240998e-12	1.94450191595548e-10	2.3	2.3	2	2.2	4.2	4.9	5.3	4.2
ENSMUSG00000074794	Arrdc3	protein_coding	0.882879421596234	5.59934073133494	120.469699080788	3.71470099859451e-12	1.95375583473697e-10	2.6	2.4	2.4	2.6	4.8	4.5	4.1	4.9
ENSMUSG00000015850	Adamtsl4	protein_coding	0.711837238069481	5.89532352957045	120.318709446226	3.77259759904015e-12	1.97748056521891e-10	8.8	9.1	8.1	8.8	15.4	12.5	15.6	13
ENSMUSG00000026728	Vim	protein_coding	-0.36169662353825	10.7711852702714	120.144116366027	3.84074555108934e-12	2.00640028569238e-10	485.3	508.2	472.6	462.5	371.3	372.3	394.3	362.8
ENSMUSG00000092035	Peg10	protein_coding	-0.728056080267196	5.31688870768175	119.791352331091	3.98247196263803e-12	2.07343312990814e-10	7.8	8.1	7.9	8.1	5.1	4.7	4.7	4.8
ENSMUSG00000034413	Neurl1b	protein_coding	0.902119710066462	4.55827174651183	119.739157593146	4.00391042741613e-12	2.07759956171596e-10	2.5	2.2	2.6	2.4	4.6	4.8	4.8	4.2
ENSMUSG00000048285	Frmd6	protein_coding	-0.498687213475179	6.86819763003714	119.531983086667	4.09022543148167e-12	2.11528949321074e-10	33.1	30.5	29.5	29.3	22.5	20.9	22.2	20.8
ENSMUSG00000028463	Car9	protein_coding	2.31218652905421	1.86119935374235	119.462636614402	4.11955822860152e-12	2.12335762962885e-10	1.1	1.3	1.3	1.6	4.6	10.4	4.2	7.9
ENSMUSG00000074817	Papolb	protein_coding	3.84567737059294	-0.0117182962209639	119.072679626853	4.28873320599555e-12	2.20321201210329e-10	0	0.1	0	0.1	0.7	0.6	0.7	0.6
ENSMUSG00000028583	Pdpn	protein_coding	-0.497862718605682	7.65675399720285	118.935101244484	4.35017209872009e-12	2.22737454180493e-10	168.4	159.8	156.6	146.5	113.4	108.8	114.7	109.7
ENSMUSG00000025364	Pa2g4	protein_coding	-0.420805118342609	7.86691178593209	118.799560086787	4.41161883695999e-12	2.25138158666378e-10	102	101.2	101.6	100.8	71.1	75.4	81.1	75.7
ENSMUSG00000032561	Acpp	protein_coding	-1.0810374133737	4.05335051006318	118.022343043565	4.78229076353401e-12	2.43251848935942e-10	3.9	3.8	3.9	4.2	1.7	1.8	1.8	2.1
ENSMUSG00000031461	Myom2	protein_coding	-3.14925808229835	1.50090551767772	117.478837788718	5.06113515308034e-12	2.55752721804187e-10	0.8	0.7	0.7	0.7	0.1	0.1	0	0.1
ENSMUSG00000032786	Alas1	protein_coding	-0.592084421103917	5.90374148436022	117.481124749678	5.05992619181678e-12	2.55752721804187e-10	11.6	11.8	11.5	11.8	7.2	7.7	7.9	8.4
ENSMUSG00000004044	Ptrf	protein_coding	-0.403633174193813	8.98855995984758	117.38783843391	5.10949092931419e-12	2.57355238566727e-10	164.1	159.2	148.9	153.4	119.5	118.1	118.2	117
ENSMUSG00000017760	Ctsa	protein_coding	0.35347141551093	8.46748901208287	117.308955158564	5.15180666282531e-12	2.58644111776843e-10	80	80.2	77.2	75.1	98.6	101.6	100.9	98.4
ENSMUSG00000029385	Ccng2	protein_coding	0.562602331849162	5.92124212356553	117.254865477504	5.1810379017572e-12	2.59269867556219e-10	11.4	10.9	11	12.1	15.7	18.7	16.3	16.8
ENSMUSG00000020186	Csrp2	protein_coding	0.582071106866729	6.58319312286939	117.036327635287	5.30095183712212e-12	2.64414897604579e-10	73.5	68.5	70.5	63.4	96.7	101.7	109.6	105.8
ENSMUSG00000026234	Ncl	protein_coding	-0.3299307543223	10.0086600362757	116.824560310471	5.41997464717767e-12	2.69482533663371e-10	128.6	122	124.1	122.9	102.8	96.9	97.2	98.8
ENSMUSG00000026278	Bok	protein_coding	0.734249003664009	5.92228276044113	116.671805079167	5.50759576990323e-12	2.72961389070557e-10	36.5	37.7	33.6	32.3	63.8	50.4	64.1	53.3
ENSMUSG00000064080	Fbln2	protein_coding	0.345190024166065	10.8965839411339	116.409196995117	5.66177495963379e-12	2.79706153996221e-10	290.9	287.8	268.9	291.4	350.8	380.6	352.8	363
ENSMUSG00000051341	Zfp52	protein_coding	-0.904894448448248	4.21505883689385	116.361246628747	5.69042003498592e-12	2.80226003187857e-10	12.4	12.3	14.1	12.7	6.6	7.3	6.8	7.1
ENSMUSG00000060802	B2m	protein_coding	0.350420448866156	9.82220435950538	116.283618260859	5.7371222234584e-12	2.81628955369324e-10	1209	1317.7	1221.5	1259	1594.2	1584.7	1600.8	1604
ENSMUSG00000062203	Gspt1	protein_coding	-0.394519964050786	8.30479481793597	116.195764112192	5.79046934232667e-12	2.83348188102523e-10	83.8	83	82.4	82.6	66.6	63.4	62.8	59.1
ENSMUSG00000015568	Lpl	protein_coding	0.485723371789816	7.5262197159469	116.006467985087	5.90721865960813e-12	2.88149281178298e-10	5.1	5.3	5.4	5.2	7.6	7.2	7.1	7.6
ENSMUSG00000003746	Man1a	protein_coding	-0.66553649261908	5.71695079330823	115.797462207514	6.03904281656548e-12	2.93653204630667e-10	6.7	7	7.1	6.5	4	4.6	4	4.8
ENSMUSG00000049630	C1ql3	protein_coding	1.15387977063018	2.72910656893892	115.207253805056	6.42850467269327e-12	3.11611184181367e-10	2.8	2.8	3.3	3.1	7.2	6.4	6.7	6.5
ENSMUSG00000021830	Txndc16	protein_coding	0.468987003785689	6.26624910488855	115.159037039508	6.46148290830265e-12	3.12230969409637e-10	6.9	7.1	7.1	7.3	10.4	9.4	9.6	9.9
ENSMUSG00000029851	Tcaf2	protein_coding	-0.681951770295181	6.12295942335091	114.79815760634	6.71410556154918e-12	3.23427458873006e-10	12.5	12.2	13.3	13.4	8.7	9	7.5	6.8
ENSMUSG00000025092	Hspa12a	protein_coding	0.907587102765728	4.68729060081544	114.551080420166	6.89311935404382e-12	3.31019579414843e-10	2.8	2.8	2.7	2.7	5.3	4.8	4.6	6
ENSMUSG00000043067	Dpy19l1	protein_coding	0.47108151809539	7.32494949393732	114.395826959233	7.00820045209045e-12	3.35504035884442e-10	20.5	22.7	24	22.4	32.3	28.9	31.9	30.8
ENSMUSG00000030029	Lrig1	protein_coding	-0.399623686035187	7.65593405742684	114.267924383037	7.10454531858103e-12	3.3906661809018e-10	46.3	44.9	45.8	47.5	35.2	34.1	36.4	34
ENSMUSG00000031403	Dkc1	protein_coding	-0.410173648546273	7.00163493480902	114.174241088371	7.17600865167782e-12	3.41423451633521e-10	41.5	41.2	41.9	40.1	32.4	30	30.7	30.6
ENSMUSG00000022865	Cxadr	protein_coding	-0.70389866792589	4.73803335161844	113.681008948273	7.56509834736965e-12	3.58831643390727e-10	8.2	8.3	7.7	8.5	5.1	4.6	5.4	4.9
ENSMUSG00000001131	Timp1	protein_coding	0.462384218203055	7.87091064412639	113.628109985931	7.60814327707703e-12	3.59769784383615e-10	187.4	184.9	180	172.6	251.3	229.5	271.2	245.2
ENSMUSG00000041801	Phlda3	protein_coding	0.568225380498673	6.0528447955435	113.05395731459	8.09249264366746e-12	3.81506749234847e-10	34.8	35.1	35.1	34.1	53.8	46.4	53.3	52
ENSMUSG00000022750	Klhl22	protein_coding	-0.408301640582131	7.23505079447456	112.884244723813	8.24187169257314e-12	3.86223773825936e-10	33.1	31.8	31.6	32.9	25.1	24.4	23	25
ENSMUSG00000047420	Fam180a	protein_coding	1.53665228428842	2.18031236005466	112.883532892692	8.24250438870587e-12	3.86223773825936e-10	3	2.9	3.1	2.4	8.2	8.4	9.6	6.9
ENSMUSG00000037820	Tgm2	protein_coding	0.737130132188228	6.43432813607278	111.427350988169	9.65183069775616e-12	4.50895039514814e-10	5.3	4.2	4.4	4.9	7.9	7.9	7.6	7.7
ENSMUSG00000057963	Itpk1	protein_coding	0.84304865048448	4.37088198846196	111.189715494371	9.90521273096781e-12	4.61338266442636e-10	4.7	5.3	4.8	5	9.2	7.6	8.3	10.1
ENSMUSG00000031007	Atp6ap2	protein_coding	0.371602528223511	7.96757916503375	110.724898368482	1.04215448815421e-11	4.83928974484339e-10	103.7	108.4	108.6	103.2	142.5	133.6	130.1	142
ENSMUSG00000022557	Bop1	protein_coding	-0.419901271103467	7.14956295565258	110.551241039733	1.06217409238043e-11	4.91748442828701e-10	85.2	83.9	80.5	80.1	59.7	60.3	64.8	61.7
ENSMUSG00000025885	Myo5b	protein_coding	1.9760878530909	3.5846134780506	109.819173197535	1.15118429447952e-11	5.31366052105577e-10	0.1	0.1	0.2	0.1	0.5	0.6	0.7	0.7
ENSMUSG00000008090	Fgfrl1	protein_coding	0.544015505243289	5.47991624046446	109.568935666153	1.18340521323745e-11	5.44612940841987e-10	15	15	14.6	14.3	21.8	21.4	21.8	20.7
ENSMUSG00000001642	Akr1b3	protein_coding	-0.806130990923598	4.34601886003378	109.458143188047	1.19797660023696e-11	5.48056573061068e-10	3.8	3.7	3.9	3.6	2.3	2.3	2	1.9
ENSMUSG00000014602	Kif1a	protein_coding	1.46178610531453	2.74922017844512	109.482970237725	1.19469482052172e-11	5.48056573061068e-10	1.1	0.7	0.9	0.8	1.8	2	3	3.1
ENSMUSG00000058799	Nap1l1	protein_coding	-0.357523587408398	8.25106964586248	109.295171847044	1.21975890908657e-11	5.56375575551789e-10	80.5	84.1	84.8	80.7	67.4	61.9	64.3	63.7
ENSMUSG00000020758	Itgb4	protein_coding	1.86302895450821	1.91339347220158	109.041822577802	1.25446279418439e-11	5.70522299602155e-10	0.3	0.4	0.3	0.3	1	1	1	1.5
ENSMUSG00000034765	Dusp5	protein_coding	-0.661955563471594	5.85063443823028	109.013124081929	1.25845974448649e-11	5.70661672404533e-10	24.6	24.1	26	24	15.1	14.9	15.4	17
ENSMUSG00000023952	Gtpbp2	protein_coding	0.613699071357605	6.54576100553091	108.901051265098	1.27419897094522e-11	5.76109318354561e-10	11.8	12.5	11.6	12.5	16	19.9	18.9	19.8
ENSMUSG00000033420	Antxr1	protein_coding	0.518360979078447	6.57690387690192	108.201290716547	1.37733682797186e-11	6.20925929181598e-10	7.8	7.8	8.4	8.5	11.1	10.8	12.2	12.5
ENSMUSG00000025232	Hexa	protein_coding	0.382449590107157	7.62967689313094	108.154871140306	1.38448611723404e-11	6.22334559034592e-10	91.3	97.3	94.7	93.6	124.1	120.7	121.7	124.5
ENSMUSG00000028184	Adgrl2	protein_coding	0.427079501698223	7.30681677299529	107.942666720661	1.41767580026297e-11	6.35406402883083e-10	11.5	11.7	11.7	12	16.7	15.4	15.2	15.7
ENSMUSG00000033386	Frrs1	protein_coding	0.445889556255094	7.1915365126182	107.594560579531	1.47397016715284e-11	6.58728343777005e-10	19.9	20.4	21.1	20.4	27.3	28.6	26.7	28.8
ENSMUSG00000021939	Ctsb	protein_coding	0.321364533032152	10.1177428424688	107.000365613717	1.57563507915822e-11	7.02133868271572e-10	227.9	229.1	230.4	223.3	289.9	270.2	296.5	281
ENSMUSG00000025613	Cct8	protein_coding	-0.353357924898473	8.66757986960764	106.738404442111	1.62280512694735e-11	7.19009618280427e-10	185.9	192.1	182.1	183.4	155.3	139.5	144.8	141.6
ENSMUSG00000026042	Col5a2	protein_coding	0.394540529207569	10.8687517100801	106.758570259646	1.61912106258817e-11	7.19009618280427e-10	103.4	104.2	97.1	110.9	131.9	149.1	128.7	137.1
ENSMUSG00000031584	Gsr	protein_coding	-0.405995318949811	7.0489829512735	106.559971378443	1.65579455675423e-11	7.31530035174018e-10	56.7	55.9	53.8	55.2	42.5	41.1	41.1	42.5
ENSMUSG00000018899	Irf1	protein_coding	-0.520767036615336	6.49745144770286	106.408696258708	1.68432257172922e-11	7.42013673123903e-10	28.9	26.4	25.2	26.4	19.3	18.8	18.4	17.9
ENSMUSG00000107476	Zfp862-ps	transcribed_unitary_pseudogene	1.01488523061564	4.03267450149684	106.242594279943	1.71625082793049e-11	7.53931436144577e-10	1.2	1.2	1.2	1.2	2.7	2.2	2.6	2.1
ENSMUSG00000020099	Unc5b	protein_coding	0.378070995031431	8.28822836230984	105.886910767	1.7868095038449e-11	7.82703551216819e-10	34.9	35	35	33.6	41.9	46.1	45	47.4
ENSMUSG00000069662	Marcks	protein_coding	0.513338548356774	8.08131196818694	105.718384875473	1.82131390785274e-11	7.95564320822793e-10	47.9	51.4	44.1	48.1	69.7	73.4	64.5	65.9
ENSMUSG00000029447	Cct6a	processed_transcript	-0.359032538797614	8.74455895980192	105.665554308924	1.83227615485818e-11	7.98098202325973e-10	160.2	160.2	155.5	151.9	127	116.3	124.1	121.5
ENSMUSG00000020407	Upp1	protein_coding	-1.50897974662331	3.01535834416943	105.548655670411	1.8567830196154e-11	8.06501006525644e-10	5.1	6.4	5.7	5.6	2.5	1.9	1.8	1.6
ENSMUSG00000030057	Cnbp	protein_coding	-0.360136855553534	8.56267593660703	105.426837782361	1.88269308738444e-11	8.15464515692596e-10	154.3	148.7	154.1	141.1	119	114.8	116.6	115.5
ENSMUSG00000028367	Txn1	protein_coding	-0.440557667022789	8.49874132112741	105.225353150333	1.9263968920422e-11	8.31599894593705e-10	454	465.3	459.4	443.5	332.7	336.8	347.3	325.7
ENSMUSG00000052512	Nav2	protein_coding	0.928458625511114	4.74783164728915	105.205772186153	1.9307014302473e-11	8.31599894593705e-10	1	0.8	0.9	0.9	1.8	1.6	1.6	1.8
ENSMUSG00000041959	S100a10	protein_coding	-0.38814135716658	7.86262444925644	104.733455627035	2.03769826330868e-11	8.75248006820616e-10	297.1	290.3	293.8	281	229.2	209.6	228.4	219.6
ENSMUSG00000013629	Cad	protein_coding	-0.399391023235614	8.16440132856532	104.496650104834	2.09370483922137e-11	8.96813239027149e-10	44.4	45.3	44.9	47.9	35.1	34.1	35.1	34
ENSMUSG00000021037	Ahsa1	protein_coding	-0.430627339208497	6.98310340283506	104.076996855482	2.19702391746394e-11	9.38469083860358e-10	108.3	109.8	107.7	105.3	81.6	74.2	84.2	78.9
ENSMUSG00000032232	Cgnl1	protein_coding	-0.686849238772529	5.75368726811098	103.943481770643	2.23102378462935e-11	9.50366963683846e-10	4.8	5.1	5.5	5.4	3.2	3.3	3.1	3.2
ENSMUSG00000045983	Eif4g1	protein_coding	-0.285170560769474	10.2096526021576	103.780854145094	2.27319608436108e-11	9.65671182760313e-10	197.1	193.6	188.5	196.7	161.2	159.1	159.3	157.2
ENSMUSG00000007038	Neu1	protein_coding	0.530049859973755	5.68134866298563	103.538092677181	2.33773597211507e-11	9.9036743388535e-10	15.5	15.3	14.7	15.2	21.9	20.7	22.9	22
ENSMUSG00000028199	Cryz	protein_coding	0.607340704011303	5.43037064814473	103.505668444893	2.34650287358273e-11	9.91365408038518e-10	4.9	5.5	5.2	5.3	7.8	7.9	8	8.1
ENSMUSG00000109651	Gm45463	processed_transcript	1.62332862748729	2.06948786917331	103.283035945334	2.40765244391879e-11	1.01442860327837e-09	1.9	2.1	1.9	2.2	6.9	7.6	5.7	4.7
ENSMUSG00000017221	Psmd3	protein_coding	-0.383523026830484	8.21694577461975	103.086614616866	2.46301298991958e-11	1.03493396367191e-09	66.9	64.1	59.8	61.5	50.6	47.4	48.9	46.1
ENSMUSG00000056076	Eif3b	protein_coding	-0.341503812883357	9.148298006685	102.926415577373	2.50916830834486e-11	1.05147071956468e-09	209.4	203.9	197	198.6	167.4	153.3	164.1	153.1
ENSMUSG00000050914	Ankrd37	protein_coding	1.15105338469544	3.35680908369995	102.77454199583	2.55377647262682e-11	1.06727150260077e-09	6.1	6.9	6.5	7.9	16	16.3	12	16.6
ENSMUSG00000108502	Gm9240	processed_pseudogene	5.74677474857872	-0.862610449672441	108.908838888595	2.77843572359953e-11	1.15803104027007e-09	0	0.1	0	0.1	3.1	2.1	2.5	2.8
ENSMUSG00000040943	Tet2	protein_coding	0.699195943184611	5.47344707587216	101.691442608714	2.89746515108422e-11	1.20439525890364e-09	2.2	2	2.3	2.1	4	3.6	3.2	3
ENSMUSG00000021957	Tkt	protein_coding	-0.379981634681638	8.16359465269942	101.650393065074	2.91142359766872e-11	1.20695289787537e-09	42.7	40.9	37.9	38.9	31.3	29.9	31.1	30.9
ENSMUSG00000039270	Megf9	protein_coding	0.746371826502257	4.86822051345813	101.493189539992	2.96554499535446e-11	1.22610219954989e-09	2.8	2.8	3.3	3.2	5.3	5.2	5.2	4.6
ENSMUSG00000031400	G6pdx	protein_coding	-0.401645759356036	7.37992289984368	101.293591189563	3.03581095537477e-11	1.25180652807893e-09	64.3	64.7	61.2	64.2	44.7	49.2	51.3	47.8
ENSMUSG00000031930	Wwp2	protein_coding	0.388358700366685	7.29832615975651	101.26980816529	3.0443009682911e-11	1.25196877320971e-09	19.9	19.2	18.5	19.2	25.6	25	24.8	25.1
ENSMUSG00000038299	Wdr36	protein_coding	-0.462642148891729	6.66190195518151	101.011506261873	3.13815546786557e-11	1.2871431830134e-09	33.2	34.5	33	31.3	24.8	24	23.1	23.9
ENSMUSG00000030662	Ipo5	protein_coding	-0.371625345051379	8.48002778024713	100.747444613658	3.23729620952418e-11	1.32429394941461e-09	88.2	91	86.5	89.3	70.3	69.2	67.4	67.4
ENSMUSG00000018293	Pfn1	protein_coding	-0.393673908710962	9.05108623583727	100.661157255442	3.27041141332598e-11	1.33431059852928e-09	280.8	278.4	256.8	257.1	201.1	199.1	220.5	195.7
ENSMUSG00000025854	Fam20c	protein_coding	0.520827434572676	6.40437141417807	100.387861259223	3.37769947834658e-11	1.37445702720193e-09	10.3	9.5	9.5	9.5	14.1	12.8	15.3	13.3
ENSMUSG00000028019	Pdgfc	protein_coding	0.408160635082938	7.30347964497837	100.246826698292	3.4345266578478e-11	1.39391301076904e-09	33.2	33	33.3	33.3	46.4	41.8	45.4	42.2
ENSMUSG00000017774	Myo1c	protein_coding	-0.306394066919191	9.01522358661382	99.7845914134974	3.6280265460133e-11	1.46859095500009e-09	85.9	84.9	84.1	86.6	70	67.9	71	67.1
ENSMUSG00000035493	Tgfbi	protein_coding	0.924724578156525	5.40955990108451	99.7399961936147	3.64729986370352e-11	1.47253780136939e-09	5.3	4.8	4.3	4.3	7.9	10.1	9.3	8.6
ENSMUSG00000063727	Tnfrsf11b	protein_coding	1.68833752683141	2.77208050591665	99.6877218773403	3.67003091378285e-11	1.47785645884959e-09	0.8	0.5	0.8	0.7	2.6	2.4	2.2	2.2
ENSMUSG00000073409	H2-Q6	protein_coding	1.01753443632795	3.0542517259528	99.5935991938652	3.71134074014931e-11	1.49060939908906e-09	5.6	5.2	5.4	5.7	10.8	11.3	11.4	10.8
ENSMUSG00000010154	Spire2	protein_coding	-1.18548879203999	3.60936318486307	99.2822044195256	3.85157743679947e-11	1.54279187891959e-09	6.8	7.1	6.9	5.9	2.5	2.7	3.3	3.4
ENSMUSG00000036712	Cyld	protein_coding	-0.426187222936431	6.86372921488453	99.2612386244161	3.86122005524077e-11	1.54279187891959e-09	11.4	11.2	12.3	11.8	8.9	8.9	8	8.8
ENSMUSG00000017417	Plxdc1	protein_coding	0.880694593854058	4.14872704536006	98.7884049822215	4.08565855030391e-11	1.62826129286983e-09	3.6	3.2	3.6	2.9	5.7	5.7	6.3	6.8
ENSMUSG00000025510	Cd151	protein_coding	-0.481473415823494	6.35459861610615	98.7495294662378	4.10471992668806e-11	1.63165255080662e-09	37.5	38.9	36.4	36.9	27.4	25.6	26.8	27.3
ENSMUSG00000026643	Nmt2	protein_coding	-0.473618825486917	7.14184260336522	98.6816424949437	4.13823367608793e-11	1.64075659829097e-09	26	24.9	24.9	23.4	19.6	17.8	16.1	17.8
ENSMUSG00000012609	Ttll5	protein_coding	0.481422766495045	5.98905925930966	98.6069042601744	4.17546707178892e-11	1.65088509927343e-09	3.6	3.7	3.6	3.7	5.2	4.8	5.3	5.1
ENSMUSG00000062380	Tubb3	protein_coding	0.705101277035686	4.64400766975567	98.5876200115105	4.18513198548267e-11	1.65088509927343e-09	14.4	14.5	12.5	15	23.6	20.5	24.5	23.1
ENSMUSG00000006998	Psmd2	protein_coding	-0.306538878965641	9.0793976420384	98.2890525106329	4.3378485876635e-11	1.70677233361427e-09	150.5	153	149.1	151.2	126.2	119.6	123.6	118.4
ENSMUSG00000039518	Cdsn	protein_coding	0.771693855607738	5.35736514087512	98.2354907714904	4.3658678014024e-11	1.71343689880927e-09	22.9	21.6	17.8	25.5	33	41.6	36.1	40.1
ENSMUSG00000030583	Sipa1l3	protein_coding	-0.518455515207228	6.19488014531105	97.9436684222968	4.52195100575757e-11	1.77020071903872e-09	6.6	6.4	6.7	6.7	4.6	4.5	4.6	4.6
ENSMUSG00000054793	Cadm4	protein_coding	0.868625642450222	4.59428111941951	97.899848674662	4.54589700743124e-11	1.77508094509872e-09	7.9	7.3	6.3	6.2	11.5	13	14.1	12.5
ENSMUSG00000025574	Tk1	protein_coding	-0.537134923536917	6.46180564602041	97.8655159858178	4.56475302643306e-11	1.77795405661799e-09	17.7	17.3	17.4	15.5	11.5	11.8	12.1	11.4
ENSMUSG00000059401	Mamld1	protein_coding	1.24298967683718	3.12962195238454	97.6826588149429	4.66659441313858e-11	1.81305400528547e-09	1.3	1.2	1.3	1.1	3	2	3.1	3.3
ENSMUSG00000026786	Apbb1ip	protein_coding	-0.538460596465494	5.98519558431019	97.4933605652416	4.77457741301662e-11	1.85035815883398e-09	9.6	9.2	8.9	9.2	6.4	6.3	6.3	6.4
ENSMUSG00000027613	Eif6	protein_coding	-0.473472518448985	7.25250065479992	97.3781220555652	4.84161485974434e-11	1.87164726440567e-09	79.3	76.6	71.4	70.7	55	49.6	55.8	53.7
ENSMUSG00000081557	Gm5697	processed_pseudogene	6.39994771528903	-0.737607133979246	97.1513957624532	4.97645253648529e-11	1.91627256966431e-09	0	0	0	0	0.7	0.5	0.9	1.1
ENSMUSG00000108833	Gm17909	processed_pseudogene	5.18770015861794	-1.01525240723664	103.471067578147	4.98183776113983e-11	1.91627256966431e-09	0.1	0.1	0.1	0	3.1	3.4	1.6	2.1
ENSMUSG00000021765	Fst	protein_coding	1.67507361241319	2.86304436599131	97.0297553533633	5.05043784846404e-11	1.92893328795612e-09	1.4	1.5	1.4	0.7	3.8	3.9	4	4.5
ENSMUSG00000042834	Nrep	protein_coding	0.581000162216122	6.74547517585574	97.0321051330944	5.04899759590046e-11	1.92893328795612e-09	19.3	21.6	22.3	21.6	29.9	34.4	29	34.3
ENSMUSG00000046561	Arsj	protein_coding	-0.58606452373907	5.6069551616455	97.0269204291678	5.05217604360234e-11	1.92893328795612e-09	15.9	16.5	16.6	16.6	11	10.4	11.9	10.3
ENSMUSG00000031355	Arhgap6	protein_coding	0.964789992420703	3.92886364554182	96.9582152513661	5.09449715530478e-11	1.93553340325498e-09	1.1	1	1.2	1	2.4	1.9	1.8	2.1
ENSMUSG00000043192	Gm1840	processed_pseudogene	2.20599186269858	1.03389506028467	96.9597091699027	5.09357292339136e-11	1.93553340325498e-09	0.9	0.8	0.9	1.2	3.5	4.3	5.1	4.4
ENSMUSG00000003363	Pld3	protein_coding	0.429847112049682	7.08133697103261	96.8515349124151	5.16096043350303e-11	1.95119636144883e-09	41.2	39.9	38.4	39.9	51.8	49.6	59.1	54.2
ENSMUSG00000034586	Hid1	protein_coding	1.04623326027316	3.85982063558625	96.8558209726603	5.15827242622918e-11	1.95119636144883e-09	2.6	2	2	2.2	4.3	4.4	5.6	4
ENSMUSG00000029238	Clock	protein_coding	0.478900622799421	6.73876771354749	96.6444770597483	5.29261095461631e-11	1.99608885832273e-09	7.1	7.2	7.7	7.5	11.2	10.2	9.7	9.9
ENSMUSG00000030352	Tspan9	protein_coding	-0.398502142836343	7.46558037612641	96.2271407155619	5.56895650304472e-11	2.09520132376108e-09	40.1	40.2	39.6	40.5	30.1	30.5	30.9	30.2
ENSMUSG00000031880	Rrad	protein_coding	-0.901659347200943	4.13333922500563	96.1599454590515	5.61486912527557e-11	2.10734760398389e-09	14.9	16.2	15	15.7	7.4	9	7.8	9.2
ENSMUSG00000002997	Prkar2b	protein_coding	-0.482526230842584	7.35187141355203	96.1329684502647	5.63341504383631e-11	2.10918878505668e-09	47.2	50.6	53	50.5	33.8	34.8	38.3	37.4
ENSMUSG00000074093	Svip	protein_coding	0.857703209787778	3.65236891358426	95.7653403550866	5.89275759213886e-11	2.20095919437785e-09	3.6	4	4.1	3.7	6.3	7.2	7.5	7.3
ENSMUSG00000031375	Bgn	protein_coding	0.304302186354624	11.4332696673374	95.5853325576061	6.02435556879174e-11	2.24468940145125e-09	370.5	392.2	374.3	392.2	451	500.3	465.3	472
ENSMUSG00000047414	Flrt2	protein_coding	-0.470714619821851	6.91598852913238	95.2713356577262	6.26146026586451e-11	2.32742692526594e-09	22.8	22.4	22.9	23	16.9	18.1	15.1	15.7
ENSMUSG00000007891	Ctsd	protein_coding	0.323585669769262	8.42150357041752	95.1319159179223	6.36990774305686e-11	2.35078480741977e-09	184.3	186.6	173.8	179	223.6	218.8	235.2	228
ENSMUSG00000025757	Hspa4l	protein_coding	-0.416089610001853	7.84242977266548	95.1406693128578	6.36304039474024e-11	2.35078480741977e-09	28.9	28.3	31.4	31	24.1	21.7	21.7	22
ENSMUSG00000107470	Gm3375	processed_pseudogene	3.47888669282826	0.113543484320716	95.1567288497888	6.35046161959249e-11	2.35078480741977e-09	0.2	0.5	0.7	0.1	4.6	3.6	5.3	3.2
ENSMUSG00000095567	Noc2l	protein_coding	-0.430582164067601	7.2397047567506	94.5416703512778	6.85169650354432e-11	2.52256626272157e-09	60.5	58.5	56	55.7	41.6	43	45.2	41.3
ENSMUSG00000022892	App	protein_coding	0.316189066071638	9.56124482510862	94.4736751896673	6.90964226213205e-11	2.53785744178974e-09	241.2	237.9	224.3	235.5	285.8	300.2	282	301.4
ENSMUSG00000083199	Gm9432	processed_pseudogene	5.57082921029764	-0.492074662672466	100.489198571048	6.9336831057728e-11	2.54065265081907e-09	0.1	0	0.1	0.1	4.1	2.3	3.6	5.8
ENSMUSG00000022885	St6gal1	protein_coding	0.662388809551867	4.83887729726816	93.9766901364581	7.34936001887025e-11	2.6865993846759e-09	4.9	4.8	4.7	5.2	8	7.3	8	7.5
ENSMUSG00000022312	Eif3h	protein_coding	-0.336058909697521	8.00230209870574	93.8976612962087	7.42198663415779e-11	2.70092012184685e-09	255.3	256.8	254.4	240.3	196.5	202.8	203.2	195.2
ENSMUSG00000032531	Amotl2	protein_coding	-0.527060161942868	6.85109389744581	93.8960565646864	7.42346926071856e-11	2.70092012184685e-09	25	23	20.4	23	14.4	17.4	15.6	16.4
ENSMUSG00000005089	Slc1a2	protein_coding	1.19670781587355	4.06335223362924	93.841261443116	7.4742847847467e-11	2.71302501470747e-09	2	1.5	1.8	1.9	3.1	3.1	4.7	5.7
ENSMUSG00000022752	Tomm70a	protein_coding	-0.360743366283963	7.74658485518698	93.4996956025355	7.79951562507216e-11	2.81784836706754e-09	73.6	71.6	72.6	72.7	59.5	54.1	58.2	53.8
ENSMUSG00000032356	Rasgrf1	protein_coding	1.20927377674116	4.16087011102414	93.5161002206807	7.78355573783601e-11	2.81784836706754e-09	0.6	0.5	0.6	0.6	1.2	1.3	1.4	1.8
ENSMUSG00000027405	Nop56	protein_coding	-0.419872818433424	6.83784719003196	93.1508006907876	8.14733921434639e-11	2.93595335015129e-09	33.6	34.6	34.5	32.1	25.5	24.2	26.4	24.5
ENSMUSG00000045180	Shroom2	protein_coding	1.0352529099284	3.24925863305123	93.1341055624525	8.16439203624817e-11	2.93595335015129e-09	1.2	1.1	1.1	1.2	3	2.1	1.9	2.4
ENSMUSG00000022325	Pop1	protein_coding	-0.524990989743593	5.88104891876382	93.0995669071504	8.19979149865471e-11	2.94184166922733e-09	18.4	18.3	19.8	18.7	13.7	11.8	13.4	13.1
ENSMUSG00000020950	Foxg1	protein_coding	-0.399710154900061	7.2975409312114	92.8127599899939	8.50014060575571e-11	3.04253875432409e-09	43.1	47.9	48.2	48.4	34.4	34.8	36.4	36.7
ENSMUSG00000032064	Dixdc1	protein_coding	0.741113075048735	4.60761449322702	92.7104102804045	8.61014222952867e-11	3.07479513383838e-09	2	1.8	1.9	2	3.2	3.5	2.8	3.6
ENSMUSG00000040711	Sh3pxd2b	protein_coding	0.346905131234216	8.54037534378288	92.505975139167	8.83442711583682e-11	3.1476208869167e-09	29.2	27.6	29.4	28.4	37	37.2	36.2	35.2
ENSMUSG00000011179	Odc1	protein_coding	-0.570446618987795	6.68007427584868	92.4655632494696	8.87949507421939e-11	3.15640534098056e-09	61.7	57.1	53.5	52.1	41.5	34.5	40.5	33.6
ENSMUSG00000032366	Tpm1	protein_coding	-0.357738224312594	8.98837859357066	92.4084695674348	8.943584734959e-11	3.17189565955667e-09	89.5	86.7	83.7	82.2	68.5	62.2	71.5	64.5
ENSMUSG00000025931	Paqr8	protein_coding	0.76938540199449	5.00861629926119	92.3844762239984	8.97066500190406e-11	3.1742195177218e-09	3.1	3.6	3.8	3.6	5.7	5.3	6.7	6.5
ENSMUSG00000068794	Col28a1	protein_coding	0.971893206398147	5.52504754743957	92.3533321133407	9.00594638503910e-11	3.17942805826164e-09	1.4	1.4	1.3	1.2	2.5	2.5	2.5	2.7
ENSMUSG00000020775	Mrpl38	protein_coding	-0.490658036345859	5.98779054574673	91.7829109658527	9.67898296501516e-11	3.40925087899839e-09	27	26.7	26.2	27.3	17.8	19.5	20.4	18.8
ENSMUSG00000001870	Ltbp1	protein_coding	-0.367172437913739	8.30961646170065	91.5333133563011	9.99015452868965e-11	3.50711566218496e-09	42.4	42.8	43.9	41.8	35.2	31	34.6	31.5
ENSMUSG00000025321	Itgb8	protein_coding	0.700926951732822	5.19952925962913	91.5238297037352	1.00021859084496e-10	3.50711566218496e-09	3.8	3.4	3.7	3.5	6.8	5.1	5.9	5.4
ENSMUSG00000031904	Slc7a6	protein_coding	-0.368609534015013	7.07711948019491	91.4909690927921	1.00439938752056e-10	3.51380717855892e-09	42.5	40.2	41.5	39.7	33.1	30.7	31.5	31.4
ENSMUSG00000041057	Wdr43	protein_coding	-0.384969558481352	6.84275435578547	91.4102709803588	1.01474566126073e-10	3.54198920091978e-09	41.4	41.9	41.9	40.5	32.5	31.3	32	30.9
ENSMUSG00000014859	E2f4	protein_coding	-0.387788107868653	6.9346704785353	91.2369494291556	1.03735291444703e-10	3.61274507119245e-09	73.2	68.9	68.2	67.5	54.3	52.4	53.5	51.9
ENSMUSG00000032363	Adamts7	protein_coding	-0.47314663205802	5.84494180787329	91.2040598145872	1.04170312956473e-10	3.61974280729427e-09	14	12.6	13.1	13.1	9.8	9.2	9.8	9.1
ENSMUSG00000056515	Rab31	protein_coding	0.354146481565494	7.74458756064801	91.0711303463341	1.05948434314119e-10	3.67327497712829e-09	69.6	70.4	70.9	66	94.5	83.3	88.5	86.9
ENSMUSG00000025203	Scd2	protein_coding	0.303612599508349	10.5577856114713	90.8936887208249	1.08372520540754e-10	3.74891338953395e-09	216	231	230.3	237.5	285.9	279.6	285.2	278.3
ENSMUSG00000054408	Spcs3	protein_coding	-0.367016831277461	7.76723923341032	90.7340366883339	1.10604105463587e-10	3.81756982764163e-09	78.1	83.4	85	77.6	66.7	60.3	61	62.8
ENSMUSG00000027646	Src	protein_coding	-0.415202754705278	6.54017458038571	90.6774474832538	1.11406806551043e-10	3.8367114692623e-09	28.9	27.1	27.4	26.9	21.3	20.5	21.1	19.6
ENSMUSG00000030007	Cct7	protein_coding	-0.296547824228306	8.58393653755022	90.6490164811448	1.11812432020308e-10	3.84212363628893e-09	60.2	60	60.8	58.7	49.4	49.2	48.3	48.2
ENSMUSG00000047821	Trim16	protein_coding	-0.606029600080893	4.80490868314126	90.1469675665792	1.19240449350128e-10	4.08828174789585e-09	10.3	9.9	9.9	9.8	6.7	5.8	7.1	6.5
ENSMUSG00000000782	Tcf7	protein_coding	0.724005977492947	5.20580487783613	90.0835682747879	1.20215214786829e-10	4.1125837748866e-09	11	10.8	10.3	9.7	20.3	15.2	17.8	14.9
ENSMUSG00000044349	Snhg11	protein_coding	1.3214298078435	3.60869760288598	90.0105491811499	1.21348414068842e-10	4.14218659325939e-09	2	1.6	1.9	2.2	3.4	4	5.5	6.6
ENSMUSG00000020644	Id2	protein_coding	0.760065612441317	4.78831873346254	89.3802176534028	1.31617166979923e-10	4.48281112997918e-09	12.2	11.7	13.6	13.1	21	21.4	20.4	23.2
ENSMUSG00000020372	Rack1	protein_coding	-0.324276288122967	9.6798612988794	89.283445036702	1.33273966784031e-10	4.5292645019373e-09	190	195	187.3	179.4	151.6	143.4	159.3	145.8
ENSMUSG00000027200	Sema6d	protein_coding	1.25799233508748	3.05136659901819	89.1453217662325	1.35677308537984e-10	4.60082943404134e-09	0.4	0.4	0.5	0.4	1.1	1	0.9	1.1
ENSMUSG00000031425	Plp1	protein_coding	1.4716955512735	2.98880950915039	88.8059377608856	1.41780862836361e-10	4.79728114231652e-09	2.1	1.4	1.6	1.5	3.1	4	4.6	6.8
ENSMUSG00000027797	Dclk1	protein_coding	0.648224869715036	5.6711320636137	88.7344037191154	1.43104287987892e-10	4.83148822086634e-09	2.3	2.3	2.4	2.6	3.4	4	3.3	4.5
ENSMUSG00000003072	Atp5d	protein_coding	-0.392827200986226	7.72272227170077	88.7134312060299	1.43494782854259e-10	4.83411727075251e-09	127.8	128.6	116.1	118.8	89.8	89.9	100.6	93.9
ENSMUSG00000044017	Adgrd1	protein_coding	3.82678219348147	3.3115341885041	88.6558987246234	1.44571840781003e-10	4.85981385651446e-09	0	0	0	0	0.2	0.5	0.2	0.3
ENSMUSG00000022665	Ccdc80	protein_coding	-0.332488946258587	8.4197651670892	88.5061112371155	1.47416595697214e-10	4.94469158192196e-09	94.7	96.7	90.4	95.6	71.5	78.6	74.5	75.6
ENSMUSG00000001440	Kpnb1	protein_coding	-0.301515555733163	9.74211535854677	88.2354555248529	1.52709200066497e-10	5.10009149163766e-09	156.3	153.9	152.2	156.8	130.1	122.4	130.2	119.5
ENSMUSG00000071856	Mcc	protein_coding	-0.667168437128484	5.68517156022811	88.2482282901412	1.52454933673688e-10	5.10009149163766e-09	3.9	3.7	3.7	3.5	2.5	2.2	2.1	2.3
ENSMUSG00000025417	Pip4k2c	protein_coding	0.352709130643733	7.3437013104741	88.2164692574778	1.53087993355241e-10	5.10172336476743e-09	50.4	47.5	46.5	48.4	61	59.3	60.7	65.2
ENSMUSG00000028273	Pdlim5	protein_coding	0.336473453085273	7.52031575545001	88.1747397314113	1.53924057480239e-10	5.11855419530523e-09	15.5	15.6	16	16.1	19.8	20.6	19.6	19.9
ENSMUSG00000007892	Rplp1	protein_coding	-0.358226659229242	8.7836819031522	87.9023563716428	1.5950225613065e-10	5.29266821147691e-09	1126.9	1077.2	998.1	1000.5	788.5	807.8	861.3	821.9
ENSMUSG00000074676	Foxs1	protein_coding	1.69909056657962	2.5341183314346	87.8271512317279	1.61080056150608e-10	5.33357796200611e-09	1.8	2	1.8	1.1	5.4	4.2	5.9	6.6
ENSMUSG00000058600	Rpl30	protein_coding	-0.467553854162506	6.33221409527828	87.5705495743717	1.66589910036346e-10	5.50423029677782e-09	33.1	32	29.7	30	22.1	23.4	22.5	22.4
ENSMUSG00000079037	Prnp	protein_coding	0.381559621314923	7.17017174207492	87.466228728748	1.68887027661904e-10	5.56823050903203e-09	57	56.4	53.3	55.7	71.2	70.3	69.9	78.5
ENSMUSG00000004891	Nes	protein_coding	-0.354283676858433	7.95253228237647	87.4350911547344	1.69579190062699e-10	5.57915535306281e-09	53.5	53.9	55	55.8	44.8	42.2	43.6	39.8
ENSMUSG00000025584	Pde8a	protein_coding	0.632165169956777	5.06459327327017	87.3353966155833	1.71815719075597e-10	5.64073559249671e-09	5.1	5.2	5.1	5.1	8.7	7.2	8.1	7.5
ENSMUSG00000067367	Lyar	protein_coding	-0.454171634438276	6.54897130414985	86.9414837077387	1.80964881219533e-10	5.92851686080009e-09	50.7	49.4	47.2	45.5	35	33	34.5	38.4
ENSMUSG00000004929	Thop1	protein_coding	-0.410998229966975	6.96241727018977	86.7438836715353	1.8574863906313e-10	6.07237041402364e-09	31	31.2	28.3	30.4	24	21.1	23.2	22.4
ENSMUSG00000074657	Kif5a	protein_coding	1.34403878688955	3.76307187510473	86.6489958407791	1.88093521260921e-10	6.12313709317394e-09	3	2.1	2.7	3	4.9	5.1	7.2	10.5
ENSMUSG00000083298	Gm12085	processed_pseudogene	6.00162792788895	-1.35932606943541	86.6575165167602	1.87881673884339e-10	6.12313709317394e-09	0	0.1	0	0	2	1.2	1.8	1.3
ENSMUSG00000029426	Scarb2	protein_coding	0.443441416323147	6.99219777470827	86.6310485848861	1.88540572218084e-10	6.12479594161394e-09	13.6	13.3	14	13.6	18.6	18.3	19.5	17.7
ENSMUSG00000062901	Klhl24	protein_coding	0.385891731611525	6.41955285715273	86.6018491263216	1.89270326668524e-10	6.13561228778907e-09	14.1	13.5	13.6	14	18.6	17.7	17.6	18.2
ENSMUSG00000004207	Psap	protein_coding	0.249897659653206	11.2720039202227	86.3301085064664	1.96207789938261e-10	6.34719886153836e-09	936.5	932.6	903.4	930.3	1117.2	1094.8	1097.8	1093.2
ENSMUSG00000005973	Rcn1	protein_coding	-0.325262958244105	7.85918189004414	85.797883506624	2.1059255066538e-10	6.79831442784713e-09	66.7	66.6	67.4	67.1	52.6	54.5	52	54.9
ENSMUSG00000028339	Col15a1	protein_coding	1.00961845764643	8.85762788448747	85.6410120855795	2.15043723128425e-10	6.9275439390309e-09	1.6	1.5	1.3	2	2.8	3.3	3.4	3.4
ENSMUSG00000059921	Unc5c	protein_coding	1.17318671035233	4.28121724011205	85.5769987078148	2.16888779702768e-10	6.9724557183865e-09	0.4	0.4	0.4	0.5	0.8	1.1	1	1.1
ENSMUSG00000021024	Psma6	protein_coding	-0.386064589665367	7.29819218461582	85.509263197916	2.18859496935388e-10	7.02121245043964e-09	164.3	165.9	169.2	154.5	127.6	117	129.6	125.2
ENSMUSG00000029455	Aldh2	protein_coding	-0.391271251877513	7.90187474280566	85.3917186258057	2.223247903398e-10	7.11761538928432e-09	42.1	42	38.2	38	30.4	30.9	31.8	29
ENSMUSG00000037465	Klf10	protein_coding	0.53007981345757	7.03808714568538	85.2358924303713	2.27009026266415e-10	7.25256316768093e-09	40.7	35.9	32.4	38.5	52.2	54.9	51.2	55.1
ENSMUSG00000067194	Eif1ax	protein_coding	-0.336449758044591	7.78025793870118	85.0315615091904	2.33311284773921e-10	7.43854102362711e-09	50.9	51.5	51.1	49.3	41.8	38.9	38.9	40.8
ENSMUSG00000031273	Col4a6	protein_coding	0.38032278972116	6.77477427890148	84.945878460642	2.36009275344276e-10	7.50907700544966e-09	10.8	10.5	10.6	11.1	13.8	14.3	14.3	13.7
ENSMUSG00000022407	Adsl	protein_coding	-0.429975622894573	6.77875100138993	84.676854963916	2.44698493005032e-10	7.76955399863822e-09	24.1	26	24.4	24.2	18.2	17.8	20.2	16.8
ENSMUSG00000001020	S100a4	protein_coding	-0.471367171970223	6.46971083386801	84.6363524295378	2.46035933920336e-10	7.79601157010279e-09	293	293.1	307.7	270.4	215.5	201.1	214.7	206.9
ENSMUSG00000029093	Sorcs2	protein_coding	0.540796325466651	5.30289744757391	84.4552526004452	2.5211203777524e-10	7.97220539901542e-09	4.7	4.5	4.8	4.8	6.7	6.3	7.6	6.8
ENSMUSG00000039105	Atp6v1g1	protein_coding	0.420976592486216	6.12412170289541	84.3563906907788	2.55496244318639e-10	8.06273148142676e-09	67.2	70.3	67.7	66.1	83.9	92.3	95.3	92.7
ENSMUSG00000031980	Agt	protein_coding	3.10888446337873	1.80005245606093	84.1342628391887	2.63277846992797e-10	8.2913754542762e-09	0.1	0.1	0.2	0.2	1.8	0.7	2.4	1.1
ENSMUSG00000030557	Mef2a	protein_coding	0.378418554477983	6.60091741186852	83.9814620792005	2.68777126938147e-10	8.44735917448082e-09	7	6.9	7.3	7.4	9.6	9.4	9.2	8.9
ENSMUSG00000031538	Plat	protein_coding	0.346121388048184	7.80051710063787	83.9550197750883	2.69741139391944e-10	8.46046092985321e-09	36.1	34.9	32.9	31.9	44.5	43.2	42.7	42.2
ENSMUSG00000027397	Slc20a1	protein_coding	0.532132262836587	7.19666235565881	83.8066835533755	2.75217797922816e-10	8.61476277182288e-09	23.7	19.9	21	19.5	33.8	28.1	29.8	29.4
ENSMUSG00000031740	Mmp2	protein_coding	0.566305527648438	8.8706975246879	83.4992727051674	2.86948319412535e-10	8.96380174358792e-09	63.5	62.5	58.4	67.4	83.2	113.6	81.5	96.2
ENSMUSG00000028932	Psmc2	protein_coding	-0.338855153655919	7.95362335194966	83.4514044502106	2.88822350372519e-10	9.00415323348843e-09	57.8	58.6	55.6	55.9	43.2	44.6	47.7	44.7
ENSMUSG00000005374	Tbl2	protein_coding	0.454240913394607	6.47346968809087	83.3421493927799	2.9314867753471e-10	9.12063984048133e-09	9.2	9.2	10	9.8	12.3	13.8	13.2	13.2
ENSMUSG00000026463	Atp2b4	protein_coding	0.528076092729911	5.65523752981634	83.0690972563151	3.04265856916778e-10	9.44751595482758e-09	4.6	4.7	4.4	5.2	6.9	7	7	6.4
ENSMUSG00000041506	Rrp9	protein_coding	-0.513011148186164	5.59081995714323	83.0269036834813	3.06023433096907e-10	9.48304678552599e-09	23	23	20.9	20.9	15.1	14.9	15.8	15.8
ENSMUSG00000027570	Col9a3	protein_coding	1.76145211864385	1.29589491413396	83.0035362048737	3.07001457959841e-10	9.49432708886604e-09	0.4	0.5	0.4	0.4	1.7	1.2	1.3	1.5
ENSMUSG00000017400	Stac2	protein_coding	0.897929647128716	4.28446130135149	82.9304623107991	3.1008144832701e-10	9.54210415032608e-09	3	3.5	3.3	3.9	6.3	5.7	6.3	7.2
ENSMUSG00000029860	Zyx	protein_coding	-0.341484314110717	8.09872009867737	82.9332117558721	3.0996496795457e-10	9.54210415032608e-09	65.2	63.1	60.1	61.2	47.2	48.1	52	49.7
ENSMUSG00000033684	Qsox1	protein_coding	-0.392592809822529	7.19107826417478	82.9230048387171	3.10397619324453e-10	9.54210415032608e-09	15.7	16	15.5	16.3	11.9	13	11.8	11.8
ENSMUSG00000059456	Ptk2b	protein_coding	1.09128161185101	3.25140590981739	82.8289020266113	3.14416896937778e-10	9.64648507410489e-09	1.2	1.2	1.3	1.2	2	2.4	3	3.5
ENSMUSG00000034424	Gcsh	protein_coding	-0.510500594054049	5.80806608809575	82.7641686654983	3.17213926919734e-10	9.71302762764325e-09	44	47.6	47.5	42.3	29.2	32.7	34	31.9
ENSMUSG00000038508	Gdf15	protein_coding	0.772119961603812	4.2463441206345	82.4173437961501	3.32658104130548e-10	1.01657949884796e-08	10.9	12.2	10.6	13.8	18.9	22.5	20.8	19.1
ENSMUSG00000019810	Fuca2	protein_coding	0.411690269226986	6.02690538602529	82.3002791451582	3.38050247299384e-10	1.03101991597443e-08	13.1	12.1	12.4	12.6	16.5	16.4	16.1	18.1
ENSMUSG00000020849	Ywhae	protein_coding	-0.310304544213436	9.27062297667443	82.1779541770398	3.43784303676228e-10	1.04644422987116e-08	267.8	273.3	261.2	253.8	215.5	204.3	220.6	210.9
ENSMUSG00000039058	Ak5	protein_coding	-0.771198241429105	4.41865652176398	81.884174258185	3.57982945652595e-10	1.08752265002477e-08	10.4	10	9.5	8.8	5.6	5.3	5.3	6.6
ENSMUSG00000046223	Plaur	protein_coding	-0.590518754983164	5.31556367602142	81.709979331756	3.66695923325698e-10	1.11180765929123e-08	24.1	21.2	21.1	20.4	15.3	15	13.7	13.5
ENSMUSG00000082264	Gm12799	processed_pseudogene	3.34831030511517	-0.238273856246765	81.2618227687521	3.90167137440736e-10	1.18065644740628e-08	0.1	0.1	0	0.1	1	0.9	0.9	1.1
ENSMUSG00000041481	Serpina3g	protein_coding	1.7198528387518	3.18868527562912	81.0012962799939	4.04543037926468e-10	1.22176738192519e-08	0.6	0.9	0.8	0.9	2.2	2.9	2.6	2.9
ENSMUSG00000027566	Psma7	protein_coding	-0.434237513971903	7.43382196604931	80.7913760561035	4.16536889930512e-10	1.25553799785488e-08	76.9	77.8	76.8	68.5	56.1	51.9	60.8	52.8
ENSMUSG00000041220	Elovl6	protein_coding	-0.49910444308976	6.59751999709888	80.7372708261114	4.19689225454557e-10	1.26257869517584e-08	15.2	16.7	18.8	16.7	12.3	12.1	11.4	11.9
ENSMUSG00000045658	Pid1	protein_coding	1.17979275787837	4.87944163908719	80.1656002053476	4.5459349902795e-10	1.36492801465421e-08	0.6	0.5	0.7	0.6	1.3	1.2	1.4	1.4
ENSMUSG00000024044	Epb41l3	protein_coding	-0.349461666315979	7.83402322360234	80.1363001428176	4.56463827390966e-10	1.36788762847801e-08	56.5	55.2	53.2	54.3	42.6	41.9	43.3	44.3
ENSMUSG00000020689	Itgb3	protein_coding	1.34108196224674	4.32701174901619	80.0601883560303	4.61360729062968e-10	1.37722412229743e-08	0.5	0.4	0.6	0.5	1.1	1.4	1.4	1.5
ENSMUSG00000038648	Creb3l2	protein_coding	0.526763659043556	6.72375024454679	80.0699571823458	4.60729100926135e-10	1.37722412229743e-08	8.5	9.2	9.4	10	13	13.1	13.2	14.2
ENSMUSG00000017057	Il13ra1	protein_coding	0.356920436160686	7.09741030422613	79.986923254256	4.66127375111078e-10	1.38877217752266e-08	34.4	34.9	35.1	34.1	43.5	43.7	42.1	48.3
ENSMUSG00000074364	Ehd2	protein_coding	-0.379343192177445	7.45146070129886	79.9189757762334	4.70594966001122e-10	1.39938653062988e-08	32.4	34.9	32.5	35.2	25.5	27.2	24.6	26.6
ENSMUSG00000002222	Rmnd5a	protein_coding	0.461092368565271	6.98835898403466	79.7828833955274	4.79680898237218e-10	1.41831068728782e-08	14.3	14.6	15.4	16	21.5	22	17.8	21.7
ENSMUSG00000005779	Psmb4	protein_coding	-0.371654255936633	8.45193493033971	79.7985582489857	4.78624939824617e-10	1.41831068728782e-08	233.4	229	213.6	212.7	167.5	166.5	178.6	174.4
ENSMUSG00000026833	Olfm1	protein_coding	0.989732502159988	3.6874329513099	79.7824431370722	4.79710592673822e-10	1.41831068728782e-08	4	3.5	3.9	3.9	5.8	6.3	9	9.5
ENSMUSG00000058558	Rpl5	protein_coding	-0.56422635124516	5.54584091978244	79.563482058366	4.94724550587689e-10	1.45990948964455e-08	12	12.7	12.7	11.7	8.8	7.8	8.6	7.8
ENSMUSG00000102224	4930447F24Rik	processed_transcript	0.575364198091827	5.34403218967038	79.5361813604815	4.96631348016029e-10	1.46274486368988e-08	28.5	29.1	33.1	28.9	41.9	42.6	46.3	47.9
ENSMUSG00000027827	Kcnab1	protein_coding	0.549968087274393	5.05424112433699	79.4568511939844	5.02216671243878e-10	1.47638334362055e-08	4.2	4.4	5.1	4.4	7	6.6	6.5	6.3
ENSMUSG00000027273	Snap25	protein_coding	1.32934213047654	2.77333226913729	92.8482519991282	5.08388884358577e-10	1.48886691644634e-08	1.5	1.3	1.4	1.3	2.5	3.2	3.5	4.8
ENSMUSG00000039910	Cited2	protein_coding	-0.483866270776527	6.32107392363357	79.3836916621192	5.07426883358167e-10	1.48886691644634e-08	46.4	46.3	43.8	46.8	31.9	33	34.1	32.1
ENSMUSG00000028729	Ebna1bp2	protein_coding	-0.352788806626551	6.68821198386384	79.3348650378234	5.10936197071031e-10	1.49349837718513e-08	35.6	35.7	35.3	34.3	27.5	28	27.7	27.2
ENSMUSG00000055044	Pdlim1	protein_coding	-0.565236814630164	5.25443810054563	79.1858055956654	5.21810425972061e-10	1.52240653147283e-08	9	8.1	8.4	8.4	5.9	6	5.4	5.5
ENSMUSG00000070564	Ntn5	protein_coding	2.64514847284801	1.01728007097144	79.0597769110421	5.31196899941693e-10	1.54687338301288e-08	0.2	0.2	0.3	0.2	1.2	1.3	2.3	1.2
ENSMUSG00000006333	Rps9	protein_coding	-0.365325242194905	8.03786613674871	78.8172233722697	5.49772038741847e-10	1.59795583365887e-08	140.8	138.5	136.3	129	102.1	98.4	115.6	106.4
ENSMUSG00000038335	Tsr1	protein_coding	-0.364104866386985	6.9486056401629	78.5880489949452	5.67959369215032e-10	1.64772152461014e-08	40.6	38	38.9	37.9	30.1	31	30	29.7
ENSMUSG00000005442	Cic	protein_coding	0.361602309198317	8.16503138081823	78.5519944987162	5.70878536359831e-10	1.65132461079801e-08	26	26.4	25.9	28.5	33.2	36.2	33.9	34
ENSMUSG00000022216	Psme1	protein_coding	-0.469683512359074	6.22926386786087	78.5463477877039	5.71337170521201e-10	1.65132461079801e-08	39.2	39.3	36	35.8	25	29.1	27.8	27.2
ENSMUSG00000037936	Scarb1	protein_coding	-0.329451508753698	7.48765633072319	78.5006629057877	5.75062230748579e-10	1.65899016307188e-08	22.3	22.8	21.4	22.2	18.4	17.7	17.5	17
ENSMUSG00000002831	Plin4	protein_coding	0.737975461144429	4.08501434561035	78.4857811630712	5.76281240564926e-10	1.65941095397681e-08	3.5	3.2	3.5	3.6	5.2	6.7	6.3	5
ENSMUSG00000031785	Adgrg1	protein_coding	0.864615163180825	3.79056624291598	78.352094354841	5.87356196691205e-10	1.68815778242307e-08	2	1.8	1.8	2	3.9	3.2	3.3	3.4
ENSMUSG00000023990	Tfeb	protein_coding	0.686221100363178	4.49853730563069	78.2400726751828	5.96810980936634e-10	1.71214994401172e-08	2.3	2.5	2.4	2.4	3.7	3.8	4	4
ENSMUSG00000031486	Adgra2	protein_coding	-0.362494680047547	7.97682193827006	78.2018165691484	6.00076882161475e-10	1.71833126460424e-08	28.5	28.5	28.3	26.3	22.1	20.7	22.8	21
ENSMUSG00000054136	Adm2	protein_coding	0.934913539800948	3.65513770799258	77.94479349441	6.22518517484282e-10	1.77929830607383e-08	11.3	11.2	10.9	13.3	18.9	27.3	24.1	19.8
ENSMUSG00000028195	Cyr61	protein_coding	-0.470066161476309	7.80262531233899	77.8369711204824	6.32197604909822e-10	1.80030783880674e-08	98.4	104.4	108.3	116.9	71.5	79.9	77	81.4
ENSMUSG00000051048	P4ha3	protein_coding	0.992553099988575	4.95778779928357	77.8423902471024	6.31707329223554e-10	1.80030783880674e-08	3.2	2.6	2.6	2.8	4.8	6.7	5.3	6
ENSMUSG00000028048	Gba	protein_coding	0.354972745727569	7.27079269364422	77.8027413239609	6.35303803026777e-10	1.80582770334615e-08	69.1	67.8	64.3	65.4	85.7	85.5	86	83.8
ENSMUSG00000024617	Camk2a	protein_coding	1.22455791034917	4.74496092607328	77.7377072878279	6.41250226501681e-10	1.81605352607976e-08	5.7	3.7	4.9	5.1	7.9	8.7	11.6	17.4
ENSMUSG00000032024	Clmp	protein_coding	0.457372403756253	6.69179574459372	77.743707990831	6.40699073637886e-10	1.81605352607976e-08	16.5	17.2	19	19.2	25.2	23.3	25	25.1
ENSMUSG00000030409	Dmpk	protein_coding	-0.674842797492251	5.13150283244667	77.5237148120374	6.6123897041215e-10	1.86830869782397e-08	9.1	8.9	7.9	8.8	5.5	5.2	5.9	5
ENSMUSG00000052105	Mtcl1	protein_coding	-0.510935801754871	6.04950461269245	77.5144623393873	6.62118066615493e-10	1.86830869782397e-08	7.9	7.4	7.5	7.4	5.9	5.5	4.6	5.1
ENSMUSG00000037940	Inpp4b	protein_coding	-1.00351249562389	3.87811152857707	77.454268938947	6.67867649837153e-10	1.88109972120799e-08	1.9	1.9	2.3	1.8	1	1.2	0.9	0.9
ENSMUSG00000032712	2810474O19Rik	protein_coding	0.368596329063153	7.75394812755155	77.4278886434972	6.70404198758305e-10	1.88481093189085e-08	20.1	19.2	20	21.5	27	26.7	24.5	26.2
ENSMUSG00000021737	Psmd6	protein_coding	-0.415423304051268	6.88749170998761	77.3364308427571	6.79277928962858e-10	1.8993986646569e-08	62.7	58.9	62.4	55.3	45.4	43.2	47.4	43
ENSMUSG00000042599	Kdm7a	protein_coding	0.64167295326584	5.33918413649219	77.3537957583408	6.77583515464866e-10	1.8993986646569e-08	3.4	3.1	3.6	3.2	6	4.8	4.8	5.1
ENSMUSG00000042613	Pbxip1	protein_coding	0.369011957214778	7.13374959590352	77.3447821539042	6.78462471698757e-10	1.8993986646569e-08	24.6	24.7	23.4	25.3	30.5	32.8	31.8	31.6
ENSMUSG00000034220	Gpc1	protein_coding	0.335069714692644	9.49139912828272	77.2978920674816	6.830545683661e-10	1.90651133405144e-08	144.9	138.6	135.1	132	180.8	160.5	185.9	166.7
ENSMUSG00000052949	Rnf157	protein_coding	0.494500562330407	5.75672655395598	77.2367649605504	6.89090722813308e-10	1.91989366610129e-08	4.6	4.8	4.7	5	6.1	7.1	6.8	6.9
ENSMUSG00000021116	Eif2s1	protein_coding	-0.342573645355667	7.13928639090388	77.0970774841472	7.03098878377943e-10	1.95539891301405e-08	51.5	52.8	53	51.5	41.7	38.6	42.9	41.2
ENSMUSG00000020524	Gria1	protein_coding	1.45408648603988	2.44333666610198	76.944497116077	7.18747340710725e-10	1.99533036434649e-08	1.4	0.9	1.1	1.1	2	2.6	3.6	4.5
ENSMUSG00000010376	Nedd8	protein_coding	-0.379427895441442	6.63055474769177	76.924099826116	7.20867217581434e-10	1.99762899381034e-08	193.5	196.4	192.2	185.2	146.4	149.9	141.6	152.7
ENSMUSG00000060671	Atp8b2	protein_coding	0.30582664092323	8.17200089349445	76.8579286041035	7.27790329007896e-10	2.01320605678875e-08	30.2	32.2	32.4	32.5	40.4	40	38.7	38.1
ENSMUSG00000068923	Syt11	protein_coding	0.342516567202003	7.27335893638471	76.7962496790955	7.34307247021785e-10	2.0276058858389e-08	35	33.2	34.8	37.4	45.1	43.4	44.9	44.6
ENSMUSG00000025666	Tmem47	protein_coding	1.08360076039343	3.55227052830351	76.7361536283655	7.40716747655858e-10	2.04165830106997e-08	1.3	1.5	1.2	1.2	2.7	2.9	2.6	3
ENSMUSG00000031562	Dctd	protein_coding	-0.623826276349658	5.24724347170583	76.6551162177903	7.49454273140271e-10	2.05884481257954e-08	12.8	13.4	12.7	13.4	8.3	10	7.6	8.2
ENSMUSG00000041607	Mbp	protein_coding	1.00482473871173	3.80362224195717	76.6536352459709	7.49614970886816e-10	2.05884481257954e-08	2.6	1.9	2.2	2.3	3.5	3.5	5.2	6
ENSMUSG00000019087	Atp6ap1	protein_coding	0.284408757590307	8.39019188811324	76.315949105635	7.87233056861466e-10	2.15833063089519e-08	118.6	123.6	114.9	119.3	144.9	142	142.2	151.3
ENSMUSG00000070509	Rgma	protein_coding	-0.464649747343032	6.58013780646297	76.1228986652057	8.09638066506604e-10	2.2158289243171e-08	24.9	23.9	21.7	26	17.3	18.4	17.3	17.1
ENSMUSG00000016349	Eef1a2	protein_coding	1.29493581542544	1.91812693703283	76.0443096852184	8.18952634280106e-10	2.23736123389987e-08	2.4	2.2	2.6	2.7	4.5	6.4	6.9	6.8
ENSMUSG00000031144	Syp	protein_coding	1.33793511431186	2.51955123274391	75.9488936242432	8.30415299716056e-10	2.26068869357559e-08	1.6	1.3	1.5	1.5	2.7	2.4	4.7	5.2
ENSMUSG00000071862	Lrrtm2	protein_coding	1.80356020321401	1.81203571540583	75.955084526194	8.29666403763033e-10	2.26068869357559e-08	0.4	0.3	0.3	0.2	1	0.9	1.4	1
ENSMUSG00000020044	Timp3	protein_coding	0.323153275448342	9.95089615379142	75.5859534497825	8.75602989941401e-10	2.37951652609207e-08	107.3	108.9	107.3	117.7	137.8	147.1	129.1	138.1
ENSMUSG00000020431	Adcy1	protein_coding	1.29592082986536	3.27373216277484	75.4966039412274	8.87124576990802e-10	2.4023830707546e-08	0.9	0.6	0.8	0.8	1.2	1.5	2.3	2.6
ENSMUSG00000078566	Bnip3	protein_coding	0.832188942348606	4.619053454219	75.4988865167044	8.86828237718327e-10	2.4023830707546e-08	8.8	11.6	11.3	11.4	15	22.9	18	21.9
ENSMUSG00000005732	Ranbp1	protein_coding	-0.330513176223427	8.4952635808096	75.3570220308668	9.05448048770918e-10	2.44771733883649e-08	263.9	250.1	238.9	236.2	199.5	193.1	204.3	189.1
ENSMUSG00000019471	Cdc37	protein_coding	-0.348266487646501	7.79063579610542	75.310727375043	9.11614036012411e-10	2.46008513767189e-08	31.6	31.2	28.6	28.8	22.7	23.8	24.6	23.5
ENSMUSG00000020250	Txnrd1	protein_coding	-0.403113442931873	9.01154572301739	75.1886893764311	9.280836786626e-10	2.50016688556791e-08	190	169.6	165.9	162.2	146.4	122.5	127.1	122.9
ENSMUSG00000020075	Ddx21	protein_coding	-0.372084992216951	8.29950317109338	75.1597797913178	9.32031429941293e-10	2.50643513064039e-08	89	84.6	82.3	82.5	70	59.1	65.5	66.3
ENSMUSG00000027488	Snta1	protein_coding	0.643920173278158	5.13590434217468	75.0627186162449	9.45417025166782e-10	2.53801796183228e-08	8	8.5	7.3	7.8	11.4	13.3	13.2	11.6
ENSMUSG00000028792	Ak2	protein_coding	-0.373079083610322	6.93162070858103	74.7336357756586	9.92346174915308e-10	2.65938455852953e-08	64.3	62.9	62.4	58	48.8	47.6	47.1	47.5
ENSMUSG00000004698	Hdac9	protein_coding	1.88828960633107	1.55918360406776	74.5997079388174	1.0121501465598e-09	2.70776431077061e-08	0.1	0.1	0.1	0.1	0.5	0.3	0.5	0.3
ENSMUSG00000042659	Arrdc4	protein_coding	1.06333164031761	4.95051496056772	74.5220948989868	1.0238191792571e-09	2.73425146266883e-08	1.9	1.4	1.3	1.7	3.2	3.4	3	3.5
ENSMUSG00000020844	Nxn	protein_coding	-0.433814560149674	6.53111791702122	74.4783744809776	1.03045553300642e-09	2.74722998394453e-08	30.8	32.1	30.4	30.3	20.7	25.6	22.4	23.3
ENSMUSG00000000538	Tom1l2	protein_coding	0.38071599066455	6.59165760002396	74.4054031526346	1.04163419345413e-09	2.77225293173516e-08	10.4	9.3	9.9	10.5	13.1	12.8	13	13.3
ENSMUSG00000028452	Vcp	protein_coding	-0.373598894828476	7.52207123285908	74.2892993708316	1.05968757725185e-09	2.81545515584971e-08	38.8	42	39.9	40.7	32.5	29.7	33.5	28.5
ENSMUSG00000044813	Shb	protein_coding	-0.544990084745835	5.07081071036008	74.2252706326566	1.06978598770833e-09	2.83741007340203e-08	14.1	15.6	13.9	15.3	10.1	10.5	9.8	10
ENSMUSG00000042050	Wdr60	protein_coding	-0.652700105107333	4.87881622050027	73.972975183341	1.11058640153203e-09	2.94058176830304e-08	9	8.8	8.9	8.3	5.8	5.7	5.2	5.5
ENSMUSG00000002319	Ipo4	protein_coding	-0.372532805045847	7.37446924295336	73.7414372931042	1.1494907455278e-09	3.03838895693955e-08	30.5	32.4	30.7	30.4	22.6	26.3	24.9	22.2
ENSMUSG00000024011	Pi16	protein_coding	1.55054731396038	2.05692737150409	73.7092151030296	1.15501896916218e-09	3.04779152221071e-08	0.6	0.6	0.4	0.6	1.8	1.8	1.4	1.5
ENSMUSG00000028691	Prdx1	protein_coding	-0.341498069982103	8.20124287080716	73.6736518265982	1.1611533086056e-09	3.05875870714965e-08	115.8	119.2	121.2	114.8	97.4	85.5	94.8	93.4
ENSMUSG00000019970	Sgk1	protein_coding	0.682719444996077	7.24269683334023	73.6232519391246	1.1699063499753e-09	3.0765751513041e-08	21.4	23.6	24.6	25.8	37.4	33.4	39.7	42.5
ENSMUSG00000034271	Jdp2	protein_coding	-0.492138605828207	6.006533405405	73.5928546048142	1.17521947427274e-09	3.0853002938335e-08	38.5	44.7	38.6	42.8	27.9	30.3	28.2	31.1
ENSMUSG00000012848	Rps5	protein_coding	-0.313291592401876	8.70501170562446	73.5473636245264	1.18321888350727e-09	3.10103620265643e-08	324.9	331.6	308.4	305.1	254.9	254.4	269.8	242.6
ENSMUSG00000043336	Filip1l	protein_coding	-0.437415375490287	6.62914880797437	73.3513421293675	1.21835800040946e-09	3.18772753981921e-08	22.4	23.1	23.2	24.7	18.3	16.1	16.7	17.5
ENSMUSG00000021268	Meg3	lincRNA	1.27979052419554	4.84042970851758	73.2357584409149	1.23959741257333e-09	3.23782006598335e-08	2.4	1.7	2.2	2.3	3.2	3.9	5.9	7.9
ENSMUSG00000021133	Susd6	protein_coding	0.359168624589185	6.89777392495164	73.2174482927994	1.2429980840465e-09	3.241227550356e-08	18.3	19.2	18.8	18.9	23.5	24.7	23.5	25
ENSMUSG00000055116	Arntl	protein_coding	0.640377412595669	4.45673159098638	73.1000813243756	1.26503360436932e-09	3.29313377514526e-08	2.4	2.4	2.5	2.4	3.8	4	3.6	3.7
ENSMUSG00000022528	Hes1	protein_coding	0.673721303963867	5.47221428634342	73.0081254420238	1.28258891872625e-09	3.33322226054858e-08	12.1	12.9	11.9	12.4	16.9	20.6	21.1	20.7
ENSMUSG00000030329	Pianp	protein_coding	1.72173040377313	2.22014555723706	72.9922941332788	1.28563737702298e-09	3.33553871827286e-08	0.7	0.8	0.7	0.7	1.8	2.3	3	2.6
ENSMUSG00000024181	Mrpl28	protein_coding	-0.477646706792693	6.36296307101006	72.9793940286704	1.28812711389106e-09	3.33640026165786e-08	91.4	95.4	91.6	82.7	65.2	57.5	69.2	66.8
ENSMUSG00000015143	Actn1	protein_coding	-0.28446504837735	8.83387649038669	72.8874319594491	1.30602543723843e-09	3.37146432988611e-08	141.6	146.2	140.2	140	113.7	116.3	123.1	113.1
ENSMUSG00000021638	Ocln	protein_coding	4.25550456421837	-0.984187437162813	72.8887896063241	1.30575928366699e-09	3.37146432988611e-08	0	0	0.1	0	0.4	0.4	0.6	0.8
ENSMUSG00000031523	Dlc1	protein_coding	-0.431024255453327	6.29519057968228	72.7183437469436	1.33962974672566e-09	3.45244912893647e-08	5.3	5.5	5.3	5.7	4.1	3.8	4	4.2
ENSMUSG00000024242	Map4k3	protein_coding	0.51975659243125	5.8944467031572	72.6796969085487	1.34743894943689e-09	3.4610379526815e-08	9.5	9.3	9.2	10.2	13.3	13.8	14.3	13.5
ENSMUSG00000036564	Ndrg4	protein_coding	0.608515509498074	5.3055079035223	72.6820397893637	1.34696415514276e-09	3.4610379526815e-08	8.1	7.6	8.3	8.4	10.5	12.5	12.6	14.3
ENSMUSG00000025980	Hspd1	protein_coding	-0.306166439558077	7.61127681567009	72.5681513804144	1.37025172625015e-09	3.51379808341726e-08	81.9	85.3	81.7	81.1	69.6	64.7	65.2	67
ENSMUSG00000042207	Kdm5b	protein_coding	0.436214839967149	6.23325417887184	72.5299508203655	1.3781586302505e-09	3.52822299661646e-08	3.3	3.4	3.6	3.7	4.7	5.1	4.5	4.6
ENSMUSG00000030956	Fam53b	protein_coding	1.06244500139498	3.1741624728976	72.4742680123843	1.38977126916213e-09	3.54621008829275e-08	0.8	1	1	1	2.1	2	1.7	2
ENSMUSG00000055850	Rnf181	protein_coding	0.429322962478775	6.47701442692993	72.4780150830929	1.3889865558995e-09	3.54621008829275e-08	24.8	25.7	25.3	26.3	32.3	34.1	34.9	36.5
ENSMUSG00000053870	Fpgt	protein_coding	0.554896397077319	5.28650224223446	72.3780491451481	1.41008411329789e-09	3.59211377988885e-08	5.1	5.6	5.9	5.9	8.8	7.9	8.9	7.2
ENSMUSG00000016319	Slc25a5	protein_coding	-0.353534381447061	7.35328463097966	72.3220965709634	1.4220415632372e-09	3.6166165612396e-08	132.8	137.6	134.1	131.3	103.2	97.3	113.1	105.3
ENSMUSG00000023017	Asic1	protein_coding	-1.0000983321798	3.85481093124849	72.2041213666881	1.44760915770233e-09	3.67559612570626e-08	5.7	6.2	6.3	7.6	3.2	3.3	2.4	4
ENSMUSG00000006403	Adamts4	protein_coding	0.446751594338	6.11779748100209	72.148680362239	1.45979308858633e-09	3.70045582439514e-08	12.4	12.6	11.7	13	16.3	17.9	17.2	16.5
ENSMUSG00000044502	Bod1	protein_coding	-0.494239987613488	5.68048563479056	72.0967336438465	1.4713082791975e-09	3.72354172196906e-08	35.5	36.1	35.9	32.3	25.7	24.6	23.6	25.2
ENSMUSG00000042115	Klhdc8a	protein_coding	-0.75211398380019	4.90166862112356	72.0714373558883	1.47695078865994e-09	3.73171405964847e-08	13.5	12.3	10.8	10.8	7.1	7.1	8	5.8
ENSMUSG00000031967	Afg3l1	protein_coding	-0.39156816913795	6.68673490863522	71.9910931821708	1.49502552186432e-09	3.77122017040587e-08	22.8	21.5	21.9	22	15.6	17.8	16.2	18.1
ENSMUSG00000000266	Mid2	protein_coding	1.02824741131909	4.2224531530447	71.8182800606436	1.53470613608838e-09	3.86500993197633e-08	0.9	1.2	1.1	0.9	2.1	2.5	1.7	2.3
ENSMUSG00000058297	Spock2	protein_coding	1.41600136892689	2.10838569587663	71.6879445122622	1.56537497156456e-09	3.93583629029313e-08	1.1	0.8	0.9	1.1	2.1	1.9	3.3	3.3
ENSMUSG00000026914	Psmd14	protein_coding	-0.357971935572808	6.83038829069737	71.4823119055438	1.61509700468047e-09	4.05426054924903e-08	49.5	53.1	51.6	48.3	40.8	40.3	37.8	38.9
ENSMUSG00000038264	Sema7a	protein_coding	-0.373192117476636	7.40114028313656	71.2758921188747	1.66670531509604e-09	4.17702824754133e-08	65.2	70.2	67.5	64	51.5	45.9	55.5	52.8
ENSMUSG00000016503	Gtf3a	protein_coding	-0.450193077368512	6.06508601990593	71.2403498628144	1.67576738510194e-09	4.19294353977852e-08	28	29.3	30.3	26.9	20.8	20.7	22	20.1
ENSMUSG00000045312	Lhfpl2	protein_coding	0.408678406581074	6.21432899195831	71.0763262651293	1.71827327359879e-09	4.29235212110793e-08	6.4	6.7	6.5	6.8	9	8.6	8.6	8.8
ENSMUSG00000001300	Efnb2	protein_coding	-0.348181162601308	7.49288567089519	71.0617539537356	1.72210478736354e-09	4.29498489145201e-08	32.3	33.7	34	33.7	26.3	25.9	25.2	27.7
ENSMUSG00000073002	Vamp5	protein_coding	0.75445780087848	4.15590064866174	70.927706730251	1.7577799795958e-09	4.37690045482928e-08	5.2	5.2	5.5	5.6	9	9.2	9.6	8.4
ENSMUSG00000023110	Prmt5	protein_coding	-0.387754446667272	7.03450281227958	70.6244208886928	1.84143503904741e-09	4.57783119112381e-08	39	38.7	34.5	36.3	29.7	27.7	27.8	28.2
ENSMUSG00000002250	Ppard	protein_coding	-0.398608940199463	6.55036273061376	70.5603646865716	1.85964028496629e-09	4.61566897695567e-08	24.3	24.2	23.3	23.9	17.7	18.8	17.2	19.1
ENSMUSG00000031609	Sap30	protein_coding	0.539933307139902	4.78426802507531	70.4457290284576	1.89270097103457e-09	4.6901979351134e-08	32.3	30	27.9	28.8	41.3	41.4	45.8	44.9
ENSMUSG00000039982	Dtx4	protein_coding	-0.620905599910732	6.77789601614114	70.4332991030802	1.89632318704992e-09	4.69165527061646e-08	14.6	12.9	12.1	14.6	9.1	10	8	8.2
ENSMUSG00000023175	Bsg	protein_coding	0.274591459062487	9.86090854050351	70.3074103276385	1.93342754707296e-09	4.77581312466281e-08	550.4	547.8	521	528.5	627.7	687	631.7	652.6
ENSMUSG00000029547	Ints1	protein_coding	-0.306105529464151	7.78204707608432	70.0193115675279	2.02128371641191e-09	4.98486604575396e-08	26	25.2	25.3	26.1	20.6	20.1	21.8	20.4
ENSMUSG00000031283	Chrdl1	protein_coding	-2.30897975118289	2.28574678567423	69.9832742765938	2.03256912203138e-09	5.004715976747e-08	1	0.9	0.8	0.8	0.2	0.1	0.3	0.1
ENSMUSG00000025287	Acot9	protein_coding	-0.410932140211449	6.20910370412751	69.9152787905472	2.05404576588343e-09	5.04955638757639e-08	45.7	45.5	44.2	43	34.7	30.3	36.6	32
ENSMUSG00000001751	Naglu	protein_coding	0.56040334880693	5.84539456767347	69.8606239070208	2.07148398712361e-09	5.08434236395117e-08	18.9	17.4	17.2	16.9	24.2	30.4	25.6	24.4
ENSMUSG00000030067	Foxp1	protein_coding	0.523879694415981	6.47325278700097	69.8390288264436	2.07841754085582e-09	5.09327582159328e-08	3.9	3.8	4.3	4.1	5.4	5.8	5.6	6.5
ENSMUSG00000058571	Gpc6	protein_coding	0.503558324659016	6.3466373137219	69.7290709154159	2.1141073871409e-09	5.17253837458223e-08	5.3	5	5.4	5.5	7.8	7.6	7.2	7.5
ENSMUSG00000040322	Slc25a24	protein_coding	-0.342835775096079	7.40684416429783	69.6706076841242	2.13334859911686e-09	5.21136957158672e-08	68.2	67.9	68.6	69.6	57.5	52.6	52.3	53.6
ENSMUSG00000041135	Ripk2	protein_coding	0.572431180984766	4.75848625620967	69.49538388829	2.19214361820472e-09	5.34654838616713e-08	8.9	8.8	9.2	9.1	12.7	12.1	14.1	14.8
ENSMUSG00000093674	Rpl41	protein_coding	-0.463160121027463	6.77722443430546	69.4152687426145	2.21959859024798e-09	5.40498472456764e-08	121.8	119.7	115.5	102.8	84.8	82.3	86.5	79.5
ENSMUSG00000039001	Rps21	protein_coding	-0.493320237309378	6.52542412095694	69.3897804061196	2.22840992195163e-09	5.41790921747455e-08	169.3	164.6	149.6	140.4	106.7	109.9	119.2	107.6
ENSMUSG00000001627	Ifrd1	protein_coding	-0.317697592945529	8.01907168669848	69.3662534008977	2.23657630181046e-09	5.42071776722494e-08	53	53.3	53.9	50.5	43.6	41.4	41.7	42.2
ENSMUSG00000029649	Pomp	protein_coding	-0.388828104032733	6.99303340446269	69.3728323912235	2.23428948395881e-09	5.42071776722494e-08	31.6	30	30.1	28.4	23.3	21.8	23.9	22.7
ENSMUSG00000030468	Siglecg	protein_coding	-1.89397435478774	1.75072657192772	69.3299034555777	2.24925636065513e-09	5.44291879574495e-08	1.3	1.4	1.2	1.3	0.3	0.5	0.2	0.5
ENSMUSG00000031848	Lsm4	protein_coding	-0.4574946131776	6.80570308203606	69.2617757243052	2.27322831933622e-09	5.49233273467124e-08	138.2	133.6	132.1	118.8	92.8	88.3	103.5	95.7
ENSMUSG00000026750	Psmb7	protein_coding	-0.31138777461425	7.22092524569487	69.2177533471213	2.28886304854736e-09	5.52148039308702e-08	50.6	50.4	49.2	47.8	39.8	40.1	39.1	40.7
ENSMUSG00000103792	Gm3745	processed_pseudogene	6.18858059936963	-1.2042828429301	69.1689925636526	2.30631446967e-09	5.5549128729762e-08	0	0	0	0.1	2.2	5.8	4.4	4.5
ENSMUSG00000026764	Kif5c	protein_coding	0.62282801161123	4.80002719777992	69.0923578197277	2.33402904680588e-09	5.61292241846957e-08	4	4.2	4.5	4.4	6	6.4	6.1	8
ENSMUSG00000023067	Cdkn1a	protein_coding	0.460616458299885	6.49952879127109	68.9670516493085	2.38011264487816e-09	5.71485742666941e-08	35.3	37.2	32.2	39.8	46.7	49.2	48.6	54.8
ENSMUSG00000004100	Ppan	protein_coding	-0.565399561766356	5.98356984468893	68.9460151398613	2.38794377313264e-09	5.7247712502248e-08	22	19.3	18.6	18.6	13.9	11.3	13.1	14.5
ENSMUSG00000025422	Agap2	protein_coding	0.862368346702926	4.45156947816279	68.7380289711511	2.46686366943031e-09	5.90481624154812e-08	3.3	3	3.5	3.4	5.5	5	6.3	7.3
ENSMUSG00000040435	Ppp1r15a	protein_coding	0.486456737999246	5.62180519704263	68.6254577786692	2.51073357270999e-09	6.00053682145511e-08	15.6	15.1	14.3	15.9	19.3	20.8	22.6	22.9
ENSMUSG00000037643	Prkci	protein_coding	-0.351569831504611	7.47429822410074	68.4254165349143	2.59075532808159e-09	6.18222988242679e-08	34.2	35.5	35.4	35.2	28.7	28.8	25.2	27.2
ENSMUSG00000025967	Eef1b2	protein_coding	-0.337629447879113	7.95961548926905	68.3778429802812	2.61018317222874e-09	6.21570691525233e-08	119.1	116.6	115.2	110	90.1	88	96.9	89.5
ENSMUSG00000034024	Cct2	protein_coding	-0.281267123844924	8.97771908056487	68.371405848585	2.61282383425856e-09	6.21570691525233e-08	322.6	328.6	308.9	311.3	268.8	258.9	271.3	246.6
ENSMUSG00000006589	Aprt	protein_coding	-0.343472663568973	7.32463359689715	68.2557015569003	2.66077701382986e-09	6.32006067048404e-08	135.7	133.7	130	124.8	105.6	100	107.1	99.9
ENSMUSG00000016262	Sertad4	protein_coding	-0.477401743114394	6.6556423944686	68.2284809964082	2.67219416162249e-09	6.33744452778658e-08	27.8	31.3	31.9	31.9	21.1	23.3	23.2	20.7
ENSMUSG00000032399	Rpl4	protein_coding	-0.24674906728514	9.89859053998742	68.1280387868113	2.71477648180318e-09	6.42857407934495e-08	529.4	537.3	519.1	522	433.7	439.4	464	439.4
ENSMUSG00000031948	Kars	protein_coding	-0.26630519570547	8.44650374638634	68.0867925117847	2.73247165821399e-09	6.46058245427568e-08	108.8	108.3	102.8	107.7	89.9	87.2	92	86.3
ENSMUSG00000039988	Ankrd13c	protein_coding	-0.335992025756345	6.61763534185814	68.0658882171739	2.74148675299437e-09	6.47200147504609e-08	9.8	10	10	9.7	8	7.7	7.6	8.1
ENSMUSG00000003541	Ier3	protein_coding	-0.616525189753283	6.68299666384657	68.0442050412824	2.75087123623171e-09	6.48425639113581e-08	74.6	69	79.3	86.6	51.3	51.9	46.9	51.9
ENSMUSG00000057969	Sema3b	protein_coding	0.796882842247778	3.63296029037807	68.0048785256358	2.76797920448108e-09	6.51465181718279e-08	2.6	2.6	2.4	2.5	4	5.4	4.2	4.1
ENSMUSG00000041329	Atp1b2	protein_coding	1.4004015157096	2.30515850871598	67.9495665291562	2.79223334023865e-09	6.56174834956082e-08	0.9	0.9	0.7	1	1.8	1.6	3	3
ENSMUSG00000052539	Magi3	protein_coding	-0.432893361116091	5.93880017364009	67.8320827931854	2.84450406184853e-09	6.67444101796113e-08	8.7	9	9.1	9.6	7	6.9	6.4	6.6
ENSMUSG00000042116	Vwa1	protein_coding	-0.859521165972587	3.35421640594578	67.6811627840599	2.91318600390643e-09	6.82524169369775e-08	5	4.4	4.8	4.8	2.6	3.1	2.6	2.3
ENSMUSG00000026229	Psmd1	protein_coding	-0.298489729240827	8.18544530263265	67.6497631023161	2.92769644559221e-09	6.84886083785058e-08	49.4	48.4	48	47	41	38.7	39.4	37.5
ENSMUSG00000029648	Flt1	protein_coding	0.629225061582423	5.23614805282265	67.633245920735	2.93536026706359e-09	6.85641628543872e-08	2.8	2.8	2.7	2.9	4.6	3.8	4.4	4.4
ENSMUSG00000022505	Emp2	protein_coding	0.276004011309541	8.34928279979722	67.4993294556823	2.99829116404728e-09	6.99284709949669e-08	89.6	91.9	93.8	93.4	112.6	107.4	115.7	110.5
ENSMUSG00000028034	Fubp1	protein_coding	-0.328262079449807	7.38561706079559	67.4485748238132	3.02251640925965e-09	7.02814605058375e-08	10.6	10.8	10.4	10.4	8.8	8.4	8.1	8.4
ENSMUSG00000057457	Phex	protein_coding	-0.593514117799419	4.7142893738551	67.4514506667777	3.02113820752359e-09	7.02814605058375e-08	5.7	5.5	5.9	6.1	3.9	3.7	3.8	3.8
ENSMUSG00000026494	Kif26b	protein_coding	0.785690006024072	5.58111347643557	67.3987851875176	3.04648379036881e-09	7.07324006763857e-08	1.8	1.9	1.9	2.1	3.3	4	3.3	2.9
ENSMUSG00000031834	Pik3r2	protein_coding	-0.306978701151694	8.02800192133416	67.3667931192558	3.06199070198096e-09	7.09858504118913e-08	68	69.8	66.6	71.4	54.4	58.9	55.3	54.5
ENSMUSG00000021025	Nfkbia	protein_coding	-0.395827008995381	6.39403815039598	67.2579688263187	3.11537174889641e-09	7.20074639061065e-08	65.6	62.9	60.2	61.9	49	45.3	48	47.8
ENSMUSG00000062980	Cped1	protein_coding	-0.453275596398925	7.00161417664351	67.2616540192887	3.11354794025838e-09	7.20074639061065e-08	11.5	11.4	11.7	11.6	9.2	8.5	7.6	8.2
ENSMUSG00000048264	Dip2c	protein_coding	0.5277866750263	5.73122637681765	67.1761400616649	3.156163586671e-09	7.28414291652144e-08	6.2	5.5	6.1	5.8	8.8	8.7	8.1	8.5
ENSMUSG00000046402	Rbp1	protein_coding	0.756220503587694	5.4059185242924	67.1490489283673	3.1697936680256e-09	7.30469739026525e-08	3.5	3.2	3.4	3.1	5.6	4.9	6.2	5.5
ENSMUSG00000026192	Atic	protein_coding	-0.354396831019996	7.52061825840016	67.0973795529774	3.19596372442946e-09	7.35404569506736e-08	26.5	28.6	27.2	27.6	20.7	20.1	23.7	21.4
ENSMUSG00000028785	Hpca	protein_coding	1.27635137932335	2.76046209150152	67.0768122510164	3.20644484083402e-09	7.36720008526248e-08	3.6	2.5	3.5	3.2	5.3	5.7	9.5	10.9
ENSMUSG00000043099	Hic1	protein_coding	-0.980542507068293	6.01998785085338	67.0338015921497	3.228481669865e-09	7.40682671530008e-08	6.6	5.5	4.9	6.1	3.4	3.2	2.8	2.2
ENSMUSG00000032487	Ptgs2	protein_coding	-0.513826775668864	6.9775530586756	66.9109417270298	3.29232332654861e-09	7.54210305161794e-08	22.1	21.8	25.3	25.7	17.2	16.4	16.6	16.2
ENSMUSG00000003429	Rps11	protein_coding	-0.308047493010815	7.66439612058412	66.8512924819124	3.32380268309471e-09	7.60295279418543e-08	323.4	317.1	313.1	301.1	257.8	236.1	261.3	257
ENSMUSG00000022797	Tfrc	protein_coding	-0.319220125143294	8.45810986261681	66.8336333865599	3.33318351941022e-09	7.6131487091049e-08	85.7	96.6	94	97.4	71.8	75.3	77.1	75.3
ENSMUSG00000018848	Rars	protein_coding	-0.301472447148283	7.41002039554255	66.7601740217947	3.37251030301756e-09	7.69161162471394e-08	63.5	65.3	64.6	66.6	54.2	52.8	53.1	50.7
ENSMUSG00000028455	Stoml2	protein_coding	-0.505158508557415	5.89140772299665	66.7180918102099	3.39526166851376e-09	7.72072517356299e-08	19.1	19.1	18.8	17.3	12.6	13.8	13.4	12.5
ENSMUSG00000034422	Parp14	protein_coding	-0.657035336567154	5.13249698478943	66.7271283495625	3.39036239434283e-09	7.72072517356299e-08	3.9	4.1	3.9	4	2.9	2.8	2	2.3
ENSMUSG00000030189	Ybx3	protein_coding	-0.287919123992656	8.76758636170924	66.6309369360483	3.44290286538269e-09	7.81756343721183e-08	170.9	180.9	162.4	167.8	139.4	143.3	138.5	137.4
ENSMUSG00000015656	Hspa8	protein_coding	-0.320227222094267	8.48953650717985	66.4372684862898	3.55133594945567e-09	8.05195128833328e-08	89	101.7	90.1	95	71.3	77.3	78.8	73.6
ENSMUSG00000031337	Mtm1	protein_coding	0.783089802183075	3.5819415309663	66.1653074062288	3.70978886735188e-09	8.38661772746521e-08	0.6	0.6	0.7	0.6	1	1.1	1.1	1.1
ENSMUSG00000033060	Lmo7	protein_coding	0.641050131022645	4.7308122496268	66.1735632955762	3.70486943154622e-09	8.38661772746521e-08	1.9	2	2.1	2.1	3.3	2.9	3.1	3.5
ENSMUSG00000019849	Prep	protein_coding	-0.32799647911585	7.2123414833841	66.0493302710171	3.77963665557774e-09	8.53204694966404e-08	16	16.1	15.9	16.4	13.7	12.2	12.9	12.3
ENSMUSG00000004849	Ap1s1	protein_coding	-0.306919782947073	7.36041584649429	66.0121595634043	3.80231834293452e-09	8.57073593830852e-08	91.6	97.9	91.7	94	72.7	79.5	75.7	76
ENSMUSG00000021831	Ero1l	protein_coding	0.569882121534074	6.83215349595538	65.9406215426972	3.84638023407171e-09	8.65743487037131e-08	21	21.6	20.2	24.4	27.5	38.8	28.5	35.8
ENSMUSG00000037621	Atoh8	protein_coding	1.74492075750296	3.13139184622667	65.8376830481911	3.91073956399818e-09	8.78950085437555e-08	0.4	0.5	0.4	0.6	1.7	1.8	1.2	1.8
ENSMUSG00000067148	Polr1c	protein_coding	-0.447702579885978	6.17972902533792	65.776715636595	3.94939791631456e-09	8.8635036255402e-08	41.3	41.1	39.8	36.8	29.6	30.5	29.7	26.8
ENSMUSG00000004897	Hdgf	protein_coding	-0.270628143283705	9.22126113611293	65.585122370056	4.0735570620845e-09	9.11568926932165e-08	264.7	272	252	260.3	216.4	209.3	225.4	218.2
ENSMUSG00000028883	Sema3a	protein_coding	-0.489869534596685	6.20736168423076	65.5880345023745	4.07163907848832e-09	9.11568926932165e-08	4.3	4.1	4.3	4.5	3.2	3.1	2.7	3.2
ENSMUSG00000004667	Polr2e	protein_coding	-0.3917375040454	6.99704266620373	65.5327731256737	4.10819992159471e-09	9.1799270791357e-08	63.2	62.5	57.5	54.3	42.5	46.6	47.9	44.5
ENSMUSG00000027203	Dut	protein_coding	-0.359022662928684	7.17954109815379	65.4576581833525	4.15845772981084e-09	9.27882133853752e-08	70.4	73.9	70.3	68.9	58.3	54.2	53.2	55
ENSMUSG00000036295	Lrrn3	protein_coding	0.846445114630076	3.65757432332561	65.4357711073262	4.173224853073e-09	9.29835387652274e-08	3.2	3.4	3.6	3.8	6	6.4	5.5	7.2
ENSMUSG00000002289	Angptl4	protein_coding	-0.507109265102123	5.11146821055553	65.2878044709744	4.27453473465218e-09	9.51037850387433e-08	18.2	19.2	20.9	17.8	14.2	12.5	13.1	13.6
ENSMUSG00000021242	Npc2	protein_coding	0.258335325467073	8.47384382429274	65.1875081006293	4.34469380680982e-09	9.65258625498568e-08	114.9	109.9	109.2	108	133.6	131	134	130
ENSMUSG00000042444	Fam63b	protein_coding	0.557926396758032	5.89939483871255	64.7966033615792	4.63007362551265e-09	1.02571387494702e-07	4.6	5.1	5.7	5.4	7.5	8.4	6.6	8.2
ENSMUSG00000043091	Tuba1c	protein_coding	-0.466997748139906	5.8589210129148	64.8048076141058	4.62388309534022e-09	1.02571387494702e-07	41.5	41.2	39.1	38.7	27.5	25.4	30.8	32.4
ENSMUSG00000062937	Mtap	protein_coding	-0.329207702949929	7.71754436767186	64.695422414135	4.70715009837714e-09	1.04129702390852e-07	74.5	78.9	77.9	73.8	62.3	57	60.6	62.7
ENSMUSG00000030310	Slc6a1	protein_coding	1.60976028105674	1.05941097932026	67.8578232753373	4.74820495002023e-09	1.04887847345947e-07	0.3	0.3	0.3	0.3	0.7	0.8	1	1.2
ENSMUSG00000020706	Ftsj3	protein_coding	-0.381923033169769	7.33579510693522	64.4515540828771	4.89859584713084e-09	1.08055617095841e-07	46.3	43.6	43.1	43.5	36.3	33.7	34.5	30.6
ENSMUSG00000022816	Fstl1	protein_coding	0.266535457821221	10.5257694814473	64.3695825768773	4.96479574142954e-09	1.09359881124964e-07	155.7	151.3	145.4	150.1	180.1	191	171.1	182.7
ENSMUSG00000028931	Kcnab2	protein_coding	0.705261454306669	4.69195345348854	64.2642525699658	5.05126250491662e-09	1.11106219222654e-07	3.8	4	3.7	3.7	5.2	5.1	6.7	7.9
ENSMUSG00000031383	Dusp9	protein_coding	-1.01613295780114	3.29366438781042	64.1133978816063	5.17790681448144e-09	1.13730075386827e-07	5.7	5.5	4.9	4.7	2.5	2.5	2.6	2.8
ENSMUSG00000000901	Mmp11	protein_coding	0.488119071557509	5.74457721423072	64.0124925984382	5.26450353467801e-09	1.153584523215e-07	15.8	14.4	13.9	15.5	21	21.1	20.6	21
ENSMUSG00000032737	Inppl1	protein_coding	0.327291870265418	7.29100706260363	64.0010454451013	5.27442448369015e-09	1.153584523215e-07	20.2	22	21.1	22.3	26.6	26.4	27.1	27.4
ENSMUSG00000040111	Gramd1b	protein_coding	0.486765942421275	5.43852034729104	64.0088406694074	5.26766640472395e-09	1.153584523215e-07	4.1	4.2	4.4	4.4	5.6	6.2	5.7	6.7
ENSMUSG00000020053	Igf1	protein_coding	-0.825778680074161	6.53996250266101	63.8576069841144	5.40044167761609e-09	1.17947782007031e-07	2.4	2.4	2.5	2.5	1.4	1.4	1.1	1.6
ENSMUSG00000022440	C1qtnf6	protein_coding	0.292901854746355	7.48078143813582	63.8248032777354	5.42970953974328e-09	1.18419744165092e-07	59.3	58.9	56.2	58.7	72	69.6	73.2	70.3
ENSMUSG00000006273	Atp6v1b2	protein_coding	0.274696184496675	7.35713130164123	63.7740626887726	5.47531428437017e-09	1.19246175745375e-07	36	35.4	34.9	36.1	43.4	42.1	43	43.7
ENSMUSG00000057841	Rpl32	protein_coding	-0.445794954859056	7.2323749193399	63.6026690861107	5.63240193727333e-09	1.22494839881937e-07	208.2	223.1	205.6	185.8	144.6	141.6	158	160
ENSMUSG00000021087	Rtn1	protein_coding	1.34461322599204	2.07613795168639	68.4381811131299	5.72252382400548e-09	1.24202535157217e-07	1.7	1.1	1.5	1.4	3	2.9	3.6	5
ENSMUSG00000035401	Emsy	protein_coding	0.374800624838361	6.36316716926605	63.501908880787	5.72698749059664e-09	1.24202535157217e-07	4.9	4.7	4.8	5.3	6.7	6.1	6.1	6.6
ENSMUSG00000031066	Usp11	protein_coding	0.925389866846643	3.76923611982289	63.4754592794872	5.75209568889943e-09	1.24572346831165e-07	1.8	1.6	1.4	1.6	2.9	2.6	2.7	3.8
ENSMUSG00000025408	Ddit3	protein_coding	0.37324242791439	6.9819537928536	63.4486342349245	5.77768012509559e-09	1.24951423460634e-07	60.5	64.9	63.4	63.3	77	83	78.5	89.1
ENSMUSG00000071047	Ces1a	protein_coding	0.760972881430558	3.66167275222619	63.4330622448344	5.79258753880926e-09	1.25098856302525e-07	6.1	4.7	5.2	5.4	8.7	8.6	9.6	9.4
ENSMUSG00000024208	Uqcc2	protein_coding	-0.426731265906534	6.60224061857381	63.3850587573217	5.83880081382596e-09	1.25921027871954e-07	185.2	171.9	165.9	156	125.7	124.1	137.1	117.5
ENSMUSG00000026520	Pycr2	protein_coding	-0.390564437848031	6.22940216347604	63.3352335109392	5.88718365660482e-09	1.26787633540502e-07	34.5	34.4	31.4	31.6	24.8	24.9	26.4	24.3
ENSMUSG00000015652	Steap1	protein_coding	-0.424810374013613	5.80516068185452	63.2872965539996	5.93413624974338e-09	1.27621069304286e-07	59.9	59.7	59.5	56.3	45.5	43.1	44	42.4
ENSMUSG00000041324	Inhba	protein_coding	0.547261637554561	5.16505191134961	63.1928468917891	6.02781797054331e-09	1.29455762886821e-07	11.6	12.1	12.6	12.7	18.2	20.3	16.9	16.5
ENSMUSG00000028741	Mrto4	protein_coding	-0.532964935189128	5.56914583103944	63.0004024101679	6.22360943568559e-09	1.33475274208053e-07	22.4	23.4	21.2	19.5	16.6	15	14.2	13.7
ENSMUSG00000007097	Atp1a2	protein_coding	1.22292581026619	3.10026366212662	62.9683270923958	6.25689617928761e-09	1.33817960747337e-07	1.6	1.1	1.4	1.4	2.2	2.4	3.9	4.4
ENSMUSG00000039640	Mrpl12	protein_coding	-0.38828012510289	6.3325518962067	62.9727099325894	6.2523366396881e-09	1.33817960747337e-07	73.8	71.7	71.6	66.5	53.8	51.3	58.1	53.2
ENSMUSG00000021835	Bmp4	protein_coding	-1.27154628850147	3.27586358267765	62.8968083496815	6.33180101648651e-09	1.35232926958468e-07	9.9	7.1	6.4	7.4	3.3	3.7	2.6	3.2
ENSMUSG00000049339	Fam134a	protein_coding	0.337636860785705	6.78732945062572	62.8447391770819	6.38693620779679e-09	1.36222337353326e-07	36.8	36.1	33.7	35.2	44.4	44.3	43.8	46.8
ENSMUSG00000004264	Phb2	protein_coding	-0.344342902726422	7.88791706821604	62.8181679854239	6.41526893167243e-09	1.36638159077756e-07	81.4	77.9	72.2	69.9	61.9	58.5	58.1	58.7
ENSMUSG00000038388	Mpp6	protein_coding	-0.435791639063404	5.92924218843109	62.8067364336209	6.4274995098636e-09	1.36710350647897e-07	11.7	12.2	12.6	12.2	10	8.8	8.5	8.6
ENSMUSG00000033020	Polr2f	protein_coding	-0.387680946570683	6.57628117641734	62.6706675906634	6.57500224054533e-09	1.39655576436199e-07	254.3	236.9	233.9	227.9	175.6	170	203.5	178.4
ENSMUSG00000027940	Tpm3	protein_coding	-0.301874629561723	7.31311093063056	62.5625442242346	6.69478223412327e-09	1.42004688184154e-07	29.3	30.4	29	28	24.3	23.6	23.8	22.9
ENSMUSG00000012519	Mlkl	protein_coding	-0.440725391102403	5.76187409700177	62.5102139558624	6.7535871606984e-09	1.4305577844641e-07	32	31.3	32.3	30.7	22.4	23.9	24	23
ENSMUSG00000021102	Glrx5	protein_coding	-0.478418166705576	6.34253654215463	62.3915446788358	6.88898789994945e-09	1.45724240625059e-07	118.8	112.7	106.8	101.8	82.4	72.5	80.3	79.7
ENSMUSG00000025202	Scd3	protein_coding	3.15271063845432	-0.564903984286016	62.3515089897238	6.93531844814023e-09	1.46303996130413e-07	0.1	0	0.1	0.1	0.6	0.4	0.6	0.9
ENSMUSG00000050148	Ubqln2	protein_coding	-0.299861942785393	7.37011076808456	62.3546883980513	6.93162702955971e-09	1.46303996130413e-07	59.4	63.1	59.8	63	50.1	52.3	47.9	49
ENSMUSG00000028108	Ecm1	protein_coding	0.287125646179708	8.39992089947355	62.1789939080964	7.1387895533287e-09	1.5039114831488e-07	133.5	132.7	119.8	129.4	152.8	161.8	158.7	155.8
ENSMUSG00000032470	Mras	protein_coding	0.56671851907801	4.98567202435292	62.1641396491275	7.15660426639281e-09	1.50561322137731e-07	5.4	5.6	6	5.4	8.6	7.7	8	8.8
ENSMUSG00000067889	Sptbn2	protein_coding	1.28349925428162	2.82842062233725	62.0555102430773	7.2883321911878e-09	1.53124294391762e-07	1.3	0.9	1.4	1.2	1.7	2.4	3.4	4.3
ENSMUSG00000019189	Rnf145	protein_coding	-0.299902790610047	7.09136118588231	61.9429321281932	7.42757850896181e-09	1.55838054930904e-07	19.2	18.8	19.1	19.5	15.7	15	15.9	15.5
ENSMUSG00000032834	Pwp2	protein_coding	-0.366954060797095	6.43969305128589	61.9239727609537	7.45130666969452e-09	1.56124058310957e-07	29	27.5	27.2	26.8	22.5	21	21.6	20.4
ENSMUSG00000019889	Ptprk	protein_coding	-0.369726466601981	6.87720884199129	61.8977500725471	7.48425827138409e-09	1.56602280988379e-07	21.6	21	21.5	22.4	16.6	17.2	16	17.3
ENSMUSG00000024772	Ehd1	protein_coding	-0.310857081690949	7.54364997111024	61.8520421072658	7.54206696257844e-09	1.57598623570744e-07	54.3	55.6	51.9	54	44.8	44.2	44.6	40.1
ENSMUSG00000021277	Traf3	protein_coding	-0.322258345911692	6.88986334510085	61.7076465502171	7.72783667942864e-09	1.61262535187591e-07	20.2	18.9	19.2	19.2	15.8	15.4	15.7	15
ENSMUSG00000024007	Ppil1	protein_coding	-0.337642029352019	6.57414040233637	61.6406206535857	7.81571903919124e-09	1.62876635448806e-07	59.5	59.8	57.1	57.6	44.6	44.8	50.1	45.7
ENSMUSG00000029642	Polr1d	protein_coding	-0.412098763953529	5.94063914596944	61.6016687724784	7.8672803290861e-09	1.6373049223238e-07	26.3	27	25.7	24.4	20.2	18.2	19.7	19.4
ENSMUSG00000026872	Zeb2	protein_coding	0.377950208542358	6.9768720684817	61.4017516455782	8.13767947233847e-09	1.6913029258168e-07	5.6	5.2	5.3	5.6	7	7	7.4	6.7
ENSMUSG00000020340	Cyfip2	protein_coding	1.31457181285657	2.19160252171754	61.1227950501576	8.53165522277319e-09	1.77080516388915e-07	1	0.7	1	0.8	1.8	1.5	2.3	3.1
ENSMUSG00000030751	Psma1	protein_coding	-0.29878676668566	7.13643450954102	61.1055677883043	8.5566428338608e-09	1.77361083297573e-07	61.8	64.1	62.7	61.5	50.7	53.4	50.7	48.6
ENSMUSG00000079197	Psme2	protein_coding	-0.607179728448203	4.55489633311076	61.0669332849776	8.61296496734539e-09	1.78289527831408e-07	15.8	15.6	15.6	15.8	10.6	10.2	10.8	9.5
ENSMUSG00000015653	Steap2	protein_coding	-0.39219177413728	7.23139220048511	60.8994320284123	8.861760475836e-09	1.83194388018519e-07	11.6	12.8	13.2	13.7	9.8	10.7	8.9	9.9
ENSMUSG00000020929	Eftud2	protein_coding	-0.248229785065368	8.32716930323184	60.7926411993702	9.02436994701936e-09	1.86306852457624e-07	42.9	43.9	41.9	41.7	35.7	35.7	36.5	35.5
ENSMUSG00000035042	Ccl5	protein_coding	-0.518312278242085	5.47866990735951	60.7593844579565	9.07565662984834e-09	1.8711583795646e-07	55.8	57.2	55.4	58.2	39.4	41.9	37.7	39.5
ENSMUSG00000019194	Scn1b	protein_coding	0.918110973137953	3.00042535860176	60.7262737361252	9.12702676875032e-09	1.87924387383737e-07	3.9	4.2	4.4	4.2	6.7	6.8	9.1	9.1
ENSMUSG00000005370	Msh6	protein_coding	-0.293301484883605	7.64832851075976	60.7056698826368	9.15914924728762e-09	1.88335006397352e-07	51	52.9	54.3	55.7	42.8	43.9	44.1	43.8
ENSMUSG00000083902	Gm15975	processed_pseudogene	2.60631163278835	0.057675494942275	60.6801949147473	9.19903268676223e-09	1.88903907616739e-07	0.3	0.2	0.2	0.3	1.8	1.6	1.4	1.4
ENSMUSG00000020534	Shmt1	protein_coding	-0.3780606232947	6.3525331439985	60.6661627772202	9.22108031038464e-09	1.89105523659785e-07	26.5	27.2	26	24.9	20.1	18.9	22.4	18.9
ENSMUSG00000023191	P3h3	protein_coding	0.422444573371802	5.84141005557247	60.6198250760409	9.29428805778341e-09	1.90354405612589e-07	11.1	10.9	9.8	10.4	13.4	14.8	14.4	14.2
ENSMUSG00000032369	Plscr1	protein_coding	-0.607778013125211	4.94218036628042	60.5747074219016	9.36616360101888e-09	1.91572735135655e-07	15.2	15.3	14.1	12.5	8.9	9.9	10	8.8
ENSMUSG00000053646	Plxnb1	protein_coding	0.618909730802223	4.71676493800076	60.5653169769334	9.38119755811106e-09	1.91626760688337e-07	2.4	2.6	2.3	3	3.7	3.9	4.3	4
ENSMUSG00000049556	Lingo1	protein_coding	1.43643712257413	1.5724281267214	60.5277490722196	9.44160089246751e-09	1.92606167018767e-07	0.4	0.4	0.5	0.6	1	1.3	1.2	1.7
ENSMUSG00000063065	Mapk3	protein_coding	0.332596068979943	7.13733349320743	60.4181326259521	9.62022778399178e-09	1.9599154443197e-07	62.4	63	58.3	61.8	75.6	72.2	79	82.4
ENSMUSG00000049404	Rarres1	protein_coding	3.33895995644319	2.10739145781164	60.3596785566048	9.71695142560655e-09	1.97701605123887e-07	0	0.2	0.2	0.2	2	1.5	1.1	1.7
ENSMUSG00000024776	Stambpl1	protein_coding	-0.541070590805593	5.03980663546469	60.2912509489838	9.83149644360354e-09	1.99769289760107e-07	6.2	6.6	6.4	6.7	4.4	4.1	5	4.1
ENSMUSG00000036371	Serbp1	protein_coding	-0.251136314254727	9.07076892112664	60.1459986575968	1.00794389301785e-08	2.04455768307142e-07	30.4	30.6	30.7	30.6	27.1	25.9	25.1	24.7
ENSMUSG00000050288	Fzd2	protein_coding	-0.461641493722841	6.34366380967572	60.140715100339	1.00885825013483e-08	2.04455768307142e-07	26.7	26.8	22.6	24.3	20	18.3	18.3	15.8
ENSMUSG00000028494	Plin2	protein_coding	0.29891137713353	7.50000360485406	60.1278854955025	1.01108218507324e-08	2.04638269997219e-07	58.2	60.3	57.7	57.9	69	71.1	76.4	71.6
ENSMUSG00000031342	Gpm6b	protein_coding	1.30636666236396	2.47778261860687	60.0683081246431	1.02147823465569e-08	2.06472129967071e-07	1.4	0.9	1.1	1.4	1.9	3	3.1	4.5
ENSMUSG00000031672	Got2	protein_coding	-0.348966548215864	6.72829819764108	60.0026546973527	1.03306659232168e-08	2.08541889256791e-07	24.8	25.3	23.9	24.2	19.4	17.6	20.9	19
ENSMUSG00000046093	Hpcal4	protein_coding	1.27577932881739	2.3771959383555	59.9925568907919	1.03486133039535e-08	2.08631822058712e-07	1.2	1.3	1.4	1.5	1.8	3	3.7	4.8
ENSMUSG00000027637	1110008F13Rik	protein_coding	-0.350047811262527	6.24068571894172	59.9737617064124	1.03821075380674e-08	2.09034542787937e-07	29.9	30.7	29.8	28.9	24.5	22.5	23.9	22.4
ENSMUSG00000021819	Zswim8	protein_coding	0.272557772687149	7.60017495153425	59.9308414236937	1.04590281030173e-08	2.10309429853e-07	32.5	30.8	30.4	31.4	37.9	37.2	37.7	38.2
ENSMUSG00000021070	Bdkrb2	protein_coding	0.770845981546071	4.76058710998292	59.8794454192096	1.0551938427306e-08	2.119021089629e-07	7.5	6.4	7.7	6	12.5	12.6	11.5	10.5
ENSMUSG00000038296	Galnt18	protein_coding	0.664804896014142	4.55626196225204	59.821548801652	1.06576545207553e-08	2.13747486192527e-07	5.8	6	6.9	5.9	8.4	9.4	11	10.4
ENSMUSG00000023008	Fmnl3	protein_coding	0.266720403536015	8.05939637541697	59.8030797747512	1.06916149380044e-08	2.14150831329484e-07	52.7	51.5	49.6	49.9	63.4	60.1	62.3	58.8
ENSMUSG00000024056	Ndc80	protein_coding	0.379086358987186	6.13350011341178	59.6795220773146	1.0921797009642e-08	2.18478327503356e-07	30.7	33	32.7	32.8	44.4	39.4	40.6	43
ENSMUSG00000042515	Mum1l1	protein_coding	-0.745985044125138	4.291781727132	59.6650344399904	1.09491306902459e-08	2.18742129022316e-07	4.3	4.2	4.2	4	2.2	2.4	2.6	2.8
ENSMUSG00000034647	Ankrd12	protein_coding	0.558088965031599	5.792059865432	59.521343124554	1.12242123907602e-08	2.23948382191387e-07	4.5	4.6	5.5	5.3	8	7.8	6.5	6.9
ENSMUSG00000020029	Nudt4	protein_coding	-0.261700696578692	8.59460383179191	59.4978433638493	1.12698964800649e-08	2.24358239962213e-07	164.2	161.9	162.1	161.5	141.8	137.4	129.5	133
ENSMUSG00000034708	Grn	protein_coding	0.226806755356433	9.53907221605137	59.4958539489615	1.12737730356748e-08	2.24358239962213e-07	233.8	239.4	228.5	238.8	273.7	280.8	277.9	268.2
ENSMUSG00000019838	Slc16a10	protein_coding	0.505324552474689	5.2422588775297	59.3237476166658	1.16145765212303e-08	2.30750624655234e-07	5.5	5.3	5.7	5.5	7.8	7.1	9	7.1
ENSMUSG00000027330	Cdc25b	protein_coding	0.313937637753234	7.25395203389331	59.3186536234652	1.16248293737585e-08	2.30750624655234e-07	35.8	38.7	38.8	38	46.3	49.2	46.7	45.8
ENSMUSG00000053475	Tnfaip6	protein_coding	0.609520620340179	4.46587733648782	59.3093013201534	1.16436781863066e-08	2.30828456147256e-07	9.3	9.6	9.7	8.6	13.6	15	13.4	15.3
ENSMUSG00000004268	Emg1	protein_coding	-0.341781692812307	6.3497642917029	59.2016395440879	1.18630224525101e-08	2.34875692936189e-07	20.2	20.4	20.2	19.6	15.8	16.5	15	16.3
ENSMUSG00000006435	Neurl1a	protein_coding	0.888441523429922	3.12731114201499	59.1192504530149	1.20338501374384e-08	2.37953228484923e-07	1.5	1.5	1.7	1.3	2.8	2.8	2.6	2.9
ENSMUSG00000034394	Lif	protein_coding	-0.852142506278923	4.60614764740823	59.1079628435316	1.20574575573056e-08	2.38115537942039e-07	4.1	3.9	4	4.4	2.2	1.8	3.1	1.9
ENSMUSG00000040681	Hmgn1	protein_coding	-0.312548579527934	7.83790715694582	59.0259398074018	1.22304935339859e-08	2.41224644790848e-07	91.9	90.1	83.6	84	70.4	65.5	71.5	73.8
ENSMUSG00000042628	Zfyve1	protein_coding	0.425295411695788	5.71188890682587	59.0125512881866	1.2258988291538e-08	2.41478644524907e-07	11.7	10.9	11.4	10.9	14.8	14.9	15.4	15.2
ENSMUSG00000057530	Ece1	protein_coding	0.32855957439057	6.79473818324512	58.8775704405967	1.25502517743131e-08	2.46901454435373e-07	20.9	19.5	18.9	19.7	25.2	24.3	24.9	24.9
ENSMUSG00000061666	Gdpd1	protein_coding	0.450314039362331	5.20164635045343	58.8656624706893	1.2576298591198e-08	2.47099498241036e-07	16.4	16.3	17.2	16.9	23.6	22.7	22.3	22.4
ENSMUSG00000031392	Irak1	protein_coding	-0.313842004078386	7.39451030225811	58.7975007772158	1.27265043720302e-08	2.49733422721705e-07	38.2	38.6	37.5	37.4	29.5	33.4	29.1	30.4
ENSMUSG00000068039	Tcp1	protein_coding	-0.252019630507267	8.86685652415605	58.7420451785313	1.28501203570169e-08	2.51839557770028e-07	114.9	118.4	113.9	112.4	98.1	91.6	100.1	95.8
ENSMUSG00000005846	Rsl1d1	protein_coding	-0.326454852056936	7.90368757106416	58.7145530399307	1.29118768298017e-08	2.52729558758511e-07	132.8	133	131.1	128.2	113	95	108.7	100.8
ENSMUSG00000062929	Cfl2	protein_coding	-0.379540076920066	6.65557313384404	58.6402536482639	1.30803656174045e-08	2.55703784503067e-07	35.2	39.9	40.3	38.5	31.9	28.8	29.5	27.6
ENSMUSG00000036990	Otud4	protein_coding	-0.345975751220561	7.67011444527786	58.5501879048987	1.32877549744576e-08	2.59429993901563e-07	33.8	31.6	35.7	31.1	28.3	26	25.9	23.6
ENSMUSG00000021226	Acot2	protein_coding	0.575728885937553	4.67120411485389	58.5189294100719	1.33605488624939e-08	2.60522278765125e-07	10.7	10.3	9.5	10.9	14.7	15.7	14.5	17.1
ENSMUSG00000021771	Vdac2	protein_coding	0.285684296981297	7.78615437068638	58.4738801939091	1.34662066313859e-08	2.62251830152544e-07	47.2	46.3	45.7	43.8	55.8	52.6	58.7	55.9
ENSMUSG00000000605	Clcn4	protein_coding	0.333244842705759	6.32885837085994	58.3930588504904	1.36580018070718e-08	2.65652430116668e-07	9.6	9.9	9.9	9.9	13	11.7	12	12.8
ENSMUSG00000025213	Kazald1	protein_coding	1.02331937294538	3.1264181316264	58.3712106276252	1.37103476021884e-08	2.66335559010853e-07	3.1	3.1	2.4	3	5.6	7	5.9	5.3
ENSMUSG00000030616	Sytl2	protein_coding	0.59675326786643	4.24218299918621	58.3241996793015	1.38237066068295e-08	2.68200721783444e-07	1.2	1.3	1.4	1.2	1.9	2	2	1.8
ENSMUSG00000022814	Umps	protein_coding	-0.296025370169883	7.13002851453544	57.9920853713966	1.46535558227489e-08	2.83944779056599e-07	48	48.3	45.2	48.5	39.5	37.9	38.4	39
ENSMUSG00000020458	Rtn4	protein_coding	-0.246384940911764	9.06694901383042	57.9277997141786	1.48202318485118e-08	2.86815075185906e-07	91.7	96.1	92	94.8	78.8	76.9	79.3	80.8
ENSMUSG00000031765	Mt1	protein_coding	0.387893524143907	7.5292377362871	57.9160985299523	1.48507867037534e-08	2.87047143500173e-07	182.4	167.9	154.3	150.3	207	216.9	230.4	202.8
ENSMUSG00000037419	Endod1	protein_coding	0.691131462600853	3.73509940993328	57.855498086113	1.50101080172503e-08	2.8976441981366e-07	2.7	2.8	2.8	2.8	5.3	3.9	4	4.5
ENSMUSG00000033751	Gadd45gip1	protein_coding	-0.39221121007371	6.00156812855567	57.8393035696513	1.50529918317698e-08	2.90229941015781e-07	35	36.1	32.2	32.2	26.1	25.9	26.3	25
ENSMUSG00000021143	Pacs2	protein_coding	0.307993529662867	6.65551575047591	57.7430804330447	1.53105023317818e-08	2.94827269684111e-07	18.4	18.4	18.1	18.9	21.8	22.4	23.5	23.6
ENSMUSG00000052698	Tln2	protein_coding	0.573274379349037	5.88300490007937	57.4951921193016	1.59957648495867e-08	3.07639940135769e-07	2.7	2.6	2.7	3.2	3.7	4.5	4.1	4.6
ENSMUSG00000005354	Txn2	protein_coding	-0.324950853224881	7.00395298681104	57.4520343175244	1.61183745717601e-08	3.09612951556678e-07	38.2	41.2	37.8	38.8	31.1	29.9	31.4	32.1
ENSMUSG00000032640	Chsy1	protein_coding	0.349589640102152	6.39847441971253	57.3560859113113	1.63945630895614e-08	3.14527455401847e-07	15.7	16.1	15.5	17.3	20.6	19.9	20.8	21
ENSMUSG00000024381	Bin1	protein_coding	-0.309382673608459	6.94518274920678	57.316097876372	1.65111539709395e-08	3.16371714811199e-07	48.1	48.7	46.4	45.9	38.2	38.4	38.3	37.8
ENSMUSG00000029309	Sparcl1	protein_coding	1.21344564256463	3.52928925070235	57.3048538386467	1.65440964965098e-08	3.16610599165262e-07	4.6	3	3.9	4.3	6	6.5	11	13.6
ENSMUSG00000010307	Tmem86a	protein_coding	-0.715786994731602	4.28454926055832	57.134103112208	1.70530592174586e-08	3.25947409987098e-07	10.4	11.1	11.4	9.9	6.3	5.8	7.6	6.4
ENSMUSG00000035278	Plekhj1	protein_coding	-0.493076051955165	5.3601960932624	57.1194704905046	1.70974447838262e-08	3.26310987750963e-07	35.2	36.3	35	34	26	22.1	26.2	24.9
ENSMUSG00000041605	5730559C18Rik	protein_coding	0.581318570391424	4.60719134551919	57.1139288834219	1.71142864299315e-08	3.26310987750963e-07	4.7	4.7	4.4	4.7	7.8	6.9	6.8	5.9
ENSMUSG00000031608	Galnt7	protein_coding	-0.475653538097164	5.58745617792426	57.0401057533808	1.73403384714601e-08	3.30213859340132e-07	12.6	13.3	14.1	15.2	10.5	9.3	9.3	10.5
ENSMUSG00000010517	Faf1	protein_coding	-0.385704532192154	6.00953528423317	56.9887921048017	1.74993379010609e-08	3.32831810533954e-07	13	13.6	14.1	13.3	10.5	10.1	10.2	10.5
ENSMUSG00000041556	Fbxo2	protein_coding	-0.786729126897945	3.76923706645677	56.9486882831496	1.76246841629659e-08	3.34804043257913e-07	16.6	15.3	14.5	14.6	9.3	7.8	11	6.9
ENSMUSG00000047221	Fam185a	protein_coding	-0.663703903363608	4.17496028055915	56.9245153023398	1.7700699742383e-08	3.35835484805483e-07	6.9	6.5	6.3	5.7	3.6	3.7	4.3	4.4
ENSMUSG00000052752	Traf7	protein_coding	-0.283479664562008	7.44510733448514	56.8342211164301	1.79877478305901e-08	3.4086341262796e-07	33	33.8	34.2	33.5	27.6	26.6	28.3	27.9
ENSMUSG00000026271	Gpr35	protein_coding	1.59304991623564	2.63444830682052	56.7528844454676	1.8250568244243e-08	3.45420485631247e-07	0.5	0.5	0.5	1	1.3	2.7	1.6	2.4
ENSMUSG00000020422	Tns3	protein_coding	-0.274491406416868	7.94844307229861	56.6589298641472	1.85592631165147e-08	3.50833600942135e-07	24.7	23.6	23.7	24.2	19.9	20.4	19.8	19.4
ENSMUSG00000037169	Mycn	protein_coding	-1.3272765587041	2.13211791746445	56.6355880808554	1.86368139855754e-08	3.51869419608e-07	3.3	2.9	2.4	2.4	1.3	0.9	1.1	1
ENSMUSG00000027293	Ehd4	protein_coding	-0.442815612793285	5.87185104441636	56.5747221414463	1.88406640583216e-08	3.55284376016861e-07	16.9	16.7	15.7	16.4	11.4	10.6	13	13.2
ENSMUSG00000053310	Nrgn	protein_coding	1.15937456030992	2.84300728976922	56.484508688423	1.91471862216987e-08	3.6062477533024e-07	7.5	5.3	6.2	6	8	14.1	15.9	19
ENSMUSG00000069899	Gm12166	protein_coding	3.73628222757628	-0.752783258699153	56.4138855943441	1.93908527425679e-08	3.64769776105021e-07	0.1	0.1	0.1	0.2	1.9	1.6	1.9	0.9
ENSMUSG00000037071	Scd1	protein_coding	0.28560499905307	8.2957074031379	56.2629269409528	1.99228462573013e-08	3.73867684073603e-07	51.6	51.7	52.4	54.6	68.6	60.4	65.3	61.4
ENSMUSG00000038240	Pdss2	protein_coding	-0.79552613731464	3.56691812329005	56.2650208316721	1.99153617195733e-08	3.73867684073603e-07	2.3	2.5	2.4	2.3	1.4	1.2	1.2	1.6
ENSMUSG00000022475	Hdac7	protein_coding	-0.34438545990166	6.99490482780129	56.2523376522141	1.99607432284512e-08	3.74124815201868e-07	20.3	20.3	20.5	21.2	15.1	16.8	15.9	17.3
ENSMUSG00000015961	Adss	protein_coding	-0.307827756938721	6.75517601652447	56.0813376364551	2.05834722846892e-08	3.85329578617613e-07	28.9	26.9	28.1	27.5	23.4	21.6	22.2	22.5
ENSMUSG00000021270	Hsp90aa1	protein_coding	-0.271093889852402	7.83554314715924	56.0626769465207	2.06526711678708e-08	3.86157502138799e-07	70.5	73	72.6	76.4	61.1	59.9	62.4	58.9
ENSMUSG00000025068	Gsto1	protein_coding	-0.31951771961784	7.21938633473049	56.0365286113048	2.07500536293537e-08	3.87509757573305e-07	113.3	113.4	105.3	102.5	87.6	87.8	88.6	84
ENSMUSG00000076441	Ass1	protein_coding	0.705503448438032	4.2988965882195	55.9401016094013	2.1113420991078e-08	3.93820058848057e-07	5.8	6.9	6.8	5.8	11	8.8	11.1	9.9
ENSMUSG00000022037	Clu	protein_coding	1.22404735451546	2.5563732009063	55.9280718841204	2.11592263283017e-08	3.94198935800638e-07	2.4	1.5	1.8	2.3	3.2	4.1	5.9	5.6
ENSMUSG00000050530	Fam171a1	protein_coding	-0.400766519473593	6.03409255304037	55.8743809075038	2.13649592224081e-08	3.97552785145724e-07	15.7	16.5	17	15.9	13.3	10.9	11.9	12.9
ENSMUSG00000001056	Nhp2	protein_coding	-0.444721932503268	6.48527741434073	55.6679828307894	2.21759030353427e-08	4.10205391529809e-07	122.3	115.4	106.5	99.6	86.4	73	88.1	76.8
ENSMUSG00000020267	Hint1	protein_coding	-0.354252628630788	7.98671232209507	55.6609530368439	2.22040944648807e-08	4.10205391529809e-07	391	401.4	379.3	349.7	295.8	273.2	329.1	290.2
ENSMUSG00000025260	Hsd17b10	protein_coding	-0.417618984429215	6.12905022493136	55.6870777144271	2.20995195750297e-08	4.10205391529809e-07	67.2	68	62.6	60.3	45.7	48	54.2	45.4
ENSMUSG00000029334	Prkg2	protein_coding	0.3080018548604	7.97040619609977	55.664654390334	2.21892462503459e-08	4.10205391529809e-07	45.9	43	46.3	42.8	55.7	52.2	54.6	57.8
ENSMUSG00000030465	Psd3	protein_coding	0.487930648641185	6.02206315081612	55.6780017199913	2.21357903999597e-08	4.10205391529809e-07	3.8	3.6	4.2	4.1	5.4	5.2	5.8	5.8
ENSMUSG00000061082	Plac1	protein_coding	-2.02549929785762	1.3156549896453	55.680663901533	2.21251448282114e-08	4.10205391529809e-07	3.4	2.9	2.7	3.3	0.7	0.6	0.8	0.9
ENSMUSG00000005481	Ddx39	protein_coding	-0.281231797852339	7.37954561585564	55.6450712248989	2.22679256482482e-08	4.1089371634709e-07	46.3	46.6	45.3	42.5	38	35.9	37.6	37
ENSMUSG00000053702	Nebl	protein_coding	2.14230465028165	0.0707766042067467	55.5676419297028	2.25819374796727e-08	4.16191298269582e-07	0	0	0.1	0.1	0.2	0.1	0.3	0.2
ENSMUSG00000040856	Dlk1	protein_coding	-1.55407582488549	5.57328084834569	55.5318614686828	2.27286348815637e-08	4.18396287111453e-07	1.2	1.2	0.9	1.3	0.2	0.6	0.5	0.3
ENSMUSG00000031748	Gnao1	protein_coding	0.391228871836694	6.35480431449046	55.3837296136938	2.33468582628616e-08	4.29265718571497e-07	8.7	8	8.3	8.8	10.4	10.7	11.5	11.9
ENSMUSG00000020189	Osbpl8	protein_coding	0.455233095177018	5.89590949845954	55.3349332948698	2.35544119265987e-08	4.32567543492868e-07	7.3	7	7.4	7.2	11	8.7	10.1	9.5
ENSMUSG00000015133	Lrrk1	protein_coding	-0.367445486651432	6.6852622258641	55.319297398173	2.36213340006303e-08	4.33281954509782e-07	14.3	13.8	13.2	14.3	10.6	11.3	10.8	10.5
ENSMUSG00000081390	Gm14538	processed_pseudogene	5.97008808596314	-1.18619352938381	55.2027191048827	2.41267248168715e-08	4.42027897918584e-07	0	0	0	0	0.5	0.5	1.7	1.9
ENSMUSG00000033732	Sf3b3	protein_coding	-0.239839729354474	9.44766747140546	55.1308480335349	2.44440326689053e-08	4.47311333916312e-07	87.7	89.8	88.9	87.1	78.5	72.2	76.5	72
ENSMUSG00000001175	Calm1	protein_coding	-0.250975022105929	9.31255550028806	55.1148282787227	2.45153635071987e-08	4.4808636632602e-07	176.7	178.6	169.4	167	149.5	136.9	148.1	146.4
ENSMUSG00000099433	Gm28344	processed_pseudogene	6.90267296788321	-1.62742955685092	62.2140373527275	2.48662837623348e-08	4.53963808520642e-07	0	0	0	0	6.6	2.4	4.6	3
ENSMUSG00000070436	Serpinh1	protein_coding	-0.231426027259063	10.2076155536243	54.9827705008678	2.51118946587871e-08	4.57907107439653e-07	454	460.5	421.9	452.6	371.9	380.6	383.1	388.5
ENSMUSG00000039234	Sec24d	protein_coding	-0.237244504225212	8.4812421190374	54.8296823203328	2.58228424525753e-08	4.7031638733118e-07	61.8	61.3	60	61.9	52.5	52	52.5	50.7
ENSMUSG00000040433	Zbtb38	protein_coding	0.433919462127926	6.34492592908582	54.804237196194	2.59430749843503e-08	4.71950315862362e-07	5.8	5	6.1	5.7	7.5	7.5	7.9	7.7
ENSMUSG00000036545	Adamts2	protein_coding	-0.395310411855746	6.792631721018	54.7593247319081	2.61567521450954e-08	4.75278329517755e-07	10.8	10	9.7	10.1	7.2	8.3	7.9	7.6
ENSMUSG00000002102	Psmc3	protein_coding	-0.301614378062914	7.74355616214516	54.6926622583311	2.6477372684856e-08	4.80539452847334e-07	101.8	102.1	93.5	90.6	82.1	75.6	80.8	75.8
ENSMUSG00000039684	Gm5422	transcribed_processed_pseudogene	1.8820783692077	0.804566473921203	54.6445921040839	2.67111689655828e-08	4.84214309161556e-07	0.4	0.5	0.4	0.3	1.1	1.4	1.6	1.6
ENSMUSG00000000278	Scpep1	protein_coding	0.23255099319419	9.31313131152176	54.5478206311248	2.71885298636506e-08	4.91714897405415e-07	292.5	300.3	285.3	299.3	336.7	352.2	349.1	345.7
ENSMUSG00000079852	Klra4	protein_coding	-0.553087057979131	4.72489370652939	54.5507832549427	2.71737815061625e-08	4.91714897405415e-07	31.5	32.7	34.3	29.5	24.6	21.4	21.1	19.4
ENSMUSG00000019302	Atp6v0a1	protein_coding	0.372701402361251	6.36705336814839	54.4781321408092	2.75379205938174e-08	4.97451946427801e-07	10.5	10.6	10.3	10.7	13	12.8	15	13.7
ENSMUSG00000028164	Manba	protein_coding	0.491225715547787	5.57135213085819	54.4305433935263	2.7779259219591e-08	5.01226003865269e-07	5.1	5.3	4.8	5.3	7.5	6.3	7.1	7.6
ENSMUSG00000055302	Mrfap1	protein_coding	-0.277029922355717	7.78156555165203	54.368154314298	2.80990751367533e-08	5.06405593053166e-07	130.5	128.5	128.3	122.8	110.8	104.1	104.3	101.1
ENSMUSG00000022370	Mrpl13	protein_coding	-0.324336016997499	6.79755504757072	54.3534370862418	2.81750883781781e-08	5.07184390677263e-07	17	18.9	18.3	17.7	13.8	13.7	15.1	14.6
ENSMUSG00000029338	Antxr2	protein_coding	-0.300350063982411	7.32468968786212	54.2284001830554	2.88298022541215e-08	5.1836654913428e-07	27.8	28	28.2	29.5	23.6	23.1	22.6	22.7
ENSMUSG00000021822	Plau	protein_coding	-0.391661755557949	6.37096667786544	54.2003430587843	2.89789294786623e-08	5.20442725352561e-07	44.4	42.9	43.5	43.5	32.4	35.4	34.5	30.7
ENSMUSG00000084342	Gm11224	processed_pseudogene	3.77770137293581	-1.15160913998092	54.1309434665459	2.93513399034982e-08	5.26519453512521e-07	0	0.1	0.1	0	0.8	1.2	1.3	1.1
ENSMUSG00000064267	Hvcn1	protein_coding	0.432378936373562	5.29534824132051	54.0629832383223	2.97209725706311e-08	5.32532327763231e-07	11.1	10.5	10.1	11	14.7	14.7	14	14.5
ENSMUSG00000071454	Dtnb	protein_coding	-0.525479297017849	5.19599021015137	54.0539892549132	2.97702609093483e-08	5.32798083844043e-07	4.3	4.7	4.5	4.2	3.3	2.6	3	3.3
ENSMUSG00000026879	Gsn	protein_coding	-0.275018779529314	8.10541085544902	54.0161951414641	2.99783322214312e-08	5.35901677618486e-07	94.6	89.5	86.1	89.9	71.7	77.1	76	73.1
ENSMUSG00000026473	Glul	protein_coding	0.468196477558938	5.25099999294539	53.9885174600216	3.01316914056134e-08	5.38021182684757e-07	12.8	11.4	12.3	12.3	15.6	16.2	17.8	17.9
ENSMUSG00000050439	Enthd1	protein_coding	-2.78855204033207	1.29397439011603	53.9799410409958	3.01793819590864e-08	5.38251191733972e-07	2.1	1.6	1.4	1.8	0.4	0.4	0	0.1
ENSMUSG00000030020	Prickle2	protein_coding	0.63396280978405	4.69224116981423	53.9463271578135	3.0367074209903e-08	5.40974733303837e-07	2.4	2	2.1	2.3	3.4	3.2	3.6	3.5
ENSMUSG00000003970	Rpl8	protein_coding	-0.265120607003019	10.2295611312566	53.9119249197984	3.05604570786521e-08	5.43168215870342e-07	1911.5	1890.8	1746.8	1771.2	1531.1	1494.6	1605	1459.6
ENSMUSG00000031816	Mthfsd	protein_coding	-0.56527193226258	4.99620954887347	53.9167424139467	3.05332980031982e-08	5.43168215870342e-07	2.7	2.8	2.5	2.6	1.7	1.8	1.9	1.8
ENSMUSG00000022476	Polr3h	protein_coding	-0.402895613923727	5.71181909150027	53.728224066688	3.16155376581599e-08	5.61275612868113e-07	29.6	28.4	27	25.9	20.7	22.2	20.4	20.9
ENSMUSG00000019929	Dcn	protein_coding	-0.337318327817884	8.0852230577686	53.7188679632949	3.16703027041488e-08	5.61587244791301e-07	114.4	118	110.5	114.7	84.8	95.4	89	94
ENSMUSG00000039831	Arhgap29	protein_coding	-0.468920049179308	6.33239823942184	53.7128251377903	3.17057275239479e-08	5.61587244791301e-07	8.8	9.8	9.7	10.5	6.6	7.5	6.3	7.8
ENSMUSG00000032013	Trim29	protein_coding	2.64961018765493	-0.0967065498620973	53.6925976468521	3.18246145872929e-08	5.63048072498067e-07	0.1	0.2	0.1	0.2	0.5	0.6	1.4	0.7
ENSMUSG00000027455	Nsfl1c	protein_coding	-0.531084849620236	5.57659022718196	53.5754997839605	3.25222583843407e-08	5.7473335016807e-07	12.4	13.1	13	10.7	8.3	8.8	8.7	8.3
ENSMUSG00000036435	Exoc1	protein_coding	0.341702490472546	5.98908909338901	53.5299519558966	3.27980092661169e-08	5.78944768586718e-07	5.3	5.3	5.1	5.2	6.6	6.3	6.5	7
ENSMUSG00000056209	Npm3	protein_coding	-0.512383123750702	5.06189174685389	53.5222125373552	3.28451115720493e-08	5.79115119998401e-07	38.3	35.5	37	36.2	26.3	23.8	28	24.5
ENSMUSG00000026676	Ccdc3	protein_coding	3.15628559060947	4.68135761756607	53.5001995662998	3.2979477626574e-08	5.80821939111291e-07	0.1	0.1	0	0.1	0.5	0.6	0.5	0.7
ENSMUSG00000001473	Tubb6	protein_coding	-0.283610639178044	8.61905934091846	53.4865071625565	3.30633507637125e-08	5.81636624413295e-07	232.7	222.4	200	214.9	172.8	185.4	178.5	178.8
ENSMUSG00000052040	Klf13	protein_coding	0.411434633628708	5.93268109371283	53.4223539243124	3.34593616256428e-08	5.87934214565131e-07	9.1	7.7	8	8.2	11.4	10.8	10.3	11.3
ENSMUSG00000022223	Sdr39u1	protein_coding	2.20793236068151	0.420366358097091	53.3800539430488	3.37232377995945e-08	5.91898327009228e-07	0.7	0.8	0.7	0.4	2.1	2.5	3.4	3.6
ENSMUSG00000005981	Trap1	protein_coding	-0.300151932410097	7.12036565928842	53.3183735486542	3.41119950817555e-08	5.98042834409506e-07	51.7	50.6	49.8	48.1	38.9	40.2	41.6	42.1
ENSMUSG00000021217	Tshz3	protein_coding	0.819300246402104	3.89438711736199	53.2618137291879	3.44726777531852e-08	6.03681784934884e-07	1.9	1.4	1.8	1.8	3.3	3.3	2.9	2.8
ENSMUSG00000041112	Elmo1	protein_coding	-0.618837289397682	4.55108900693794	53.2519280312526	3.45361351350058e-08	6.04108888679407e-07	3	3.1	2.9	3.2	2	1.8	1.9	2.2
ENSMUSG00000026509	Capn2	protein_coding	-0.257349727106042	8.01267201538277	53.0854317282555	3.56238063482649e-08	6.21118117895842e-07	49	48.4	46.6	49	40.7	40	40.2	40.5
ENSMUSG00000029463	Fam216a	protein_coding	-0.39800457938747	6.32225765296566	53.0846444697413	3.56290351531793e-08	6.21118117895842e-07	67.1	66.6	65.4	60.9	49.5	44.6	52.6	50.1
ENSMUSG00000042106	Fam212a	protein_coding	-0.857139574638554	3.22376060275502	53.0935762023135	3.55697604353412e-08	6.21118117895842e-07	10.7	11.6	10.5	10.4	5.5	5.8	7	5.6
ENSMUSG00000003808	Farsa	protein_coding	-0.307286118990212	6.78565089870104	53.0721140500401	3.57123697549605e-08	6.21869790001075e-07	31.8	31.8	30.1	31.8	25.1	24.1	26.2	26
ENSMUSG00000026204	Ptprn	protein_coding	0.396403093261354	6.24367886758271	53.0638812146033	3.57672359675967e-08	6.22124600412765e-07	14.9	13.9	14.1	14.4	18.4	17.3	19	20.7
ENSMUSG00000020307	Cdc34	protein_coding	-0.447316686301513	6.05508990503279	53.0386050877476	3.59362460267304e-08	6.24361991361047e-07	75.4	74.2	65.3	66.4	47.4	49.9	58	51.2
ENSMUSG00000058355	Abce1	protein_coding	-0.259565138620059	8.34147532093426	53.0325423960749	3.59769109275315e-08	6.24366973818652e-07	69.6	68.4	70.4	69.5	61.5	56.3	55.2	58.9
ENSMUSG00000033285	Wdr3	protein_coding	-0.30606081188111	6.51738286017471	53.0068434596132	3.61498292601004e-08	6.26664585032435e-07	22	23.1	22.7	23	18.8	19	18.2	17.3
ENSMUSG00000021567	Nkd2	protein_coding	-0.670040518031882	5.26970743515134	52.9032942637443	3.68555986130088e-08	6.38183786509469e-07	3.8	3.8	3.7	4.2	2.2	2.6	2.5	2.4
ENSMUSG00000038497	Tmco3	protein_coding	0.395164937854395	6.05604264904966	52.8693801934847	3.70899302442596e-08	6.41523032848978e-07	6	6.4	6.3	6.9	7.8	8.5	9	8.3
ENSMUSG00000020593	Lpin1	protein_coding	0.459199946564232	5.39119547310274	52.8611789272524	3.71468355338058e-08	6.41789405429317e-07	6.7	6.6	6.7	7.1	8.9	10.7	8.8	9
ENSMUSG00000060938	Rpl26	protein_coding	-0.392407529389685	6.57655625762717	52.8547319338004	3.7191633944471e-08	6.41846245182317e-07	89.6	84.7	84.4	82	61.7	61.3	70.4	66.2
ENSMUSG00000003948	Mmd	protein_coding	-0.502112027807945	6.24887392895177	52.8383857048355	3.73054777105658e-08	6.43093201603656e-07	16.1	16.7	17.7	16.5	12	9.5	11.7	13.9
ENSMUSG00000020180	Snrpd3	protein_coding	-0.312840969668896	7.16725126311214	52.8240692076503	3.74054904245548e-08	6.44099218747095e-07	47.3	46.6	47.2	44.5	37	37.3	36.7	38.6
ENSMUSG00000020949	Fkbp3	protein_coding	-0.328303640357475	6.67147099995187	52.6503830642078	3.86418565344383e-08	6.64648529023381e-07	144.1	146.3	144.5	134.4	118.6	109.2	114	110.5
ENSMUSG00000025037	Maoa	protein_coding	-0.426782049392073	6.08484783765804	52.6027461817416	3.89885130363102e-08	6.69865974533849e-07	20	18.8	19.5	19.3	16.5	13.7	13.4	13.7
ENSMUSG00000032243	Itga11	protein_coding	-0.866571021437474	3.87214345856113	52.5772971200364	3.91750642406683e-08	6.72324104720815e-07	3.1	3.1	2.8	3.4	1.3	1.9	1.6	2.1
ENSMUSG00000083937	Cct3-ps1	processed_pseudogene	3.66464396492294	-1.03281444189451	52.5074280794507	3.96921382636025e-08	6.80442942317168e-07	0.1	0.1	0	0.1	1.1	0.5	1.2	1
ENSMUSG00000044627	Swi5	protein_coding	-0.32178691482026	7.17241846015439	52.3739823701955	4.07000393935108e-08	6.96948736591204e-07	30.3	31.4	29.6	28.2	23.1	24.2	23.6	24.9
ENSMUSG00000020361	Hspa4	protein_coding	-0.25782694805297	8.71494144891521	52.297671889605	4.12886326218752e-08	7.0624571485847e-07	83.9	84.6	84.1	85.3	74.8	70.8	69.7	67.1
ENSMUSG00000029632	Ndufa4	protein_coding	-0.349332344128294	6.70134903236222	52.2764389304277	4.14540137022913e-08	7.07509286841645e-07	97.8	97.3	98.5	95	76.1	67.3	83.8	77
ENSMUSG00000037197	Rbm17	protein_coding	-0.353912239414131	6.3117003841859	52.2790701250697	4.14334813645406e-08	7.07509286841645e-07	33.5	31.9	31.4	30.8	25.5	26.1	23.6	24.8
ENSMUSG00000049553	Polr1a	protein_coding	-0.321597331542335	7.31834957540443	52.263056649503	4.15586093155929e-08	7.08512432025373e-07	16.1	16.5	16.6	16.5	14	13.1	13.4	11.9
ENSMUSG00000020108	Ddit4	protein_coding	0.37191363545538	7.50926431700053	52.153612532964	4.24246518727798e-08	7.22480607829069e-07	72.1	76.9	74.6	81.6	93	110	92.7	100.6
ENSMUSG00000052131	Akr1b7	protein_coding	2.13047308637361	0.289252193466809	52.1048182313575	4.28169466710838e-08	7.28359126925159e-07	0.6	0.8	0.5	1.1	2.6	2.1	4.6	3.9
ENSMUSG00000029163	Emilin1	protein_coding	0.295289376194879	7.52744856053305	52.0366377696711	4.3371589246375e-08	7.36983389578787e-07	26.2	26.9	24.9	27.2	30.5	34.4	32.8	31.6
ENSMUSG00000030850	Ate1	protein_coding	0.386813420868658	5.69735578029788	52.0194982596833	4.35122187282663e-08	7.38561403068256e-07	8.6	9	9	9.6	12.6	11	11.4	12.2
ENSMUSG00000024735	Prpf19	protein_coding	-0.265729319425324	7.70271990955474	52.0043335063515	4.36370505595147e-08	7.39579946035683e-07	33.8	33.9	33.2	33	27.4	26.6	29.5	27.9
ENSMUSG00000025366	Esyt1	protein_coding	0.357757898028019	7.21974295607625	52.0005949309764	4.36678840283631e-08	7.39579946035683e-07	32.7	36.1	32.1	36.4	39.7	43.5	48.2	44.7
ENSMUSG00000024104	Fam21	protein_coding	0.275056002014495	7.14794660171381	51.9885729234716	4.37671916185794e-08	7.40450857765966e-07	18.8	19.2	18.7	20.3	23.4	23.7	22.5	23.5
ENSMUSG00000020205	Phlda1	protein_coding	-0.335686001994335	7.58128017512982	51.9428932281285	4.41467281937119e-08	7.46055582578543e-07	53	56.4	56.4	58.1	45.9	44.4	45.2	41.5
ENSMUSG00000030806	Stx1b	protein_coding	1.07812015897991	2.04583608725339	51.9083190666141	4.44363242554193e-08	7.50129783800818e-07	1.1	1.1	1.1	1.1	1.8	1.9	2.6	3.2
ENSMUSG00000052837	Junb	protein_coding	0.429036111208122	7.79285143927826	51.8424843614449	4.49933738789281e-08	7.58705060294292e-07	73.3	63.8	67.6	80.3	89.6	99.7	92.8	102.5
ENSMUSG00000028480	Glipr2	protein_coding	-0.367264416031025	6.27176254884486	51.805693764158	4.53079088292112e-08	7.63176682163501e-07	27.4	27.8	28.9	27.8	20.7	21.3	22.2	22.8
ENSMUSG00000060036	Rpl3	protein_coding	-0.421154182660933	5.88529991503941	51.7553624689505	4.57420086985241e-08	7.69650359635776e-07	23.7	23	21.2	20.8	16.4	17.2	17.5	15.1
ENSMUSG00000038776	Ephx1	protein_coding	-0.462019882249553	5.61828018980364	51.7286490191725	4.5974206818509e-08	7.71877481036487e-07	20	21.3	20.5	21.1	14.2	16.1	13.7	16.6
ENSMUSG00000070570	Slc17a7	protein_coding	1.1760703220298	2.9961891359012	51.7307912098061	4.59555402652621e-08	7.71877481036487e-07	2.3	1.6	2.1	2.1	3	3.5	4.9	7.3
ENSMUSG00000040620	Dhx33	protein_coding	-0.376118600977663	6.09324441411598	51.7137748125134	4.610404025189e-08	7.73217759669171e-07	7.8	7.4	7.5	7.4	6.4	5.6	5.5	5.5
ENSMUSG00000022378	Fam49b	protein_coding	-0.320491634767357	6.52617263872677	51.7021360739959	4.62059045292651e-08	7.73475336633835e-07	29.4	29.3	31.3	29.2	24.5	23.2	24.8	22.7
ENSMUSG00000028927	Padi2	protein_coding	1.07373733586537	1.87601778193037	51.7005915296661	4.62194406680245e-08	7.73475336633835e-07	0.9	0.7	0.9	0.9	1.7	1.4	2	1.9
ENSMUSG00000047180	Neurl3	protein_coding	-1.85390916342058	2.31538198616234	51.6775288561717	4.64220616715608e-08	7.76026313110643e-07	1.9	2.1	1.8	1.8	0.3	0.6	1	0.2
ENSMUSG00000027852	Nras	protein_coding	-0.325989767066176	7.24721737375972	51.6390778781472	4.67619869153575e-08	7.80864582799323e-07	36.1	37.7	36.3	36.7	32.6	29.4	26.9	27.8
ENSMUSG00000063018	2010204K13Rik	processed_transcript	-1.11560656342779	2.67304139433172	51.6024228574572	4.70885055544244e-08	7.85468782511396e-07	6.3	6.8	5.4	6.1	2	3.4	3.1	3.1
ENSMUSG00000028837	Psmb2	protein_coding	-0.30320153211259	7.07146335349831	51.5828792102518	4.72635904064151e-08	7.87539761265514e-07	128.2	123.1	116	119.5	98.5	97.2	103.2	95.3
ENSMUSG00000036192	Rorb	protein_coding	0.764311835218967	3.38450240443013	51.5289147217171	4.77506521962165e-08	7.94799068794506e-07	1	0.8	0.9	0.8	1.5	1.5	1.5	1.4
ENSMUSG00000026014	Raph1	protein_coding	-0.374113739088186	6.5167652139235	51.4979020585924	4.80329779747851e-08	7.98638643466776e-07	7.4	6.2	7.2	6.9	5.5	5.6	5.1	5.1
ENSMUSG00000002984	Tomm40	protein_coding	-0.362087938103785	6.41351130953134	51.4862157693169	4.81398258678067e-08	7.99555453699136e-07	26.3	24.5	23	23.9	19.3	20.2	19.6	17
ENSMUSG00000037275	Gemin5	protein_coding	-0.364048464691541	6.47987626199654	51.4370444575191	4.85921827239093e-08	8.06202705428979e-07	14.7	15.9	15.6	16.3	13.1	11.1	12.6	11.6
ENSMUSG00000039474	Wfs1	protein_coding	0.538257285961648	5.04436149397994	51.2630144376277	5.02299308549968e-08	8.32481694330993e-07	5.8	6	6.2	7	8.2	9.7	9.2	9.3
ENSMUSG00000063882	Uqcrh	protein_coding	-0.407335375402787	6.22765469888432	51.1275619137252	5.15453234868278e-08	8.53367598583318e-07	72.7	77.7	74.8	65.6	55.1	53.8	57	53.1
ENSMUSG00000001248	Gramd1a	protein_coding	0.536200996206929	5.04513056205089	51.058613309153	5.22289454107523e-08	8.63760623407982e-07	4.9	4.5	4.7	4.7	6.1	6.9	6.5	7.9
ENSMUSG00000028889	Yrdc	protein_coding	-0.473924704592135	5.69203606101344	50.9962657353109	5.28554406900707e-08	8.73187691656585e-07	37.2	34.4	33.4	30.8	26.9	25.2	20.6	25
ENSMUSG00000038481	Cdk19	protein_coding	0.328331393702101	6.61003517262666	50.987513414731	5.29440268387999e-08	8.7371770225012e-07	13.7	13.3	14.2	15	18.1	17	17.5	17.8
ENSMUSG00000021770	Samd8	protein_coding	0.434431896114819	5.99072442493154	50.9468794718196	5.33573786602579e-08	8.79600369108281e-07	7.5	7.5	8.2	8.1	11.8	10	10	10.4
ENSMUSG00000090138	Gm3687	processed_pseudogene	5.12029137427577	-1.33941633672765	50.8931397553808	5.39093396658451e-08	8.87753055647457e-07	0	0	0	0.2	2.3	3.4	3.2	2.3
ENSMUSG00000041570	Camsap2	protein_coding	0.331328507714177	7.01191245835468	50.8472537397154	5.43854518384963e-08	8.94640682743263e-07	12.7	13	13.6	14.1	16.6	16.3	17.1	17.3
ENSMUSG00000038070	Cntln	protein_coding	0.394796538058832	5.84866141633069	50.809179419401	5.47839118956902e-08	9.00237651055322e-07	5.4	5.5	5.3	5.5	6.6	7.7	6.9	7.4
ENSMUSG00000022538	Lsg1	protein_coding	-0.298137500708947	6.52716543797017	50.5347386747759	5.77497010944694e-08	9.47965634844778e-07	20	19.7	19.1	19.2	16.1	15	16.6	15.5
ENSMUSG00000037408	Cnnm4	protein_coding	0.54098502665003	4.60888464032207	50.4675964988559	5.85010333631908e-08	9.59280465424199e-07	4.7	4.4	4.7	4.8	6.1	6.8	7.3	7.1
ENSMUSG00000002985	Apoe	protein_coding	1.12747109673513	3.387764633205	50.4503477056789	5.86957274577158e-08	9.61453425507054e-07	7	4.7	6.8	6.7	9	10.4	15.6	20.8
ENSMUSG00000035027	Map2k2	protein_coding	-0.295818825277137	7.87262238632249	50.3948426552485	5.93269357179171e-08	9.70764451858362e-07	76.3	74.6	65.8	71	58.2	59.5	60.4	56.2
ENSMUSG00000068329	Htra2	protein_coding	-0.437793455884504	6.12206099938687	50.1813680626241	6.18228338027994e-08	1.00956749156808e-06	25.8	25.7	23	23.1	19.3	17.1	18.8	16.5
ENSMUSG00000083116	Gm13410	processed_pseudogene	4.51965121878168	-1.26112160245053	52.2687520787391	6.18289086538818e-08	1.00956749156808e-06	0	0	0.1	0	1.5	0.3	1	1
ENSMUSG00000008668	Rps18	protein_coding	-0.427684033241516	5.96148092461196	50.1504318432587	6.21937183288194e-08	1.01445302375373e-06	33.9	34.3	32.5	28.5	22.4	23.4	25.6	24.8
ENSMUSG00000031479	Vps36	protein_coding	-0.365467603451972	5.99088879520536	50.132682195071	6.24075831609542e-08	1.0168687654561e-06	20.2	20.5	20	20	15.1	17.5	15.2	15.1
ENSMUSG00000024048	Myl12a	protein_coding	-0.269872187231289	8.49511653758	50.1042662584023	6.27515990646355e-08	1.02032384472814e-06	148	148.8	132.7	138.6	118.5	114.5	118.9	119.1
ENSMUSG00000071984	Fndc1	protein_coding	-1.05491832716875	3.66101093926406	50.1078501583381	6.27080996330994e-08	1.02032384472814e-06	2.6	2.6	2.5	3.3	1	2	0.8	1.8
ENSMUSG00000022887	Masp1	protein_coding	-0.57056847233222	4.73273852347541	50.053790633928	6.33676725356684e-08	1.02925873993597e-06	13.2	13.3	13.6	13.6	9.7	9.4	8.2	8.9
ENSMUSG00000035864	Syt1	protein_coding	1.20136752374076	2.62349289690018	49.9985322507399	6.40495197240737e-08	1.03924210230152e-06	1	0.8	1	1.2	1.6	1.6	2.5	3.6
ENSMUSG00000030281	Il17rc	protein_coding	-0.500362432274162	5.77168992457398	49.9071997242501	6.51936943820303e-08	1.05669821407687e-06	23.2	25.3	20.8	23.3	14.5	19.4	16.1	16.2
ENSMUSG00000079065	BC005561	protein_coding	0.562706005568215	4.24226199290145	49.8871976845987	6.54471671760446e-08	1.05969585973108e-06	3.5	3.1	3.2	3.1	5	4.9	4.4	4.9
ENSMUSG00000050953	Gja1	protein_coding	-0.313639106067593	7.38003758399088	49.8532451439579	6.58798331482007e-08	1.06558562758434e-06	72.7	71.1	73.6	70.5	60.7	55.4	58.9	56.2
ENSMUSG00000030315	Vgll4	protein_coding	0.400868360581129	5.66524952367271	49.7900137083918	6.66937534915908e-08	1.07649844492742e-06	8.3	8.6	7.7	8.6	11.2	11.3	11.1	10.1
ENSMUSG00000031517	Gpm6a	protein_coding	1.39393535777083	2.41208911836334	55.8201213288718	6.66352192500556e-08	1.07649844492742e-06	2.7	1.8	2.2	2.1	4.2	4	5.9	9.5
ENSMUSG00000035107	Dcbld2	protein_coding	-0.289791883829537	7.59768307640933	49.7026763412906	6.78356367928527e-08	1.09378774945556e-06	23.6	23.7	25.2	24.1	21.4	19.3	19.6	18.4
ENSMUSG00000042817	Flt3	protein_coding	-1.15480576937313	2.28908501911909	49.6328834158848	6.87631124132677e-08	1.10758750754829e-06	1.7	1.6	1.6	1.6	1	0.5	0.6	0.6
ENSMUSG00000029436	Mmp17	protein_coding	1.31396884926016	2.0074788603134	49.5993381863777	6.92136940087203e-08	1.11368506811326e-06	0.4	0.4	0.5	0.3	0.8	0.9	1.2	1.3
ENSMUSG00000022437	Samm50	protein_coding	-0.302328582524085	7.02618076728248	49.5881606787085	6.93645290471391e-08	1.1149518842577e-06	90.3	84.1	80.6	82.2	70	67.7	68.3	67.3
ENSMUSG00000061603	Akap6	protein_coding	0.684860882543095	3.49225468457736	49.5673628044836	6.96461194008575e-08	1.11831562232135e-06	1.5	1.4	1.5	1.7	2.2	2.1	2.7	2.7
ENSMUSG00000022489	Pde1b	protein_coding	1.16085203502777	2.95062325048502	49.5490765660741	6.98947103219553e-08	1.1211430557141e-06	1.3	1.6	1.2	1.6	3	2.6	4.4	2.7
ENSMUSG00000017737	Mmp9	protein_coding	-1.16404180585382	4.22076248635133	49.5050752890028	7.04967660543346e-08	1.12962849067168e-06	1.8	1.8	1.7	2.2	1.1	0.7	0.8	0.7
ENSMUSG00000034161	Scx	protein_coding	-0.960763662274313	3.13692289322334	49.3913300833625	7.20788631608033e-08	1.15378412117547e-06	14.5	18.8	14.7	15.2	8.5	10	6.8	7.2
ENSMUSG00000020894	Vamp2	protein_coding	0.494740365971447	5.56088186905146	49.3746367741977	7.23142186929331e-08	1.15635446085711e-06	11.9	9.9	10.4	10.7	13.3	15.4	15.4	16.6
ENSMUSG00000014226	Cacybp	protein_coding	-0.31612510260094	6.61960786144623	49.3569643199252	7.25642717322616e-08	1.15804424261068e-06	52.3	50.6	53.6	50.9	41.7	39.3	43	42.4
ENSMUSG00000070802	Pnmal2	protein_coding	1.35115123804542	2.52743400865024	49.3565832229423	7.25696741311354e-08	1.15804424261068e-06	1	0.5	0.8	1	1.6	2	2.1	2.9
ENSMUSG00000038587	Akap12	protein_coding	0.325484975083318	6.92464388423461	49.3047535204305	7.33084162365232e-08	1.16862684563439e-06	14.6	15.5	14.9	15.8	18	19.6	19.2	19.6
ENSMUSG00000002332	Dhrs1	protein_coding	-0.528640159359906	5.39659671166213	49.2908365442834	7.35081405198678e-08	1.17060388965882e-06	16.3	16.5	16	14.8	9.9	10	12.9	11.3
ENSMUSG00000027412	Lpin3	protein_coding	-0.679496897100214	4.09011205901527	49.226009932692	7.44461476405113e-08	1.18310460530856e-06	7.3	6.9	6.9	7.3	4.8	4	4.5	4.3
ENSMUSG00000029599	Ddx54	protein_coding	-0.32743985386447	6.89378129737663	49.2281181121954	7.44154435342856e-08	1.18310460530856e-06	25.1	24.1	22.9	23.7	20.6	19.1	19.4	17
ENSMUSG00000029797	Sspo	protein_coding	2.3422014955513	0.290628030895989	49.2120751908683	7.46494369230588e-08	1.18511729275283e-06	0	0.1	0	0	0.2	0.3	0.2	0.2
ENSMUSG00000096472	Cdkn2d	protein_coding	0.492915856041967	5.31700536458391	49.1924980144632	7.49360418434167e-08	1.18844719489718e-06	20.5	25	21.6	19.4	31.9	30.2	29.4	30.1
ENSMUSG00000046318	Ccbe1	protein_coding	-0.685324183464475	4.23722599895861	49.0944895305166	7.6388599726383e-08	1.210236121667e-06	2	2.1	2.1	2.1	1.5	1.2	1.2	1.2
ENSMUSG00000073155	1810058I24Rik	lincRNA	0.342841508111858	6.02641299101616	49.0892930528132	7.6466448352109e-08	1.210236121667e-06	25.6	25.1	24.5	23.5	32.4	31.3	29.8	31.5
ENSMUSG00000019373	Cops3	protein_coding	-0.311140083268909	6.90190260179578	48.984465640796	7.80550636385259e-08	1.23411600106598e-06	37.1	37.9	40.2	35.8	29.8	29.1	30.9	31.8
ENSMUSG00000034796	Cpne7	protein_coding	1.65431193957397	0.909287748645329	48.9462382322645	7.86431048223983e-08	1.24214334000893e-06	0.4	0.3	0.4	0.4	1	0.9	1.2	1.8
ENSMUSG00000035754	Wdr18	protein_coding	-0.369295840202631	6.16307369339842	48.9394283953383	7.87483531183388e-08	1.24253651456007e-06	28.7	27.7	27.7	27	21.6	21.8	22.6	19.9
ENSMUSG00000039477	Tnrc18	protein_coding	-0.322463917355799	8.48829954929135	48.917382958183	7.90901035363482e-08	1.24665674921769e-06	29.7	29.3	29.7	32.3	25.8	24.8	23.3	22.7
ENSMUSG00000032301	Psma4	protein_coding	-0.336271136849677	6.3822469400698	48.8312661706237	8.04403177246992e-08	1.26664830242059e-06	42.4	44.8	43.5	40.6	33.8	33.7	34.9	33.2
ENSMUSG00000068587	Mgam	protein_coding	-2.53939151261868	0.793149529044441	48.8129051998649	8.07313618921294e-08	1.26993799485045e-06	0.3	0.4	0.4	0.4	0.1	0.1	0	0
ENSMUSG00000027907	S100a11	protein_coding	-0.333227624430474	6.63886477782873	48.7881394221118	8.11257092527228e-08	1.27484435180371e-06	256.4	262.2	250.6	250.4	214.9	214.6	188.6	190.3
ENSMUSG00000005103	Wdr1	protein_coding	-0.248572996641689	8.15955305063125	48.7829333395581	8.12088669400447e-08	1.27485554263341e-06	34.6	35.8	34.6	34.1	29.8	28.8	29.4	28.8
ENSMUSG00000025393	Atp5b	protein_coding	-0.214935544741882	10.6252941939973	48.7590243950563	8.15919371078077e-08	1.27957010496758e-06	432	435.6	418.2	412.4	368.2	350.1	381	363.6
ENSMUSG00000028066	Pmf1	protein_coding	-0.355323534034542	6.3743827039174	48.665588584673	8.31075402168047e-08	1.30201813006327e-06	24	24.3	23.8	23.1	17.7	18.9	19	18.9
ENSMUSG00000038034	Igsf8	protein_coding	0.314237716813203	6.81277932605644	48.6431224395235	8.34764152580364e-08	1.30647349102734e-06	16.4	15.7	14.4	15.3	19.5	19	19.6	18.5
ENSMUSG00000055301	Adh7	protein_coding	-0.457457411028429	5.33397296777188	48.5596980950041	8.48615163145465e-08	1.3268085204973e-06	14.1	15.4	14.2	13.7	9.9	9.8	11.7	10.5
ENSMUSG00000037025	Foxa2	protein_coding	6.39328999034147	-1.3596882020258	54.3013692585424	8.51984432374787e-08	1.33073083614256e-06	0	0	0	0	0.2	0.4	0.5	0.4
ENSMUSG00000032353	Tmed3	protein_coding	0.351724264441376	6.24903886296945	48.4589426646994	8.65671002115695e-08	1.35074376445156e-06	22.3	21.4	21.6	21.8	27.1	25.6	31.1	27.1
ENSMUSG00000005410	Mcm5	protein_coding	-0.21596848900286	8.74153642422092	48.4497261389581	8.67249309417277e-08	1.35184234591929e-06	120.6	122.3	120.3	120.6	105.3	103.2	106.3	101.6
ENSMUSG00000031703	Itfg1	protein_coding	0.255483493798748	7.16712215153282	48.3836198867343	8.78660122593729e-08	1.3682498968446e-06	13.6	13.7	13.8	13.1	16.7	16.6	15.8	15.6
ENSMUSG00000016921	Srsf6	protein_coding	-0.264254493644731	8.17189921927952	48.3164851406521	8.90412387092883e-08	1.38515560780858e-06	62.1	61.1	62	59.3	52.3	52.9	48	50.3
ENSMUSG00000030095	Tmem43	protein_coding	0.289889198724925	6.86631420867038	48.3060978912953	8.92245640690362e-08	1.38661249668292e-06	27.2	27.6	26.1	27.9	35.1	32.5	32.9	32.2
ENSMUSG00000036499	Eea1	protein_coding	0.293441638978139	7.27150681960763	48.2950199605137	8.94205226824448e-08	1.38826259260908e-06	21	18.5	20.8	19.8	25	24.6	23.5	25
ENSMUSG00000020163	Uqcr11	protein_coding	-0.469049248387431	5.7517986869668	48.2776586785316	8.972855138253e-08	1.3902530962205e-06	111.9	111.2	101.9	102.6	77.5	73.9	81.3	75.5
ENSMUSG00000020810	Cygb	protein_coding	1.29904399578247	5.15580649173124	48.28174834264	8.9655889744529e-08	1.3902530962205e-06	1.2	0.9	0.9	1	2.5	1.3	3.2	2.7
ENSMUSG00000039137	Whrn	protein_coding	0.654487420761906	4.33444309289756	48.2692175298141	8.98787249944081e-08	1.39118591049903e-06	2.1	2.2	2.4	2.4	3.2	3.7	3.2	4.3
ENSMUSG00000041040	Fam117b	protein_coding	0.410842511800433	5.31243199985365	48.2578950896154	9.00805794452658e-08	1.39291599996215e-06	5.1	4.9	5	5	7	5.9	6.6	7
ENSMUSG00000030357	Fkbp4	protein_coding	-0.249179066604567	7.91092509406399	48.240781562909	9.03865939147512e-08	1.39625165005374e-06	96.3	99.3	95.3	95.3	77.7	81.9	84.2	81.5
ENSMUSG00000073775	Kti12	protein_coding	-0.56318379367434	4.78107529901186	48.2078975531391	9.09777215346166e-08	1.40398054699579e-06	20	19	17.2	19.2	12.1	13.4	13.5	12.1
ENSMUSG00000032418	Me1	protein_coding	-0.331218575915146	6.66012893142007	48.1882121142291	9.13335601967001e-08	1.40806664139738e-06	30.2	34.3	31.7	32.6	24.9	27.8	26	23.9
ENSMUSG00000064367	mt-Nd5	protein_coding	0.476230512161386	9.67480262753432	48.0607005026904	9.36747139704262e-08	1.44272121725568e-06	337.8	317.9	362.8	380.2	442.4	534.5	490.9	480.1
ENSMUSG00000020451	Limk2	protein_coding	0.361181183933703	5.89667733324513	47.9758630678117	9.52677346070161e-08	1.46579600022715e-06	7.3	6.9	7.2	7.1	9.4	9.2	9.1	8.9
ENSMUSG00000027067	Ssrp1	protein_coding	-0.221812741910616	8.88259990235744	47.9086424712596	9.65504556278632e-08	1.48405536319448e-06	125.8	130.3	128.2	125.3	110.6	110	111.7	104.5
ENSMUSG00000021589	Rhobtb3	protein_coding	-0.404417561927964	6.1049018847867	47.8941254528371	9.68298825904231e-08	1.48687236792027e-06	14	16.2	15.4	15.9	11.7	12.4	11.5	11
ENSMUSG00000051359	Ncald	protein_coding	0.923173979551429	2.84299756640884	47.8709953337036	9.72768786569851e-08	1.49225433995333e-06	0.8	0.7	0.8	0.8	1.2	1.5	1.6	1.6
ENSMUSG00000039158	Akna	protein_coding	0.595787611398234	4.3821129704356	47.8268988019312	9.81351609611543e-08	1.50392863621638e-06	3.2	2.7	2.8	3.4	4.4	4.6	4.9	4.3
ENSMUSG00000037601	Nme1	protein_coding	-0.387636515332097	6.14071049417756	47.8006819715921	9.8649260520599e-08	1.51031041131685e-06	27.2	28	27.3	27.2	20.6	18.2	23.2	21.5
ENSMUSG00000023092	Fhl1	protein_coding	-0.402209072582649	6.24488591753024	47.7839795464577	9.89782834244209e-08	1.51384885914127e-06	19.5	20.1	20.5	18.7	16.2	14.4	13.7	15
ENSMUSG00000022619	Mapk8ip2	protein_coding	1.47112150566026	1.15039617727158	47.7562625551183	9.95268670023843e-08	1.52073512298208e-06	0.5	0.4	0.5	0.5	1	0.8	1.5	1.8
ENSMUSG00000098557	Kctd12	protein_coding	1.09634693513293	1.64634129073744	47.7449538620456	9.97516222691333e-08	1.522664694124e-06	0.5	0.5	0.6	0.6	1.1	1.2	1.2	1.3
ENSMUSG00000028953	Abcf2	protein_coding	-0.266999001234558	7.52830620509156	47.7233150009863	1.00183194275658e-07	1.52774431270661e-06	87.7	89.7	86.3	84.8	75.7	69.4	74	70
ENSMUSG00000041548	Hspb8	protein_coding	-0.289006100863069	7.0102639739936	47.7108551238328	1.00432600314093e-07	1.53003871788849e-06	73	76.3	79.8	72.4	61.3	62.2	60.7	62.6
ENSMUSG00000029063	Nadk	protein_coding	-0.288459254104803	7.13755970875257	47.6988545728208	1.00673437824503e-07	1.53219819791367e-06	37.8	40.1	37.7	38.2	30.7	30.3	31.8	33.2
ENSMUSG00000013160	Atp6v0d1	protein_coding	0.257144924178719	7.34027739558664	47.6864653986479	1.00922720428089e-07	1.53448183478814e-06	102	104.2	100.7	101.3	118.7	128.3	124.8	116.5
ENSMUSG00000031558	Slit2	protein_coding	0.306085115868039	9.27102199800474	47.6247088227574	1.02175175688441e-07	1.55199876391981e-06	15.7	15.7	16.4	17.1	20.7	20.1	19.1	20.3
ENSMUSG00000069072	Slc7a14	protein_coding	1.83362853761252	0.084980922045502	47.6181251656931	1.02309669517111e-07	1.5525166042621e-06	0.1	0.1	0.1	0.1	0.3	0.3	0.4	0.5
ENSMUSG00000038668	Lpar1	protein_coding	-0.306758766135554	6.66437443711201	47.61095981198	1.02456260952366e-07	1.55321682657493e-06	25.6	25.9	26.4	26.4	21.4	20.7	20.1	22.1
ENSMUSG00000024913	Lrp5	protein_coding	0.322252427192266	6.90813669171029	47.5691232099133	1.03316650906024e-07	1.56472612434853e-06	9.9	10.5	9.7	10.4	12.4	14	12.6	11.7
ENSMUSG00000031539	Ap3m2	protein_coding	0.568836891437616	3.9610317385524	47.4917684516584	1.04927836832407e-07	1.58757254495059e-06	3.3	3.3	3.1	3.3	4.6	5.1	4.7	5.2
ENSMUSG00000058704	Memo1	protein_coding	-0.365031310657991	5.6654711422918	47.3442357503608	1.08075440458137e-07	1.63359778670984e-06	49.1	44.5	47.4	45	37.8	36.3	33.9	36.3
ENSMUSG00000032265	Fam46a	protein_coding	0.773009802964283	4.02193722992574	47.3123595479434	1.08768648273754e-07	1.64247032056354e-06	2.2	1.8	2.3	2.3	3.7	3.1	3.5	4.6
ENSMUSG00000025746	Il6	protein_coding	1.40946980379673	2.58187680028185	47.2893544970108	1.09271879661809e-07	1.6480729749731e-06	0.8	0.7	0.8	0.9	2	2.4	1.8	2.3
ENSMUSG00000044667	Plppr4	protein_coding	1.27179221425841	1.56508085729131	47.2856642422218	1.09352834011666e-07	1.6480729749731e-06	0.5	0.5	0.5	0.5	0.7	1	1.4	1.5
ENSMUSG00000015176	Nolc1	protein_coding	-0.262904421248268	7.784704471875	47.1285514451591	1.12859461919143e-07	1.69926568613019e-06	83.8	77.6	74.2	74.7	66.8	63.3	64.8	63.5
ENSMUSG00000022306	Zfpm2	protein_coding	-0.328777822694036	6.43134639022733	47.0778430423404	1.14016660461229e-07	1.7150190862957e-06	20.5	20.9	20.6	22	17.1	16.5	16.1	17.1
ENSMUSG00000038279	Nop2	protein_coding	-0.296095507807454	7.01105407612869	47.0644350677603	1.14324748504642e-07	1.71798210507996e-06	63.3	57.8	58	58	50.4	47	46.5	48.9
ENSMUSG00000019261	Map1s	protein_coding	-0.364081710034014	6.54657430325764	47.0276757429361	1.15173962910998e-07	1.72906309562404e-06	14.7	13.9	12.8	14.6	10.4	10.9	10.9	11.4
ENSMUSG00000043716	Rpl7	protein_coding	-0.30989992142482	6.9705537501468	47.0168325112618	1.15425745580718e-07	1.73116227343806e-06	54.6	54.9	51.4	49.9	40.8	42.1	43.9	43.3
ENSMUSG00000062232	Rapgef2	protein_coding	-0.443561427572734	5.8909716403007	46.9967551648818	1.15893496866366e-07	1.7364933546944e-06	4.8	4.7	5.2	4.8	3.5	3.2	4.1	3.5
ENSMUSG00000029177	Cenpa	protein_coding	-0.343048619641994	7.29487150495214	46.9646618881166	1.16645389520112e-07	1.74606743286495e-06	34	31.3	31.9	27.7	24.2	24.5	25.1	24.7
ENSMUSG00000029614	Rpl6	protein_coding	-0.331299770761121	6.36130548880684	46.9514179534087	1.16957187046368e-07	1.74904156992069e-06	31.8	31.3	29.2	28.6	24.2	25.4	22.7	24
ENSMUSG00000027639	Samhd1	protein_coding	-0.293467672063484	6.87580868374655	46.8589879694796	1.19158122183299e-07	1.78023385828053e-06	12	12.6	12.4	12.8	9.9	10.4	9.8	10.7
ENSMUSG00000042734	Ttc9	protein_coding	0.972348018325039	3.59595160160951	46.8537914716824	1.19283164323082e-07	1.78038182425465e-06	2.7	2	2.1	2	4.7	3.4	4.5	4.5
ENSMUSG00000049791	Fzd4	protein_coding	0.685159253023183	4.28710527259735	46.8334642957518	1.19773637658119e-07	1.78597855265911e-06	1.7	1.5	1.5	1.9	2.5	2.8	2.4	2.9
ENSMUSG00000004267	Eno2	protein_coding	0.633095497940936	5.22960340413133	46.8097192123027	1.20349304936789e-07	1.79283362450633e-06	7.2	5.7	6.5	6.2	8.4	9.2	10	12.4
ENSMUSG00000028972	Car6	protein_coding	0.783431196579752	3.65529281769663	46.7728401030852	1.21249243240547e-07	1.80450149011413e-06	6.2	5.9	6.2	8.5	11.4	10.4	13.5	10.4
ENSMUSG00000064351	mt-Co1	protein_coding	0.549646139888614	10.5339903754526	46.7678686766043	1.21371105446709e-07	1.80457827261776e-06	682	673.9	746.9	797.5	969.6	1151.5	1106	1019.7
ENSMUSG00000033192	Lpcat2	protein_coding	1.0374780952854	2.46169776448889	46.718286187546	1.22593665544483e-07	1.82100465928371e-06	1.7	1.6	1.8	1.4	2.7	3.5	3.7	3.7
ENSMUSG00000071847	Apcdd1	protein_coding	-0.464311853674139	5.42098782135622	46.6831476140146	1.23468024002176e-07	1.83223229860427e-06	18.4	19.7	18	17.5	14.8	12.7	11.9	13.6
ENSMUSG00000001576	Ergic1	protein_coding	-0.260250159817076	7.71090997508096	46.6601465903878	1.24043959577004e-07	1.83901413896376e-06	36.4	37	36.4	37.3	30.8	29.8	32.4	29.7
ENSMUSG00000005625	Psmd4	protein_coding	-0.286965257367245	7.57536095976458	46.5844429397251	1.25959854993809e-07	1.86562953809317e-06	84.6	87.7	77.2	77.1	66.8	65.3	67.3	68.2
ENSMUSG00000038059	Smim3	protein_coding	0.362686155628827	6.28013042896916	46.5426124010701	1.27032002279568e-07	1.8797089485636e-06	28.9	25.2	25.5	25.3	34.6	33.2	33.4	33.5
ENSMUSG00000021665	Hexb	protein_coding	0.295480226676636	6.55996519686452	46.5362729955645	1.27195332774074e-07	1.88032641556932e-06	46.3	42.2	44	45.8	55.1	56.1	52.4	55.5
ENSMUSG00000081516	Gm12470	processed_pseudogene	5.40051869797844	-1.53297193704174	46.4530958168973	1.2935919484534e-07	1.91038520943783e-06	0	0.1	0	0	1	0.4	1.4	0.8
ENSMUSG00000096035	Gm1045	protein_coding	-0.749148011363929	3.30314200453344	46.4486572651597	1.29475761462255e-07	1.91038520943783e-06	6	5.6	5.9	5.1	4.1	2.5	3.1	3.4
ENSMUSG00000030376	Slc8a2	protein_coding	1.45423142903177	1.22791461626547	46.3454057183097	1.32219221215024e-07	1.94714839775992e-06	0.7	0.5	0.5	0.4	1	1.2	2	1.8
ENSMUSG00000060550	H2-Q7	protein_coding	1.07434258204145	2.00888301515921	46.3463364476661	1.32194216235383e-07	1.94714839775992e-06	1.4	1.3	1.2	1	2.1	3.4	2.4	2.7
ENSMUSG00000024966	Stip1	protein_coding	-0.221124401948002	8.6279193155661	46.3360800286887	1.32470043731077e-07	1.94898600020328e-06	188.5	188.8	188.5	190.8	160.6	158.4	165.1	165
ENSMUSG00000030522	Mtmr10	protein_coding	-0.585485059189176	4.33177813044554	46.2996348105288	1.33455143901327e-07	1.96020185191598e-06	3.2	3	2.9	3	1.9	2	2	2.2
ENSMUSG00000097767	Miat	lincRNA	1.3572508983905	2.11452231909331	49.1610117367411	1.33485905068067e-07	1.96020185191598e-06	0.7	0.5	0.7	0.7	1	1.2	1.8	2.5
ENSMUSG00000040428	Plekha4	protein_coding	0.557225187693136	5.06495482340885	46.2633515608357	1.34443625669281e-07	1.97239258417846e-06	3.1	2.7	3	2.7	4.3	4.7	3.8	4.2
ENSMUSG00000022389	Tef	protein_coding	0.32779981233077	6.97863233458413	46.2147778923541	1.35779174818663e-07	1.99009799073079e-06	14.7	12.6	12.8	13.5	17.2	15.9	16.4	17.7
ENSMUSG00000057541	Pus7	protein_coding	-0.413585358180867	5.78050119137389	46.2018314532753	1.36137523208298e-07	1.99346072099423e-06	9.2	8.5	8.4	8.1	6.8	6.5	6.1	6.3
ENSMUSG00000031380	Vegfd	protein_coding	-0.446755506329743	5.40424829097492	46.1633509742719	1.37208599387169e-07	2.00534647667656e-06	20.9	20.8	22.6	21.4	15.8	18.4	14.3	14.7
ENSMUSG00000036986	Pml	protein_coding	-0.419705709443794	6.31687232028739	46.1635759819378	1.37202310420989e-07	2.00534647667656e-06	11.6	12.6	12.5	12.7	9.2	9.9	9.5	8.3
ENSMUSG00000068699	Flnc	protein_coding	-0.307437765317304	8.55041719443759	46.112619023036	1.38634432567705e-07	2.0242721726104e-06	42.2	40.2	42	43.7	34.8	33.5	33.7	33.8
ENSMUSG00000022032	Scara5	protein_coding	2.34144926610225	3.62910209757505	46.0777251205488	1.39624295366112e-07	2.03680233891151e-06	0.1	0.1	0	0.1	0.2	0.4	0.3	0.7
ENSMUSG00000029772	Ahcyl2	protein_coding	0.401091116417759	6.02497350244775	46.0587077601261	1.40166944937605e-07	2.04279120600394e-06	3	3	3.2	3.4	3.8	4.1	4	4.8
ENSMUSG00000034932	Mrpl54	protein_coding	-0.484003167107166	5.34273222125425	46.0443785192485	1.40577306474927e-07	2.04519390828273e-06	65.4	64.9	59.8	56.3	42.5	41.5	48.1	43.9
ENSMUSG00000075602	Ly6a	protein_coding	0.465129943749322	4.8976774371962	46.0437151603197	1.40596334767157e-07	2.04519390828273e-06	21.4	23.6	22.2	21.6	28.7	33.6	32.9	27.8
ENSMUSG00000029594	Rbm19	protein_coding	-0.333880862459523	6.20970146945946	45.9695441461069	1.42741324528793e-07	2.07444464397437e-06	16	17.1	16.6	15.9	14.1	13.4	12.6	11.8
ENSMUSG00000032517	Mobp	protein_coding	1.3322886242384	1.83997013277717	51.1764174884273	1.43453672573868e-07	2.08283956714528e-06	0.8	0.5	0.8	0.8	1.3	1.6	1.7	2.6
ENSMUSG00000024736	Tmem132a	protein_coding	0.254800747475892	7.33213847135388	45.9051490818017	1.4463189197215e-07	2.09620930207573e-06	41.8	40.3	41.2	39.8	46.1	48.8	49.6	50.3
ENSMUSG00000032589	Bsn	protein_coding	1.06800290323157	2.16671489408471	45.904684549825	1.4464562667754e-07	2.09620930207573e-06	0.4	0.3	0.4	0.4	0.6	0.7	0.9	1.1
ENSMUSG00000029017	Pmpcb	protein_coding	-0.340331918313244	6.77288095499783	45.8848852723843	1.45232321430866e-07	2.10274099839465e-06	22.8	23.4	23.6	22.5	18.3	15.7	20.2	18.5
ENSMUSG00000036817	Sun1	protein_coding	0.237205724355076	7.53500238413455	45.824756340702	1.47029670111923e-07	2.12677248731586e-06	22.6	23.2	22.3	23.1	26.6	27.3	26.3	27.4
ENSMUSG00000042256	Ptchd4	protein_coding	-1.14112479236482	2.77535034836069	45.8085629006902	1.47517759296392e-07	2.13183842243001e-06	1.8	1.3	1.6	1.4	0.9	0.6	0.6	0.6
ENSMUSG00000049550	Clip1	protein_coding	-0.336058553849024	6.97369115717298	45.7680937317084	1.48745114028025e-07	2.14756834567259e-06	14	12.4	12.6	13.4	10.8	11.2	9.8	9.8
ENSMUSG00000020836	Coro6	protein_coding	1.21679835780694	2.06987376300375	45.6274333651926	1.53096448123445e-07	2.20833057587017e-06	1	0.9	1	0.7	1.9	1.9	2.1	2.4
ENSMUSG00000028496	Mllt3	protein_coding	-0.497979390741242	5.49567922287924	45.5890173299616	1.54308294737305e-07	2.22373640402884e-06	3.6	4.2	4	4.2	2.8	2.7	2.8	3.1
ENSMUSG00000028347	Tmeff1	protein_coding	0.410088232219954	5.15546062986348	45.5325319950819	1.56108747761597e-07	2.24758805087298e-06	13.1	13.8	13.5	12.2	17	17.7	17.9	17.6
ENSMUSG00000050856	Atp5k	protein_coding	-0.396275168812085	6.06907370165706	45.481402290384	1.57757805486793e-07	2.26921762441142e-06	159.8	141.4	140.7	135.2	108.4	99	118	112.4
ENSMUSG00000030554	Synm	protein_coding	1.09007640212723	2.08784722623535	45.4561869436778	1.58577889052756e-07	2.27889395764198e-06	0.4	0.4	0.5	0.5	0.8	0.9	1.1	0.9
ENSMUSG00000031548	Sfrp1	protein_coding	-1.66784293623569	4.03925444429195	45.3808146701145	1.61056441813508e-07	2.31236375093991e-06	0.9	0.7	0.8	0.8	0.2	0.5	0.2	0.2
ENSMUSG00000020614	Fam20a	protein_coding	-0.435576987266896	5.16732866529758	45.3602230138367	1.61740738796211e-07	2.32003436364175e-06	13.6	13.4	12.1	13.9	9.9	10.7	9.1	9.6
ENSMUSG00000030257	Srgap3	protein_coding	0.750124563962138	4.17159063935025	45.2365554910237	1.65916164959216e-07	2.37772164853044e-06	1	0.9	1.1	0.9	1.6	1.2	1.8	2.1
ENSMUSG00000016382	Pls3	protein_coding	0.275961871970513	8.01809307699648	45.2016928423878	1.67113894297136e-07	2.39266865510798e-06	50	54.2	54.8	56.3	68.2	63.7	66.9	61.5
ENSMUSG00000029472	Anapc5	protein_coding	-0.223637055617116	8.76950822730181	45.1818597327838	1.67799383679042e-07	2.39888193988126e-06	65.8	68.7	66.4	64.6	55.6	56.4	57.1	58.5
ENSMUSG00000034730	Adgrb1	protein_coding	1.35392140721059	1.34444489358825	45.1801640676535	1.67858129661225e-07	2.39888193988126e-06	0.6	0.4	0.4	0.5	1.1	0.8	1.1	1.8
ENSMUSG00000028936	Rpl22	protein_coding	-0.246930492220339	7.67727875999482	45.1170604741072	1.70060003991029e-07	2.42810511700211e-06	69.6	67.6	66.5	63.7	56.4	56.8	56.3	55.9
ENSMUSG00000046387	Pcdhb17	protein_coding	0.516102308089262	4.45491175442984	45.1085701303208	1.70358599328072e-07	2.43012455849629e-06	5.2	5.5	5.2	5.3	6.6	8.5	7.5	8
ENSMUSG00000042460	C1galt1	protein_coding	0.334315367223792	6.62048941150108	45.1030621652141	1.70552606752363e-07	2.43064973107078e-06	12.2	13	13.4	13	16.8	14.4	17.3	16.2
ENSMUSG00000001270	Ckb	protein_coding	0.865372104825291	3.81964517539976	45.0863633817863	1.71142229720353e-07	2.43680690438841e-06	5.8	5.5	5.4	5.7	7.3	9.5	10.9	14
ENSMUSG00000031353	Rbbp7	protein_coding	-0.222015002234681	8.37908480905408	45.0683913772274	1.71779237539455e-07	2.4436268169941e-06	128.2	130.3	127.9	127.4	112.1	112	109.9	106.5
ENSMUSG00000061731	Ext1	protein_coding	0.251846340237436	7.68070285890744	45.038262034615	1.72852831973028e-07	2.45663909999902e-06	21.8	21.2	20.7	21.3	25	24.8	27.1	24.2
ENSMUSG00000028318	Polr1e	protein_coding	-0.492454909876612	4.65991237238355	45.0163012350271	1.73639863051022e-07	2.46555849619646e-06	7.7	7.5	7.7	8.1	5	5.7	5.7	5.7
ENSMUSG00000028270	Gbp2	protein_coding	-0.569570559853034	5.42865171824689	44.9306193392501	1.76747246467965e-07	2.50278632979317e-06	16.2	17.9	18.8	16.8	13.5	13.7	9	10.5
ENSMUSG00000029528	Pxn	protein_coding	-0.290935305318542	7.08004940605965	44.9322606464405	1.76687168310468e-07	2.50278632979317e-06	16.9	16.6	15.9	17.1	14	13.1	13.2	14.1
ENSMUSG00000041841	Rpl37	protein_coding	-0.318781850380847	6.55898842225317	44.9384422935523	1.76461091537135e-07	2.50278632979317e-06	149.7	140.4	133.7	137.2	112.1	104.7	119.6	112.7
ENSMUSG00000026869	Psmd5	protein_coding	-0.264342304192696	6.80185478888625	44.8441297948396	1.79944107060713e-07	2.54572344691656e-06	19	19.2	19	18.7	16	15.5	15.8	15.9
ENSMUSG00000060098	Prmt7	protein_coding	-0.333414635869816	6.10278203505944	44.7991039812642	1.81632712366156e-07	2.56726383118636e-06	13.2	13.9	14	13.9	10.4	10.9	12	10.2
ENSMUSG00000026827	Gpd2	protein_coding	-0.326868303706808	6.57382002210861	44.7184416522372	1.84700171721778e-07	2.60823630624096e-06	18.3	18.1	18.9	19	15.9	13.4	14.4	15.3
ENSMUSG00000032911	Cspg4	protein_coding	2.44269672913524	0.350988077281825	44.6887477375591	1.85843248300416e-07	2.61959357198663e-06	0	0	0	0	0.2	0.1	0.2	0.2
ENSMUSG00000042978	Sbk1	protein_coding	0.481612390791762	4.59983695281843	44.6929112165291	1.85682520383954e-07	2.61959357198663e-06	6.1	6	5.5	6.2	7.7	7.8	8.8	9.1
ENSMUSG00000003549	Ercc1	protein_coding	-0.603915295615374	4.45795636787335	44.6348773772971	1.87936297681646e-07	2.64668394449115e-06	8.3	9.7	8.6	7.7	5.2	5.6	6.6	5.2
ENSMUSG00000021048	Mthfd1	protein_coding	-0.28333387770112	7.51011216487501	44.6033600705659	1.89172492179858e-07	2.6604773097477e-06	62.7	69.2	63.4	65.4	49.4	58	53.9	53.6
ENSMUSG00000045917	Tmem268	protein_coding	0.631892530392281	4.1585009236523	44.6011411887473	1.89259848717744e-07	2.6604773097477e-06	4.5	3.9	4.2	4	7.8	5.7	6.4	5.5
ENSMUSG00000028906	Epb41	protein_coding	-0.346750986402832	6.12703512461768	44.5422103836251	1.91595738473365e-07	2.69086730609777e-06	4.3	4.6	4.6	4.7	3.6	3.7	3.6	3.6
ENSMUSG00000039942	Ptger4	protein_coding	0.531600553251823	4.84081094145524	44.5363960456552	1.91827866172247e-07	2.69168266299587e-06	3.2	2.9	3.1	2.8	4.2	4.3	4.7	4.1
ENSMUSG00000036882	Arhgap33	protein_coding	0.685713161543751	3.93684308306995	44.4524451217955	1.95213085294826e-07	2.73669985304977e-06	2.1	2	1.8	2.1	3	3.5	2.9	3.6
ENSMUSG00000038319	Kcnh2	protein_coding	0.621135907598684	3.62248186341198	44.4139266191817	1.96787555734551e-07	2.75627352746682e-06	3	2.9	2.5	3.1	4.3	4.5	4.5	4.3
ENSMUSG00000061838	Suclg2	protein_coding	-0.57739288594633	4.54266322777211	44.394410846558	1.97590437658075e-07	2.76501442308309e-06	5.1	5.2	5.2	5.1	3.5	2.8	3.7	3.8
ENSMUSG00000054115	Skp2	protein_coding	-0.42059418232221	6.21857401514427	44.3716632502119	1.98530686333573e-07	2.77566003867635e-06	12.8	12.2	12.3	10.9	10.3	9.6	7.6	8.3
ENSMUSG00000022479	Vdr	protein_coding	0.628507550884459	5.23123058172606	44.3432765293171	1.99710716482414e-07	2.78963578045851e-06	2.7	2.3	2.1	2.4	3.4	3.6	3.4	4.4
ENSMUSG00000021282	Eif5	protein_coding	-0.219869116785078	8.66324479185629	44.3329490447852	2.00141880679064e-07	2.79061668254316e-06	110.1	112	115.4	114.2	97	92.3	101.9	96.5
ENSMUSG00000029287	Tgfbr3	protein_coding	-0.44382675377385	6.20073841771368	44.3331145504773	2.00134963131604e-07	2.79061668254316e-06	9.4	8.1	8.4	8	6.7	6.3	5.7	6.2
ENSMUSG00000017009	Sdc4	protein_coding	-0.28914186550218	7.51465268590992	44.2978307858529	2.0161547881617e-07	2.8086307648058e-06	64.7	62.2	61.2	57.2	51	50.4	49	50.3
ENSMUSG00000002365	Snx9	protein_coding	-0.286129518061565	7.27826430446671	44.2655389656324	2.02980685318306e-07	2.82510381375064e-06	71.9	72.4	71.9	68.8	59.4	55.8	60.2	58
ENSMUSG00000026959	Grin1	protein_coding	1.29056633833666	1.69543046577083	44.2523959058209	2.03539154920344e-07	2.83032909400475e-06	0.4	0.4	0.4	0.5	0.9	0.7	1	1.8
ENSMUSG00000015165	Hnrnpl	protein_coding	-0.231344507432859	8.57814319530434	44.2050642073062	2.05563962950518e-07	2.85591694438802e-06	73.5	70.5	68.2	67.1	59.8	59	61.3	57.7
ENSMUSG00000022336	Eif3e	protein_coding	-0.236056275062787	7.43902143916938	44.1761543397669	2.06811254714627e-07	2.87066645570223e-06	127.2	135.2	130.8	130.8	112.2	110.7	110.3	111.6
ENSMUSG00000018906	P4ha2	protein_coding	0.338715890759841	6.87415939088058	44.1103452826278	2.09680712622446e-07	2.90652434298695e-06	16.2	16.3	15.9	16.4	18.1	23.5	19.3	21.5
ENSMUSG00000048142	Nat8l	protein_coding	1.49280158909322	0.802213118897013	44.1049410574611	2.09918230109441e-07	2.90652434298695e-06	0.4	0.3	0.3	0.3	0.8	0.7	0.9	1.2
ENSMUSG00000076431	Sox4	protein_coding	0.232554584510361	8.00105890069761	44.1040263184963	2.09958461560914e-07	2.90652434298695e-06	50.7	49.4	49	51.1	59.4	59.8	59.3	56.7
ENSMUSG00000032419	Tbx18	protein_coding	0.416400236500382	5.48006453519405	44.0964440531843	2.10292256370692e-07	2.90854128824688e-06	9	7.6	7.9	8.4	11	10.7	11	11.3
ENSMUSG00000038244	Mical2	protein_coding	0.288059782492873	7.76764474446886	44.0787596376449	2.11072979240971e-07	2.91673054334507e-06	12.1	12.3	12.2	12.3	14.6	13.9	14.4	16.8
ENSMUSG00000030428	Ttyh1	protein_coding	1.21581732138345	1.44074735196623	44.0103138019618	2.14123935879603e-07	2.95624858973777e-06	0.6	0.5	0.5	0.7	0.9	1.4	1.4	1.8
ENSMUSG00000020280	Pus10	protein_coding	-0.484485206829468	4.83818094431397	43.9903799396146	2.15021295837622e-07	2.96598956069326e-06	7.3	7.4	7.3	7.2	5.6	5.5	4.7	5.1
ENSMUSG00000026259	Ngef	protein_coding	0.508456300363984	4.54167588868557	43.9808468242973	2.15451862920892e-07	2.9692799967431e-06	6.1	6.1	6.9	5.9	8.5	7.9	10.1	9.2
ENSMUSG00000038742	Angptl6	protein_coding	0.87850434293439	3.04638510532498	43.9629231376287	2.16263883854288e-07	2.97781695105864e-06	4.5	4	3.3	3.8	5.4	8.4	7.5	7.9
ENSMUSG00000024067	Dpy30	protein_coding	-0.427770739035728	5.28757409691055	43.9126318932169	2.1855976260649e-07	3.00675232133822e-06	56.9	56.4	52.1	48.7	37.3	37.5	43.4	41.3
ENSMUSG00000055254	Ntrk2	protein_coding	1.3453247269136	1.63035098341081	46.4458315736111	2.21794910020354e-07	3.04854639435088e-06	0.3	0.2	0.3	0.4	0.6	0.6	0.8	1.2
ENSMUSG00000019943	Atp2b1	protein_coding	0.252254193915325	8.40721072310148	43.7947562300971	2.24043411115243e-07	3.07519852566602e-06	41.7	39.9	41.8	42	51.3	46.2	48.2	51.2
ENSMUSG00000081917	Gm15209	processed_pseudogene	4.87935906436989	-1.35979553715111	45.4427560208592	2.24131716900058e-07	3.07519852566602e-06	0	0	0.1	0.1	4.2	1.7	2.3	2.1
ENSMUSG00000026628	Atf3	protein_coding	0.53552764382294	3.98228815164567	43.7617285531083	2.25606046548726e-07	3.09268288810546e-06	9.1	9	8.5	9.3	13.1	13.3	14.5	10.9
ENSMUSG00000038295	Atg9b	protein_coding	-1.73125744612517	1.83208925523454	43.7545561931781	2.25946924645154e-07	3.09461230804962e-06	1.7	1.3	1.2	1.7	0.6	0.5	0.4	0.4
ENSMUSG00000033256	Shf	protein_coding	0.560837054143973	4.43077798391557	43.74321034068	2.26487276375115e-07	3.09926792441451e-06	8.4	8.3	7.2	7.8	10.6	10.9	12.9	12.5
ENSMUSG00000062981	Mrpl42	protein_coding	-0.36281231308535	5.806065139079	43.7027052519373	2.28427615188018e-07	3.12305589182346e-06	100.3	100.9	94.8	93.5	68.4	77.5	79.4	79
ENSMUSG00000068921	Dap3	protein_coding	-0.273661702887165	6.7783340484616	43.6863113706153	2.29217970955284e-07	3.13109318452434e-06	18.3	18.5	18	17.5	14.3	15.2	15.1	15.4
ENSMUSG00000026254	Eif4e2	protein_coding	-0.294115865007021	6.36627473643731	43.6767709774453	2.29679258539103e-07	3.13462522046792e-06	12.9	13.2	13	12.1	10.4	10.3	10.4	10.6
ENSMUSG00000031788	Kifc3	protein_coding	0.303745963251769	6.33691075824143	43.6245332645596	2.3222260818347e-07	3.16654161405732e-06	17.7	17.7	17.4	16.4	20.3	20.5	23	21.6
ENSMUSG00000021178	Psmc1	protein_coding	-0.267140380246977	7.50807713426396	43.6183950800605	2.32523429299123e-07	3.16785003282145e-06	147.8	152.7	138.7	139.1	121.4	118.6	124.4	115.7
ENSMUSG00000031490	Eif4ebp1	protein_coding	-0.313601470021449	6.97247321967467	43.5441973136475	2.36192763549381e-07	3.21271420586579e-06	77	72	66.1	71.9	56.5	58.1	57.2	59.4
ENSMUSG00000031578	Mak16	protein_coding	-0.308533079778988	6.65149511582917	43.5434097417178	2.36232041134929e-07	3.21271420586579e-06	61	59.4	58.9	56.9	51.5	41.7	49.3	47.2
ENSMUSG00000029380	Cxcl1	protein_coding	-1.18148470822089	2.91716644784865	43.3777121225365	2.44652547660864e-07	3.3243078598242e-06	4.1	3.8	3.2	4.4	1.6	1.4	1.6	2.2
ENSMUSG00000006378	Gcat	protein_coding	-0.368877119627323	6.01316312169873	43.3533808991684	2.45915721392973e-07	3.33853801571513e-06	21.8	21.8	21.9	20.2	16.7	17.8	15.7	16.3
ENSMUSG00000035172	Plekhh3	protein_coding	0.378968407672596	6.18279948526103	43.3038247297013	2.4851001663445e-07	3.37079858527939e-06	18.3	18.7	16.8	18.6	24	23	24.7	22.3
ENSMUSG00000056228	Cars2	protein_coding	-0.585415883417212	4.4523957178944	43.2822645589752	2.49647797428252e-07	3.38326370870558e-06	2.9	3.3	3.2	3.1	2.1	2.4	1.9	2.1
ENSMUSG00000034156	Bzrap1	protein_coding	1.33687246763723	1.18118357523216	43.2473397082258	2.51502662314117e-07	3.39946299594685e-06	0.3	0.2	0.4	0.3	0.6	0.5	0.9	1
ENSMUSG00000063856	Gpx1	protein_coding	-0.288807313671748	6.87121454591654	43.2495002173812	2.51387492086367e-07	3.39946299594685e-06	102.2	104.1	99	92.8	81.7	80.6	85.6	77.6
ENSMUSG00000078816	Prkcg	protein_coding	1.06507725369934	2.39187795963544	43.2548450820235	2.51102814965503e-07	3.39946299594685e-06	1.9	1.3	1.5	1.7	2.3	2.8	3.9	4.7
ENSMUSG00000031387	Renbp	protein_coding	0.296363899181433	6.38719847174634	43.179144985	2.55166976324329e-07	3.44597987327782e-06	38.6	39.3	39.5	38.1	44.8	45.9	51.3	49.2
ENSMUSG00000063457	Rps15	protein_coding	-0.326294968892621	8.26268502759183	43.157345613837	2.56350294197399e-07	3.45893944081534e-06	641.1	626.8	543.8	526.2	458.8	471.8	479.1	455.5
ENSMUSG00000027134	Lpcat4	protein_coding	-0.551869494375106	4.63188668985856	43.1058241139834	2.59170306370339e-07	3.49394110497345e-06	9.7	9.6	9.1	9.6	6.8	6.7	5.6	6.9
ENSMUSG00000068882	Ssb	protein_coding	-0.233111122496535	7.77683133899393	43.0708371105241	2.61104148928371e-07	3.51694551818763e-06	112.6	110.1	115.7	106.3	96	93.7	93.7	94.8
ENSMUSG00000025477	Inpp5a	protein_coding	0.399694437507914	5.58832899277882	43.0646413142075	2.61448210393859e-07	3.51851494980004e-06	5.9	5.8	5.7	6	7	8	8.3	7.7
ENSMUSG00000024312	Wdr46	protein_coding	-0.354252511137672	6.15108665138251	43.0454630419336	2.62516273966221e-07	3.52981664725189e-06	39.8	40.7	36.1	38	31.6	28.1	32.2	28.5
ENSMUSG00000091337	Eid1	protein_coding	0.257006484821267	6.66578629683225	43.0400931365486	2.62816163905355e-07	3.53077875105865e-06	54.9	53.6	54.7	53.4	64.5	64.6	63.9	65.9
ENSMUSG00000021595	Nsun2	protein_coding	-0.270050070259172	7.15409389084018	43.0233953753956	2.63751009409015e-07	3.54026202994063e-06	32	30.7	29.8	30.1	26.5	23.6	24.8	26.6
ENSMUSG00000032898	Fbxo21	protein_coding	-0.352818957040494	5.95245241087437	42.9220571295319	2.6950113095096e-07	3.61430701465281e-06	11.6	11.6	11.1	11.6	8.6	9.1	9.3	9.1
ENSMUSG00000020263	Appl2	protein_coding	0.410111062235075	5.48992752560223	42.9074384101934	2.7034159185242e-07	3.62243677193585e-06	5	5.3	5	5	6.2	7.4	6.5	7.2
ENSMUSG00000020483	Dynll2	protein_coding	-0.240422815271792	7.63678126809526	42.8976527403922	2.70905751340681e-07	3.62685336188826e-06	72.5	70.9	69.3	69.4	61.1	61.3	58.7	57.6
ENSMUSG00000039771	Polr2j	protein_coding	-0.417721245430672	5.88430488526416	42.8691810631738	2.72554338118326e-07	3.64576793280595e-06	72.2	69.7	60.9	59.6	49.5	44.3	51.8	50.4
ENSMUSG00000026317	Cln8	protein_coding	0.347662009641788	6.16378301958254	42.8360710127784	2.74484958739085e-07	3.66841911580162e-06	11.6	11.6	12	11.7	15.4	12.9	17	14.2
ENSMUSG00000034120	Srsf2	protein_coding	-0.266714068555557	8.39588831831107	42.8067161448106	2.76208810710806e-07	3.68827015545872e-06	140.8	133.2	128.8	125.4	119.1	106.3	110.5	102.1
ENSMUSG00000030790	Adm	protein_coding	2.68176101773024	0.0956549697106911	42.7823052101917	2.77651120976614e-07	3.70433070203743e-06	0.4	0.2	0.3	0.2	1.8	2.9	0.8	1.6
ENSMUSG00000022146	Osmr	protein_coding	0.377215489837619	6.75251166631723	42.7733698353129	2.78181069330804e-07	3.70820161643295e-06	5.5	4.8	5.6	5.5	6.9	7.6	6.1	7.3
ENSMUSG00000058325	Dock1	protein_coding	0.318525188522962	6.9011466175166	42.7572494556887	2.79139882496411e-07	3.71744453276192e-06	11.3	11.6	11.4	11.6	14.3	13.9	14.9	14.1
ENSMUSG00000059248	Sept9	protein_coding	-0.260343721937477	8.52917995939695	42.7536362894999	2.79355270456532e-07	3.71744453276192e-06	50.9	49	46.6	46.7	41.5	40.9	41.6	37.1
ENSMUSG00000004319	Clcn3	protein_coding	-0.334611157990665	5.92521561473323	42.7434648730643	2.79962560511157e-07	3.72232250488738e-06	5.1	4.7	5	4.9	4	4.1	3.6	4
ENSMUSG00000017740	Slc12a5	protein_coding	1.09942407305575	1.90611567820213	42.7185317808659	2.81457165275646e-07	3.73897950743755e-06	0.5	0.6	0.6	0.5	1.2	0.7	1.1	1.6
ENSMUSG00000025155	Dus1l	protein_coding	-0.388629276498678	5.75011921598718	42.6876843910278	2.83318080947977e-07	3.76046994480564e-06	14.9	14.2	13.6	13.6	10.4	10.4	10.8	11.6
ENSMUSG00000053398	Phgdh	protein_coding	-0.288280408599366	6.61368264302433	42.652086945921	2.85481864376607e-07	3.78594002474741e-06	53.5	57.5	54	55.2	45.1	43.8	48	43
ENSMUSG00000062591	Tubb4a	protein_coding	1.21721935809366	1.97709048811438	42.5392229332773	2.92459534394262e-07	3.87515148272363e-06	2.5	1.8	2.3	2.2	3.2	4.3	5.3	8
ENSMUSG00000016252	Atp5e	protein_coding	-0.371221359255401	6.04464803777336	42.5087936229951	2.94371742982312e-07	3.89714919669135e-06	53.2	48.6	51.3	46.6	39.3	38.5	39.4	37
ENSMUSG00000076434	Wfdc3	protein_coding	2.58071920196989	-0.464382501531746	42.4881461170197	2.95676839995107e-07	3.91107867993527e-06	0.1	0.2	0.1	0.1	0.5	0.8	1.2	0.5
ENSMUSG00000033419	Snap91	protein_coding	1.4675751440484	0.779178943890799	42.450472747811	2.9807403572542e-07	3.93573754336938e-06	0.3	0.2	0.2	0.2	0.4	0.7	0.7	0.8
ENSMUSG00000038807	Rap1gap2	protein_coding	0.967480406982091	3.06367085611494	42.4516010051265	2.98001943389851e-07	3.93573754336938e-06	0.6	0.7	0.6	0.8	1.3	1	1.6	1.3
ENSMUSG00000055762	Eef1d	protein_coding	-0.286847717179926	7.61595297579068	42.4468659543121	2.98304623994627e-07	3.93573754336938e-06	41.6	41.3	39.5	38.7	32.5	34.1	34.1	31.4
ENSMUSG00000018932	Map2k3	protein_coding	-0.293446517847067	6.87214502982727	42.4396427515986	2.98766987187358e-07	3.93847734260708e-06	33.7	34.3	34.8	33.2	28	26.1	29.3	27.3
ENSMUSG00000036473	Tbc1d24	protein_coding	0.381622720234274	5.58521936202417	42.4001680699892	3.01307325945041e-07	3.96858192596948e-06	3.6	3.3	3.6	3.6	4.6	4.6	4.4	4.8
ENSMUSG00000018427	Ypel2	protein_coding	0.665762275215916	3.46093681989681	42.3584398002821	3.04017743615342e-07	4.0008735059779e-06	1.8	1.5	1.9	1.8	2.7	2.9	2.7	3
ENSMUSG00000002107	Celf2	protein_coding	-0.336720800052953	6.67246312937683	42.3369856625791	3.05421381103572e-07	4.01592756462971e-06	3.9	4.1	4.1	4.4	3	3.3	3.3	3.4
ENSMUSG00000004508	Gab2	protein_coding	0.417240998222042	5.20359711104073	42.3231934505983	3.06327383698183e-07	4.02441829577315e-06	4.5	4.9	4.8	4.7	6.2	6.6	6.4	6.1
ENSMUSG00000042215	Bag2	protein_coding	-0.401849598520804	5.46199730052004	42.3026572011608	3.0768171081863e-07	4.03877953683232e-06	15.9	17.3	17.1	17.4	14	13	11.2	12.9
ENSMUSG00000022462	Slc38a2	protein_coding	-0.242438272544217	9.5132554929967	42.2637366632873	3.10265989547649e-07	4.06579914947059e-06	188.4	185.9	192.4	203.6	174.4	165.6	156.4	154.4
ENSMUSG00000106847	Peg13	sense_intronic	0.521392606105425	4.34080405528563	42.2659102495689	3.10121057627323e-07	4.06579914947059e-06	4.1	4.2	4.7	4.7	5.7	7.2	6.2	6.5
ENSMUSG00000033350	Chst2	protein_coding	0.55395902099006	4.56767433956534	42.223739350781	3.12945887026394e-07	4.0974447511339e-06	2.1	1.9	2.2	1.9	2.9	3	2.8	3.1
ENSMUSG00000034958	Atcay	protein_coding	1.67873994842041	0.663728189762233	42.1852201686705	3.15550080756595e-07	4.12804644563387e-06	0.4	0.2	0.3	0.3	1.1	0.7	0.8	1.4
ENSMUSG00000013646	Sh3bp5l	protein_coding	-0.386029424140533	5.8130625841173	42.1807148226886	3.15856182513153e-07	4.12855803060092e-06	10.6	10.2	9.5	9.7	7.4	7.7	8	7.5
ENSMUSG00000029098	Acox3	protein_coding	0.497528696415929	4.59443237159436	42.1317767929267	3.19201592314094e-07	4.16876201178449e-06	1.5	1.5	1.5	1.5	1.9	2.4	2.2	2
ENSMUSG00000066571	4931406P16Rik	protein_coding	0.337489909035358	6.27237957617816	42.0728429447995	3.23280524116701e-07	4.21846982651186e-06	9.2	8.1	8.9	9.1	11.1	11.1	11.1	11.1
ENSMUSG00000053453	Thoc7	protein_coding	-0.426256446506022	5.77841439206679	42.0642553058723	3.23879514991497e-07	4.22272254663872e-06	68.1	65.9	70.7	59.9	51.9	50.9	49.9	43.6
ENSMUSG00000058756	Thra	protein_coding	0.332257815829813	6.58213601249842	42.0512445072919	3.24789277920795e-07	4.22745505428388e-06	18.9	17.1	15.9	17.5	20.1	21.6	22.6	23.4
ENSMUSG00000085604	Dhx58os	antisense	-1.32094176037297	2.01772007251651	42.051578845906	3.24765865664071e-07	4.22745505428388e-06	3.3	3.1	3.3	3.4	1.4	0.7	1.6	1.5
ENSMUSG00000030275	Etnk1	protein_coding	-0.274941963173556	7.07567373375883	41.9976285822778	3.28567143783812e-07	4.27303090355685e-06	9.5	9.8	10.2	10.1	8.8	7.8	7.8	8.2
ENSMUSG00000012017	Scarf2	protein_coding	-0.259010213127871	8.36740702499132	41.9815722100297	3.2970759552268e-07	4.28425928535058e-06	104.4	99.1	93.4	92.1	80.4	79.7	82.7	82.1
ENSMUSG00000028211	Trp53inp1	protein_coding	0.710871636634855	3.95921376826484	41.9446658881039	3.32345004439783e-07	4.3149041172564e-06	1.7	1.5	1.6	2	2.7	3.3	2.6	2.8
ENSMUSG00000015134	Aldh1a3	protein_coding	2.47054557590403	0.301841836815026	41.9346692915317	3.3306324803633e-07	4.31697988632504e-06	0.1	0.1	0	0.1	0.6	0.3	0.4	0.3
ENSMUSG00000074802	Gas2l3	protein_coding	0.279246781794849	6.76793726412572	41.9356276110476	3.32994322263245e-07	4.31697988632504e-06	15.4	15.6	15.2	15.5	20.2	18.1	18.3	18.1
ENSMUSG00000033047	Eif3l	protein_coding	-0.236430507855726	8.21359321794671	41.9115820132482	3.34728372719113e-07	4.33492866612701e-06	179.8	191.1	179	183.5	152.7	160.8	162.9	146.1
ENSMUSG00000054452	Aes	protein_coding	-0.248882687325724	8.36969041198644	41.8628510753324	3.38272199357248e-07	4.37715733779174e-06	250.5	260.5	245.7	247.8	196.4	221	207.7	221.9
ENSMUSG00000025579	Gaa	protein_coding	0.207985846608635	9.30575856205094	41.8464981430682	3.39470367525466e-07	4.38532188224418e-06	121.8	123.7	115.7	124.7	137.3	147.6	138.7	138
ENSMUSG00000032715	Trib3	protein_coding	0.449996934179237	6.36502343178144	41.8498471604396	3.39224619444741e-07	4.38532188224418e-06	25.6	31.7	27.4	33.9	35.5	42.3	42	43.1
ENSMUSG00000021276	Cinp	protein_coding	-0.316211792818747	5.95436893292307	41.8333611218618	3.40436184928664e-07	4.39412748543567e-06	33.2	34.7	35.4	33	27.4	28.1	27.9	26
ENSMUSG00000053963	Stum	protein_coding	1.15646089993503	1.56369289086082	46.2472181743956	3.41625316977476e-07	4.40579839568199e-06	0.6	0.5	0.5	0.6	1.1	1	1.4	1.6
ENSMUSG00000001435	Col18a1	protein_coding	0.286848751153745	7.46530051716736	41.8132528193954	3.419201996139e-07	4.40592670552478e-06	23.9	23	20.7	23.8	27.6	27.2	29.9	26.5
ENSMUSG00000029610	Aimp2	protein_coding	-0.317995257801203	5.96761091003222	41.7727224654377	3.44932382565588e-07	4.44104032607135e-06	52.5	53.8	48.5	48.7	41.9	40.4	41.4	39.2
ENSMUSG00000086968	4933431E20Rik	antisense	0.534406793938285	4.51561194107142	41.7549809143376	3.46259809980586e-07	4.45442216450066e-06	2.4	2.3	2.6	2.7	3.3	3.7	3.7	3.9
ENSMUSG00000007041	Clic1	protein_coding	-0.231928719863444	8.47994590817083	41.6957483249778	3.50731191224771e-07	4.508193191944e-06	270.5	265.6	252.3	254.1	219.3	212.8	229.6	225.8
ENSMUSG00000006519	Cyba	protein_coding	-0.358420284759311	6.60897188152308	41.6361125523678	3.55295243731526e-07	4.56306507792408e-06	114.4	114.9	99.7	99.5	79.9	80.1	90.6	83.7
ENSMUSG00000017493	Igfbp4	protein_coding	0.289101354480942	9.01632911583166	41.5786088457101	3.59756121929176e-07	4.61652191982643e-06	40.5	39.4	35.5	40.3	45.4	52.9	44.9	47.6
ENSMUSG00000055053	Nfic	protein_coding	-0.222946519136104	8.66612867114592	41.5475451003322	3.62190711481417e-07	4.64390959505568e-06	69.5	65.9	62.7	66.1	56.6	56.9	57.4	55.4
ENSMUSG00000036040	Adamtsl2	protein_coding	1.46286972571446	1.76454832082993	41.4848318847726	3.67159479346926e-07	4.7037175055025e-06	0.3	0.3	0.2	0.3	0.5	1.1	0.7	1.2
ENSMUSG00000046722	Cdc42se1	protein_coding	0.250452801110577	7.47725057531368	41.4396072400418	3.70787697365104e-07	4.74626669234819e-06	52.1	51.7	52.3	50.7	64.5	56.5	62.4	62.2
ENSMUSG00000009394	Syn2	protein_coding	1.26894315109086	1.79760149507789	43.7772273974945	3.7233763075906e-07	4.75822874746061e-06	0.8	0.5	0.7	0.7	1.1	1.3	1.5	2.6
ENSMUSG00000018446	C1qbp	protein_coding	-0.284963683375461	7.37228556987125	41.4222906656043	3.721870490238e-07	4.75822874746061e-06	73.7	70.4	72.6	65.9	58.6	54.5	61.8	56.7
ENSMUSG00000031266	Gla	protein_coding	0.361862651716449	6.00966057848972	41.4091355056632	3.73253879508351e-07	4.76599895857774e-06	25.7	24.2	24	23.7	33.5	27.7	33.1	30.4
ENSMUSG00000002227	Mov10	protein_coding	-0.493398116423159	5.9332402136829	41.3618512679798	3.77115436845865e-07	4.81133333329011e-06	10.7	13.5	12	12.6	8.1	9.9	9.4	7.3
ENSMUSG00000039067	Psmd7	protein_coding	-0.211311856499519	8.12272371145977	41.3381937319111	3.79063438430186e-07	4.83219946285735e-06	158.5	163.9	157.4	158.2	138.9	137.5	139.3	135.3
ENSMUSG00000083792	Rpl12-ps2	processed_pseudogene	5.32758348757343	-1.60354825989785	42.8020774085241	3.81275067588363e-07	4.85638910223958e-06	0	0	0	0.2	4.8	3.5	2.3	0.7
ENSMUSG00000027833	Shox2	protein_coding	0.347241341848148	5.58392148198025	41.2638177690684	3.8525786924526e-07	4.90308019106129e-06	13.6	13.1	13.4	13.2	17.9	16.4	15.7	17.8
ENSMUSG00000024423	Impact	protein_coding	0.298698055496586	5.964102011039	41.2305699005959	3.88061750035955e-07	4.93470299408386e-06	18.4	17.5	17.8	18.7	22	23	21.7	22.6
ENSMUSG00000001333	Sync	protein_coding	-0.973960504773558	2.59216768202584	41.2188260236818	3.89057334478121e-07	4.94329791539457e-06	3.9	3.8	3.1	3.6	1.9	1.6	2.2	1.6
ENSMUSG00000046768	Rhoj	protein_coding	0.807700492312499	3.35660156853216	41.1970393758676	3.90911510636776e-07	4.96277889078528e-06	0.7	0.7	0.8	0.9	1.3	1.3	1.4	1.4
ENSMUSG00000030134	Rasgef1a	protein_coding	1.28175670557342	0.939933811337771	41.1549831466684	3.94517447185281e-07	5.00444896294175e-06	0.7	0.6	0.6	0.7	1.3	1.5	1.6	2.1
ENSMUSG00000029507	Pus1	protein_coding	-0.361590589563424	5.86275966928682	41.122841407614	3.97297206955755e-07	5.03557927144003e-06	30.4	32.2	30.3	30.9	24.8	21.3	23.9	26
ENSMUSG00000041164	Zmiz2	protein_coding	0.360412354811056	5.98790701987216	41.0990518766862	3.99368073420864e-07	5.0576810149933e-06	11.8	10.9	10.7	11	13.7	14.5	13.5	15.6
ENSMUSG00000053626	Tll1	protein_coding	1.04735249485108	3.47214821125695	41.0844753449463	4.00642635912689e-07	5.06967027751056e-06	0.4	0.5	0.3	0.5	0.8	1.2	0.9	0.8
ENSMUSG00000069744	Psmb3	protein_coding	-0.40949123274179	5.78273202023621	40.9959815889313	4.08474135063015e-07	5.16454255967245e-06	27.8	28.7	27.5	24.5	21.1	17.9	20.8	21.6
ENSMUSG00000018411	Mapt	protein_coding	1.37341658150959	1.454445213968	40.9332921638085	4.14120674732579e-07	5.23165685734466e-06	0.6	0.4	0.4	0.5	0.9	0.9	1.1	2
ENSMUSG00000061904	Slc25a3	protein_coding	-0.225113650958305	9.03136270003595	40.9195880107221	4.15366078424835e-07	5.24310666994548e-06	110.7	109.3	105.7	103.7	93.4	88.7	95.6	89.3
ENSMUSG00000072214	Sept5	protein_coding	0.29137613452349	6.73798391414461	40.8373343198564	4.22925509802832e-07	5.33417386466655e-06	41.7	41.7	41.2	39.9	46	52.8	50.9	52.5
ENSMUSG00000028035	Dnajb4	protein_coding	0.321142703067281	5.81571205825594	40.7857716292628	4.27739004257579e-07	5.39048754917273e-06	5.7	5.6	5.9	5.8	7.2	7.7	6.9	7
ENSMUSG00000048755	Mcat	protein_coding	-0.496941371955005	4.76353634523055	40.6887903449216	4.36951367911459e-07	5.50210016450724e-06	17.1	17.4	16	16.9	13.5	10.2	12.1	11.3
ENSMUSG00000030744	Rps3	protein_coding	-0.225952227454796	9.02566044756849	40.6387694143139	4.41785387606953e-07	5.55844381494411e-06	149.6	153.2	147.6	136.5	124.2	120.8	129.6	127.2
ENSMUSG00000022792	Yars2	protein_coding	-0.438640009467842	5.08632873066481	40.631934709833	4.4245030740292e-07	5.56228382387915e-06	12.3	12.3	12.7	12.7	9.8	9.3	8.2	9.6
ENSMUSG00000062867	Impdh2	protein_coding	-0.478619790418751	4.75538880289714	40.5895374782891	4.46598864396631e-07	5.60987671824947e-06	10.5	10.8	9.7	10.2	8.3	6.9	7.1	7
ENSMUSG00000024740	Ddb1	protein_coding	-0.189185468074876	10.1046048477331	40.5653412227287	4.48985029938723e-07	5.63527233599227e-06	291.9	303.5	292.9	303.7	258.8	267.4	268	251.3
ENSMUSG00000031951	Tmem231	protein_coding	-0.629551531296698	4.18868796232267	40.50506548327	4.54988549302155e-07	5.70599183930188e-06	3.7	3.5	3.6	3.8	2.1	2.9	2.6	2
ENSMUSG00000042404	Dennd4b	protein_coding	0.609181582592607	3.87902337390285	40.4235176776659	4.63247355229663e-07	5.80485725600995e-06	2.2	2	2	1.8	3	3.1	2.9	3.3
ENSMUSG00000001910	Nacc1	protein_coding	-0.229504447214111	7.73567328416936	40.3849560855275	4.67208224157067e-07	5.84974961144997e-06	55.2	53.5	54.8	53.4	46.4	43.7	47.9	46.8
ENSMUSG00000025794	Rpl14	protein_coding	-0.330200481682792	6.47022803260178	40.3786575528385	4.67858603153909e-07	5.85315338233729e-06	60.8	66	60.7	59.5	51.9	47.3	50.9	45.5
ENSMUSG00000021709	Erbin	protein_coding	0.304130432420995	7.35553311781825	40.3692123379143	4.68835714329138e-07	5.8606359342534e-06	18.8	18.4	19.1	19.2	26.2	21.5	22.7	22.5
ENSMUSG00000022247	Brix1	protein_coding	-0.315402259472304	6.49880141612679	40.3508245130656	4.70744187516411e-07	5.87973939544932e-06	41	42.2	42.8	43.2	35.3	31	37.6	31.4
ENSMUSG00000027698	Nceh1	protein_coding	0.349181594802026	5.41805429667333	40.3416078671993	4.71703897995304e-07	5.88697124673235e-06	9.8	10.5	11	10.5	14.4	13.2	13	12.3
ENSMUSG00000020018	Snrpf	protein_coding	-0.591100494860416	4.5344402656413	40.3185012659528	4.7411912247939e-07	5.9123419281442e-06	32.2	30.1	27.3	31.4	19.5	17.8	18.3	24.9
ENSMUSG00000028798	Eif3i	protein_coding	-0.280790848527459	7.22014331631408	40.3134600635989	4.74647805480482e-07	5.91416520237284e-06	48.4	51	48.4	45	40.6	37.2	40.2	40.4
ENSMUSG00000054766	Set	protein_coding	-0.286002528024048	6.94739993112437	40.2937292348498	4.76723076230444e-07	5.93524068256953e-06	40.2	37.7	38.4	36	31	30.7	31.7	31.7
ENSMUSG00000070780	Rbm47	protein_coding	-1.47609376874631	2.22109914644526	40.2570868000497	4.80602800150665e-07	5.97872976567154e-06	0.7	0.7	0.7	0.6	0.3	0.3	0.2	0.1
ENSMUSG00000032625	Thsd7a	protein_coding	-0.360187061492361	5.90245781119454	40.2245914513818	4.84071594446441e-07	6.01704104897534e-06	7.6	7.7	8.2	8.8	6.2	7.1	5.9	6
ENSMUSG00000001506	Col1a1	protein_coding	-0.214807278306988	13.119456340195	40.1837383585203	4.88470470476441e-07	6.06684247789334e-06	998.7	1023.8	956.9	1041.9	830.6	926.7	864.9	843.2
ENSMUSG00000022055	Nefl	protein_coding	1.2958978786255	1.46939646121367	40.1559469661362	4.91487264660384e-07	6.09941217772353e-06	1	0.7	1.1	1	1.5	2	2.9	3.2
ENSMUSG00000003378	Grik5	protein_coding	0.856870255647882	3.47560649788806	40.1177834562274	4.95662372952152e-07	6.14629292137861e-06	1.2	1	0.9	1.1	1.6	1.7	2	2.5
ENSMUSG00000010086	Rnf112	protein_coding	1.17536660975655	1.56678750490423	40.0878341489793	4.98965318052792e-07	6.1822922380211e-06	1.2	0.7	0.9	1.2	1.6	2.2	2.4	3.1
ENSMUSG00000036306	Lzts1	protein_coding	1.00273621248759	2.36111567720693	40.0810213384155	4.99719936528811e-07	6.18668485071658e-06	0.5	0.5	0.4	0.6	0.9	1	1.3	0.9
ENSMUSG00000052485	Tmem171	protein_coding	-1.08884381856203	2.63036969470356	40.0620831575481	5.01824016013227e-07	6.20776380769003e-06	4.4	4	4.1	4.3	1.3	2.2	2.3	2.3
ENSMUSG00000032372	Plscr2	protein_coding	-1.40444917227056	2.63905824550614	40.0396053834846	5.04333617456069e-07	6.23382152415923e-06	2.1	1.8	1.7	1.4	0.8	0.6	0.8	0.5
ENSMUSG00000060904	Arl1	protein_coding	-0.256011591683457	7.28266655949699	40.0287459654255	5.05550841415818e-07	6.24387592716677e-06	67.1	70.2	69.8	65.3	57.9	57.6	54.9	57.8
ENSMUSG00000109104	Gm6108	processed_pseudogene	4.43660566950712	-1.30007672443852	41.4154732048861	5.08095235818478e-07	6.27029260292189e-06	0	0.1	0.3	0	4.2	3	3	1.1
ENSMUSG00000043733	Ptpn11	protein_coding	-0.203001502019921	8.54859377829439	39.9413416918604	5.15462721941181e-07	6.35614040620135e-06	54.3	53.5	53.5	54.9	47.9	45.6	46.4	47.7
ENSMUSG00000028647	Mycbp	protein_coding	-0.811861992896511	3.47724935522239	39.9326093720319	5.16464312923484e-07	6.36341647070584e-06	3.2	3.6	3.5	3.7	2	1.8	2.1	2.1
ENSMUSG00000001285	Myg1	protein_coding	-0.342541723110308	6.12763802766449	39.9198965786527	5.17926172060509e-07	6.37634745109208e-06	30.9	29.4	29.2	29.7	22.2	26.2	24.2	21.8
ENSMUSG00000015357	Clpx	protein_coding	-0.346631054083177	5.75106333931806	39.8823623198265	5.22268077694614e-07	6.42468678233239e-06	16.9	18.4	19.1	18.1	13.4	15	14.3	14.4
ENSMUSG00000020708	Psmc5	protein_coding	-0.235830268543002	7.4976803976028	39.876026781409	5.23004782879514e-07	6.42863510148324e-06	147.7	149.3	139	139.2	125.1	117.6	124.3	120.7
ENSMUSG00000033706	Smyd5	protein_coding	-0.306489667750522	6.09167019217796	39.8555834779049	5.25389522999407e-07	6.45281826381241e-06	12.9	12.2	12.3	12	10.2	9.9	9.6	10.3
ENSMUSG00000024940	Ltbp3	protein_coding	0.200201214636295	8.92339910468999	39.8506502120012	5.25966729849721e-07	6.45478059021129e-06	54.9	53.8	54.1	53.7	61.1	63.3	62.8	61.6
ENSMUSG00000031575	Ash2l	protein_coding	-0.277515662641911	7.04512579284079	39.8308139005297	5.28294470711776e-07	6.47820571024282e-06	15.6	15.3	16.1	14.7	12.3	13	13.7	11.8
ENSMUSG00000029405	G3bp2	protein_coding	-0.240475262798098	7.93501197317054	39.8262536988682	5.28831149858261e-07	6.47964823316822e-06	30.2	30.6	30.4	30.9	27.3	24.4	26.2	25.3
ENSMUSG00000027805	Pfn2	protein_coding	-0.300077146233116	6.53994201278631	39.8144045588619	5.30228365617813e-07	6.49162408356947e-06	27.9	27.8	27.2	26	23	20	22.1	23
ENSMUSG00000030539	Sema4b	protein_coding	-0.37848632495555	5.56208798899461	39.8073959046317	5.31056657411917e-07	6.49662111832316e-06	10.4	10.9	10.5	10.3	8	9	7.6	8
ENSMUSG00000048234	Rnf149	protein_coding	0.297558640112343	6.37352015467978	39.7956333305466	5.32449875302484e-07	6.50851574846032e-06	23.4	21.5	22.5	21.9	28.4	26.3	27.9	26.9
ENSMUSG00000048592	Gm5946	transcribed_processed_pseudogene	3.28860377037385	-1.26230200670956	39.7161073747334	5.41972157716182e-07	6.61968046979884e-06	0	0	0	0.1	0.4	0.5	0.3	0.5
ENSMUSG00000022453	Naga	protein_coding	0.307226456423167	6.9010859683534	39.6752610756624	5.46933436466478e-07	6.67500531024558e-06	56.7	54.7	50.4	51.3	64.6	70.4	60.6	69
ENSMUSG00000063787	Chchd1	protein_coding	-0.512306067035955	4.89684532941903	39.6699271734432	5.47584869151322e-07	6.67768519849124e-06	55.6	60.8	61.3	55.4	38.8	43.2	45.7	35.9
ENSMUSG00000021994	Wnt5a	protein_coding	0.549605274667447	5.35961306891281	39.6544274834552	5.49482554169105e-07	6.6955466785791e-06	1.9	2.3	2.3	2.1	3.4	3.2	3	2.8
ENSMUSG00000050382	Kif7	protein_coding	0.925433562429647	3.46130706209696	39.6378709532652	5.51517378981874e-07	6.71504978834387e-06	0.9	0.7	0.9	1	1.6	1.9	1.6	1.7
ENSMUSG00000024277	Mapre2	protein_coding	0.311651936820793	6.29253825586191	39.6196613096924	5.53764654068281e-07	6.72767018385631e-06	5.4	5.7	5.8	5.9	7.3	6.3	7.3	7
ENSMUSG00000025255	Zfhx4	protein_coding	0.507200910137244	7.40101785180707	39.6250522432226	5.5309833668615e-07	6.72767018385631e-06	9.3	9.1	10.9	10.7	14.9	15.1	12.5	14.3
ENSMUSG00000027395	Polr1b	protein_coding	-0.421557750414748	5.42681331274977	39.6188972808851	5.53859156958487e-07	6.72767018385631e-06	9.4	9.3	8.3	8.2	7.2	6.2	6.8	5.9
ENSMUSG00000047547	Cltb	protein_coding	0.380257116127361	5.52853312724398	39.6025086002316	5.55890421763353e-07	6.74704363557828e-06	9.7	9.3	8.3	8.6	12.2	12.1	10.7	11.6
ENSMUSG00000024164	C3	protein_coding	-0.385947267932259	8.10837753410568	39.5933977849344	5.57023078419918e-07	6.7554885189076e-06	16.4	17.2	15.3	16.8	10.7	14.3	12.2	13.5
ENSMUSG00000058486	Wdr91	protein_coding	0.53607454398339	4.50471390948548	39.5694545960301	5.60011441099752e-07	6.78640823959676e-06	3.3	3.5	3.9	4	5.4	5.8	5	5.2
ENSMUSG00000059552	Trp53	protein_coding	-0.252354336946084	7.66843348651837	39.5587408886026	5.61354155641103e-07	6.79735263013185e-06	56.8	57.5	52.9	54.2	44.9	47.8	48.2	45.2
ENSMUSG00000031924	Cyb5b	protein_coding	-0.224510443647259	8.84567444947022	39.5118795328812	5.67267605256127e-07	6.86358292650665e-06	140.8	142.2	144.4	141	126.6	112.4	124.9	122.1
ENSMUSG00000048076	Arf1	protein_coding	-0.219066584439803	8.62358306464616	39.4680251822658	5.72861781253315e-07	6.925849666552e-06	194.8	194.5	184.3	192	164.6	155.6	172.7	164.4
ENSMUSG00000021895	Arhgef3	protein_coding	0.653911003921509	4.37140339366787	39.4543418385446	5.74619279855122e-07	6.9416702534373e-06	3.2	3	3.4	3.5	5.8	5.2	4.3	5.4
ENSMUSG00000038803	Ost4	protein_coding	0.381338033591886	5.85036890654407	39.4290786575203	5.77879222389757e-07	6.97560219813647e-06	47.8	42.5	40.9	43.5	56	51.9	62.2	57.1
ENSMUSG00000024900	Cpt1a	protein_coding	-0.254173638870301	7.1441734856635	39.393214550115	5.82541006488147e-07	7.02638969058208e-06	40.7	42	43	42.7	34.4	38.1	35.3	33.6
ENSMUSG00000020926	Adam11	protein_coding	1.15787576503169	1.51395304610093	39.3632895369631	5.86461483288942e-07	7.06816361348162e-06	0.6	0.5	0.5	0.5	0.8	1.4	1.3	1.3
ENSMUSG00000081394	Gm13215	processed_pseudogene	3.83935967173298	-1.55626052983816	40.7115753887183	5.89156964077284e-07	7.09512004324536e-06	0.1	0.2	0.1	0.1	1	2.4	2.3	4
ENSMUSG00000004040	Stat3	protein_coding	0.289897752519608	7.51260991550237	39.3220942037865	5.91904563218261e-07	7.1171230645754e-06	13.9	12.8	11.8	12.8	15.2	17.1	15.3	15.3
ENSMUSG00000020238	Ncln	protein_coding	-0.234598316922927	7.80019376644731	39.322928671043	5.9179377341349e-07	7.1171230645754e-06	71.9	71.9	65.8	67.2	59.1	57.1	61.2	57.6
ENSMUSG00000004892	Bcan	protein_coding	1.49961690527257	0.847689222993397	39.2756002590686	5.98112503302402e-07	7.18617998334502e-06	0.7	0.5	0.4	0.5	1.1	1.2	1.7	2.1
ENSMUSG00000032122	Slc37a2	protein_coding	0.678597784890807	3.65590753397745	39.266044677115	5.99396956633707e-07	7.1960210717601e-06	1.4	1.5	1.4	1.2	1.9	2	2.5	2.3
ENSMUSG00000028069	Gpatch4	protein_coding	-0.385639332356728	5.1260530626547	39.2163099046932	6.06129916224982e-07	7.27120783133197e-06	16.6	16.4	16.8	16.4	11.9	12.4	13.8	12.6
ENSMUSG00000055538	Zcchc24	protein_coding	-0.27407559666443	7.19000833957091	39.1855590365496	6.10333189171519e-07	7.31595511950326e-06	23.8	24.3	24.1	25.3	20.1	20.8	19.6	20.2
ENSMUSG00000019960	Dusp6	protein_coding	0.373734294613755	6.36111957228031	39.1420778281021	6.16329661908575e-07	7.37639749387948e-06	20.1	22.1	23.6	23	28.6	25	30.9	30.3
ENSMUSG00000064337	mt-Rnr1	Mt_rRNA	0.581585998410153	7.45363866474048	39.1452949720654	6.15883842580281e-07	7.37639749387948e-06	161.4	162.5	188	188.8	230.8	271.9	273.9	274.9
ENSMUSG00000059325	Hopx	protein_coding	-0.463939108840724	4.53079452660588	39.102297120013	6.21870837121644e-07	7.43695959351275e-06	25.2	24.3	23.3	25.2	15.5	18.9	17.4	19.9
ENSMUSG00000052316	Lrrc15	protein_coding	1.01192283723057	1.69004330126459	39.0825302903904	6.24643948872679e-07	7.46435037203882e-06	0.7	0.8	0.7	0.9	1.4	1.4	1.4	2.1
ENSMUSG00000028763	Hspg2	protein_coding	-0.458788588048716	10.1805816968533	38.9956124817147	6.36995131640479e-07	7.60019731524439e-06	104.4	93.8	106.5	112.5	79.1	79.3	71.7	73.5
ENSMUSG00000086503	Xist	lincRNA	1.35253837942642	1.78705588611122	38.9972399648662	6.36761486209459e-07	7.60019731524439e-06	0.4	0.2	0.2	0.2	0.5	0.3	0.7	1
ENSMUSG00000047330	Kcne4	protein_coding	1.51367094438561	3.47534046829975	38.9707388894179	6.40577440770514e-07	7.63704623487622e-06	0.7	0.4	0.5	0.5	1.7	2.4	0.8	1.3
ENSMUSG00000031917	Nip7	protein_coding	-0.303743215390653	6.67948072625149	38.904299736828	6.50251761975219e-07	7.74641216904685e-06	52.5	49.3	51.7	43.8	41.8	38.2	40.8	38.6
ENSMUSG00000018381	Abi3	protein_coding	1.04579194679123	2.4978461862134	38.8998976638431	6.50898234090149e-07	7.7481442599969e-06	0.8	0.9	1.1	1	2	2.1	2.3	1.4
ENSMUSG00000018648	Dusp14	protein_coding	-0.548266392595604	4.32932603929811	38.8599212734093	6.56800481381329e-07	7.80638419953842e-06	11.5	12.8	11.8	12.4	8.1	7.8	9.8	7.4
ENSMUSG00000074272	Ceacam1	protein_coding	3.89692165248184	-1.42252412882685	38.8625613266838	6.56408940802555e-07	7.80638419953842e-06	0	0	0	0	0.1	0.2	0.2	0.5
ENSMUSG00000018398	Sept8	protein_coding	0.242374591148316	7.79675299431065	38.8344396857669	6.60592425400856e-07	7.84542294468006e-06	27.9	28.4	27.5	30	33	34	32.2	35.4
ENSMUSG00000031021	Tmem9b	protein_coding	0.413509251793286	4.87727878738893	38.7780365038263	6.6906910602706e-07	7.93999661281384e-06	13.3	14.3	12.8	12.9	17.6	18.8	17.5	17.1
ENSMUSG00000024074	Crim1	protein_coding	-0.346795264757624	6.36723622167164	38.7313286854272	6.76176475163653e-07	8.01818775725121e-06	14.4	14.7	13.2	13.3	12	10.8	10	10.7
ENSMUSG00000021114	Atp6v1d	protein_coding	0.251586883461529	6.90876971511011	38.7187325614453	6.78106934215449e-07	8.03491764273831e-06	97.8	98.1	94.5	97.6	114	123.8	115.5	108.9
ENSMUSG00000038600	Atp6v0a4	protein_coding	2.39513917092485	0.0652131723707268	38.7024153355645	6.80616422902042e-07	8.05847760132793e-06	0.1	0.1	0.1	0	0.3	0.4	0.4	0.4
ENSMUSG00000026890	Lhx6	protein_coding	0.466162172828271	4.52851434873722	38.6822516514404	6.83731157992237e-07	8.08916212397396e-06	4.9	4.4	4.5	4.4	6.7	6.6	5.8	6.2
ENSMUSG00000005803	Sqrdl	protein_coding	-0.522282994878688	4.88918193456737	38.6773243712232	6.84494595542071e-07	8.09200300525003e-06	5.6	6.4	6.5	5.9	4	3.9	4.6	4.5
ENSMUSG00000038677	Scube3	protein_coding	3.39512614149805	-0.357193927159964	38.629176907565	6.92002619138754e-07	8.17451222287438e-06	0	0	0	0	0.1	0.1	0.1	0.1
ENSMUSG00000012114	Med15	protein_coding	-0.242500790904891	7.1153898064064	38.6084118679485	6.95267734141183e-07	8.19918364214185e-06	40.6	39.6	39.4	41	34.1	33.9	35.3	32.3
ENSMUSG00000022503	Nubp1	protein_coding	-0.315324894792221	6.08088479389452	38.6057854594035	6.95681881814014e-07	8.19918364214185e-06	23	21.4	21.7	20.9	19	16.2	17.1	17.3
ENSMUSG00000094910	D430019H16Rik	protein_coding	1.00926787719032	2.83249872400572	38.608348396059	6.95277739665127e-07	8.19918364214185e-06	1	0.8	0.8	1	1.4	1.3	1.8	2.7
ENSMUSG00000082122	Gm11809	processed_pseudogene	5.92327555167301	-1.81076565020213	42.356949385833	7.08283009055869e-07	8.34134057047288e-06	0	0	0	0	0.8	0.7	0.6	0.4
ENSMUSG00000045128	Rpl18a	protein_coding	-0.341910957730552	6.46682259812465	38.5018551746585	7.12283199739696e-07	8.3820662995243e-06	58.2	59.5	52.4	57.1	47.2	41.1	49.3	40.6
ENSMUSG00000052681	Rap1b	protein_coding	-0.251337410578684	7.67268923848787	38.4708720407873	7.17313634947892e-07	8.43484466707168e-06	116.5	121	120.1	112.6	105.4	91.7	96.6	100.5
ENSMUSG00000020788	Atp2a3	protein_coding	1.59661455031185	1.04832961300394	38.4648067051924	7.18302831243109e-07	8.44005826710653e-06	0.3	0.3	0.2	0.4	0.9	1.2	0.7	1
ENSMUSG00000031488	Rab11fip1	protein_coding	-0.432026526250408	5.29266604826823	38.4361180977948	7.23001407613724e-07	8.48881607132195e-06	5.4	4.6	4.8	4.7	3.7	3.2	3.6	3.9
ENSMUSG00000022558	Mroh1	protein_coding	0.253297499461342	7.24406984358607	38.3703920236193	7.33889899503554e-07	8.60566393525152e-06	9.8	9.6	9.1	9.6	10.9	12	11.3	11.2
ENSMUSG00000085183	Gm12603	lincRNA	-0.92334976424866	3.24347622354123	38.3693344276443	7.34066528525949e-07	8.60566393525152e-06	12.5	15.3	17.3	13.7	7.9	7.9	6.3	9.1
ENSMUSG00000048978	Nrsn1	protein_coding	1.43971570843755	0.697823357538845	42.1565612455473	7.36240207622402e-07	8.62460782611e-06	0.8	0.8	0.7	0.7	1.6	1.7	2.3	2.7
ENSMUSG00000055013	Agap1	protein_coding	0.279280360565526	6.54571754692086	38.3311349228972	7.40476704246409e-07	8.6676694002742e-06	4.8	4.7	5	4.9	5.5	5.7	6.4	5.9
ENSMUSG00000025142	Aspscr1	protein_coding	-0.31538546413938	6.30728650025689	38.3075065164452	7.44471589305548e-07	8.70783977717979e-06	17	16.6	15.4	16.7	13.4	13.9	13.2	12.4
ENSMUSG00000062647	Rpl7a	protein_coding	-0.417388108666442	5.6093373891266	38.2833633449246	7.48577250157573e-07	8.74924415660359e-06	34.7	35.7	29.9	30.7	25	25	25.7	22.1
ENSMUSG00000031231	Cox7b	protein_coding	-0.388551162971844	5.99069324157242	38.2675864970776	7.51273214752632e-07	8.76750016582638e-06	71	74.5	71.8	68	52.1	52.4	60.8	52.5
ENSMUSG00000074649	BC029722	protein_coding	-0.442560059978442	5.2514441224603	38.2687469498016	7.51074563084309e-07	8.76750016582638e-06	23.5	26.6	26.4	22.3	19.1	18	16.6	18.8
ENSMUSG00000032002	Dcun1d5	protein_coding	-0.326946323302652	5.98171663723007	38.2603380399964	7.52515307570727e-07	8.7753727005778e-06	23.4	24.1	24.2	22.9	19.9	19	17.7	18.7
ENSMUSG00000003410	Elavl3	protein_coding	1.64285903005382	0.732996047883603	38.253636992809	7.53665544186065e-07	8.78216300659316e-06	0.3	0.2	0.2	0.3	0.8	0.6	1	0.9
ENSMUSG00000019179	Mdh2	protein_coding	-0.201835305672215	8.78554630874093	38.2444282427431	7.55249287573094e-07	8.79266858730761e-06	147.4	151.6	143.4	143.2	125.4	126.9	128	128.9
ENSMUSG00000027546	Atp9a	protein_coding	1.39216870116727	0.806544153963042	38.2417859975265	7.55704362189214e-07	8.79266858730761e-06	0.4	0.4	0.3	0.4	0.8	0.9	0.8	1.5
ENSMUSG00000021573	Tppp	protein_coding	1.28602420580019	1.34995501420016	38.1818093064289	7.6611318933567e-07	8.90156932785589e-06	0.8	0.5	0.6	0.7	1.4	0.9	1.8	2.1
ENSMUSG00000054312	Mrps21	protein_coding	-0.441710864484013	4.87622043093643	38.1783019301362	7.66726598945025e-07	8.90156932785589e-06	50.5	49.4	45	47.8	33.7	39.1	37.5	31.9
ENSMUSG00000064115	Cadm2	protein_coding	1.27868212995917	0.983848461458027	38.1779334580621	7.6679107189446e-07	8.90156932785589e-06	0.2	0.2	0.2	0.2	0.4	0.6	0.4	0.6
ENSMUSG00000024201	Kdm4b	protein_coding	0.379320822925128	6.09909457733695	38.1273958954465	7.75688819274825e-07	8.98462637636451e-06	11.7	12.3	11.9	13.3	13.6	16.8	16.9	17.1
ENSMUSG00000038260	Trpm4	protein_coding	0.459606509090401	4.78895637005596	38.1302310704326	7.75186749220898e-07	8.98462637636451e-06	1.9	1.9	1.9	1.8	2.8	2.2	2.6	2.7
ENSMUSG00000058135	Gstm1	protein_coding	-0.333193551902506	6.14729197813022	38.1288530268945	7.75430738275277e-07	8.98462637636451e-06	44.8	50.4	48.7	48.1	39.9	35.6	41	35
ENSMUSG00000064363	mt-Nd4	protein_coding	0.570379581330463	8.89679439091784	38.1240416847619	7.76283251071606e-07	8.98478137074868e-06	216	222.6	250.4	258.3	305.6	371.6	382	349.6
ENSMUSG00000108702	Gm9333	processed_pseudogene	2.35767331141218	-0.328341232935891	38.0870196852067	7.82876632993897e-07	9.05431666117025e-06	0.5	0.2	0.4	0.1	2	0.8	1.4	2.2
ENSMUSG00000021660	Btf3	protein_coding	-0.381237951293745	5.61528226558602	37.9850477383622	8.01347805854868e-07	9.26101728096698e-06	33.1	35.5	34.3	30.2	26.8	25.2	26.2	23.6
ENSMUSG00000001729	Akt1	protein_coding	-0.218690667027839	8.89205675262667	37.962590341354	8.05477832277111e-07	9.30179516094172e-06	139.2	141.5	130.2	136.5	116.6	112.8	122.6	118.3
ENSMUSG00000017868	Sgk2	protein_coding	-1.92499659698222	0.863672299611384	37.9539544675682	8.07072048318828e-07	9.30630505828041e-06	1.2	1.1	0.9	0.8	0.3	0.3	0.4	0.1
ENSMUSG00000043822	Adamtsl5	protein_coding	0.373989351362954	5.96173760178941	37.9561270686827	8.06670661216183e-07	9.30630505828041e-06	16.4	13.2	14.3	13.5	18.7	18.1	19.4	18
ENSMUSG00000024143	Rhoq	protein_coding	0.24095854343575	7.73425119709262	37.9376025081661	8.10099906751616e-07	9.33425846356202e-06	48	51.2	52.6	52.7	61.3	61.5	60.6	58.2
ENSMUSG00000028782	Adgrb2	protein_coding	0.966030626794949	2.9535487017661	37.9192658289841	8.135096828677e-07	9.36656755486467e-06	0.9	0.8	0.9	0.8	1.3	1.3	1.7	2.4
ENSMUSG00000037966	Ninj1	protein_coding	-0.554001288592023	4.57992767429984	37.9026313802946	8.16616161167198e-07	9.39533906259552e-06	19.5	19	18.2	16	13.1	9.5	13.4	13
ENSMUSG00000037411	Serpine1	protein_coding	-0.313995559108266	6.65768769967668	37.8981515757405	8.17454923239408e-07	9.39799663795611e-06	27.5	31.1	29.8	30.5	22.3	22.3	26.2	24.9
ENSMUSG00000022972	1110004E09Rik	protein_coding	-0.516793722176778	4.75093339925431	37.8548266174405	8.25614294280475e-07	9.48475024699776e-06	23.3	19.8	20.8	19.5	15.5	15	14.2	13.5
ENSMUSG00000021260	Hhipl1	protein_coding	0.633715251440448	3.83914269672798	37.833486244348	8.29665196234564e-07	9.52421152886047e-06	3.4	3.6	3.5	3.8	6	6.5	4.7	4.9
ENSMUSG00000041046	Ramp3	protein_coding	-0.566373786895559	4.08884354885945	37.7850502019706	8.38938331612269e-07	9.62351885884311e-06	17.2	16.1	16	13.7	10	10	11.3	11.3
ENSMUSG00000063316	Rpl27	protein_coding	-0.665273956598861	3.81010896009666	37.7368688580689	8.48272416528923e-07	9.72337759583895e-06	14.7	12.6	11.8	11.6	7.7	8.8	8.4	7.1
ENSMUSG00000018583	G3bp1	protein_coding	-0.206987166419239	8.31473643295655	37.7244361515059	8.50698911544619e-07	9.74396834756626e-06	44.6	44.8	45.1	43.1	38.5	37.9	39.7	37.7
ENSMUSG00000038690	Atp5j2	protein_coding	-0.341920764076393	6.75074412689717	37.6983858756477	8.55807182218066e-07	9.79522313740781e-06	42.1	40.8	36.4	35	28.2	30.2	31.2	32.5
ENSMUSG00000028430	Nol6	protein_coding	-0.287603255522021	6.29278404149619	37.6122559326353	8.72930772014836e-07	9.98382287549217e-06	16.8	17	15.9	16.2	13.8	12.5	14	13.5
ENSMUSG00000018102	Hist1h2bc	protein_coding	0.795146248103694	2.8905241757412	37.584945969531	8.78436282587811e-07	1.00393645511126e-05	7.6	8.3	7.6	9	14	16.6	12	14.3
ENSMUSG00000039007	Cpq	protein_coding	0.298884735014556	6.00891255748339	37.5723956931473	8.80978741284542e-07	1.00609854331484e-05	34.2	35.4	33	34.5	43.8	42.2	41.1	41.4
ENSMUSG00000037049	Smpd1	protein_coding	0.343853631808338	5.48219255999772	37.559323504034	8.83635273824458e-07	1.00838761912528e-05	12.7	12.5	12.7	13.5	16.3	16.5	15.4	17.2
ENSMUSG00000031616	Ednra	protein_coding	0.930943621608319	2.4976195565179	37.5042928658417	8.94912627927952e-07	1.02050397976769e-05	0.7	0.6	0.7	0.8	1.3	1.5	1.3	1.3
ENSMUSG00000102692	Dchs2	protein_coding	-2.32883682487945	0.696313454758702	37.487339594731	8.98417681012039e-07	1.02374595442072e-05	0.3	0.3	0.2	0.2	0.1	0	0.1	0
ENSMUSG00000022512	Cldn1	protein_coding	-2.11478426327493	2.52260409446238	37.4514885245378	9.058781093333e-07	1.03148698119446e-05	1	1.4	1.3	0.9	0.2	0.3	0.3	0.3
ENSMUSG00000028980	H6pd	protein_coding	-0.293929608454684	6.96879061572426	37.4290344953633	9.10584298983739e-07	1.03608278257436e-05	17.3	18.4	18	19.3	14.3	14.1	14.9	16.3
ENSMUSG00000108106	Gm5886	transcribed_unprocessed_pseudogene	2.66400555889324	0.150213758304224	37.416694645914	9.13181728661308e-07	1.03827419634484e-05	0.2	0.1	0.1	0.1	0.8	0.2	0.9	0.8
ENSMUSG00000055839	Tceb2	protein_coding	-0.321393394964637	6.23668312628919	37.4017156494734	9.1634529440385e-07	1.0411056052437e-05	184.7	181.6	178.3	175.6	132.9	137.5	163.4	143
ENSMUSG00000030209	Grin2b	protein_coding	1.33393173204805	1.4243038829117	40.9906207588094	9.24423414201251e-07	1.04951242685712e-05	0.2	0.1	0.1	0.1	0.3	0.2	0.5	0.5
ENSMUSG00000027306	Nusap1	protein_coding	0.257459911049698	6.61932133036984	37.3568352875345	9.25894186574803e-07	1.05041099097624e-05	21.6	22.8	22.8	22.7	27.3	25.8	27.5	26.8
ENSMUSG00000015766	Eps8	protein_coding	-0.210832936452373	7.74691054441984	37.3146604784222	9.34964171306547e-07	1.05965922857769e-05	25.8	25.3	24.9	24	21.6	20.9	22	21.9
ENSMUSG00000048578	Mlec	protein_coding	-0.192066470861802	8.98108209883707	37.3125676780356	9.35416702456538e-07	1.05965922857769e-05	66.3	68.7	68.3	67.4	58.8	59.6	60.6	57.9
ENSMUSG00000060636	Rpl35a	protein_coding	-0.339898709589942	6.55779548740898	37.3034857528013	9.37383215867811e-07	1.06110956566354e-05	30.3	33.4	30.8	27.8	24.2	22.3	24.7	25.4
ENSMUSG00000021608	Lpcat1	protein_coding	-0.340658923860211	5.59205436527081	37.2824405337031	9.41957108253981e-07	1.06550715178722e-05	12.4	12.4	13	12.4	10.2	9.2	10.2	9.9
ENSMUSG00000034088	Hdlbp	protein_coding	-0.18877228312083	9.67273946858954	37.2656748793813	9.45617923590852e-07	1.06886622459688e-05	67.6	69.1	69.1	70.3	59.1	61.9	60.7	60.6
ENSMUSG00000029236	Nmu	protein_coding	1.7296263648445	0.494143547511532	37.226297064649	9.5427593867134e-07	1.07786478010774e-05	0.9	1	0.9	0.7	2.6	3.8	3.8	2
ENSMUSG00000033099	Nol12	protein_coding	-0.327519316924948	5.94646822311381	37.1914536000914	9.62007480594466e-07	1.08580450163739e-05	17.1	16.9	16	15.6	12.7	13.3	13.4	13
ENSMUSG00000109591	Gm8077	processed_pseudogene	6.02802478539794	-1.98803882315914	40.7835772983661	9.62966333134317e-07	1.08609397587571e-05	0	0	0	0	0.8	0.4	0.7	0.6
ENSMUSG00000038550	Ciart	protein_coding	0.765598395308539	3.05555487313139	37.1594041353075	9.69178038133469e-07	1.09230320726369e-05	4.1	3.7	3.3	4.3	6.1	8.3	5.6	6.4
ENSMUSG00000085795	Zfp703	protein_coding	0.238232506256516	6.87313092390066	37.1106064304256	9.80205398422837e-07	1.10392688097686e-05	40.7	39.2	37.1	38.9	46.7	47.9	44.7	44.8
ENSMUSG00000034285	Nipsnap1	protein_coding	-0.628935728680864	3.74672617219674	37.1060379396804	9.81244618119153e-07	1.10429297889203e-05	6.9	7	7.5	6.7	3.5	5	5.3	4.7
ENSMUSG00000008575	Nfib	protein_coding	-0.32042160448841	7.30540815679411	37.0990635494065	9.82833387236398e-07	1.1052765575881e-05	12.4	11.6	12.4	12.4	10.5	9.6	9.7	9.2
ENSMUSG00000003235	Eif2b5	protein_coding	-0.276760706970755	6.5882524933694	37.0258180210796	9.99685389785298e-07	1.12341098708213e-05	29.6	31.4	29.3	28.4	23.5	24.8	25.6	24.1
ENSMUSG00000021453	Gadd45g	protein_coding	0.441888168944506	4.5195518329951	36.9164819650123	1.02541660211375e-06	1.15148997229375e-05	23.2	24.3	19.8	21.6	31.2	29.2	29.6	30.7
ENSMUSG00000035158	Mitf	protein_coding	0.763921487920444	3.98806326543292	36.9058542492106	1.02795512800909e-06	1.1535029132369e-05	1.2	1.6	1.6	1.5	2.4	1.9	2.8	2.8
ENSMUSG00000021745	Ptprg	protein_coding	0.3053068918176	6.95344810169021	36.8888886855634	1.03202140186011e-06	1.15722602878629e-05	12.1	12.4	12.8	13.2	16	16.1	14.2	16.1
ENSMUSG00000067288	Rps28	protein_coding	-0.392425194327687	5.39376855796702	36.8826188265864	1.03352848688551e-06	1.15807615889207e-05	42.5	41.6	36.3	37.7	29.6	30.8	30.3	29.8
ENSMUSG00000006476	Nsmf	protein_coding	0.411055123834596	6.05419625526265	36.8415898959187	1.0434487073402e-06	1.16778407615505e-05	11.4	9.6	10.5	10	12.6	13	14.2	15.7
ENSMUSG00000027660	Skil	protein_coding	0.361333957651065	7.07378960207931	36.8405445902552	1.04370276999695e-06	1.16778407615505e-05	10.2	9.7	10.6	11.1	15.2	12.2	11.8	13.9
ENSMUSG00000017466	Timp2	protein_coding	0.197852947698935	9.80413178482121	36.8361444330005	1.04477295631174e-06	1.16813624175333e-05	233.1	228.1	230.4	221.3	276.9	247.9	263.6	258
ENSMUSG00000026043	Col3a1	protein_coding	-0.353317437191222	12.7660249335187	36.8194092515417	1.04885391080603e-06	1.17112759445418e-05	557.1	546.8	512.1	589.7	391.5	510.4	369.9	455.4
ENSMUSG00000109324	Prmt1	protein_coding	-0.250194474829657	7.5929319436565	36.8189622393452	1.04896314965986e-06	1.17112759445418e-05	75.5	73.4	69.6	66.7	61.3	57.9	63.9	56.3
ENSMUSG00000037259	Dzank1	protein_coding	1.65407023295922	0.866153295820603	36.7883494624234	1.05647310243588e-06	1.17866115317216e-05	0.2	0.1	0.2	0.2	0.3	0.6	0.6	0.8
ENSMUSG00000033965	Slc16a2	protein_coding	-0.694553230236498	3.56649889283258	36.7717309567962	1.06057395784675e-06	1.18238320909764e-05	5.5	5	5.4	5.3	4.3	3.7	2.2	2.9
ENSMUSG00000020817	Rabep1	protein_coding	0.267422231926637	7.10950369985924	36.7241048424139	1.07242068559161e-06	1.19472918309099e-05	17.6	18	17.8	18.6	22.6	21.1	20.2	22.7
ENSMUSG00000030890	Ilk	protein_coding	-0.254996854286863	6.78991636535693	36.716053754516	1.07443725172958e-06	1.19611398297297e-05	43.7	45.4	45.2	43.2	37.2	35.7	37.3	38.4
ENSMUSG00000033938	Ndufb7	protein_coding	-0.399918082667286	6.01618437960182	36.6997060408647	1.07854433411232e-06	1.19982237686179e-05	18.7	18	17.2	15.8	12.5	14.1	14.2	12.1
ENSMUSG00000033768	Nrxn2	protein_coding	1.47058758799865	1.18558301031529	36.6749087635821	1.08480620925001e-06	1.20592080615621e-05	0.2	0.1	0.1	0.2	0.3	0.3	0.6	0.9
ENSMUSG00000036246	Gmip	protein_coding	-0.445730011209739	5.2448675075349	36.6552531148125	1.08979724503043e-06	1.21059876436103e-05	6.5	6.4	6.4	6.1	4.5	4.6	4.1	5.5
ENSMUSG00000074398	Gm15441	antisense	0.983070400557421	3.67221640453061	36.6346291085091	1.09506050294127e-06	1.21557218643078e-05	3.7	3.4	3.1	4.7	7.2	7	7.1	8.3
ENSMUSG00000082660	Gm14612	processed_pseudogene	3.63022474201174	-1.36044431619585	36.6257794455377	1.09732724585419e-06	1.21721457694716e-05	0.1	0	0.1	0.2	1	1	1	1.2
ENSMUSG00000029623	Pdap1	protein_coding	-0.226659803531821	7.62606397664137	36.6160418058682	1.09982721640081e-06	1.21911313600041e-05	46.8	44.3	42.7	43	38.1	36.9	39.2	36.7
ENSMUSG00000037447	Arid5a	protein_coding	0.449258190082364	4.8188853060582	36.6068207076019	1.1022001725536e-06	1.22086828568742e-05	1.9	2.3	1.9	2.1	2.8	2.5	2.8	3
ENSMUSG00000032085	Tagln	protein_coding	0.516033778237533	5.43354372623808	36.6009468481906	1.1037145964961e-06	1.22167063748169e-05	11.6	11.6	10.1	11.8	14.2	18	18.7	13.9
ENSMUSG00000022551	Cyc1	protein_coding	-0.244794520230011	7.72176319331058	36.5933867831785	1.10566703148137e-06	1.22295631672363e-05	214.8	216.7	199.4	195.9	169.3	176.4	183.6	168.7
ENSMUSG00000026880	Stom	protein_coding	0.262003599212381	6.97445462473077	36.5895097433608	1.10666972994437e-06	1.22319042416939e-05	40	42.3	43.2	42.3	46.9	49.6	54.1	50.9
ENSMUSG00000029608	Rph3a	protein_coding	1.25805817196103	1.36865623318269	36.5774488566745	1.10979517802152e-06	1.22576877412477e-05	1	0.7	0.6	0.7	1.1	1.7	2	2.6
ENSMUSG00000032186	Tmod2	protein_coding	1.09269504422449	2.1788956137775	36.5649242617214	1.11305075456734e-06	1.22848706765701e-05	0.5	0.4	0.4	0.3	0.6	0.6	1	1.2
ENSMUSG00000008658	Rbfox1	protein_coding	1.27565821671981	1.26948552186142	36.5387349134178	1.11989122845907e-06	1.23515535418421e-05	0.8	0.5	0.9	0.7	1.3	1.4	1.9	2.7
ENSMUSG00000078713	Tomm5	protein_coding	-0.560305119083032	3.8750862536996	36.5298117418489	1.12223212469092e-06	1.23685497819641e-05	23.9	22.7	23.4	21.6	15.8	13.1	15.2	17.9
ENSMUSG00000030761	Myo7a	protein_coding	0.429427322424021	6.22270995325161	36.5215016204366	1.1244168862338e-06	1.23838022164055e-05	8.3	8.5	8	9.3	10	13.7	10.6	12
ENSMUSG00000025738	Fbxl16	protein_coding	0.911025398067356	2.95250594834457	36.4936352966904	1.13177620793175e-06	1.24559825645898e-05	3.2	2.6	3.3	3.1	4.1	3.8	6.7	8.5
ENSMUSG00000021054	Sgpp1	protein_coding	-0.259193919706571	6.95261106574506	36.4670655738287	1.1388409491857e-06	1.25247787239352e-05	41.2	42.4	42.1	41.8	38	35.9	32.1	33.6
ENSMUSG00000063268	Parp10	protein_coding	-0.355833247291076	5.99065252784752	36.4640447697584	1.13964713603937e-06	1.25247787239352e-05	13.3	14.7	13.8	13.8	10.2	11	10.2	12.2
ENSMUSG00000058153	Sez6l	protein_coding	1.40520230232864	0.797385447076366	36.4352605398912	1.14735961539535e-06	1.26005836170868e-05	0.4	0.3	0.3	0.4	0.8	0.8	0.7	1.5
ENSMUSG00000000056	Narf	protein_coding	0.420645893494161	5.7942305216827	36.4279120186423	1.14933749095393e-06	1.26133467868138e-05	7.9	9.8	9.5	9.7	11.3	12.4	14.1	11.7
ENSMUSG00000036285	Noa1	protein_coding	-0.37413244424973	5.31315910532558	36.422006678437	1.1509295647435e-06	1.26218608933537e-05	12.3	13.5	11.8	13.2	9.6	10	10.4	9.1
ENSMUSG00000020400	Tnip1	protein_coding	-0.340219920539351	5.98903905576508	36.3626581576115	1.16706106488746e-06	1.27896989697767e-05	17	17.9	16.4	17.3	12.3	13.8	14.9	13.4
ENSMUSG00000020741	Cluh	protein_coding	-0.259563842186385	7.08766775856523	36.3207922219014	1.17858555359884e-06	1.29068473196168e-05	24.2	23.8	22.7	23.2	20.2	18.5	21	18.6
ENSMUSG00000046447	Camk2n1	protein_coding	0.913074038825225	3.74107016946084	36.3126246847683	1.1808479539241e-06	1.2922471274967e-05	2.5	1.8	2.1	2.4	2.6	3.5	4.9	6.1
ENSMUSG00000057337	Chst3	protein_coding	0.532169115780898	4.22106969496821	36.286582699076	1.18809253361647e-06	1.29925564691028e-05	3.4	3.6	3.1	3.8	5.4	5.1	5.3	4.3
ENSMUSG00000049878	Rlf	protein_coding	0.320970411114149	6.06722717631034	36.2803519092418	1.18983288364891e-06	1.30023928479597e-05	8.7	8.4	8.9	9.2	12.1	10.3	10	11.4
ENSMUSG00000016757	Ttll12	protein_coding	-0.274819576722604	6.73081044281312	36.2597142138473	1.19561673024297e-06	1.30563711156406e-05	28	29.7	27.7	28.9	23.2	25.9	23.5	21.9
ENSMUSG00000002885	Adgre5	protein_coding	0.367015267712364	5.93898585059724	36.2555401901145	1.19679016777266e-06	1.305996214839e-05	8.8	9.2	9.2	10.3	12.7	11.4	12.4	11.7
ENSMUSG00000035640	Cbarp	protein_coding	0.451164902244404	4.94149048357096	36.2407742512179	1.20095116142407e-06	1.30961268047252e-05	5.4	5.4	5.1	5.4	7.2	7.8	7.8	6.4
ENSMUSG00000021248	Tmed10	protein_coding	0.224386506888432	7.60586393253046	36.2298356813066	1.20404355995864e-06	1.31205958898101e-05	48.3	51.1	49.3	48.7	60.3	56.9	56.6	56.5
ENSMUSG00000028793	Rnf19b	protein_coding	-0.330017944800106	6.22820763058947	36.2254717846195	1.20527962768329e-06	1.31248161146948e-05	34.3	29	29.9	29.8	24.3	25.4	23.7	24.9
ENSMUSG00000026020	Nop58	protein_coding	-0.225409620333654	7.65254275566767	36.1879457372911	1.2159648402942e-06	1.32318538532507e-05	22.8	23.4	21.8	22.3	19.5	19.6	18.7	19.5
ENSMUSG00000030045	Mrpl19	protein_coding	-0.482007119439451	4.91019355341107	36.1807712866717	1.21801917911152e-06	1.32383149362269e-05	6.2	6.6	6.6	6.1	4.9	4.2	5.3	3.7
ENSMUSG00000031070	Mrgprf	protein_coding	-0.511618231163945	4.7499517914892	36.17989325332	1.21827085004533e-06	1.32383149362269e-05	16	15.2	14.3	14.6	10.6	11.6	12.1	7.8
ENSMUSG00000026315	Serpinb8	protein_coding	1.18391448200127	3.32576158309882	36.1713055819081	1.22073526178042e-06	1.32557790399653e-05	0.4	0.6	0.4	0.6	1.1	1	1.1	1.4
ENSMUSG00000027208	Fgf7	protein_coding	-0.487197907663827	5.75507264746207	36.1599366035537	1.22400600737574e-06	1.3281968345299e-05	12.6	11.8	13.4	11	9.2	7.6	8.9	8.9
ENSMUSG00000044367	Slc16a13	protein_coding	3.71970276699506	-1.08356743295617	36.11460122354	1.23714177888382e-06	1.34150934971112e-05	0	0.1	0.1	0	0.4	0.3	0.6	0.6
ENSMUSG00000042719	Naa25	protein_coding	-0.251588003346768	6.92169584998651	36.0905360871389	1.24417556892915e-06	1.34819108776114e-05	17.6	17.4	17.2	17.6	15.3	14	14.7	14.5
ENSMUSG00000068876	Cgn	protein_coding	-1.16499458561966	1.80151835065093	36.0621363542286	1.25253117536683e-06	1.35629478744379e-05	1.1	1.1	1.1	1.1	0.3	0.4	0.7	0.6
ENSMUSG00000035547	Capn5	protein_coding	0.564918938539071	4.37892218561442	36.0034917619832	1.26997518995235e-06	1.37422157888265e-05	2.4	2.8	2.3	2.6	3.4	3.7	4.1	3.7
ENSMUSG00000023473	Celsr3	protein_coding	1.55586718727251	0.399242333757995	35.9458202458093	1.28738260169159e-06	1.39164133467469e-05	0.1	0.1	0.2	0.1	0.4	0.3	0.3	0.5
ENSMUSG00000030849	Fgfr2	protein_coding	1.0348534583429	2.40056781472513	35.9442060471265	1.28787347210727e-06	1.39164133467469e-05	0.3	0.3	0.3	0.4	0.7	0.7	0.5	0.8
ENSMUSG00000037996	Slc24a2	protein_coding	1.26358754227391	1.39027980626901	39.3002443649065	1.29539807789831e-06	1.39879472615514e-05	0.3	0.2	0.3	0.3	0.5	0.5	0.8	1
ENSMUSG00000041632	Mrps27	protein_coding	-0.414122714411224	4.85762540151236	35.9098393098832	1.29837173354401e-06	1.4010273632792e-05	17.1	18.1	18.2	18.1	12.8	13.6	14.1	13.2
ENSMUSG00000016619	Nup50	protein_coding	-0.23345340570999	7.15485137126551	35.8761198811759	1.30876098715733e-06	1.41125321788102e-05	36.7	37.2	36.3	36	33	29.9	29.5	31.7
ENSMUSG00000032026	Rexo2	protein_coding	-0.334332007571152	5.7747750044943	35.8617161050203	1.31322590502782e-06	1.41508098741778e-05	19.1	20.3	18.5	18.3	15	14.4	14.2	17
ENSMUSG00000041688	Amot	protein_coding	-0.364656883391716	6.33506359396031	35.8300746330617	1.32309133593845e-06	1.42471875540504e-05	12.3	12.4	13.4	13.5	10.9	9.8	9.8	9.3
ENSMUSG00000007739	Cct4	protein_coding	-0.209644366819621	7.72332062896646	35.7987054853473	1.3329499038459e-06	1.43433572464643e-05	57.6	58.1	57	55.2	49.9	47.4	49.3	50.3
ENSMUSG00000037410	Tbc1d2b	protein_coding	-0.304881769515964	6.33849260267378	35.7871649099949	1.33659651224437e-06	1.43725951799963e-05	7.4	7.2	7.2	7.5	6.2	5.7	5.7	6.1
ENSMUSG00000015354	Pcolce2	protein_coding	-0.541017490312649	4.03089407397336	35.7502966463805	1.34831765008208e-06	1.44885585984845e-05	6	6.1	5.5	5.5	4.6	3.6	4.1	3.5
ENSMUSG00000006219	Fblim1	protein_coding	0.279681790675405	6.47468823629484	35.7197594135403	1.35810901658822e-06	1.45735181981289e-05	12.2	12.5	11.6	11.7	14.4	14.8	14.3	14.8
ENSMUSG00000022231	Sema5a	protein_coding	-0.323138165617802	7.23624875955945	35.7213871371777	1.35758519983091e-06	1.45735181981289e-05	22.1	22.3	23.8	23.8	18	18.5	18.3	18.7
ENSMUSG00000038697	Taf5l	protein_coding	-0.318790332727588	5.96028374628887	35.6665823333863	1.37534097930325e-06	1.4748195258645e-05	20.7	19.3	19	19.8	15.9	16.3	15.8	15.2
ENSMUSG00000033159	Cnppd1	protein_coding	0.364728323838841	5.44877543687921	35.6376918441588	1.38480050976695e-06	1.48393418451326e-05	7.8	7.9	7.2	8.3	10.8	9.7	9.2	10.4
ENSMUSG00000046814	Gchfr	protein_coding	-0.991229731629548	2.31283490375693	35.5938362600711	1.39929284378646e-06	1.49842557087743e-05	13.2	11.5	13.9	14.4	6.4	4.8	8.8	6.2
ENSMUSG00000004187	Kifc2	protein_coding	1.18361287728021	2.33927723710694	35.5665274819712	1.40839882965051e-06	1.50713294829659e-05	1.8	1.2	1.3	1.3	2.2	2.5	3	5.5
ENSMUSG00000025503	Taldo1	protein_coding	-0.330573729935768	6.14061023563206	35.5570590585582	1.41157076618945e-06	1.50948262500605e-05	38.4	41.7	37.3	38.3	32.4	30.2	32	28.8
ENSMUSG00000038170	Pde4dip	protein_coding	0.296124489722004	6.33858272338409	35.528818934654	1.42107657456554e-06	1.51859758621334e-05	4.3	4.6	4.5	4.7	5.7	5.6	5.3	5.5
ENSMUSG00000038976	Ppp1r9b	protein_coding	0.233011920851329	7.65683457084445	35.5201487015017	1.42400870839187e-06	1.52068001780825e-05	28.1	27.3	26.8	28.3	32.5	31.8	31.5	34.2
ENSMUSG00000001504	Irx2	protein_coding	0.624521096480924	3.56949087594584	35.4706405357777	1.4408756356545e-06	1.53339710627154e-05	3.6	3.7	3.5	2.8	4.8	5.3	5.9	5
ENSMUSG00000020720	Psmd12	protein_coding	-0.238226144701146	7.3389291521002	35.4711323918723	1.44070702149285e-06	1.53339710627154e-05	67.8	69.7	67.3	66.4	60	54.8	59.6	54.9
ENSMUSG00000026107	Nabp1	protein_coding	-0.666728702957173	4.03359133973544	35.4813588212281	1.43720604112872e-06	1.53339710627154e-05	2.3	2.7	2.6	2.3	2	1.4	1.2	1.5
ENSMUSG00000027893	Ahcyl1	protein_coding	-0.213849605026398	8.52427468929739	35.4756676630968	1.43915326723824e-06	1.53339710627154e-05	50.7	52	50.5	52	44.4	46.9	42	43.7
ENSMUSG00000050244	Heatr1	protein_coding	-0.312935231109541	6.17860185839801	35.4787768910775	1.43808909849493e-06	1.53339710627154e-05	14	14.1	14.6	14.7	12.6	10.4	12	11
ENSMUSG00000022947	Cbr3	protein_coding	-0.813844768959355	4.16762077378273	35.4323012847782	1.45408375694702e-06	1.54638907384262e-05	12.9	11.3	9.6	9.2	6.8	6.8	4.9	5.9
ENSMUSG00000050996	Cetn1	protein_coding	6.02843453510813	-1.86744990683675	38.6449970020826	1.4800194336991e-06	1.57288938166936e-05	0	0	0	0	0.6	0.5	0.6	0.3
ENSMUSG00000034926	Dhcr24	protein_coding	-0.260249516407235	7.7373095580072	35.3468508864363	1.48398877187791e-06	1.57602461397995e-05	61.3	65.6	66.6	64.7	56.4	49.5	59	49.9
ENSMUSG00000024873	Cnih2	protein_coding	0.423799995221413	4.99600913721857	35.3192262157301	1.49379629401531e-06	1.58535155074528e-05	22.6	20.6	20.6	19.7	26.1	25.7	30.6	29.8
ENSMUSG00000031532	Saraf	protein_coding	0.234209361233525	7.32177172773082	35.2440217761852	1.52084780551443e-06	1.61295402034771e-05	49.9	52.4	48.9	49.1	55.6	59.2	62.8	58.2
ENSMUSG00000028788	Ptp4a2	protein_coding	-0.195011957848873	8.51309163269454	35.1365432641668	1.56041898987811e-06	1.65378744622928e-05	80.4	80	80.8	81.2	72.4	68.7	70.4	69.9
ENSMUSG00000031483	Erlin2	protein_coding	-0.27353205511491	6.40178081666258	35.0914846326629	1.57733390178587e-06	1.67056946050103e-05	14.2	14.4	14	13.6	12	11.9	11.6	10.9
ENSMUSG00000022995	Enah	protein_coding	-0.253772406045079	6.93146755388327	35.0837872339599	1.58024298960042e-06	1.67250495196381e-05	4.8	5	5.2	4.9	4.3	4.3	3.9	4.2
ENSMUSG00000014303	Glis2	protein_coding	-0.310012991752507	6.97681143983482	35.0701958612862	1.585393573094e-06	1.67680853767117e-05	24.8	23.7	21.3	25.2	18.5	20.2	18.7	19.4
ENSMUSG00000030022	Adamts9	protein_coding	-0.858385620875674	3.50711174341635	35.0662116649989	1.58690681390893e-06	1.67726179517934e-05	0.6	0.6	0.7	0.7	0.3	0.4	0.5	0.3
ENSMUSG00000026926	Pmpca	protein_coding	-0.243240079720846	7.15457525202787	35.0591153121228	1.58960590139809e-06	1.6789669435327e-05	37.6	37.1	37.1	37	31.6	31.3	30.2	32.7
ENSMUSG00000050812	AI314180	protein_coding	-0.255330576406186	7.71610674287862	35.0493951378349	1.59331090312577e-06	1.68173150136749e-05	18.3	18.7	20	19.9	16.2	16.4	15.3	16.5
ENSMUSG00000027347	Rasgrp1	protein_coding	1.1425461470884	1.43931371487315	36.7957833801003	1.59678060954457e-06	1.684244104051e-05	0.8	0.8	0.7	0.5	1.4	0.9	1.8	1.8
ENSMUSG00000044641	Pard6b	protein_coding	-0.922505760568297	3.0196236140654	35.0046806170859	1.61047357220381e-06	1.69658777386411e-05	3.8	3.6	3.1	3.7	2.4	1.4	1.6	1.9
ENSMUSG00000047434	Xxylt1	protein_coding	-0.313255414088468	6.06783350084375	35.0041519845275	1.61067765118833e-06	1.69658777386411e-05	17.1	18.3	17.6	18.4	15.1	13.1	14.5	14.5
ENSMUSG00000070044	Fam149a	protein_coding	-0.35189356624137	5.5502854536547	34.9908022983846	1.61584045918951e-06	1.70086732610262e-05	8.4	8.6	8.5	8.2	7	6.8	6.7	5.8
ENSMUSG00000020932	Gfap	protein_coding	1.13534850500359	1.69252145728852	34.9857116844919	1.61781382932101e-06	1.70178607093815e-05	1.1	0.9	1.2	1	1.8	1.4	3.2	3
ENSMUSG00000030747	Dgat2	protein_coding	0.571129516395424	3.52291550697683	34.9559564384824	1.62939994352682e-06	1.71280838387187e-05	4.5	4.2	3.9	4	6	6.4	5.8	6.5
ENSMUSG00000028289	Epha7	protein_coding	0.552495743788165	4.61945291328204	34.9131733624967	1.646214166926e-06	1.7293077216832e-05	2.4	2.8	2.8	2.9	3.8	3.7	3.7	4.8
ENSMUSG00000022193	Psmb5	protein_coding	-0.462302133748754	5.42492048970484	34.9039358702635	1.6498688335934e-06	1.73079523567535e-05	62.3	62.6	58.5	53.1	46.4	41.6	40.5	42.5
ENSMUSG00000039197	Adk	protein_coding	-0.308521506429154	6.15031470596029	34.9061609758351	1.6489877157106e-06	1.73079523567535e-05	39.5	43.6	41.6	40.6	34.6	29.7	34.7	33.8
ENSMUSG00000021838	Samd4	protein_coding	-0.278861068532784	6.48260095356822	34.8530007397148	1.67017649456779e-06	1.74841057076924e-05	12.1	12.2	11.5	12.4	9.8	9.6	10.1	10.2
ENSMUSG00000025066	Sfr1	protein_coding	-0.22449840772486	7.70454129077618	34.8504925653721	1.67118335613848e-06	1.74841057076924e-05	136.9	141.6	136	140.9	114.4	116.5	125.3	119.4
ENSMUSG00000040520	Manea	protein_coding	0.39424560928487	5.50378986435904	34.8558077532359	1.66905043638105e-06	1.74841057076924e-05	6.2	6.9	7	6.9	8.5	8.1	9.2	9.7
ENSMUSG00000055707	Klhl26	protein_coding	0.409989255245787	5.66360860189719	34.8587204968739	1.66788281946697e-06	1.74841057076924e-05	9.7	9.7	9.1	10.6	12.8	12.8	12.5	13.8
ENSMUSG00000062296	Trank1	protein_coding	1.19096716511907	1.25866113949423	36.5497725118012	1.68578699951302e-06	1.76249657697564e-05	0.2	0.2	0.2	0.3	0.4	0.5	0.7	0.7
ENSMUSG00000032324	Tspan3	protein_coding	-0.217106481701507	7.5390233638056	34.7880483645974	1.69646025641088e-06	1.77245709087037e-05	43.3	45.8	43.9	42.3	37.3	38.4	37.5	37.7
ENSMUSG00000044217	Aqp5	protein_coding	-0.567609805705829	3.55814478673697	34.7275870524227	1.72132328778224e-06	1.79721958129485e-05	12.1	13.3	13.3	14	8.7	9.2	8.1	9.7
ENSMUSG00000005161	Prdx2	protein_coding	-0.236776576396859	7.82485257951789	34.7040523539083	1.73110608790372e-06	1.80582711874589e-05	101.8	101.4	98.3	95.4	86.4	80.3	89.4	80.3
ENSMUSG00000026442	Nfasc	protein_coding	1.33763015234941	0.885679037107984	35.8001313975867	1.73190300530308e-06	1.80582711874589e-05	0.2	0.1	0.1	0.2	0.3	0.4	0.6	0.5
ENSMUSG00000029246	Ppat	protein_coding	-0.284783929211014	6.54728937488144	34.6671073641094	1.74658299683726e-06	1.81990652830826e-05	27.4	25.1	25.4	26.6	22.9	22	20.5	20.2
ENSMUSG00000040584	Abcb1a	protein_coding	1.20509379116245	1.74146436649177	34.6525778234996	1.7527100443791e-06	1.82506097079017e-05	0.6	0.4	0.4	0.5	1	1.1	0.8	1.2
ENSMUSG00000039509	Nup133	protein_coding	-0.250258123158668	6.81814889407306	34.6102874524458	1.77067452478969e-06	1.84252625685216e-05	17.2	17.5	17	17.3	14.7	14.3	15.4	13.4
ENSMUSG00000037990	Sh3rf3	protein_coding	-0.464730630448382	4.65351728369828	34.5870191578973	1.78064228400215e-06	1.85165243023035e-05	5.5	5.1	5.4	5.3	4	4.4	3.1	3.9
ENSMUSG00000015970	Chdh	protein_coding	3.47304344024813	-1.48878818688951	34.5347396134595	1.80325690218415e-06	1.87265020003181e-05	0	0	0	0	0.1	0.2	0.2	0.2
ENSMUSG00000027224	Duoxa1	protein_coding	1.50241075138434	0.385991686998165	34.5370072349533	1.80226966687379e-06	1.87265020003181e-05	0.4	0.3	0.4	0.3	1	1.1	0.8	0.8
ENSMUSG00000044026	Slc35g1	protein_coding	-0.55769740185515	4.05915221044258	34.5136815253795	1.81245237613917e-06	1.88093631491543e-05	7.7	7.2	6.4	6.9	5.2	4.4	4.5	4.9
ENSMUSG00000040385	Ppp1ca	protein_coding	-0.211458537581019	9.03526676325241	34.5053546607648	1.81610226742766e-06	1.88292555204175e-05	461.8	481.6	453.4	437.5	398	379.9	417.2	388.2
ENSMUSG00000090071	Cdk5r2	protein_coding	1.49841993689999	0.349981975185064	34.5037544493826	1.81680458102975e-06	1.88292555204175e-05	0.6	0.5	0.5	0.6	1.3	1	1.7	2.1
ENSMUSG00000023032	Slc4a8	protein_coding	0.340787448577533	5.24224760536844	34.4850005401351	1.82505706821871e-06	1.89021148331319e-05	2.5	2.5	2.5	2.5	3	3.2	3.2	3.2
ENSMUSG00000028413	B4galt1	protein_coding	0.232124970882478	7.59375602433227	34.4691525579994	1.83206199191369e-06	1.89619642442847e-05	35.9	35.1	36.3	36.9	43.3	39.7	43.4	42.8
ENSMUSG00000054079	Utp18	protein_coding	-0.277888167850139	6.1874924591661	34.4614273510054	1.83548697879897e-06	1.89847057880725e-05	25.5	25.3	24.2	24	20.8	19.1	20.4	21.2
ENSMUSG00000025586	Cpeb1	protein_coding	0.646533902876886	3.17948153736683	34.4442402335719	1.84313144149275e-06	1.90510304009374e-05	2.7	2.2	2.4	2.4	4	3.3	3.7	4
ENSMUSG00000026496	Parp1	protein_coding	-0.254909883689484	7.37805604347337	34.4374423565714	1.84616435538634e-06	1.90696322159913e-05	32.9	31.4	30.4	31.4	24.4	26.5	26.2	28.9
ENSMUSG00000021700	Rab3c	protein_coding	1.37979742719469	1.13896594557265	34.4234985814149	1.85240212161523e-06	1.9109534852189e-05	0.4	0.2	0.4	0.3	0.7	0.8	0.7	1.4
ENSMUSG00000037010	Apln	protein_coding	0.572473961115316	5.35947974106189	34.4205258773174	1.85373486893123e-06	1.9109534852189e-05	12.2	13.2	15.3	15.1	16.5	26.3	17.3	24.1
ENSMUSG00000039693	Msantd3	protein_coding	-0.524530936824485	4.69493628701974	34.4206408576593	1.85368330098686e-06	1.9109534852189e-05	13	11.6	13	12.6	8.9	7.2	9	9.6
ENSMUSG00000023106	Denr	protein_coding	-0.280892421928064	6.57459903660003	34.3823070387588	1.87096083309378e-06	1.92742620667083e-05	19.6	18.8	18.1	17.1	15.5	15.3	15.2	14.5
ENSMUSG00000022099	Dmtn	protein_coding	1.1815094792428	1.48375022864111	34.3770192514644	1.87335755038504e-06	1.928610372943e-05	0.7	0.6	0.7	0.5	1.3	1.2	1.3	2
ENSMUSG00000032965	Ift57	protein_coding	-0.475523542474639	4.91559175468589	34.3442541237468	1.88828170238605e-06	1.94268130166304e-05	10.9	11.8	11.3	10.5	7.4	8.2	9.5	7
ENSMUSG00000040093	Bmf	protein_coding	0.581923067213254	4.42098671967658	34.3036942713531	1.90693209921751e-06	1.960564564508e-05	2.6	2.4	2.6	2.6	3.6	4.4	3.8	3.6
ENSMUSG00000008348	Ubc	protein_coding	-0.296324479725444	7.83007263102692	34.2184088552807	1.94679223008564e-06	1.99888766625593e-05	69.3	79.1	76.5	83.9	58.7	60.5	68.2	64.2
ENSMUSG00000036902	Neto2	protein_coding	0.497327782315888	4.37312370203928	34.2203785455507	1.94586169262582e-06	1.99888766625593e-05	3.2	3.8	4.2	3.9	5.1	5.4	5.2	5.5
ENSMUSG00000040712	Camta2	protein_coding	0.407764047582831	5.74071645991098	34.2143904360519	1.94869211703937e-06	1.99951069713203e-05	7.6	7.8	7.8	9.1	10.8	10.5	9.9	11.8
ENSMUSG00000029313	Aff1	protein_coding	0.270828927077453	7.43292011330445	34.185582658269	1.96237030953705e-06	2.01221035121826e-05	16.1	16.6	16.6	17.9	20	19.7	20.6	20.6
ENSMUSG00000005034	Prkacb	protein_coding	0.214763454976227	7.61930716385127	34.1628690668304	1.97322710657237e-06	2.02200203770235e-05	21.3	21.5	20.6	20.8	24.9	23.1	24.8	24.8
ENSMUSG00000046714	Foxc2	protein_coding	0.483980245443502	4.22704381863806	34.1547148915732	1.97714030465886e-06	2.02467023383708e-05	7.4	6.9	7.5	7.1	10.7	8.4	11.1	9.9
ENSMUSG00000037217	Syn1	protein_coding	0.58806970546784	3.48776717585014	34.1428876919724	1.98283090509253e-06	2.02915382431805e-05	4.5	4.7	4.7	5.2	5.9	6.9	7	9
ENSMUSG00000037788	Vopp1	protein_coding	0.315507483340621	6.40147297669595	34.0829166430209	2.01195574944727e-06	2.05759733820788e-05	8.6	8	7.9	8.5	9.5	11.4	10	10.3
ENSMUSG00000034818	Celf5	protein_coding	1.24451942387548	1.17397952205436	34.0747725665321	2.01594595660298e-06	2.06031542147732e-05	0.3	0.3	0.4	0.5	0.6	0.8	1.1	1.1
ENSMUSG00000039697	Ncoa7	protein_coding	-0.304930026491534	5.61045567912427	34.0528882502199	2.02671008742023e-06	2.06858205160257e-05	5.7	5.9	5.7	6.1	4.5	4.8	4.8	4.8
ENSMUSG00000056999	Ide	protein_coding	-0.261097949932447	7.32684322660784	34.0553360808664	2.02550304636138e-06	2.06858205160257e-05	27.4	30.1	31.2	30.6	23.2	26.1	25.5	24.8
ENSMUSG00000020923	Ubtf	protein_coding	-0.223132034568503	8.29426844346988	34.0237992657203	2.04111291911885e-06	2.08190824989016e-05	47.5	43.4	42.2	42.4	38.9	36.5	37.4	37.5
ENSMUSG00000031028	Tub	protein_coding	1.53814764409069	0.829883850386262	33.9983243053848	2.05381600222804e-06	2.09218240745256e-05	0.3	0.2	0.3	0.2	0.4	0.5	0.8	1.3
ENSMUSG00000035242	Oaz1	protein_coding	-0.361269154387873	6.13712628571601	33.9973210245062	2.05431801037722e-06	2.09218240745256e-05	31	29	25.7	26.4	21.8	21.5	22.5	21.5
ENSMUSG00000042650	Alkbh5	protein_coding	0.239726488199222	8.32471741799453	33.9954694345384	2.05524482760165e-06	2.09218240745256e-05	46.5	46.7	47	51.6	55.7	58.5	54.3	58.1
ENSMUSG00000024844	Banf1	protein_coding	-0.273455371530007	7.38072515877226	33.9764975983488	2.06476695221101e-06	2.1004928540815e-05	233	243	226.8	220.2	188.9	183.9	204.2	185.9
ENSMUSG00000006356	Crip2	protein_coding	-0.251271697506732	7.17564863519481	33.9135952365035	2.09667623077789e-06	2.13155191035625e-05	91.2	88.2	82.3	85.8	70.9	74.6	76.3	70.3
ENSMUSG00000008604	Ubqln4	protein_coding	-0.244458541006391	7.09045718196302	33.8998193779331	2.10373443486499e-06	2.13732231053334e-05	39.4	39.2	38.9	40.3	33.9	33.9	32.2	33.3
ENSMUSG00000033294	Noc4l	protein_coding	-0.400471545137132	5.61404942067915	33.89190157641	2.10780266601315e-06	2.14004941723974e-05	22.6	24.3	21.8	21.7	18.4	15.7	18.3	15.5
ENSMUSG00000029147	Ppm1g	protein_coding	-0.200333874406576	8.14367225689082	33.8784615083077	2.11472750231127e-06	2.144588777433e-05	71.8	68	66.3	70.3	60.7	58	61.9	59.8
ENSMUSG00000034430	Zxdc	protein_coding	0.428954238397129	5.13879773577932	33.8778416555355	2.11504745882773e-06	2.144588777433e-05	3.6	3.3	3.6	3.5	4.9	5.1	4.6	4.3
ENSMUSG00000029061	Mmp23	protein_coding	-0.574185787611869	4.2481962794547	33.8692234725825	2.11950135778214e-06	2.14701551510054e-05	10.1	11.1	9.5	9.8	7.2	6.3	6	7.7
ENSMUSG00000079560	Hoxa3	protein_coding	0.619173682981747	4.16225338048702	33.8678390938483	2.1202177401271e-06	2.14701551510054e-05	2.1	2	1.9	2.2	2.9	3.4	3.1	3.4
ENSMUSG00000032172	Olfm2	protein_coding	2.19147293502338	0.724906710287512	33.8573805221963	2.12563814787908e-06	2.15109572517371e-05	0.2	0.1	0.2	0.1	0.3	0.8	0.8	1
ENSMUSG00000006498	Ptbp1	protein_coding	-0.180199452585967	8.80259025829868	33.8450785245037	2.13203287656171e-06	2.15601433476845e-05	104.6	104.3	102.6	102.3	92.9	91.2	89.9	91.2
ENSMUSG00000020358	Hnrnpab	protein_coding	-0.199776516447113	10.1037045770189	33.838365667931	2.13553095032158e-06	2.15601433476845e-05	470.8	450.6	429.2	438.2	405	380.8	391.4	379.8
ENSMUSG00000021803	Cdhr1	protein_coding	1.00301218393156	1.9147480620063	33.8396514492286	2.13486045529153e-06	2.15601433476845e-05	1.5	1.1	1.2	1.3	2.3	3.2	1.5	3.2
ENSMUSG00000025876	Unc5a	protein_coding	1.6093371147486	1.28811780735158	33.8373212090148	2.13607576852181e-06	2.15601433476845e-05	0.3	0.3	0.2	0.3	0.5	0.6	1	1.5
ENSMUSG00000014313	Cox6c	protein_coding	-0.305336678995679	6.35326670847123	33.831534394578	2.13909701532445e-06	2.15695866792527e-05	26.4	26	28.5	24.8	21.1	22	20.8	21.7
ENSMUSG00000040562	Gstm2	protein_coding	-0.467160143681485	5.22335536936964	33.8301868695076	2.13980120067087e-06	2.15695866792527e-05	22.1	20.1	18	21	12.4	14.7	15.7	16.4
ENSMUSG00000070867	Trabd2b	protein_coding	0.483494912073057	5.6734569311275	33.781467866452	2.16542739276888e-06	2.18136832406418e-05	3.5	3.1	3.9	3.4	4.5	5.1	5.6	4.2
ENSMUSG00000020682	Mmp28	protein_coding	0.575417394800636	3.7208089143165	33.7623657962124	2.17556422470223e-06	2.19015296917778e-05	3	3.3	3.5	3.3	5.5	4.7	4.5	4.8
ENSMUSG00000027107	Chrna1	protein_coding	-1.81513372375524	0.868749037423691	33.759030345715	2.17733942066133e-06	2.1905139532652e-05	0.9	0.7	0.8	0.6	0.1	0.2	0.4	0.2
ENSMUSG00000030512	Snrpa1	protein_coding	-0.394643661290272	5.24621711719942	33.7262018379204	2.19489408381943e-06	2.20673909090376e-05	12.5	13.8	12.8	11.9	9.2	8.7	10.7	10.1
ENSMUSG00000045045	Lrfn4	protein_coding	0.26611362519611	6.67429520957303	33.6955919469472	2.21139839027988e-06	2.22188780434683e-05	35.3	34.1	31.8	33.9	43.7	40.4	39.1	38.8
ENSMUSG00000026617	Bpnt1	protein_coding	-0.374567969063252	5.28876616814658	33.6918146734973	2.21344418387908e-06	2.22249918281313e-05	19.7	19.2	17.5	18.3	14	14	15	14.6
ENSMUSG00000002129	Sf3a1	protein_coding	-0.229279649882439	7.35917147997158	33.6787923154683	2.22051265754791e-06	2.22804997043307e-05	27.5	28.1	26.2	26.8	23	23.2	23.8	22.7
ENSMUSG00000024687	Osbp	protein_coding	0.240413709335764	7.02297947722226	33.6763258757796	2.22185413852926e-06	2.22804997043307e-05	24.1	25.7	25.7	26.5	30.7	30	31.1	28.7
ENSMUSG00000027350	Chgb	protein_coding	1.37644681600763	1.3821839600357	35.3074550237365	2.22441651319667e-06	2.22917385246663e-05	1.6	1.1	1	1.2	1.7	2.4	3.8	5.1
ENSMUSG00000073676	Hspe1	protein_coding	-0.430962828167336	5.16764829004758	33.6572263400038	2.23227156121708e-06	2.23559683621113e-05	33.2	31.6	31.6	28.7	22	22.3	25.4	23.1
ENSMUSG00000026875	Traf1	protein_coding	-1.03473404794829	2.93112205079283	33.6466314493183	2.23807276226035e-06	2.23995593028038e-05	0.8	1	1	0.8	0.3	0.7	0.4	0.4
ENSMUSG00000032936	Camkv	protein_coding	1.19797522554806	1.9075767113005	35.2769452673516	2.23977466162926e-06	2.24020928801896e-05	1.5	1.1	1.4	1.6	2.1	2.4	3.3	5.3
ENSMUSG00000021071	Trim9	protein_coding	1.39396297252301	0.657612174994522	33.6247900700781	2.25008274144464e-06	2.24906460445756e-05	0.3	0.2	0.2	0.3	0.6	0.5	0.7	1
ENSMUSG00000061479	Snrpa	protein_coding	-0.345577469490973	5.96268063092915	33.6204082115702	2.25250047301897e-06	2.25002679678891e-05	27.6	26.7	23.2	25.3	19	19.1	22.7	20.2
ENSMUSG00000020941	Map3k14	protein_coding	-0.481420068957191	4.76828189774924	33.5874191992925	2.27079165434433e-06	2.26562602597092e-05	4	3.8	3.8	3.5	3	2.8	2.6	2.4
ENSMUSG00000022212	Cpne6	protein_coding	1.34883902132577	1.51968871216599	36.5851881530567	2.27104723550083e-06	2.26562602597092e-05	1	0.6	1.1	0.8	1.8	1.3	2.8	3.4
ENSMUSG00000042156	Dzip1	protein_coding	0.36000937737517	5.99041197133708	33.5842663585878	2.27254806155953e-06	2.26566155228207e-05	9.5	9.8	9.5	10.5	11.8	14	11.6	13.3
ENSMUSG00000032604	Qars	protein_coding	-0.232739022041139	6.79880276240689	33.5585445809569	2.28693157476438e-06	2.27853240596531e-05	18	18.4	17.9	18.5	15.9	15.5	15.2	15.2
ENSMUSG00000026672	Optn	protein_coding	0.511043244627808	4.54339177623512	33.5512546654542	2.29102569968747e-06	2.27980613599172e-05	4.8	4.4	4.5	4.3	5.7	5.9	7.3	6.6
ENSMUSG00000037855	Zfp365	protein_coding	0.315619966566853	5.66728476297243	33.5510180376858	2.29115872426511e-06	2.27980613599172e-05	9.6	9.2	9	9.5	10.9	10.7	12.3	12.5
ENSMUSG00000014769	Psmb1	protein_coding	-0.238422382770859	7.69809032599375	33.5426887843285	2.29584641645042e-06	2.2830014879468e-05	242.9	263.4	245.6	234.9	211.1	200.4	216.9	207.3
ENSMUSG00000023905	Tnfrsf12a	protein_coding	-0.31499824206453	8.36830648779211	33.5358618519881	2.29969623172008e-06	2.28536007911874e-05	540.5	507.8	505.8	464.4	421.2	353	441.9	403.4
ENSMUSG00000074479	Gm10704	processed_pseudogene	2.07442223478761	-0.442516927648433	33.5098023398772	2.31445501895143e-06	2.29854964406204e-05	0.5	0.7	0.5	0.6	2.7	1.5	3	2.6
ENSMUSG00000074971	Fibin	protein_coding	1.25542046260934	2.88142637678474	33.5018902228592	2.31895600593487e-06	2.30154150961303e-05	1	0.7	0.9	1	1.6	3	1.9	2.3
ENSMUSG00000028692	Akr1a1	protein_coding	-0.20804172095001	8.71562928181304	33.4036938973138	2.37560070383631e-06	2.35496657161768e-05	157.7	151.7	147.6	144.5	131.3	123.7	137.5	127.9
ENSMUSG00000035964	Tmem59l	protein_coding	1.4870519513053	0.460974139192354	33.4032993665485	2.37583124343503e-06	2.35496657161768e-05	0.6	0.7	0.7	0.7	1.8	1.3	1.9	2.7
ENSMUSG00000041258	Zfp236	protein_coding	0.306488390200101	6.50862684748034	33.3209230975839	2.42449346245009e-06	2.40166190966468e-05	7.4	8.2	7.7	8.8	9.5	10.6	10	9.9
ENSMUSG00000042821	Snai1	protein_coding	0.426461095762536	6.05940127375528	33.3147805902713	2.42816437244841e-06	2.40375836691228e-05	26.8	28.1	21.7	27.3	34.4	37.2	33.4	34.8
ENSMUSG00000035297	Cops4	protein_coding	-0.227397183477342	7.02406749705084	33.3099764235961	2.4310395887295e-06	2.40506494948972e-05	27.4	27.3	26.6	26.4	24.1	22.9	22.7	22.1
ENSMUSG00000020882	Cacnb1	protein_coding	1.04405236808651	2.40039723879031	33.2833416174898	2.44704609502951e-06	2.41935254267528e-05	0.7	0.8	0.5	0.7	1.3	1.4	1.1	1.8
ENSMUSG00000033257	Ttll4	protein_coding	-0.322081611002649	6.28474342475874	33.2805821113433	2.44871086739788e-06	2.41945151070756e-05	8.1	7.6	8.1	7.7	6.6	7	5.8	5.8
ENSMUSG00000015027	Galns	protein_coding	0.357471380776495	5.29030870125976	33.2518294977577	2.4661289613684e-06	2.43510549997698e-05	10.8	11.4	10.1	10.6	13.1	13.8	14.3	13.9
ENSMUSG00000086040	Wipf3	protein_coding	1.39704511072576	1.52588490554992	34.8279808984751	2.4794338506707e-06	2.44668064026299e-05	0.7	0.4	0.4	0.6	0.8	1.1	1.5	2.3
ENSMUSG00000016128	Stard13	protein_coding	-0.306177329543252	5.72853216616948	33.1569673934348	2.52453898812391e-06	2.48960117177041e-05	8.1	7.8	7.7	7.5	6.4	5.9	6.7	6.1
ENSMUSG00000010362	Rdm1	protein_coding	0.3806577413173	5.16003583349739	33.1523352508452	2.52742868721565e-06	2.49086231933815e-05	17.9	17.5	16.7	16.6	21.2	21.3	24.2	22.9
ENSMUSG00000003469	Phyhip	protein_coding	1.16201333318806	1.6436325384396	33.1367307860172	2.537189306158e-06	2.49888905994402e-05	1.5	1.3	1.3	1.6	1.9	2.7	3.5	4.9
ENSMUSG00000031750	Il34	protein_coding	-0.615885977631121	3.76104498925733	33.1324658636075	2.53986401170695e-06	2.499931076577e-05	11	12.7	11.6	11.5	5.3	7.8	9.7	8.3
ENSMUSG00000025362	Rps26	protein_coding	-0.28637694850739	7.29092941166156	33.0801649924397	2.57290966703055e-06	2.53079613368308e-05	413.1	429.4	401.5	411.9	320.7	331.5	372.9	333
ENSMUSG00000029066	Mrpl20	protein_coding	-0.350835142071679	5.59184094810426	33.0776732353301	2.5744954525535e-06	2.53079613368308e-05	35.5	37.1	34.6	35.5	26.3	26.6	31.4	27.6
ENSMUSG00000070469	Adamtsl3	protein_coding	0.556578831697917	3.78053180028942	33.0651885133297	2.58245659669596e-06	2.53700929826618e-05	1.9	2.2	2.1	2.3	3.5	3.3	3.2	2.5
ENSMUSG00000022817	Itgb5	protein_coding	0.226926610454431	8.16700166929358	33.0551760235822	2.58886024074305e-06	2.54168545413395e-05	57.5	61.1	57.2	59.7	63.4	73.6	71	68.3
ENSMUSG00000020974	Pole2	protein_coding	-0.315250708721915	5.51320836790181	33.0182366906843	2.61263224770339e-06	2.56339672882218e-05	28.6	30.7	29.2	29	23.1	23.5	23.4	24.7
ENSMUSG00000102418	Sh2d1b1	protein_coding	-1.47447717762217	1.51256922938052	33.0058399327713	2.62066216430259e-06	2.56964483491509e-05	1.8	1.5	1.5	1.6	0.5	0.5	0.5	0.7
ENSMUSG00000003355	Fkbp11	protein_coding	-0.440139224610982	5.24072802212352	32.9978087099441	2.62587838133596e-06	2.57161513669696e-05	64.9	61.9	58	54.6	41	42.9	47.2	45.8
ENSMUSG00000039316	Rftn1	protein_coding	0.457079146071049	5.11440652880996	32.9976251413425	2.62599773707851e-06	2.57161513669696e-05	4.6	4.8	4.8	5.2	6.4	5.4	7.2	7.5
ENSMUSG00000035268	Pkig	protein_coding	0.380687324232875	5.30751220809598	32.9549648144409	2.65389288619635e-06	2.59644420313648e-05	8.5	9.7	9.7	9	11.1	12	12.5	12.7
ENSMUSG00000045817	Zfp36l2	protein_coding	-0.219166931720801	8.48498816339143	32.9537222051148	2.65471013720415e-06	2.59644420313648e-05	111	103.6	99.7	107.9	93.9	87.5	94	86.7
ENSMUSG00000027804	Ppid	protein_coding	-0.231490383664737	6.81467413663635	32.9145176533774	2.68063286772603e-06	2.6201407100915e-05	30.9	31.6	30.6	32.3	27.5	25	27.1	27.1
ENSMUSG00000032036	Kirrel3	protein_coding	0.349816582773763	4.74148691989508	32.9011631943011	2.6895245993055e-06	2.6271711231245e-05	6.8	7.5	7.2	7.1	9.2	8.3	9.6	9.1
ENSMUSG00000026603	Smyd2	protein_coding	-0.340095432861828	5.99040095598226	32.8757865166222	2.7065078170052e-06	2.64209156403734e-05	24.6	23.9	22.5	21	16.6	19.5	19	17.9
ENSMUSG00000039252	Lgi2	protein_coding	-0.827294379550275	4.35092582992473	32.863477662549	2.71478661618064e-06	2.64850128996853e-05	2	1.7	1.8	2	1.1	0.9	1	1.2
ENSMUSG00000034994	Eef2	protein_coding	-0.175693536914437	11.4793698229237	32.8440657525365	2.72789778163683e-06	2.65961433779636e-05	976.8	1006.2	927.4	1001	838.1	880.4	904.9	839.7
ENSMUSG00000019362	D8Ertd738e	protein_coding	-0.255331624574072	7.11948000127032	32.8252304998863	2.74068403072313e-06	2.67039679691694e-05	304.8	285.9	294	272.7	242.5	240.2	262.6	223.2
ENSMUSG00000049327	Kmt5a	protein_coding	-0.233516745854845	7.59790891712269	32.820537386786	2.74387987200177e-06	2.67182710710097e-05	42.9	41	39.1	39.9	35.7	35.4	32	35.3
ENSMUSG00000028833	Ncdn	protein_coding	0.303363672962508	6.40160827977653	32.7691247656714	2.7791514347805e-06	2.70446939181944e-05	24.3	22.6	23.7	24.7	26.4	27.1	31.9	32.4
ENSMUSG00000021585	Cast	protein_coding	0.225053914361913	6.97857267026628	32.7648318490815	2.78211838027431e-06	2.70565386881646e-05	46.4	46.2	44.9	45.3	53.6	51.3	54	54.5
ENSMUSG00000026249	Serpine2	protein_coding	1.09347374475054	3.84587532874871	32.7549854037307	2.78893628011167e-06	2.71057961655354e-05	0.4	0.3	0.3	0.3	0.5	0.6	0.5	0.9
ENSMUSG00000022623	Shank3	protein_coding	1.39527683513263	1.07210686808016	32.7449438285512	2.79590764776163e-06	2.71456914263236e-05	0.3	0.2	0.3	0.3	0.5	0.6	0.9	1.1
ENSMUSG00000022842	Ece2	protein_coding	-0.543469413202279	3.80784428514805	32.7415076635935	2.79829747263253e-06	2.71456914263236e-05	2.6	2.7	2.7	2.4	1.7	1.7	2	1.8
ENSMUSG00000053293	Pom121	protein_coding	-0.232463560574191	7.1128567460962	32.7414929494339	2.79830771089438e-06	2.71456914263236e-05	26.9	26.1	26.1	25.8	23.8	21.9	22.4	20.9
ENSMUSG00000032397	Tipin	protein_coding	-0.26053622417525	6.72638924996658	32.7350376603084	2.80280322238299e-06	2.71722546882182e-05	60.7	65.8	65.1	62.4	54.3	52	53.3	52
ENSMUSG00000027433	Xrn2	protein_coding	-0.223884107010114	6.98833829962339	32.6943739736204	2.83129938412591e-06	2.74313172786585e-05	38.1	40.2	38.5	38.2	34.4	32	32.2	33.9
ENSMUSG00000033597	Caskin1	protein_coding	1.47220441579993	0.702777136955006	32.6865644528273	2.83680739742768e-06	2.7467472001518e-05	0.2	0.2	0.2	0.3	0.5	0.4	0.8	1.1
ENSMUSG00000027860	Vangl1	protein_coding	-0.319311954653742	5.97412207910539	32.6550875869769	2.85912399246923e-06	2.76662292212464e-05	10	9.5	10.1	10	8.6	8.3	7.1	7.6
ENSMUSG00000057421	Las1l	protein_coding	-0.315515622982039	5.86259125109963	32.6336309831145	2.87444365296937e-06	2.77970745502598e-05	6.8	6.9	6.8	6.5	5.7	5.6	5.2	5
ENSMUSG00000019528	Gyg	protein_coding	0.384946140435365	4.89895726560546	32.6084040928146	2.89256728563192e-06	2.7954854961079e-05	10.6	11.5	10.3	11.5	13.4	13.8	14.8	15.5
ENSMUSG00000054855	Rnd1	protein_coding	-0.522519303717692	4.30116712166769	32.5953675417952	2.90198079972543e-06	2.80283129957242e-05	9.5	9.9	8.7	9.1	5.4	7	6.1	7.7
ENSMUSG00000020430	Pes1	protein_coding	-0.243468430002259	6.53848359261008	32.5506798074535	2.93449794930252e-06	2.83246827653339e-05	36.8	36	36	35.2	30.7	31.2	29.5	30.2
ENSMUSG00000028228	Cpne3	protein_coding	-0.295569275397473	6.77015968055298	32.5462052385604	2.93777521897482e-06	2.83386264572724e-05	17.1	17.8	18.1	19.1	14.9	15	14.1	14.7
ENSMUSG00000021868	Ppif	protein_coding	-0.501906265708903	4.81020103700325	32.535364238188	2.94573159522867e-06	2.83976606340529e-05	7.9	8.4	7.8	8.2	5.7	5.8	6.8	4.3
ENSMUSG00000025403	Shmt2	protein_coding	-0.205925466409425	8.59291522304644	32.49550322344	2.97518438035029e-06	2.8663723410191e-05	189.8	200.6	183.4	199.5	160.2	173.6	174	162.9
ENSMUSG00000022199	Slc22a17	protein_coding	1.12970027481158	2.79402735909944	32.4854292000443	2.98267755568921e-06	2.87180218204373e-05	2.2	2.2	2.5	2	3.2	3.1	5.9	7.6
ENSMUSG00000067818	Myl9	protein_coding	0.545037040812138	4.62208949129042	32.4643277624368	2.99843836242048e-06	2.88518060971424e-05	11.1	12.3	10.8	11.7	16.3	20.5	13.9	17
ENSMUSG00000034135	Sik3	protein_coding	-0.265047923331363	6.98156952841797	32.4452834952092	3.01273892151458e-06	2.89713818055845e-05	13.5	14	14.4	14.9	11.5	11.2	12.6	11.9
ENSMUSG00000025428	Atp5a1	protein_coding	-0.172515951975572	9.67337003663206	32.4398235237754	3.01685228074967e-06	2.8992906660803e-05	252.1	253.2	250	248.6	224.2	222.3	229.3	214.8
ENSMUSG00000031984	2810004N23Rik	protein_coding	-0.270848074987173	5.86117178827182	32.4142917735669	3.03616669327114e-06	2.91604009801563e-05	10.8	10.5	10.8	10.7	9	9	9	8.4
ENSMUSG00000044783	Hjurp	protein_coding	0.242233749970297	8.51764939783214	32.4079275051052	3.04100167897136e-06	2.91887082321131e-05	31.8	33.1	35.9	33.3	38.6	41.3	37.8	41
ENSMUSG00000001441	Npepps	protein_coding	-0.232435790449346	7.80620061803987	32.4012251262947	3.04610240873822e-06	2.92195294952352e-05	29	30.2	30.6	30.4	25.3	27	23.4	26.7
ENSMUSG00000074656	Eif2s2	protein_coding	-0.304071079777973	6.60783094034694	32.3893218679363	3.05518368437066e-06	2.92884719847635e-05	15.3	16.3	15.8	15.8	12	11.8	14.8	12.7
ENSMUSG00000032563	Mrpl3	protein_coding	-0.291248473123396	5.94470992680205	32.267592270484	3.14972929984402e-06	3.0176124017031e-05	11.9	11.7	11.5	10.7	9.1	9.2	9.7	9.5
ENSMUSG00000022568	Scrib	protein_coding	-0.211248535540652	7.76068354320994	32.2611994497589	3.15477998575938e-06	3.02057974735587e-05	37.8	36.6	36.8	36.4	30.9	33.9	31	31.9
ENSMUSG00000015869	Prpsap1	protein_coding	-0.262905933797665	6.40254340734166	32.1945016647336	3.20799315950862e-06	3.06962860306199e-05	24.6	25.6	24.5	25.4	21.8	20.2	20.6	20.6
ENSMUSG00000018909	Arrb1	protein_coding	0.357619037856165	5.53952157830207	32.1615030949935	3.23467348339895e-06	3.0932440367222e-05	2.6	2.6	2.8	2.7	3.5	3.4	3.1	3.8
ENSMUSG00000017999	Ddx27	protein_coding	-0.224484504753776	7.06582617819998	32.15832855166	3.23725264638904e-06	3.09379713665721e-05	34.1	32.4	31.3	32.3	27.5	28.5	28.5	26.9
ENSMUSG00000024817	Uhrf2	protein_coding	0.243163013307136	7.28322455271296	32.134953164941	3.25631168721739e-06	3.11008941441893e-05	15	15.9	17	16.5	18.4	20	18.3	19.6
ENSMUSG00000027108	Ola1	protein_coding	-0.297543888455779	6.12333035928542	32.126969914545	3.26284818885887e-06	3.11440873730399e-05	22.7	22.9	23.5	21.3	18.7	17.6	19.6	17.4
ENSMUSG00000030701	Plekhb1	protein_coding	1.28413446826248	1.14186056174527	32.0760837069107	3.30484291803703e-06	3.15254694889615e-05	0.7	0.5	0.6	0.7	1.4	1.5	1.2	2.4
ENSMUSG00000037896	Rcor1	protein_coding	0.224578129121968	7.37685879696517	32.0331169157503	3.34075093030273e-06	3.18483548922757e-05	21.2	22.8	23.3	22.9	26.5	26.8	25.7	26.3
ENSMUSG00000056216	Cebpg	protein_coding	0.243953983426396	6.53023289543315	31.9861198210241	3.38050415177452e-06	3.22074773252553e-05	15.4	16.5	16.7	17.1	19.3	18.8	20.2	19.5
ENSMUSG00000011257	Pabpc4	protein_coding	-0.323689020010756	5.65245700746688	31.9830867613777	3.3830869845522e-06	3.22122377106716e-05	13.2	13.5	13.4	13.8	11.7	10	10.9	10.3
ENSMUSG00000020827	Mink1	protein_coding	-0.270367108964278	7.16580977570711	31.9409478794149	3.41918935019244e-06	3.25359537981697e-05	22.5	23.6	22.9	22.7	17.5	19.8	18	21.1
ENSMUSG00000097451	Rian	processed_transcript	1.23474878160191	1.36728274421452	31.9312597400983	3.42754759288974e-06	3.25954295380406e-05	0.2	0.1	0.2	0.1	0.3	0.4	0.4	0.6
ENSMUSG00000032171	Pin1	protein_coding	-0.303526223026403	6.17771169280938	31.918817345446	3.43831399148851e-06	3.26777192688303e-05	23.8	23.3	22.6	21.3	19.4	16.7	18.9	18.5
ENSMUSG00000040667	Nup88	protein_coding	-0.228203205966464	7.3266895991192	31.9010068405415	3.45378822834472e-06	3.28046236946526e-05	19.6	20.7	20	20.4	17	17	16.9	18
ENSMUSG00000034731	Dgkh	protein_coding	0.578613707296222	3.67227247580152	31.8693743288127	3.48145479797216e-06	3.30471059183815e-05	3.9	3.2	4.2	3.6	6.4	4.9	5.1	5.8
ENSMUSG00000081841	Gm13444	processed_pseudogene	6.22487687021175	-1.89648524447619	34.5817512767039	3.49403163036597e-06	3.31461417793552e-05	0	0	0	0	1.5	1.7	0	2.8
ENSMUSG00000013921	Clip3	protein_coding	0.23990547967186	7.0667731576843	31.8351128447528	3.51168760030066e-06	3.32932099101466e-05	32.8	34.6	33.4	36.2	37.8	41.9	39.9	42.5
ENSMUSG00000038178	Slc43a2	protein_coding	1.16849895015977	2.64261569204603	31.8253865579026	3.52032114841271e-06	3.33546114693049e-05	0.4	0.4	0.2	0.2	0.7	0.8	0.6	0.7
ENSMUSG00000066406	Akap13	protein_coding	0.334221129263074	6.67273884916718	31.8206091835261	3.52457007770501e-06	3.33744195416734e-05	5.5	5	5.5	5.5	7.2	7.2	6.4	6.3
ENSMUSG00000030782	Tgfb1i1	protein_coding	0.388526566316124	5.17852207564561	31.8179796800187	3.52691105451085e-06	3.33761478799885e-05	4.5	5	5.2	5.3	6.2	6.4	6.9	6.8
ENSMUSG00000048388	Fam171b	protein_coding	0.269592485777733	6.1730548069019	31.8095643150737	3.53441418239528e-06	3.34266951084882e-05	13	13.8	14.1	14.3	16.4	16.5	17.4	16.2
ENSMUSG00000026637	Traf5	protein_coding	-0.533831926780482	4.43118472950281	31.7692004497384	3.57063997084912e-06	3.37486588442787e-05	5.1	4.8	4.7	4.8	3.3	3.7	3.4	3
ENSMUSG00000032181	Scg3	protein_coding	1.56942173224231	0.29315944161844	34.4716352226643	3.57929413753618e-06	3.38097894005632e-05	0.5	0.5	0.5	0.5	0.8	1.4	2.2	1.8
ENSMUSG00000037012	Hk1	protein_coding	0.209360022793772	7.97749150008864	31.7343900396843	3.60219972181445e-06	3.40053811345646e-05	30	31.4	29.1	31.8	33.2	35.9	36	36.6
ENSMUSG00000056313	1810011O10Rik	protein_coding	-0.371760250067571	5.6327212945662	31.7183017387769	3.61688607405485e-06	3.41231905815193e-05	40.7	46.5	45.8	49.7	30.7	36.4	39.2	35.6
ENSMUSG00000017715	Pgs1	protein_coding	-0.289340898305792	6.5774113986754	31.7034966195964	3.63045749677041e-06	3.42303440686346e-05	21.1	21.5	20.4	19.3	16.1	17	15.8	18.8
ENSMUSG00000038738	Shank1	protein_coding	1.05931896652219	2.2806004904415	31.6898916493252	3.64297667225495e-06	3.43274517264341e-05	0.7	0.4	0.7	0.8	0.9	1.2	1.5	2.1
ENSMUSG00000020650	Bcap29	protein_coding	-0.476153805850599	4.56401219083193	31.6799081344256	3.65219270411575e-06	3.4393334825665e-05	16	15.4	15.7	14.3	11.2	10.2	10.8	12
ENSMUSG00000037062	Sh3glb1	protein_coding	0.185399146210277	8.27444244227531	31.6724925813751	3.65905428032977e-06	3.44369789024585e-05	39.1	40.1	40.6	41.8	45.7	45.8	46.3	46
ENSMUSG00000022105	Rb1	protein_coding	0.537172604246953	4.86618014967843	31.6679935528249	3.66322391062916e-06	3.44552502007656e-05	3.3	4.1	4.1	4.6	5.5	6.1	5.1	6.7
ENSMUSG00000005338	Cadm3	protein_coding	1.29847362436549	0.919211053815538	33.1277256840705	3.66940460903048e-06	3.44878517245971e-05	0.4	0.3	0.4	0.3	0.6	0.6	0.9	1.2
ENSMUSG00000038014	Fam120a	protein_coding	-0.19404161585426	8.32918122756024	31.6594555477466	3.67115074297916e-06	3.44878517245971e-05	64.4	67.4	63.5	67.7	58	57.5	57.7	56.5
ENSMUSG00000018379	Srsf1	protein_coding	-0.20049608466478	8.47473661063766	31.621681641689	3.70644086103824e-06	3.47895186344904e-05	64.3	68.8	68.9	69.4	60.7	60.2	57.8	57.3
ENSMUSG00000061080	Lsamp	protein_coding	1.42172424549748	0.882052294003153	34.3109541133017	3.70776218777987e-06	3.47895186344904e-05	0.2	0.1	0.1	0.1	0.2	0.3	0.5	0.4
ENSMUSG00000038037	Socs1	protein_coding	-0.483349257645186	4.85046334460014	31.5919552390579	3.73446700863601e-06	3.50188376922612e-05	25.1	24.9	23.5	24	18.5	12.9	19.9	17.6
ENSMUSG00000053553	3110082I17Rik	protein_coding	-0.36721257686703	5.54864702984224	31.5819097431059	3.74398896129982e-06	3.50868492779267e-05	23.1	21.1	20.3	19.6	15.8	16.3	17.8	15.3
ENSMUSG00000046709	Mapk10	protein_coding	1.37229635097966	0.957334029604392	31.5646564579811	3.76040353685827e-06	3.52193336707688e-05	0.3	0.1	0.2	0.2	0.4	0.6	0.4	0.7
ENSMUSG00000030536	Iqgap1	protein_coding	0.216855694113321	8.73949799257018	31.5540979204031	3.77048665414481e-06	3.529239414833e-05	27.7	27.9	27.1	28.4	33.8	32.2	31.4	31.8
ENSMUSG00000035152	Ap2b1	protein_coding	0.195952637418349	7.88206962120356	31.508345595695	3.81451328524509e-06	3.56828910645765e-05	23.8	25.2	24	25.2	28.8	28.2	27.7	27.6
ENSMUSG00000043903	Gm22	lincRNA	0.495779910573459	4.85833322726768	31.5035289294469	3.81918007644989e-06	3.5704946506738e-05	6.4	6.4	7.3	7	9.6	9.4	10.4	8.6
ENSMUSG00000032714	Syde1	protein_coding	-0.315570422614421	6.65999108237191	31.4979563750382	3.82458683506159e-06	3.57338889610619e-05	28.9	28.5	27.9	26.8	21.4	24.3	22.4	22.3
ENSMUSG00000022564	Grina	protein_coding	0.209507674348927	8.40851756122332	31.4892412806602	3.83305901076261e-06	3.5791419977912e-05	212.8	217.3	201.4	211.4	240.2	250.9	237.5	246.7
ENSMUSG00000027864	Ptgfrn	protein_coding	0.213631375728419	8.93978555719118	31.4639776688633	3.85773175717857e-06	3.59975487184955e-05	43.1	41.6	41	44.9	50.3	51.7	46.2	49.6
ENSMUSG00000033981	Gria2	protein_coding	1.16183866363218	1.99010810852231	34.1283926418276	3.85979019435203e-06	3.59975487184955e-05	0.4	0.3	0.4	0.3	0.4	0.7	1.1	1.1
ENSMUSG00000022456	Sept3	protein_coding	1.12068608302758	2.06352466147701	31.4373445455507	3.88392550210614e-06	3.620080773904e-05	1.1	0.8	1.1	1.2	1.3	2	2.6	3.6
ENSMUSG00000001228	Uhrf1	protein_coding	-0.233900878681686	7.7963288919846	31.4227613263339	3.89834845267377e-06	3.63133506769244e-05	58.1	59.2	54.3	55.1	46.8	47.4	50.9	47.6
ENSMUSG00000030894	Tpp1	protein_coding	0.218945108031961	7.71203021715002	31.4065496199797	3.91444907260755e-06	3.6441376285208e-05	42.3	45.3	44	45.6	49.3	53.5	51.9	51.8
ENSMUSG00000081067	Gm12912	processed_pseudogene	2.33740951324202	-0.741391462159786	31.3840756712179	3.93688644191406e-06	3.66282040019959e-05	0.3	0.2	0.1	0.1	1.2	0.5	1.1	1.4
ENSMUSG00000036478	Btg1	protein_coding	0.245542948383577	7.19509190232086	31.3460798554383	3.97513300709444e-06	3.6961804984186e-05	26.9	28.1	26.7	28.4	31.1	31.3	35.2	33
ENSMUSG00000024158	Hagh	protein_coding	-0.387123750233718	4.99764380671912	31.3189281082704	4.00270663393097e-06	3.71958249281699e-05	21.7	21.2	19.6	21	14.6	16.2	16.5	16.8
ENSMUSG00000036737	Oxsr1	protein_coding	-0.283107480810265	5.81819947950914	31.3014291626055	4.02058553304039e-06	3.73395279864286e-05	12.8	12.3	12.8	12.4	10.3	10.2	10.2	10.7
ENSMUSG00000044734	Serpinb1a	protein_coding	0.998528181511925	2.02474011297721	31.2669352110716	4.05607837483089e-06	3.76465425630312e-05	2.1	2.7	1.8	2	3.9	6.2	3.7	3.7
ENSMUSG00000006818	Sod2	protein_coding	-0.266026471438583	6.26335570107951	31.2421784472892	4.08175798580692e-06	3.78621618083578e-05	23	22.1	22.2	23.2	19.3	17.9	18.1	19.8
ENSMUSG00000035049	Rrp12	protein_coding	-0.29327563133496	5.68322729938533	31.2354506530181	4.08876649604145e-06	3.79044342495737e-05	15.3	15.7	14.1	15.5	12.4	11.9	12.9	12.2
ENSMUSG00000021733	Slc4a7	protein_coding	0.27017005113266	6.93081986225906	31.2317587643957	4.09261788140396e-06	3.79174058119529e-05	13.1	13.6	15	14.3	18.3	16.3	16.6	16.1
ENSMUSG00000018770	Atp5g3	protein_coding	-0.219404147953365	7.8066109902114	31.2240459119392	4.10067643572781e-06	3.79429059650301e-05	121	122.6	121.9	114.6	103.7	98.2	109.3	100.7
ENSMUSG00000027133	Nop10	protein_coding	-0.369521983739743	5.01266212100315	31.2220814961587	4.10273160276339e-06	3.79429059650301e-05	35.8	35.4	34.5	33.4	26.2	25.7	28.1	27.7
ENSMUSG00000064370	mt-Cytb	protein_coding	0.469624421264696	10.5426769974561	31.224880360054	4.09980377044417e-06	3.79429059650301e-05	900.1	843	975.3	1018.5	1171.4	1362.8	1371.5	1271.1
ENSMUSG00000036617	Etl4	protein_coding	1.54935210948203	1.34506511967695	31.1842990232605	4.14247405178573e-06	3.82875530560447e-05	0.1	0.1	0.1	0	0.1	0.2	0.2	0.2
ENSMUSG00000040260	Daam2	protein_coding	-0.887816522981638	3.28001250239642	31.1743225870652	4.15303640652744e-06	3.83622472844288e-05	1.3	1.8	1.6	1.7	0.7	0.8	0.8	1.3
ENSMUSG00000023330	Dtwd1	protein_coding	-0.597318162612835	3.95614486211769	31.1649496212371	4.16298602396236e-06	3.84311957543463e-05	12	14.4	13.2	12.5	10.6	6.9	9	7.2
ENSMUSG00000028599	Tnfrsf1b	protein_coding	-0.264900859394784	6.33455030422258	31.1580081349667	4.17037095612229e-06	3.84763998177321e-05	19.9	20.2	20.1	21.2	16.3	17.1	17.1	17.4
ENSMUSG00000051518	Rps19bp1	protein_coding	-0.374087933522098	5.50110059955573	31.1461723351042	4.18299511174051e-06	3.85698589223873e-05	72.3	70.4	70	71.3	61.2	48.8	59.9	46.9
ENSMUSG00000038679	Trps1	protein_coding	0.334664162075186	6.20904107076738	31.1184665109091	4.21270601874311e-06	3.88206633896452e-05	4.7	4.6	5.5	5	6.5	6.4	5.8	6.2
ENSMUSG00000041594	Tmtc4	protein_coding	0.42387986176032	5.04710944308071	31.1146063794676	4.21686334213302e-06	3.88358295767737e-05	2.7	3.2	3	2.8	3.6	4.3	4.2	3.7
ENSMUSG00000022769	Sdf2l1	protein_coding	-0.574139928708172	4.85143989391248	31.1043799962569	4.22789822319267e-06	3.89142798959692e-05	22.6	20.4	23	20.6	10.6	15.9	17.7	15
ENSMUSG00000027536	Chmp4c	protein_coding	0.477530003688589	3.85353224441222	31.1007420126931	4.2318312498963e-06	3.89273091119253e-05	1.7	2	2	2	2.5	2.5	2.7	3.1
ENSMUSG00000025047	Pdcd11	protein_coding	-0.265671534223632	7.02624072870019	31.0899720821241	4.24349752439393e-06	3.9011416301845e-05	26.3	25.2	25.5	26.6	22.1	22.7	21.7	19.7
ENSMUSG00000027555	Car13	protein_coding	0.305783435868599	5.72703193447165	31.0842410940127	4.24971946259519e-06	3.90454022876467e-05	21.8	22.1	21.4	19.3	26.1	25.6	27.2	25.6
ENSMUSG00000028869	Gnl2	protein_coding	-0.244987756365622	6.63764123426818	31.0715915945847	4.26348706058237e-06	3.91486344523665e-05	29.7	29.8	29.9	28.1	25.8	26.2	23.5	23.6
ENSMUSG00000063838	1700027J19Rik	protein_coding	-0.967732042331548	2.14721461957296	31.0372136195552	4.30114462934907e-06	3.94709788745547e-05	5.6	5.5	4.8	5.8	2.4	2.6	3.6	2.6
ENSMUSG00000025962	Fastkd2	protein_coding	-0.399710220505747	4.71264420005343	31.0177305668474	4.32264370047462e-06	3.96447446859069e-05	5.1	5.3	5.4	5	4.1	3.8	4.1	3.7
ENSMUSG00000050967	Creg2	protein_coding	1.50898567299693	0.0142669390940606	30.9561284247378	4.39137766092901e-06	4.02512583111708e-05	0.2	0.1	0.1	0.2	0.4	0.4	0.5	0.6
ENSMUSG00000001924	Uba1	protein_coding	-0.170627228580808	9.47019063689398	30.9185804519378	4.43384375338129e-06	4.06164253308856e-05	160.8	165.6	157.7	161.2	139.7	144.6	146.4	142.8
ENSMUSG00000000171	Sdhd	protein_coding	-0.268751908115545	6.8333868897959	30.9158382588585	4.43696224163458e-06	4.06209278522176e-05	120.8	116.7	112.2	106.7	100.1	85.1	99.6	92.5
ENSMUSG00000041078	Grid1	protein_coding	2.23610543128617	-1.00271638796236	32.3183370925895	4.44010793727473e-06	4.06256739846622e-05	0.1	0.1	0	0	0.2	0.3	0.3	0.3
ENSMUSG00000045589	Frrs1l	protein_coding	1.25438817472638	0.927344627405373	31.7799339002501	4.47063648057395e-06	4.08808112945683e-05	0.4	0.3	0.4	0.4	0.8	0.6	1	1.2
ENSMUSG00000035735	Dagla	protein_coding	0.412292734773863	4.61109343649808	30.8744819371983	4.48427843578672e-06	4.09813223714953e-05	4.2	4.1	4.1	4.3	5.3	5	5.6	6.2
ENSMUSG00000002732	Fkbp7	protein_coding	0.407150895439683	4.92589766788596	30.8642750718634	4.49603883290538e-06	4.1040288354909e-05	17	16.9	16.6	17.3	22.4	23.7	21.9	22.1
ENSMUSG00000020658	Efr3b	protein_coding	0.911584457500518	2.32636680532806	30.8655776911553	4.49453611932809e-06	4.1040288354909e-05	0.6	0.5	0.5	0.5	0.8	1.1	0.9	1.2
ENSMUSG00000029761	Cald1	protein_coding	0.164998215246041	9.93085521407619	30.8563414707471	4.5052026872754e-06	4.10996750167195e-05	61.9	63.6	62.8	62.6	71.1	70.5	68.9	70.8
ENSMUSG00000002103	Acp2	protein_coding	0.325627247951828	5.73648177302189	30.846932357404	4.51609669221944e-06	4.11747660093097e-05	9.1	10.4	9.1	9.8	11.4	12.1	12.3	12.5
ENSMUSG00000060073	Psma3	protein_coding	-0.373230213091269	5.22208580480739	30.8231233490568	4.54378880496296e-06	4.14028322281333e-05	11.9	12.4	12	11.1	9.6	9.1	9.3	8.5
ENSMUSG00000029816	Gpnmb	protein_coding	0.202460532829252	8.33219018617263	30.8179681462117	4.54980861105373e-06	4.14332688767513e-05	67.5	68.7	67.5	67.2	81.9	72.5	76.8	80.3
ENSMUSG00000059796	Eif4a1	protein_coding	-0.28014244037767	6.45648348072296	30.8146128219041	4.55373124242312e-06	4.14445828143548e-05	21.6	22.5	22.6	22.3	19	16.3	19.4	18.3
ENSMUSG00000053030	Spink2	protein_coding	-1.4467305519504	1.14068741610161	30.7738873076083	4.60163116553319e-06	4.18558957133175e-05	4.8	4.8	4.9	4.4	2.5	2	0.9	1.3
ENSMUSG00000020297	Nsg2	protein_coding	1.14071447503532	1.87633654357856	30.7622578224378	4.61540779599372e-06	4.19565260137866e-05	1.1	0.8	1	1.1	1.3	1.9	2.6	3.2
ENSMUSG00000027509	Rae1	protein_coding	-0.290665258927649	5.9730175091389	30.7519201222365	4.62769107873009e-06	4.20434707111653e-05	31.7	30	28.8	28.7	26	24.2	24.3	22.6
ENSMUSG00000089748	Matr3-ps2	processed_pseudogene	3.67174003764522	-1.24297650912027	30.730812673296	4.65287942096537e-06	4.22474894224237e-05	0	0	0	0	0.3	0.2	0.7	0.3
ENSMUSG00000024109	Nrxn1	protein_coding	1.16672352603538	1.22448546090425	33.2613401854777	4.67965839032444e-06	4.24657028694759e-05	0.2	0.1	0.2	0.1	0.3	0.3	0.3	0.5
ENSMUSG00000046688	Tifa	protein_coding	0.466120383300354	4.42183419696099	30.6884010606299	4.70393406443388e-06	4.26359510189573e-05	7.1	5.9	6.5	6	9.3	9.5	8.7	7.7
ENSMUSG00000108798	Gm9521	processed_pseudogene	3.82810100832007	-1.51049947987696	31.5740768710843	4.70135803033349e-06	4.26359510189573e-05	0	0.1	0	0.1	0.5	0.3	1.1	0.4
ENSMUSG00000020256	Aldh1l2	protein_coding	0.268925723922637	8.37306660552402	30.6771346794622	4.71759663432564e-06	4.2734737408657e-05	40.3	41	39.6	47.1	48.1	54	47.3	53.3
ENSMUSG00000027342	Pcna	protein_coding	-0.225695113500306	8.00586384206022	30.6664930791843	4.73054041987587e-06	4.28269007684664e-05	129.4	128	122	121	111.6	101.7	107.7	106.2
ENSMUSG00000055912	Tmem150a	protein_coding	0.675755870651027	3.36198639567262	30.6618107448192	4.73624771869357e-06	4.28534806753415e-05	4.6	5.8	5.2	4.5	8.1	8.3	7.4	8.2
ENSMUSG00000048782	Insc	protein_coding	-1.49587452542799	0.948712031984981	30.6207667174572	4.78659181058014e-06	4.32836661795326e-05	1	1	0.9	0.9	0.2	0.3	0.3	0.5
ENSMUSG00000068740	Celsr2	protein_coding	1.17267780015367	0.799778274070734	30.6178795893677	4.79015454965559e-06	4.32905668038132e-05	0.2	0.2	0.2	0.2	0.4	0.3	0.5	0.5
ENSMUSG00000003531	Dgcr6	protein_coding	-0.490287868997564	4.58095506776508	30.605318730477	4.8056877057698e-06	4.34055776835972e-05	8.2	8.5	7.6	8.3	4.9	6.9	6.2	5.6
ENSMUSG00000022208	Jph4	protein_coding	1.13957880918942	1.62424354446716	30.5925532165806	4.82152900649334e-06	4.35232358595485e-05	0.7	0.5	0.6	0.6	0.9	1.2	1.5	2
ENSMUSG00000035478	Mbd3	protein_coding	-0.205710753512609	7.86137599407762	30.5539306248101	4.86979765319025e-06	4.39333028653914e-05	130.2	138.2	125.7	133.3	111.2	114.3	113.5	118.7
ENSMUSG00000024581	Napg	protein_coding	0.340430084546156	5.74034750497285	30.5498082116587	4.87498000785618e-06	4.39363112825659e-05	9.2	8.7	9.4	9.6	11.4	12.1	10.7	12.7
ENSMUSG00000026456	Cyb5r1	protein_coding	0.242194832898082	6.98638539164	30.5491453202102	4.8758138886945e-06	4.39363112825659e-05	24.2	25	23.5	23.7	28.2	29.4	29.5	26.9
ENSMUSG00000020493	Prr11	protein_coding	0.268052498799113	6.53734564795916	30.5211031800094	4.91122908335676e-06	4.42296652975804e-05	21	23.2	23.2	23.7	26.2	29.7	27.5	26.5
ENSMUSG00000028047	Thbs3	protein_coding	0.281674919527435	6.59581589754366	30.4988844736747	4.93948452055372e-06	4.44582358214914e-05	13.5	12	12.1	12.2	15.4	14.8	14.9	15.5
ENSMUSG00000013833	Med16	protein_coding	-0.288343643260822	6.19650615661391	30.4856722704388	4.95636859755485e-06	4.45583300139481e-05	14	13.3	13.6	13	11.1	10.8	11.2	10.9
ENSMUSG00000023886	Smoc2	protein_coding	2.25916461941768	-0.252710316140012	30.487238080514	4.95436441316404e-06	4.45583300139481e-05	0.1	0.1	0.1	0.1	0.5	0.3	0.5	0.5
ENSMUSG00000026532	Spta1	protein_coding	-0.497492806340642	4.98099372886059	30.4795955390262	4.96415480463158e-06	4.46023972946067e-05	3.3	3.6	4	4.1	2.2	2.7	2.6	3.3
ENSMUSG00000029016	Clcn6	protein_coding	0.370676988703942	5.23813706510243	30.458305472365	4.99153718426618e-06	4.48223806505854e-05	5.9	6.2	6.4	6.1	7.8	8.3	7.7	8.1
ENSMUSG00000029504	Ddx51	protein_coding	-0.363732888725707	5.3189684003885	30.4297267863373	5.02854744430677e-06	4.51285137152151e-05	9.4	9	9.1	8.5	7.1	5.8	7.8	7.1
ENSMUSG00000032643	Fhl3	protein_coding	-0.368843332092311	5.8987471045558	30.4182267802205	5.04352279584286e-06	4.5236654867818e-05	43.4	46.6	41	39.6	32.7	29.9	38.6	30.4
ENSMUSG00000043207	Zmpste24	protein_coding	-0.311448080006849	6.27448249275605	30.4139842050756	5.04905949962438e-06	4.52600620537344e-05	9.5	9.4	10.2	9.1	8.6	6.9	7.5	7.4
ENSMUSG00000022621	Rabl2	protein_coding	-0.501526998644091	4.27379875912858	30.3946713391736	5.07434550164843e-06	4.54603734020798e-05	5.8	6.3	5.9	6	3.9	4.3	4.7	4.1
ENSMUSG00000020116	Pno1	protein_coding	-0.303057906382584	5.70479574914036	30.3895733716408	5.08104269331519e-06	4.5493985043575e-05	40.1	40.5	39.4	39.9	35.7	30.6	30	32.6
ENSMUSG00000025508	Rplp2	protein_coding	-0.358192410158539	6.58349461231314	30.3851026499581	5.08692363321097e-06	4.5493985043575e-05	61.2	59	53	54.5	42.1	42.6	52.5	40.2
ENSMUSG00000069565	Dazap1	protein_coding	-0.252465436873422	7.63701559996935	30.3854188699355	5.08650742813252e-06	4.5493985043575e-05	74.6	69.4	63.2	65.4	57.3	57.2	57.2	57.2
ENSMUSG00000005949	Ctns	protein_coding	0.360371244654366	5.13109518452774	30.3820581217529	5.09093266514305e-06	4.55035212723162e-05	10	10.1	10	10.2	14.2	12.7	11.7	12.8
ENSMUSG00000025857	Dnaaf5	protein_coding	-0.342962447622744	5.4594326903204	30.3773373114958	5.09715568978395e-06	4.55328240503346e-05	12.5	12.8	12.1	11.8	9.3	9	10.2	10.4
ENSMUSG00000019818	Cd164	protein_coding	0.183583512387415	8.8610263877188	30.3630487008255	5.11604059343271e-06	4.56229340064255e-05	90.4	92.2	93.9	95	108.9	105.9	101.3	105.8
ENSMUSG00000020486	Sept4	protein_coding	1.60848181471175	0.802468530325621	30.3630080772071	5.11609439094236e-06	4.56229340064255e-05	0.4	0.3	0.2	0.3	0.6	0.9	1.6	1
ENSMUSG00000027714	Exosc9	protein_coding	-0.302392097619743	5.87277191152505	30.3667713112743	5.11111333265108e-06	4.56229340064255e-05	15.4	15.9	16.4	14.8	12.7	12.5	13.3	12.1
ENSMUSG00000024270	Slc39a6	protein_coding	0.212643048644714	7.66245889315145	30.3455796635368	5.13923044862799e-06	4.57500981157943e-05	59.5	57.5	55.7	56.7	72.1	65.7	63.9	63.7
ENSMUSG00000024590	Lmnb1	protein_coding	-0.221176534131783	7.72820272671496	30.346623819371	5.13784120325734e-06	4.57500981157943e-05	65.2	65.8	60.5	60.6	56.7	54	54	51.2
ENSMUSG00000040276	Pacsin1	protein_coding	1.28183709026473	1.19841804521418	30.3457023260896	5.13906722579803e-06	4.57500981157943e-05	0.7	0.5	0.6	0.7	1	0.9	1.7	2.6
ENSMUSG00000026201	Stk16	protein_coding	-0.345660161579422	5.76980334103441	30.3295922624627	5.16055173649931e-06	4.58870681434669e-05	12.7	13.4	12.9	12.8	8.7	10.8	11	10.5
ENSMUSG00000061024	Rrs1	protein_coding	-0.336166107774448	6.15285328334643	30.3312054021019	5.15839613022005e-06	4.58870681434669e-05	48	45.7	41.9	41.1	34.6	32.5	40.4	32
ENSMUSG00000108934	Gm44732	antisense	-1.39970737348684	1.5480841130608	30.3109334258779	5.18555512135751e-06	4.60828958859489e-05	8.2	9.4	8.9	9.7	3.9	3.9	1.4	4.6
ENSMUSG00000034825	Nrip3	protein_coding	1.27898217582864	0.444945686263232	30.3078713535208	5.1896707163076e-06	4.60929800610364e-05	0.4	0.4	0.4	0.3	0.8	0.9	0.8	1.2
ENSMUSG00000042046	Dstyk	protein_coding	0.309526152080813	5.81508626990441	30.2901380143587	5.21357392858509e-06	4.62786989998343e-05	5.3	5.3	5.1	5.4	6.8	6.6	6.3	6.5
ENSMUSG00000031954	Cfdp1	protein_coding	-0.226424010580538	7.50156332473478	30.2772999953513	5.23095188961625e-06	4.64063161612944e-05	201.3	198.6	200	182.6	167.7	163.5	161.5	176.4
ENSMUSG00000001105	Ift20	protein_coding	-0.412937006311118	5.44910400679108	30.2686684160383	5.24267060761924e-06	4.64836098656057e-05	27.2	26.9	28.7	26.6	18.3	23.6	20.2	20.8
ENSMUSG00000025413	Ttc4	protein_coding	-0.376746333181154	5.26103858636112	30.2486535208329	5.2699518486896e-06	4.66987194477291e-05	8.6	8.7	8.3	7.8	6.1	6.5	6.9	6.3
ENSMUSG00000036854	Hspb6	protein_coding	0.253663878165244	5.96927977990685	30.2360128979045	5.28725960263093e-06	4.68252550031398e-05	34.7	36.4	34	35.8	40.9	43.8	44.1	39.4
ENSMUSG00000078348	Sf3b5	protein_coding	-0.356950807497857	5.99512831502481	30.1827889562105	5.36080266937338e-06	4.74493942052207e-05	19.2	19.5	17.5	17.3	13.9	15.6	15	13
ENSMUSG00000005378	Wbscr22	protein_coding	-0.408739532039611	5.32892934939428	30.1795732268365	5.36528087383679e-06	4.74618639314293e-05	11.9	12.3	12.5	13.1	8.7	9.5	9.3	10.2
ENSMUSG00000019843	Fyn	protein_coding	0.229365366225773	6.85778975841094	30.1662705893143	5.38384848545006e-06	4.75988845800539e-05	22.9	22.4	21.3	23	25.2	25.5	27.2	27.3
ENSMUSG00000020464	Pnpt1	protein_coding	-0.402095385538813	5.32428649052173	30.159807601079	5.39289415218392e-06	4.76516127286971e-05	10.8	12.9	13.8	11.8	9.1	8.7	9.9	9.7
ENSMUSG00000017390	Aldoc	protein_coding	1.13832925227398	2.2949234053235	30.1533774242018	5.40190998646122e-06	4.77040172019702e-05	2.5	1.5	2.2	1.9	2.2	3.9	5.6	6.6
ENSMUSG00000019428	Fkbp8	protein_coding	-0.231112507327838	7.66943467510561	30.1504418843145	5.40603128931251e-06	4.7713163143059e-05	49.1	48.5	47.4	43.8	39.8	38.1	43.1	39.7
ENSMUSG00000064068	Mtx1	protein_coding	-0.320242199599456	5.65282234003121	30.1477328586225	5.40983755723713e-06	4.7719519764722e-05	15.3	16.1	14.9	15	12.1	12.6	12.8	11.7
ENSMUSG00000021678	F2rl1	protein_coding	-2.87773418423513	0.241240694451003	30.1422645997823	5.41752934808146e-06	4.77601233234798e-05	0.8	0.7	0.8	0.8	0.3	0	0.1	0
ENSMUSG00000038762	Abcf1	protein_coding	-0.193188657005858	7.69675747057201	30.1042082950982	5.47138448920821e-06	4.82074178670237e-05	52.6	53.5	50.7	52.5	44.8	45.9	46.2	46.3
ENSMUSG00000020846	Rflnb	protein_coding	0.352321383072819	5.01795959271441	30.0714629846476	5.51818098015967e-06	4.85920458406657e-05	8	8.5	8.5	8.6	11.3	11.3	10.4	9.9
ENSMUSG00000057880	Abat	protein_coding	1.39241804790055	0.815482771743883	30.0582496969932	5.53718489613882e-06	4.87316391855404e-05	0.2	0.2	0.2	0.2	0.3	0.6	0.8	0.6
ENSMUSG00000063904	Dpp3	protein_coding	-0.25836046692401	6.63349591302251	30.0248928894864	5.58547136280331e-06	4.91286369072967e-05	43.1	42	40.4	39.7	34	33.6	38	32.3
ENSMUSG00000026090	2010300C02Rik	protein_coding	1.20590563845808	1.21099550434298	29.9777395044468	5.65449717049541e-06	4.97074984351168e-05	0.8	0.5	0.6	0.5	1	1.1	1.2	2.3
ENSMUSG00000029625	Cpsf4	protein_coding	-0.395435427899046	5.57627236216276	29.9630118827575	5.67624234895576e-06	4.9870304228354e-05	13.3	13.1	13	11.6	10	11	9.3	8.7
ENSMUSG00000030079	Ruvbl1	protein_coding	-0.384655445269646	4.99211362025506	29.9553332915544	5.68761507172618e-06	4.99418465951743e-05	19.1	20.1	19.5	19.1	15.4	14.1	15.2	14.7
ENSMUSG00000021250	Fos	protein_coding	0.849287400389061	4.5473921652827	29.9460933820008	5.70133248748774e-06	5.00338843666418e-05	2.8	2.6	3.5	3.5	4.3	4.6	5.9	7.7
ENSMUSG00000029326	Enoph1	protein_coding	-0.406874837513348	5.01357353054099	29.9373913527268	5.7142836487375e-06	5.00906848415124e-05	16.8	16.5	14.1	15	10.9	12.3	12.2	11.8
ENSMUSG00000033166	Dis3	protein_coding	-0.277350550214928	6.77121731723802	29.9395552460996	5.7110602143493e-06	5.00906848415124e-05	40.6	38.1	35.7	35.9	34.8	30.2	28.8	29.7
ENSMUSG00000024892	Pcx	protein_coding	-0.441780715479521	5.19744282201141	29.9227432492889	5.73615523396485e-06	5.02539197636252e-05	7.6	8.4	7.4	7.8	5.2	6.9	5.9	5.2
ENSMUSG00000033487	Fndc3a	protein_coding	0.265723878768038	6.50749626352613	29.910753166332	5.75412450261049e-06	5.03828013498675e-05	7.9	8.2	8	8	9.7	10.4	9.4	9
ENSMUSG00000037916	Ndufv1	protein_coding	-0.218748541950169	7.29948216351885	29.9023652604462	5.76673096193267e-06	5.04646071671561e-05	65.3	65.7	63.5	63.6	55.5	52.5	59.2	54.4
ENSMUSG00000022075	Rhobtb2	protein_coding	-0.402814676921436	5.02157343040052	29.8921291724005	5.78215504342228e-06	5.05709634821486e-05	6.2	6.3	6.8	6.2	4.4	4.9	4.9	5.3
ENSMUSG00000024339	Tap2	protein_coding	-0.425149684355016	5.37647974431135	29.8649312884727	5.82335193951917e-06	5.0902482216385e-05	9.7	9.1	9.2	9.8	6.2	7.5	6.1	8.7
ENSMUSG00000028760	Eif4g3	protein_coding	0.409535448556458	5.77898560210487	29.8276270379811	5.88036705418911e-06	5.1353882622099e-05	1.9	2.1	1.9	2	2.5	2.6	2.5	2.9
ENSMUSG00000033538	Casp4	protein_coding	0.52811349397022	4.05462058131675	29.826801655872	5.88163526636081e-06	5.1353882622099e-05	3.4	3	3.6	2.9	4.9	5.3	4.4	4.2
ENSMUSG00000024743	Syt7	protein_coding	1.25340378472457	1.24943246864112	29.7983358318655	5.92555248204233e-06	5.17081365856775e-05	0.4	0.4	0.4	0.5	0.8	0.8	1.1	1.8
ENSMUSG00000104861	3110039M20Rik	lincRNA	-0.551676909009854	4.17962705755116	29.7946090172193	5.93132807727641e-06	5.17293435188523e-05	23	24	23.3	19.5	13.9	15.9	18.6	12.9
ENSMUSG00000020571	Pdia6	protein_coding	-0.177497695977225	8.98523021152109	29.7845755103907	5.94690727627709e-06	5.18359792632878e-05	127.7	127.7	120.8	125.7	110	109.5	112	112.3
ENSMUSG00000002900	Lamb1	protein_coding	-0.223348814037207	9.40617936196696	29.7727524753382	5.96532115129536e-06	5.19633288441357e-05	75.5	77.5	78.2	81.3	68.5	64.7	69.4	64.9
ENSMUSG00000032350	Gclc	protein_coding	-0.237784488294654	6.56766820492031	29.7708828961536	5.96823850657602e-06	5.19633288441357e-05	27.7	26.2	27.8	26.1	23.2	22	23.2	22.9
ENSMUSG00000004665	Cnn2	protein_coding	-0.194602854355655	7.85842633019434	29.7578335015188	5.98864366267494e-06	5.20532244861878e-05	110.6	111.4	103.9	107.9	91	98.6	97.1	92.9
ENSMUSG00000025591	Tma16	protein_coding	-0.47217475765282	4.46612938470473	29.7578843455438	5.98856401431739e-06	5.20532244861878e-05	3.3	3.1	3.1	3	2.4	2.6	2.1	2
ENSMUSG00000047842	Diras2	protein_coding	0.854298900376977	1.92092521524257	29.7578215541698	5.98866237864115e-06	5.20532244861878e-05	0.9	0.9	1	1.1	1.5	1.5	1.9	2.3
ENSMUSG00000020684	Rasl10b	protein_coding	1.34932801295786	0.808861291574887	29.747411702686	6.00499353499482e-06	5.21658511413623e-05	0.7	0.5	0.4	0.4	1.3	0.8	1.3	1.6
ENSMUSG00000034940	Synrg	protein_coding	0.424842031806825	5.50773635155527	29.7449720291052	6.00882780509142e-06	5.21698508422957e-05	3.5	4.2	4.1	4.7	5.7	6.2	4.7	5.7
ENSMUSG00000037149	Ddx1	protein_coding	-0.206020701183565	7.99711803530993	29.7341254426973	6.02590629693772e-06	5.22887705216318e-05	103.6	106.8	104.2	99.6	91.5	89.5	84.5	93.6
ENSMUSG00000074305	Peak1	protein_coding	-0.336060069615847	7.67240280844447	29.6746135904734	6.12053678594213e-06	5.30785936681379e-05	17.7	16.5	18.4	17.5	14	13.7	13.6	14.3
ENSMUSG00000081881	Gm14752	processed_pseudogene	4.82486040097809	-2.01995303498091	32.0725073994458	6.1237929964404e-06	5.30785936681379e-05	0	0	0	0	0.4	0.1	0.4	0.4
ENSMUSG00000041736	Tspo	protein_coding	-0.247917352460691	7.38284583545994	29.6496176610107	6.16075474062137e-06	5.33690479295396e-05	211.3	212	205.5	198	174.5	162.1	185.2	173.5
ENSMUSG00000028020	Glrb	protein_coding	0.623717709249583	3.44834954448038	29.6335258033045	6.18679532183487e-06	5.35646226548334e-05	1.5	1.7	1.7	1.8	2.3	3	2.4	3
ENSMUSG00000005566	Trim28	protein_coding	-0.197517760661869	8.33104661457051	29.6174369172489	6.21294851477957e-06	5.37609529289516e-05	82.4	86.6	83.4	81.8	72.6	70.1	77.9	70.6
ENSMUSG00000069601	Ank3	protein_coding	-0.43679000034435	5.56446518062602	29.6141354761324	6.21832972199127e-06	5.37774230934849e-05	1.9	1.8	1.9	1.9	1.2	1.2	1.4	1.7
ENSMUSG00000009035	Tmem184b	protein_coding	-0.201223952698561	7.83660491449778	29.5980163107635	6.24467476532728e-06	5.39750731672755e-05	78.4	78.8	73.6	78.3	70.3	66.8	67.8	63.5
ENSMUSG00000020661	Dnmt3a	protein_coding	0.377691186622473	6.10483499497483	29.5670323950485	6.29564963781047e-06	5.43549024843458e-05	2.2	2.5	2.7	2.8	3.1	3.4	3.5	3.3
ENSMUSG00000033105	Lss	protein_coding	0.201359772110904	7.4189308684135	29.5690414665185	6.29233088303163e-06	5.43549024843458e-05	15.8	16.5	15.6	16	18.3	18	18.6	18.5
ENSMUSG00000060126	Tpt1	protein_coding	-0.58234114342991	5.02948113296482	29.5458786429073	6.33070675841404e-06	5.46270751145961e-05	16.3	14.3	16.2	16.4	10.8	8.9	12.3	10
ENSMUSG00000029408	Abcb9	protein_coding	1.42433171835646	0.711195555703669	29.5194851665021	6.37473970545257e-06	5.49763525183564e-05	0.2	0.2	0.2	0.2	0.5	0.6	0.4	0.5
ENSMUSG00000026365	Cfh	protein_coding	0.882256569398344	4.6072719006449	29.4892818888753	6.42552985634677e-06	5.53834828142085e-05	0.3	0.4	0.3	0.3	0.5	0.7	0.7	0.5
ENSMUSG00000031256	Cstf2	protein_coding	-0.200792486535435	7.07794883486293	29.4828398092779	6.4364186810954e-06	5.54464301202107e-05	17.6	17.9	18.1	17.6	15.8	15.8	15.2	15
ENSMUSG00000029120	Ppp2r2c	protein_coding	1.12219248560616	1.49286986670401	30.2969516537409	6.45031538373517e-06	5.55352042197644e-05	0.9	0.7	0.8	1	1.4	1.7	1.9	2.4
ENSMUSG00000057278	Snrpg	protein_coding	-0.58294576808532	4.00493582683657	29.4681714185338	6.46128566396936e-06	5.55986979532322e-05	15.8	15.7	13.7	13.7	8.7	11.3	11	8.6
ENSMUSG00000020471	Pold2	protein_coding	-0.269103244944841	6.60050584416496	29.4595485712403	6.47595159421416e-06	5.56939040608084e-05	51.5	52.2	47.2	49.3	41.4	43.1	43.7	37.9
ENSMUSG00000023075	Akirin1	protein_coding	-0.384397816147993	4.93461814676969	29.4488909730989	6.49412736257721e-06	5.57954165859844e-05	10.8	10	10.5	9.8	7.9	7	7.9	8.5
ENSMUSG00000038845	Phb	protein_coding	-0.441612324153534	5.11962835949687	29.4483965655363	6.49497185893888e-06	5.57954165859844e-05	14.7	15.2	16.3	13.8	10	10.2	13.2	10.9
ENSMUSG00000028948	Nol9	protein_coding	-0.29049419346151	6.43342241768479	29.4310060397162	6.52475123453749e-06	5.60201156799851e-05	21.8	21.3	18.9	20.7	17.5	16.9	17.7	15.2
ENSMUSG00000024856	Cdk2ap2	protein_coding	-0.291084363339291	5.86585103222908	29.3815922266654	6.61016471794295e-06	5.67219628377091e-05	41	42.8	40.5	41.2	31.7	31.7	35.8	36.3
ENSMUSG00000025139	Tollip	protein_coding	0.276698034516227	6.22016298321076	29.3473066041251	6.67012909746059e-06	5.71802895184959e-05	16.8	16	14.7	15.3	21.1	18	18.2	18.6
ENSMUSG00000085781	Gm15640	antisense	1.88403474817513	-0.0743820663140738	29.346826924355	6.67097214585569e-06	5.71802895184959e-05	0.7	0.8	0.8	0.9	2.9	3	2.8	3.6
ENSMUSG00000042462	Dctpp1	protein_coding	-0.395627912460697	5.37992764207452	29.3336390343745	6.69419475093681e-06	5.73475531488842e-05	91.8	87	83.2	75.5	62.3	70.8	63	61.4
ENSMUSG00000022774	Ncbp2	protein_coding	-0.264238958781078	6.66896667870429	29.3180326319212	6.72178759291584e-06	5.75520495843066e-05	41.9	45.8	44.5	43.7	34.9	36	39.8	35.8
ENSMUSG00000019558	Slc6a8	protein_coding	0.227745956722512	8.12021424141919	29.2881420469524	6.7749748459143e-06	5.79753381529456e-05	66.5	63.5	64.8	61.9	79.7	72.5	77.2	70.8
ENSMUSG00000064345	mt-Nd2	protein_coding	0.469558474799428	9.62860293227727	29.2692438538137	6.80883379035152e-06	5.82328522678128e-05	534.5	505.9	599.1	655.1	724.2	822.1	865.6	766.9
ENSMUSG00000027284	Cdan1	protein_coding	0.358564422223177	5.25510991631512	29.1856764887997	6.96073610548653e-06	5.94662223199658e-05	3.3	3.1	3.1	3.1	4.6	3.9	3.7	3.7
ENSMUSG00000028268	Gbp3	protein_coding	-0.494335312755394	5.40614939360155	29.1866372706351	6.95896926932207e-06	5.94662223199658e-05	11.9	12.1	12.6	11.2	10.4	9.4	6	8
ENSMUSG00000039630	Hnrnpu	protein_coding	-0.16164344556153	9.55891861380609	29.1704947823786	6.98871822347847e-06	5.96393763187901e-05	67.8	67.3	67.5	68.9	61.5	61.7	59.9	59.5
ENSMUSG00000056394	Lig1	protein_coding	-0.192910476154797	7.705168119976	29.1709354438905	6.98790433060503e-06	5.96393763187901e-05	54.4	56.9	54.4	54.7	45.7	48.7	49.6	49
ENSMUSG00000021314	Amph	protein_coding	1.71591572410487	0.280966358511603	31.4882175058599	7.00411334529629e-06	5.97377852500367e-05	0.2	0.2	0.2	0.2	0.4	0.3	0.9	1.2
ENSMUSG00000055172	C1ra	protein_coding	-0.572985354174789	4.8908910373822	29.1452567649259	7.03550151027232e-06	5.99724144726246e-05	6.6	6.6	6.1	5.5	3.7	5.1	4.2	3.7
ENSMUSG00000091475	2810468N07Rik	processed_transcript	2.74955690485309	-0.195124252819895	29.11818000959	7.08606497057115e-06	6.03701502148439e-05	0.2	0	0.1	0.2	0.8	0.7	1.2	0.9
ENSMUSG00000051076	Vtcn1	protein_coding	2.99673417071486	-1.42350922945954	29.1074471746015	7.10621476476033e-06	6.04751782649912e-05	0.1	0	0	0.1	0.6	0.2	0.3	0.4
ENSMUSG00000057789	Bak1	protein_coding	-0.268969796091079	6.61919058993671	29.1080332625669	7.10511286850471e-06	6.04751782649912e-05	48.9	49.6	44.9	44.5	40.7	39.1	36.7	39.4
ENSMUSG00000019699	Akt3	protein_coding	0.293036799928464	6.45872601923677	29.1028320486015	7.11489797495429e-06	6.0482499937723e-05	12.9	14.5	15.4	14.5	17.4	17.1	18.6	16.9
ENSMUSG00000036820	Amdhd2	protein_coding	0.337077776577542	5.34428323048103	29.1035731759861	7.1135028052004e-06	6.0482499937723e-05	15.2	15.4	17.3	16	18.3	19.2	22.4	20.9
ENSMUSG00000003273	Car11	protein_coding	1.37820326122629	1.35851067645843	29.092759949614	7.13388763606967e-06	6.06106068772227e-05	1.2	0.6	0.8	0.8	1.4	1.7	2.5	3.5
ENSMUSG00000015659	Serac1	protein_coding	0.460584848261013	3.88477988950799	29.0781303482244	7.16156625530315e-06	6.08123553024451e-05	3.7	3.2	3.8	3.5	5.1	4.4	4.7	5.2
ENSMUSG00000033792	Atp7a	protein_coding	0.369869173757225	5.7594952790656	29.063906711267	7.18858667302154e-06	6.10082962266367e-05	5.8	6.5	6.3	6.4	8.5	7.8	7.2	8.7
ENSMUSG00000068748	Ptprz1	protein_coding	1.48172744841401	0.663085541172991	29.055650435363	7.20432086110958e-06	6.11082904417649e-05	0.1	0.1	0.2	0.1	0.2	0.3	0.4	0.6
ENSMUSG00000037257	Aagab	protein_coding	-0.446617127067865	4.9679571575669	29.0339015806405	7.24594431706777e-06	6.14276518502297e-05	7	5.9	6.5	6.3	5	4.6	4.5	4.7
ENSMUSG00000067150	Xpo5	protein_coding	-0.235068843098826	7.01050017340733	28.9839683394641	7.34248151714987e-06	6.22119406573635e-05	44.2	44.1	45.1	44.2	41	34.5	35.7	39.2
ENSMUSG00000032549	Rab6b	protein_coding	0.578906646791506	4.50438937861339	28.9739867432037	7.36194323585884e-06	6.23085540536865e-05	3.5	3.5	4.1	4	5	4.2	6	7.4
ENSMUSG00000068580	Zfyve19	protein_coding	0.420623063877452	4.38012796675519	28.9754939211829	7.35900107621456e-06	6.23085540536865e-05	6.4	6.4	6.2	5.6	7.8	8.7	8.7	7.8
ENSMUSG00000024427	Spry4	protein_coding	0.688239964828271	3.81743699876449	28.9375318520576	7.43349038684482e-06	6.28796837263574e-05	1.6	1.5	1.8	1.9	3	2.7	2.7	2.5
ENSMUSG00000028409	Smu1	protein_coding	-0.227287774210868	7.11595636152584	28.9240418954414	7.46015379621316e-06	6.30707261622986e-05	49.7	49.5	47.8	46.4	42	38.4	43.7	40.8
ENSMUSG00000093826	Gm6900	processed_pseudogene	4.83126011424511	-1.89675064770558	29.7024639966187	7.49186793521627e-06	6.33042370941252e-05	0	0	0	0.2	0.9	2	3.2	1.8
ENSMUSG00000026426	Arl8a	protein_coding	0.256826090501624	6.24309503970058	28.9045570345671	7.4988466370311e-06	6.33285994256756e-05	34.9	32	32	31	39.9	37.3	37.9	40.1
ENSMUSG00000023909	Paqr4	protein_coding	0.409155259813967	4.76648526531957	28.8912789219712	7.52533680908126e-06	6.34829694919932e-05	9	9.1	8.2	8.7	10.9	12.3	13	10.4
ENSMUSG00000040688	Tbl3	protein_coding	-0.292096847431521	6.23428167265591	28.8927080588639	7.52248085620702e-06	6.34829694919932e-05	15.7	16.8	16.7	15.6	13	12.1	14.9	12.8
ENSMUSG00000037318	Traf3ip3	protein_coding	1.5143253858491	3.4225596503344	28.879820217086	7.54827747345058e-06	6.36417745757723e-05	0.1	0.1	0.1	0.1	0.3	0.2	0.4	0.3
ENSMUSG00000055799	Tcf7l1	protein_coding	0.314977738626006	5.75325755327463	28.8725763123311	7.56281846726302e-06	6.37296250459336e-05	9.2	10.1	10	10.1	11.3	13.2	11.7	12.9
ENSMUSG00000041540	Sox5	protein_coding	1.19987591192932	1.85650010751885	28.8631521893631	7.58178065006099e-06	6.38546155729265e-05	0.1	0.1	0.1	0.1	0.2	0.2	0.2	0.2
ENSMUSG00000024425	Ndfip1	protein_coding	0.216892272833809	6.72047093661451	28.8562385381015	7.59572378982782e-06	6.39372220806247e-05	105.1	101.5	103.5	100.4	123.2	118.9	120.6	113.6
ENSMUSG00000036634	Mag	protein_coding	1.87203505730001	-0.299372345596904	31.1322357033554	7.60675322378278e-06	6.3995225842956e-05	0.2	0.1	0.2	0.2	0.3	0.7	0.8	1.1
ENSMUSG00000027099	Mtx2	protein_coding	-0.304639198818907	5.58854673109725	28.837550156631	7.63355077098988e-06	6.41857507187691e-05	15.1	13.9	15.4	14.6	12.1	11.1	12.1	12.4
ENSMUSG00000064341	mt-Nd1	protein_coding	0.457333563592079	10.4215454885615	28.8155764083014	7.67828488188504e-06	6.45268038742328e-05	995.3	926.9	1057.6	1183.2	1302.1	1501.3	1526.6	1388
ENSMUSG00000028234	Rps20	protein_coding	-0.21667147423723	6.92412412590746	28.808204767168	7.69335463695838e-06	6.46183284906504e-05	34	33.1	33.1	33.3	28.8	28	28.3	29.7
ENSMUSG00000032481	Smarcc1	protein_coding	-0.184187201423682	8.08888286485872	28.8048530987919	7.70021684341136e-06	6.46408539900488e-05	41.4	40	40.1	40.2	36.7	35.2	35.5	34.8
ENSMUSG00000029135	Fosl2	protein_coding	-0.241475035914571	8.16387101242662	28.7841612334517	7.74272623390369e-06	6.49624393677985e-05	27	25.4	25.9	26.6	22.3	23.9	20.4	22.2
ENSMUSG00000067276	Capn6	protein_coding	0.206755989692732	7.10945001037179	28.7704932573005	7.77094300344201e-06	6.5163824111835e-05	26.6	27	26.1	28.2	31.7	32.8	29.7	30.4
ENSMUSG00000028044	Cks1b	protein_coding	-0.235517113105701	6.77523322971876	28.755093209305	7.80286703473726e-06	6.53960612239253e-05	125.1	127.3	120.1	114.2	106	100	102.1	104.9
ENSMUSG00000012535	Tnpo3	protein_coding	-0.205864970962549	7.28973421417027	28.7332521159569	7.84838340061156e-06	6.57419027755452e-05	12.1	12.2	12.5	12.6	10.9	10.9	10.7	10.2
ENSMUSG00000036225	Kctd1	protein_coding	0.618967839929572	3.37455439274602	28.6625289354758	7.99772303121027e-06	6.69565734876039e-05	1.8	2	2.2	2.1	2.7	3.3	3	3.6
ENSMUSG00000008683	Rps15a	protein_coding	-0.286366858432465	6.09607898475122	28.6457435932827	8.03361039166639e-06	6.72206263454207e-05	12.9	12.6	12.6	12.7	9.8	10.2	11.7	10.1
ENSMUSG00000031872	Bean1	protein_coding	1.63066199653156	0.193437284630147	28.6395963020999	8.04679635806249e-06	6.72945441236994e-05	0.2	0.2	0.2	0.1	0.9	0.5	0.7	0.4
ENSMUSG00000048058	Ldlrad3	protein_coding	0.298691231693101	5.71916541716574	28.5914683904735	8.15083247499122e-06	6.81277419247509e-05	8.7	9.2	9	10	11.4	10.3	12	11.5
ENSMUSG00000020899	Pfas	protein_coding	-0.276454507290269	6.78089931527759	28.5889475067808	8.15632116863024e-06	6.8136787806877e-05	15.4	15	15.7	15.4	13.7	12.8	13	11.1
ENSMUSG00000040957	Cables1	protein_coding	1.49867864483749	1.45455769277922	28.5866128341289	8.16140794413427e-06	6.81424681642269e-05	0.2	0.4	0.3	0.4	0.9	1	0.8	0.8
ENSMUSG00000030255	Sspn	protein_coding	0.317764700168331	6.17098810812938	28.5540267714755	8.23276072669277e-06	6.87011220274422e-05	8.9	10.2	9.4	9.1	11.9	12.1	11.7	11
ENSMUSG00000001424	Snd1	protein_coding	-0.226741586722599	8.09634398441299	28.5434611614958	8.25603859256705e-06	6.88582118429689e-05	27	27.8	25.5	27.1	20.8	24.8	23.5	22.9
ENSMUSG00000029119	Man2b2	protein_coding	0.243157905644123	6.62595945813218	28.523961195167	8.29918498706848e-06	6.9180753345035e-05	22.2	23.4	21.2	22.2	24.7	27.3	27.2	26.4
ENSMUSG00000023805	Synj2	protein_coding	0.298421401436223	5.89046784436148	28.4899196470261	8.37508427049012e-06	6.977582331605e-05	7.4	7.1	7.3	7.6	10	8.7	9.3	7.9
ENSMUSG00000041731	Pgm5	protein_coding	-1.56477875529003	0.756224412519865	28.4677418451233	8.42493022612201e-06	7.01533096857968e-05	0.8	0.8	0.8	0.9	0.3	0.4	0.3	0.2
ENSMUSG00000025375	Aatk	protein_coding	1.24571351220672	2.12711712267168	28.4526525630271	8.45902518149751e-06	7.03993037575328e-05	0.5	0.3	0.4	0.4	0.7	0.5	1.4	1.2
ENSMUSG00000002658	Gtf2f1	protein_coding	-0.233876085028109	6.86299100827032	28.4444619049094	8.47759398116e-06	7.05158879670129e-05	81.5	76.1	72.9	74.3	64.7	66.6	65.7	62.4
ENSMUSG00000030685	Kctd13	protein_coding	0.496134836650162	4.20086640469597	28.4396957837854	8.48841912560444e-06	7.05679703974309e-05	8.1	7.6	6.5	8.5	10.1	8.9	12.8	11.1
ENSMUSG00000039168	Dap	protein_coding	0.171080945444929	8.89435273086555	28.3830416699566	8.6182314834645e-06	7.16086584786736e-05	273.2	278.1	268.3	269.5	309.6	305.9	316.8	293.5
ENSMUSG00000028759	Hp1bp3	protein_coding	0.185973083888122	8.30805153010628	28.3762820082419	8.63386085232627e-06	7.16935703109092e-05	30.5	30.5	30.4	29.6	35.7	35	33.2	33.8
ENSMUSG00000061143	Maml3	protein_coding	0.357370598526352	5.07166318644234	28.3746133509753	8.63772369457569e-06	7.16935703109092e-05	2.7	2.8	2.7	2.6	3.5	3.6	3.6	3.1
ENSMUSG00000041852	Tcf20	protein_coding	-0.203218547783507	7.71867531105691	28.3654768614816	8.65890683754158e-06	7.1830834994048e-05	32.1	31.7	32.7	33.2	29.1	27.8	28.3	27.3
ENSMUSG00000032046	Abhd12	protein_coding	0.293146503997181	5.79061755557598	28.279115663824	8.86189714768807e-06	7.34753434824132e-05	18.1	17.1	16.3	16.8	21.5	19.5	21.1	21.3
ENSMUSG00000039952	Dag1	protein_coding	0.185286779294981	8.50895084110062	28.2621321289308	8.90241074311416e-06	7.37716920261384e-05	50.2	49.9	49.2	52.7	57.9	58.8	58.2	54.9
ENSMUSG00000025318	Jph3	protein_coding	1.46153359231929	0.760306641050638	29.4573549065226	8.90725109657045e-06	7.37722676519919e-05	0.6	0.3	0.5	0.4	0.8	0.8	1.6	1.9
ENSMUSG00000028063	Lmna	protein_coding	-0.183081231595326	9.56142838091871	28.2568392566478	8.91507704786421e-06	7.37975569545633e-05	156.9	158.1	144	151.7	132	133	141.5	131.5
ENSMUSG00000018166	Erbb3	protein_coding	0.945123994904295	2.09276942452099	28.2480689078644	8.93610760313823e-06	7.3932066274653e-05	0.4	0.7	0.7	0.8	1.3	1.1	1.6	1
ENSMUSG00000029580	Actb	protein_coding	-0.214766082601261	11.1512075945313	28.23099874872	8.97719232568142e-06	7.41133608820138e-05	959.7	994.2	919.3	957	830.1	842.5	851.5	776.1
ENSMUSG00000032462	Pik3cb	protein_coding	-0.355470250351295	5.04796271799019	28.2320869525702	8.97456721478658e-06	7.41133608820138e-05	5.6	5.5	5.5	5.7	4.6	4.6	4	4.2
ENSMUSG00000034640	Tiparp	protein_coding	-0.258477392542722	7.18613137288761	28.2332810004602	8.97168771509757e-06	7.41133608820138e-05	30.2	32.7	32.9	30	27.8	26.7	25.2	25.2
ENSMUSG00000048232	Fbxo10	protein_coding	0.422061719793665	4.9000342852072	28.2355688220949	8.96617328464904e-06	7.41133608820138e-05	4.5	5.4	4.5	5.3	6	6.8	6.8	7
ENSMUSG00000056612	Ppp1r14b	protein_coding	-0.324012168158798	5.63932055462244	28.223390789226	8.9955681647035e-06	7.42254378499521e-05	70.2	78.1	67.2	67.4	58.4	54.5	52.5	60.5
ENSMUSG00000062627	Mysm1	protein_coding	0.361942152069612	5.86921492031212	28.2207422949826	9.00197460305238e-06	7.42386844197327e-05	5.6	5	5.6	5.8	7.2	7.4	5.7	8
ENSMUSG00000025161	Slc16a3	protein_coding	0.381835266051667	6.35135764232179	28.2145823366016	9.01689375136311e-06	7.42824869884538e-05	15.3	17.8	16.5	17.9	17.5	24.8	23.1	23.5
ENSMUSG00000054057	A930004D18Rik	protein_coding	-0.414305979146032	4.49831741786316	28.2153087181578	9.01513311598182e-06	7.42824869884538e-05	9	8.2	8.7	8.9	7.4	6.3	6.7	5.4
ENSMUSG00000054555	Adam12	protein_coding	0.759451721415442	3.5776969357814	28.2081119543332	9.0325931453114e-06	7.43721979797392e-05	0.7	0.7	0.8	0.9	1.3	1.8	1	1.3
ENSMUSG00000020133	2310011J03Rik	protein_coding	-0.299670610689988	5.74209588907902	28.1959770231362	9.06211539441224e-06	7.4575566973814e-05	39.5	38.6	38	34.4	30.9	30.6	30.6	30.1
ENSMUSG00000040354	Mars	protein_coding	-0.221323318895072	7.67375513665398	28.1836332128783	9.09225146012114e-06	7.47837682594964e-05	56.6	64	58.7	63.3	53.2	51.1	54.3	49.1
ENSMUSG00000022013	Dnajc15	protein_coding	-0.592909391406401	3.77938124251921	28.1115204843624	9.2704573483755e-06	7.62089750015579e-05	26.6	28.7	28.8	24.6	14.5	18.9	21.2	18.2
ENSMUSG00000041577	Prelp	protein_coding	0.750726828001979	3.97738461516454	28.09919044334	9.30129878521703e-06	7.64039325594451e-05	1.2	1.7	1.4	1.6	2.2	3.3	2.3	2.3
ENSMUSG00000068749	Psma5	protein_coding	-0.391675996693106	5.10614681862283	28.0980905997023	9.30405516454991e-06	7.64039325594451e-05	36.5	33.7	35	34.1	22.8	29	29.9	25.2
ENSMUSG00000086596	Susd5	protein_coding	4.27543410532861	-1.67823681813731	28.0928005904466	9.31732493337208e-06	7.64722905757603e-05	0	0	0	0	0.2	0.1	0.2	0.2
ENSMUSG00000022946	Dopey2	protein_coding	0.359998526227101	5.2168226007877	28.0773283951782	9.35625232481892e-06	7.67510502380238e-05	4.3	4.3	4	4.4	5	6	5.7	5.3
ENSMUSG00000035674	Ndufa3	protein_coding	-0.381719075101028	5.09833665660061	28.0641856959071	9.3894551122935e-06	7.69825792160098e-05	38.4	39.1	34.7	35.7	26.6	25.3	32.7	28.8
ENSMUSG00000052133	Sema5b	protein_coding	-2.04246656130043	0.808906233396304	28.0365767859657	9.45961445465148e-06	7.75167028681907e-05	0.5	0.4	0.4	0.4	0	0.1	0.2	0.1
ENSMUSG00000025473	Adam8	protein_coding	-0.630604181998179	3.4998719155345	28.0228371966005	9.49473754089306e-06	7.77633085777698e-05	3.4	3.6	3.5	3.6	1.9	2.4	2.7	2.3
ENSMUSG00000022283	Pabpc1	protein_coding	-0.167284525212526	10.115641504475	28.0042906864784	9.54236960201334e-06	7.81120493149457e-05	207.6	215.2	203.2	209.7	187.3	185.8	193.5	177.4
ENSMUSG00000022211	Carmil3	protein_coding	1.77257309831977	0.436364984230044	27.9943878592791	9.56790688387054e-06	7.8279652986926e-05	0.1	0.1	0.1	0.2	0.3	0.4	0.5	0.6
ENSMUSG00000022710	Usp7	protein_coding	-0.189063126681462	7.76449668819271	27.9632730966077	9.64862083935856e-06	7.8898267603914e-05	28.9	28.4	29.4	29.5	26.3	26.3	24.9	24.3
ENSMUSG00000039298	Cdk5rap2	protein_coding	0.25072543194648	7.08512717692466	27.9551082612933	9.66992113397325e-06	7.90306503671397e-05	8.7	9	9.4	9.6	10.4	11.5	11	10.8
ENSMUSG00000044674	Fzd1	protein_coding	-0.241256001107449	7.74894502162545	27.9475424252182	9.68970355819393e-06	7.91473492599029e-05	49.1	50.7	49	49.1	39	45.6	39	44.4
ENSMUSG00000045038	Prkce	protein_coding	0.402177026402151	4.9131588413239	27.9457345482654	9.69443701081654e-06	7.91473492599029e-05	3.7	3.5	3.7	3.9	4.3	4.8	4.9	5.6
ENSMUSG00000031824	6430548M08Rik	protein_coding	-0.329902586377115	5.00827715307532	27.9395169907637	9.71073489990703e-06	7.92300974769505e-05	7.3	6.7	6.8	7.1	5.5	5.3	5.7	5.7
ENSMUSG00000055430	Nap1l5	protein_coding	1.7140878735148	0.0152956913656016	29.1108900202177	9.71482020411939e-06	7.92300974769505e-05	0.5	0.7	0.7	0.4	0.8	1.7	2.3	3
ENSMUSG00000009927	Rps25	protein_coding	-0.613543852313015	3.40077384471746	27.9116538064247	9.78413168759251e-06	7.97533095863168e-05	4.7	4.9	4.2	4.6	3.2	3.3	2.6	3
ENSMUSG00000022890	Atp5j	protein_coding	-0.248727555946772	6.90569743544752	27.9015306278706	9.81094441465974e-06	7.99297331316563e-05	55.1	53	48.8	49.1	43.5	42.4	45.4	41.8
ENSMUSG00000026874	Hc	protein_coding	1.83751463541466	-0.205630443786001	27.8808117310062	9.86606620396773e-06	8.03203892711251e-05	0.1	0.2	0.1	0.1	0.3	0.5	0.5	0.3
ENSMUSG00000039741	Bahcc1	protein_coding	-0.313174619030943	5.87882696949264	27.8796060329744	9.86928407263389e-06	8.03203892711251e-05	6.5	5.8	5.8	6.4	5.2	5.4	4.4	4.7
ENSMUSG00000063015	Ccni	protein_coding	0.197668231171489	7.4537377042192	27.8428459687293	9.96793194651663e-06	8.10805532293459e-05	48.9	52.3	51.8	52.9	57.4	61.6	58.5	58.9
ENSMUSG00000001995	Sipa1l2	protein_coding	0.268035995058766	7.19444590831667	27.8143369084505	1.00451619829336e-05	8.16657937655634e-05	10.9	11.8	12.8	12.6	13.5	14.5	15	15
ENSMUSG00000005718	Tfap4	protein_coding	-0.384106447315207	5.13609462780634	27.8022165693061	1.00781887419778e-05	8.18912414698909e-05	24.1	20.2	20.5	18.9	16.6	16.8	14.9	15.8
ENSMUSG00000028032	Papss1	protein_coding	-0.191776061532951	7.37282489398086	27.7993136539446	1.00861160926857e-05	8.19126119439067e-05	58.7	58.8	56.1	56	49.3	49.8	51.2	50.8
ENSMUSG00000017929	B4galt5	protein_coding	0.27913642253661	7.2096778123968	27.7660744437363	1.01773622676353e-05	8.26102639078451e-05	34.3	29.1	30.2	29.6	40.8	35.9	37.7	34.6
ENSMUSG00000033209	Ttc28	protein_coding	0.358149862970737	6.00605597211293	27.7573763857196	1.02013847457613e-05	8.27618112926056e-05	4.2	3.9	4.1	4.2	5.4	5.3	5.3	5.1
ENSMUSG00000057706	Mex3b	protein_coding	-0.306528275878547	5.53802519276468	27.7352061883601	1.0262888915471e-05	8.32171218143307e-05	18	17.8	17.6	17.2	14	13.7	14.5	14.7
ENSMUSG00000032231	Anxa2	protein_coding	-0.177113541317385	9.42211928666765	27.7270889359478	1.02855065010748e-05	8.3356806617463e-05	213.2	221.1	210.5	200.8	187.7	181.2	195	183.7
ENSMUSG00000028998	Tomm7	protein_coding	-0.37778841033029	5.47999652252624	27.6982080365428	1.03664113125956e-05	8.39684746603804e-05	46.1	50	52.7	47.6	32.8	38.2	40	41.2
ENSMUSG00000022091	Sorbs3	protein_coding	-0.266775338455595	6.08742065344187	27.659347347001	1.04763459624788e-05	8.48145223129894e-05	24.8	25.1	24.4	24	19	21.7	21.2	20
ENSMUSG00000033016	Nfatc1	protein_coding	0.332743759545497	5.7004415154747	27.6435969096273	1.05212567185088e-05	8.51335387955532e-05	6	6.1	5.6	6.4	8.4	7.7	7.4	6.7
ENSMUSG00000046808	Atp10d	polymorphic_pseudogene	0.958079261868337	2.11349602952671	27.6292775236461	1.05622652820962e-05	8.54206632097557e-05	0.3	0.3	0.3	0.3	0.7	0.6	0.5	0.5
ENSMUSG00000024346	Pfdn1	protein_coding	-0.262033390029086	6.38285925384989	27.6228037192661	1.05808612343081e-05	8.55263237146398e-05	93.3	90.4	88.2	84.5	72	69.6	78.9	76.6
ENSMUSG00000003161	Sri	protein_coding	-0.219470110417949	6.78420039784646	27.6127994776589	1.06096670780855e-05	8.57143584265599e-05	25.9	26.3	27.3	25.7	23.7	21.8	23.1	21.4
ENSMUSG00000033392	Clasp2	protein_coding	0.299689139538785	5.78306569673635	27.5975541620641	1.06537249100564e-05	8.60253515844395e-05	3.1	3.4	3.2	3.3	4.1	4	3.7	4.3
ENSMUSG00000002105	Slc39a13	protein_coding	-0.340243649676506	5.32603377600149	27.5557904597485	1.07754218254444e-05	8.69172392732637e-05	8.9	9.2	8.8	9	7	7.2	6.5	7.8
ENSMUSG00000072941	Sod3	protein_coding	-0.238306476762025	6.41602261737645	27.5575859333865	1.07701595229371e-05	8.69172392732637e-05	38.1	37.4	35.9	36.7	30.9	30.3	31.5	32.8
ENSMUSG00000020823	Sec14l1	protein_coding	-0.189686572975148	7.7640930809743	27.5472840227479	1.08003904151243e-05	8.70732205365316e-05	27.4	28.5	27.7	28.4	25	24.1	24.7	24.4
ENSMUSG00000025858	Get4	protein_coding	-0.306738429738761	6.52205109623241	27.544351829134	1.08090114624015e-05	8.70973133106383e-05	52.5	51	45.5	45	42.3	35.1	40.9	37.6
ENSMUSG00000023104	Rfc2	protein_coding	-0.213875756900716	7.20557294859347	27.5418961414321	1.08162371674012e-05	8.71101433955858e-05	22.5	22.7	23.1	21.8	18.4	19.3	20.8	19.3
ENSMUSG00000041762	Gpr155	protein_coding	0.887366655593723	2.67303239368274	27.4931347964413	1.0960786721097e-05	8.82283420449367e-05	0.6	0.7	0.6	0.5	1.4	0.7	1.1	1.1
ENSMUSG00000041840	Haus1	protein_coding	-0.460877623437862	4.73901673218635	27.4899446263579	1.0970315320827e-05	8.82590977138125e-05	26.5	22.4	23.7	22.1	15.8	17.3	19.9	15.9
ENSMUSG00000047260	Emc6	protein_coding	-0.324327195057345	5.66397922062758	27.4518989106542	1.10846364058912e-05	8.91324663256868e-05	42.3	41.1	41.9	41	35.9	29.1	32.6	34.5
ENSMUSG00000030000	Add2	protein_coding	0.789072882177109	2.88224652240913	27.4314121570298	1.11467216771428e-05	8.95851129384926e-05	0.9	0.8	0.8	0.8	1	1.1	1.7	2
ENSMUSG00000090007	Rpl30-ps2	processed_pseudogene	4.18001839500006	-1.98827506464637	29.4892122439303	1.12138836179524e-05	9.00780687711159e-05	0	0.2	0.2	0	2.1	1.5	3.2	2.2
ENSMUSG00000005417	Mprip	protein_coding	-0.155714660661856	8.99008443372945	27.382979342842	1.1294978042034e-05	9.06823704381994e-05	34.5	34.9	34.2	34.5	31.3	30.9	30.9	30.8
ENSMUSG00000026343	Gpr39	protein_coding	0.9596187051908	3.83943591720574	27.3589088482219	1.1369441000099e-05	9.12328314398188e-05	1.6	0.9	1.3	0.9	2.7	2	2.6	1.9
ENSMUSG00000051379	Flrt3	protein_coding	0.812852752743357	2.19893544262111	27.3565912664856	1.13766381196226e-05	9.12432340475752e-05	0.9	1	1.3	1	1.5	1.9	1.8	2.2
ENSMUSG00000061559	Wdr61	protein_coding	-0.293498218341775	5.60706303314638	27.3195539535143	1.14923174388323e-05	9.21232268308266e-05	11.4	12.5	12.8	11.9	9.9	10.1	9.8	9.8
ENSMUSG00000029591	Ung	protein_coding	-0.321859750230044	6.01755953228641	27.3156135906269	1.15046981122896e-05	9.2174687518308e-05	12.8	12.5	11.4	10.8	8.9	9.6	9.7	9.9
ENSMUSG00000015291	Gdi1	protein_coding	0.245628906118972	7.31328309492782	27.3098556196011	1.15228153353363e-05	9.22720318644767e-05	30.2	30.1	28.9	28.8	32	36.8	34.9	36.7
ENSMUSG00000001783	Rtcb	protein_coding	-0.190029708763744	7.61976698477326	27.3038783848025	1.15416546716086e-05	9.23750549622589e-05	80	77.3	76.5	75.2	66.4	67.4	70	67.2
ENSMUSG00000007721	Ccdc124	protein_coding	-0.298062816366709	6.23968636258064	27.2923798562642	1.15779887788835e-05	9.26179205834848e-05	60.3	57.3	51.1	53.8	44.8	41.1	49.5	45.3
ENSMUSG00000027671	Actl6a	protein_coding	-0.228570048787657	6.99886428354091	27.2809338004173	1.16142783218049e-05	9.28601787435724e-05	40.8	42.5	40.7	38	34.4	34.4	35.3	34.2
ENSMUSG00000020255	D10Wsu102e	protein_coding	-0.257520652306742	6.79941561846824	27.2751211922839	1.1632753556652e-05	9.29139103153052e-05	1.1	1.1	1.1	1.1	1	0.9	0.8	0.9
ENSMUSG00000022677	Fopnl	protein_coding	-0.299577229410747	5.81653508239097	27.2750386137804	1.16330162562524e-05	9.29139103153052e-05	41.9	43.2	41.4	39	33.9	31.9	33.5	35.1
ENSMUSG00000014959	Gorasp2	protein_coding	-0.213536719586959	7.23750730482121	27.2634920309269	1.16698107656554e-05	9.3159671589742e-05	33.4	31.8	32.4	31.4	29.2	26.3	27.6	27.9
ENSMUSG00000003279	Dlgap1	protein_coding	0.970703911428337	1.73827584548054	27.1974375141882	1.18827023357252e-05	9.48102302462948e-05	0.3	0.2	0.3	0.3	0.4	0.4	0.7	0.7
ENSMUSG00000031596	Slc7a2	protein_coding	0.747025361986333	4.67355693483546	27.1872547270454	1.19158881183064e-05	9.50259814199955e-05	0.6	0.7	0.7	0.6	0.9	1.6	0.9	1.1
ENSMUSG00000000326	Comt	protein_coding	-0.229779552730601	6.90091672227235	27.1783492112281	1.19449923353164e-05	9.51908356973243e-05	48	48.1	46.2	43.9	41.2	36.6	40.7	39.8
ENSMUSG00000028140	Mrpl9	protein_coding	-0.279672610630863	6.34091424568842	27.1771637470002	1.19488722814788e-05	9.51908356973243e-05	35.9	35	34.5	30.3	26.2	28.7	27.6	29.6
ENSMUSG00000027684	Mecom	protein_coding	-0.313220884151466	5.79339268933618	27.1652714985312	1.19878693227947e-05	9.54523292164648e-05	5.2	5.8	5.6	5.5	4.4	4.6	4.4	4.3
ENSMUSG00000031320	Rps4x	protein_coding	-0.275218874235315	6.6051286803797	27.1287348059926	1.21085323319469e-05	9.6363476813636e-05	64	71.7	62.9	64.5	54.9	58.8	53.5	50.3
ENSMUSG00000026083	Eif5b	protein_coding	-0.197978805072824	7.40072412184007	27.1217385167711	1.21317851777156e-05	9.64988653307694e-05	17.2	16.6	17.4	16.7	14.7	14.7	14.7	15.1
ENSMUSG00000025651	Uqcrc1	protein_coding	-0.216135195068116	7.46146070725086	27.1064497924718	1.21827647348343e-05	9.68545455499959e-05	47.7	49.4	45.7	45.3	40.2	38	42.7	40.9
ENSMUSG00000027375	Mal	protein_coding	1.61774650911247	-0.0331860956933845	29.1331755062351	1.22173303421348e-05	9.70794342653808e-05	0.4	0.3	0.4	0.5	0.9	0.7	1.5	1.5
ENSMUSG00000033207	Mamdc2	protein_coding	1.48638496839758	0.722474320870335	27.0921183074132	1.22307600324324e-05	9.71362313207508e-05	0.2	0.3	0.3	0.2	0.6	1	0.6	1
ENSMUSG00000005686	Ampd3	protein_coding	-0.779196272175768	2.88294391149825	27.0880933868842	1.22442755140958e-05	9.71936510649194e-05	2.3	2.1	2	2	1.5	1.3	1.1	0.8
ENSMUSG00000039533	Mmd2	protein_coding	1.54382809037792	0.113473318165141	27.7881487385298	1.22679632011396e-05	9.73317162540899e-05	0.2	0.1	0.3	0.3	0.4	0.6	0.8	0.9
ENSMUSG00000053470	Kdm3a	protein_coding	0.274999030332436	6.90125406138866	27.0553219385011	1.23549153652518e-05	9.79713109194302e-05	14.2	14.3	14.9	15.5	16.8	19.8	15.9	19
ENSMUSG00000020739	Nup85	protein_coding	-0.238025318947638	7.45644829492398	27.0456241744728	1.23878602254284e-05	9.81822053643256e-05	52.9	53.6	51.5	49.8	39.3	44.4	48.1	44.8
ENSMUSG00000021662	Arhgef28	protein_coding	-0.595747654022695	3.55513494796676	27.0360575297634	1.24204515172855e-05	9.83397039486871e-05	3.5	3.5	3.5	3.7	2.5	2.2	1.6	3.2
ENSMUSG00000053477	Tcf4	protein_coding	0.245596987053274	7.17960128064635	27.0360670958019	1.24204188823962e-05	9.83397039486871e-05	3.8	3.9	4.2	4.2	4.7	4.7	4.8	4.8
ENSMUSG00000053062	Jam2	protein_coding	0.665117005463882	3.78118290165124	27.0322946122202	1.24332959477003e-05	9.8391021105061e-05	1.1	1.1	1.1	1	1.8	1.2	1.8	1.9
ENSMUSG00000096001	2610528A11Rik	protein_coding	2.4627978899256	-0.955399820434001	27.0160121794896	1.24890383677088e-05	9.87815858209109e-05	0.3	0.3	0.3	0.5	1.3	3.8	1.3	2
ENSMUSG00000024897	Apba1	protein_coding	0.846706520742266	2.32412620164718	27.0045666105698	1.2528381512794e-05	9.9042108043115e-05	0.5	0.6	0.6	0.6	0.9	1	1	1.4
ENSMUSG00000018068	Ints2	protein_coding	-0.337826644105011	5.81638455250406	27.000391185941	1.25427670772329e-05	9.90545491906294e-05	5.1	5.5	5.8	5.6	4.8	4.2	4	4.5
ENSMUSG00000061175	Fnip2	protein_coding	0.321884343142829	6.10254625005186	27.0004452122162	1.25425808283256e-05	9.90545491906294e-05	11.3	9.1	9.7	9.9	14.1	12.3	12.2	11.2
ENSMUSG00000034993	Vat1	protein_coding	0.2239132018977	8.83450899845645	26.9954790096404	1.25597135370546e-05	9.91377490676238e-05	218.9	193	187.3	188.4	246.7	223	226	223.2
ENSMUSG00000028964	Park7	protein_coding	-0.246009652226394	6.80239872898908	26.9917260660629	1.25726772369716e-05	9.91894429159654e-05	49.7	49.4	45.2	48.3	39.3	42.5	41	39.8
ENSMUSG00000029004	Kmt2e	protein_coding	0.208115097415811	7.42182529057307	26.9728920508856	1.26379510917861e-05	9.96535633514987e-05	15.3	15.4	15.8	15.9	18.5	18.6	17.7	17.3
ENSMUSG00000021203	Otub2	protein_coding	0.435022106535976	4.51573268694601	26.9547903293735	1.27010279031106e-05	0.000100049052135529	4.6	5.9	5.4	5.8	6.9	7.2	7.7	7.7
ENSMUSG00000032239	Rp9	protein_coding	-0.316087269552103	5.43650894892421	26.9547848712591	1.27010469729058e-05	0.000100049052135529	13.5	14.3	12.8	13.3	10.4	10.9	10.5	11.6
ENSMUSG00000040952	Rps19	protein_coding	-0.312106012768239	5.90781554161811	26.9517893474367	1.27115174743019e-05	0.000100080547202205	17.1	17.9	16.1	15.4	12.4	13.2	14.3	13.8
ENSMUSG00000074182	Znhit6	protein_coding	-0.381422070488894	4.9894589312015	26.9478768253077	1.27252071095408e-05	0.00010013734225691	12.3	11.7	12	11.9	9.8	10.3	7.8	8.9
ENSMUSG00000024442	0610009O20Rik	protein_coding	0.246471339763156	6.21124768030035	26.9291723104356	1.27908706066214e-05	0.000100602864796636	28.7	28.5	28.2	28	31.9	32.1	36.6	34
ENSMUSG00000020917	Acly	protein_coding	-0.172405278296053	8.9872288796191	26.9096890468992	1.28596525814923e-05	0.000101092429012514	98.6	102.1	100.5	102.9	93.2	86.6	91.3	87.3
ENSMUSG00000019055	Plod1	protein_coding	0.252445538461278	6.75583185431286	26.8650783624329	1.30186330859555e-05	0.000102290204983806	11	10.9	10.1	11.1	12.1	12.6	13.6	13.2
ENSMUSG00000048379	Socs4	protein_coding	0.316823536596524	6.06797415514308	26.8595808268613	1.30383695122072e-05	0.000102393249246958	9.8	9.3	9.1	9.3	13	11	10.7	11.7
ENSMUSG00000011256	Adam19	protein_coding	-0.481851813446087	5.74715822301258	26.8208046525785	1.31784879891994e-05	0.000103441096333498	3.3	3.1	3.1	3.3	2.5	2.9	1.7	2.1
ENSMUSG00000025533	Asl	protein_coding	-0.426535695445806	4.86503521014497	26.8063313463751	1.32311986370189e-05	0.00010380214334055	7.1	6.5	6.2	6.4	5	5.4	4.1	5.1
ENSMUSG00000007050	Lsm2	protein_coding	-0.27447505891423	6.10929517083787	26.7959358428727	1.3269197053927e-05	0.000104047461483202	29.2	28.3	26.3	26.7	21.6	24.4	22.5	23.2
ENSMUSG00000049044	Rapgef4	protein_coding	1.11867513819283	1.62232136080863	26.7840551251707	1.3312766982564e-05	0.000104283341363418	0.7	0.5	0.6	0.5	0.7	1	1.7	1.9
ENSMUSG00000049751	Rpl36al	protein_coding	-0.408623241963796	4.86312476826885	26.7852872126598	1.33082414846475e-05	0.000104283341363418	26.4	25	25.3	23	17.4	19.4	19.1	19.6
ENSMUSG00000022673	Mcm4	protein_coding	-0.166440877134534	8.9810650297438	26.7540243109425	1.34235805152123e-05	0.000105098139497077	138.4	148.3	142.2	146.3	130.1	127.3	130	124.8
ENSMUSG00000027122	Arl14ep	protein_coding	0.262996753285576	6.41592018061263	26.7490656293102	1.34419725102725e-05	0.000105181085305573	14	14.6	14.6	16.7	17.4	18	18.3	18.1
ENSMUSG00000068391	Chrac1	protein_coding	-0.429013481748536	4.89464302839137	26.7475016580944	1.34477789335263e-05	0.000105181085305573	15	13.8	13	13.6	12.5	9.5	9	9.7
ENSMUSG00000056888	Glipr1	protein_coding	-0.516652822010059	3.75438443257823	26.7358121226752	1.34912625364003e-05	0.000105467842568432	12.8	12	11.2	10.4	8.9	8.7	7.6	7.1
ENSMUSG00000032050	Rdx	protein_coding	-0.195163105274382	8.26104498102718	26.7232437855217	1.35381826111908e-05	0.000105781161049441	67.8	70.1	70.7	74.4	62.2	64.2	61.9	58.9
ENSMUSG00000106874	Gm20186	lincRNA	-0.56383969941081	3.45164979903443	26.7034516062717	1.36124240852709e-05	0.000106307532136639	16.2	16.3	17	18.5	12.2	10.2	10.1	13.4
ENSMUSG00000018858	Mrpl58	protein_coding	-0.333032431763012	5.30459633428688	26.6967613388637	1.36376177721728e-05	0.000106450521762295	12.6	13.3	12.8	12.4	10	9.7	10.9	9.9
ENSMUSG00000067786	Nnat	protein_coding	1.39773584636208	0.600828399519564	27.7747862694613	1.36487477698346e-05	0.000106483646198261	1.1	0.8	1	1.1	1.5	1.8	3.1	4.5
ENSMUSG00000007080	Pole	protein_coding	-0.19956870802115	7.59196363470977	26.688585893925	1.36684717972313e-05	0.000106559826619299	17.2	17.9	18.3	17.8	15.5	15.7	15.6	15.1
ENSMUSG00000037260	Hgsnat	protein_coding	0.234728381058405	6.1248648763809	26.6875742516565	1.36722948983178e-05	0.000106559826619299	22.3	23.4	22.3	21.8	27.9	25.1	25.7	26.6
ENSMUSG00000020232	Hmg20b	protein_coding	0.25145643315692	6.69844087366823	26.680141624556	1.37004185821406e-05	0.000106725225458761	31.1	31.2	30	29.3	33.5	35.2	39.9	36.4
ENSMUSG00000057897	Camk2b	protein_coding	0.749791822246817	3.41887896414439	26.6545037667986	1.37979021863713e-05	0.000107430494213424	1.5	1.5	1.8	1.8	2.1	1.8	3.1	4.2
ENSMUSG00000041360	Pum3	protein_coding	-0.222466265170886	6.56580287127951	26.6524901375849	1.38055899586293e-05	0.000107436254418865	30.6	30.2	29.9	31.2	25	26.6	26	27.1
ENSMUSG00000021719	Rgs7bp	protein_coding	1.56195181354081	0.286422738932877	27.7280421712967	1.38142246413592e-05	0.000107449374059023	0.3	0.2	0.3	0.3	0.5	0.3	1	1
ENSMUSG00000024151	Msh2	protein_coding	-0.214266819126022	6.75560588094855	26.6305631396295	1.38896008842978e-05	0.000107981346643487	20.5	21.2	21.2	21.1	17.5	17.8	18.5	18.6
ENSMUSG00000042388	Dlgap3	protein_coding	1.30352881485927	0.754699493682632	26.6011164178921	1.40032821310521e-05	0.000108810427935909	0.5	0.3	0.5	0.5	0.7	0.9	1.3	1.9
ENSMUSG00000000561	Wdr77	protein_coding	-0.267571255575616	5.87906235989405	26.5909845468407	1.40426262232401e-05	0.000109061340678032	14.6	15.3	15.4	15.2	12.8	11.7	12.9	12.6
ENSMUSG00000020964	Sel1l	protein_coding	0.190706989279487	7.76749901507339	26.5842295468028	1.40689227777691e-05	0.000109210719333656	22.4	22.9	23.2	24.2	26.8	26	26.3	26.7
ENSMUSG00000020122	Egfr	protein_coding	-0.604403537090351	5.61122297744978	26.5814363762047	1.40798116705415e-05	0.000109240405349515	1.4	1.5	1.4	1.6	0.9	0.9	1.1	1
ENSMUSG00000023988	Bysl	protein_coding	-0.267495996603941	5.88733165817189	26.5679745762209	1.41324174066134e-05	0.000109593565876862	19.2	19.3	17.9	18.9	16.4	15.1	15.5	15.3
ENSMUSG00000070880	Gad1	protein_coding	1.3854406437738	0.486327764713638	27.2141546062238	1.42722558952851e-05	0.000110622502711175	0.2	0.2	0.2	0.3	0.3	0.4	0.7	0.9
ENSMUSG00000021065	Fut8	protein_coding	0.276890171730552	5.8050141697375	26.5259637611495	1.42979394209564e-05	0.000110766050734594	15.3	15.9	14.5	15.3	18.9	17.1	19.4	18.1
ENSMUSG00000017716	Birc5	protein_coding	-0.270113929838472	6.24223195230952	26.5221710125344	1.43129842865559e-05	0.000110827078629451	24.7	23.7	23.5	22.7	19.8	18.9	20.4	19.2
ENSMUSG00000067279	Ppp1r3c	protein_coding	1.50232195323413	1.10819825124586	26.5038732929984	1.43858044022024e-05	0.000111335181917545	0.3	0.3	0.3	0.2	0.6	0.7	0.7	0.9
ENSMUSG00000020986	Sec23a	protein_coding	0.210592770077183	7.5486343472011	26.4974402738104	1.44114999792386e-05	0.000111478251215091	32.3	33.2	31.9	35.8	39.5	38.5	36.5	39.5
[truncated: 13,464 more rows]
