# Supplementary material for: 3D heterospecies spheroids of pancreatic stroma and cancer cells demonstrate key phenotypes of pancreatic ductal adenocarcinoma
Source: Transl Oncol. 2021 May 1;14(7):101107. doi: 10.1016/j.tranon.2021.101107 (PMC8111319; doi:10.1016/j.tranon.2021.101107)
Supplement: Supplementary file 9 [file mmc9.xlsx]

## Sheet: mPSC heterospheroid
NAME	GS<br> follow link to MSigDB	SIZE	ES	NES	NOM p-val	FDR q-val	FWER p-val	RANK AT MAX	LEADING EDGE
KEGG_CELL_ADHESION_MOLECULES_CAMS	KEGG_CELL_ADHESION_MOLECULES_CAMS	77	0.58375216	1.9282149	0.0	0.0064840526	0.009	1701	tags=48%, list=13%, signal=55%
KEGG_CALCIUM_SIGNALING_PATHWAY	KEGG_CALCIUM_SIGNALING_PATHWAY	128	0.5520535	1.9235814	0.0	0.003618497	0.01	1401	tags=35%, list=11%, signal=39%
KEGG_NEUROACTIVE_LIGAND_RECEPTOR_INTERACTION	KEGG_NEUROACTIVE_LIGAND_RECEPTOR_INTERACTION	114	0.53005034	1.8363428	0.0	0.012298528	0.051	2292	tags=54%, list=18%, signal=64%
HALLMARK_HEDGEHOG_SIGNALING	HALLMARK_HEDGEHOG_SIGNALING	33	0.62394786	1.8022282	0.0013495276	0.015595057	0.082	2296	tags=52%, list=18%, signal=62%
KEGG_PROXIMAL_TUBULE_BICARBONATE_RECLAMATION	KEGG_PROXIMAL_TUBULE_BICARBONATE_RECLAMATION	16	0.72924334	1.7765115	0.0	0.021088306	0.133	1829	tags=56%, list=14%, signal=65%
KEGG_LYSOSOME	KEGG_LYSOSOME	109	0.51594144	1.7709659	0.0011668612	0.019427817	0.146	3383	tags=53%, list=26%, signal=71%
KEGG_LONG_TERM_POTENTIATION	KEGG_LONG_TERM_POTENTIATION	61	0.53583235	1.7000567	0.0	0.043494914	0.332	1401	tags=26%, list=11%, signal=29%
KEGG_CIRCADIAN_RHYTHM_MAMMAL	KEGG_CIRCADIAN_RHYTHM_MAMMAL	12	0.7443132	1.6957345	0.0031695722	0.039876603	0.345	2278	tags=67%, list=18%, signal=81%
HALLMARK_KRAS_SIGNALING_DN	HALLMARK_KRAS_SIGNALING_DN	111	0.48605424	1.6762232	0.0	0.045027684	0.419	2403	tags=43%, list=19%, signal=53%
KEGG_GLYCOSPHINGOLIPID_BIOSYNTHESIS_GLOBO_SERIES	KEGG_GLYCOSPHINGOLIPID_BIOSYNTHESIS_GLOBO_SERIES	11	0.7410268	1.6697582	0.012698413	0.044537786	0.45	2235	tags=73%, list=17%, signal=88%
HALLMARK_HYPOXIA	HALLMARK_HYPOXIA	181	0.45626	1.6579754	0.0	0.046614397	0.503	2343	tags=35%, list=18%, signal=43%
KEGG_TYPE_I_DIABETES_MELLITUS	KEGG_TYPE_I_DIABETES_MELLITUS	14	0.68045837	1.6382219	0.012638231	0.053718742	0.593	2267	tags=71%, list=17%, signal=86%
KEGG_VASCULAR_SMOOTH_MUSCLE_CONTRACTION	KEGG_VASCULAR_SMOOTH_MUSCLE_CONTRACTION	81	0.4849287	1.6250378	0.004750594	0.057208087	0.646	2196	tags=31%, list=17%, signal=37%
KEGG_OTHER_GLYCAN_DEGRADATION	KEGG_OTHER_GLYCAN_DEGRADATION	14	0.67387825	1.6155875	0.013931888	0.059577223	0.689	3550	tags=79%, list=27%, signal=108%
KEGG_NITROGEN_METABOLISM	KEGG_NITROGEN_METABOLISM	17	0.63881	1.5997545	0.013636364	0.06691157	0.756	2917	tags=59%, list=22%, signal=76%
HALLMARK_KRAS_SIGNALING_UP	HALLMARK_KRAS_SIGNALING_UP	161	0.44048062	1.5741807	0.0	0.08168889	0.836	1484	tags=29%, list=11%, signal=33%
HALLMARK_MYOGENESIS	HALLMARK_MYOGENESIS	153	0.44733784	1.5722479	0.0	0.07863395	0.839	1393	tags=27%, list=11%, signal=30%
HALLMARK_ESTROGEN_RESPONSE_EARLY	HALLMARK_ESTROGEN_RESPONSE_EARLY	168	0.4330457	1.5594838	0.0022172949	0.08508874	0.877	3035	tags=40%, list=23%, signal=51%
KEGG_HYPERTROPHIC_CARDIOMYOPATHY_HCM	KEGG_HYPERTROPHIC_CARDIOMYOPATHY_HCM	64	0.47247738	1.5288564	0.009913259	0.10705735	0.937	2184	tags=36%, list=17%, signal=43%
HALLMARK_APICAL_JUNCTION	HALLMARK_APICAL_JUNCTION	167	0.42717266	1.5229036	0.0010989011	0.10833068	0.952	1089	tags=19%, list=8%, signal=21%
HALLMARK_PANCREAS_BETA_CELLS	HALLMARK_PANCREAS_BETA_CELLS	20	0.57963824	1.5195574	0.03188406	0.10604646	0.956	2275	tags=45%, list=18%, signal=54%
HALLMARK_SPERMATOGENESIS	HALLMARK_SPERMATOGENESIS	82	0.45226252	1.5127859	0.014652015	0.10806243	0.966	1737	tags=22%, list=13%, signal=25%
KEGG_PRION_DISEASES	KEGG_PRION_DISEASES	26	0.55243045	1.5088462	0.020891365	0.10787291	0.97	2927	tags=54%, list=23%, signal=69%
HALLMARK_EPITHELIAL_MESENCHYMAL_TRANSITION	HALLMARK_EPITHELIAL_MESENCHYMAL_TRANSITION	187	0.41472563	1.5023859	0.0	0.10951543	0.974	2563	tags=38%, list=20%, signal=47%
HALLMARK_COMPLEMENT	HALLMARK_COMPLEMENT	150	0.4123704	1.4621063	0.006535948	0.15128267	0.996	2078	tags=31%, list=16%, signal=36%
KEGG_PHOSPHATIDYLINOSITOL_SIGNALING_SYSTEM	KEGG_PHOSPHATIDYLINOSITOL_SIGNALING_SYSTEM	68	0.4508246	1.4620184	0.019417476	0.14562978	0.996	3072	tags=40%, list=24%, signal=52%
KEGG_LONG_TERM_DEPRESSION	KEGG_LONG_TERM_DEPRESSION	52	0.47258168	1.456519	0.03482587	0.14769834	0.997	2163	tags=31%, list=17%, signal=37%
KEGG_TASTE_TRANSDUCTION	KEGG_TASTE_TRANSDUCTION	18	0.5739979	1.4487069	0.06437126	0.15262973	0.998	3800	tags=61%, list=29%, signal=86%
KEGG_AMYOTROPHIC_LATERAL_SCLEROSIS_ALS	KEGG_AMYOTROPHIC_LATERAL_SCLEROSIS_ALS	48	0.47253367	1.446981	0.047306176	0.14946057	0.998	972	tags=25%, list=7%, signal=27%
KEGG_CARDIAC_MUSCLE_CONTRACTION	KEGG_CARDIAC_MUSCLE_CONTRACTION	55	0.46373662	1.4435143	0.03816794	0.14849624	0.999	1928	tags=31%, list=15%, signal=36%
KEGG_DILATED_CARDIOMYOPATHY	KEGG_DILATED_CARDIOMYOPATHY	69	0.44251606	1.4294373	0.032133676	0.16095504	0.999	2184	tags=35%, list=17%, signal=42%
KEGG_PRIMARY_BILE_ACID_BIOSYNTHESIS	KEGG_PRIMARY_BILE_ACID_BIOSYNTHESIS	10	0.6417204	1.4132265	0.075	0.17842053	1.0	2942	tags=50%, list=23%, signal=65%
KEGG_GLYCOSAMINOGLYCAN_DEGRADATION	KEGG_GLYCOSAMINOGLYCAN_DEGRADATION	16	0.5650547	1.3942658	0.08042488	0.20050283	1.0	2762	tags=50%, list=21%, signal=63%
KEGG_GAP_JUNCTION	KEGG_GAP_JUNCTION	74	0.42429855	1.3940003	0.042183623	0.1948887	1.0	2163	tags=28%, list=17%, signal=34%
KEGG_ECM_RECEPTOR_INTERACTION	KEGG_ECM_RECEPTOR_INTERACTION	71	0.41907987	1.3705833	0.062730625	0.22582349	1.0	2441	tags=38%, list=19%, signal=47%
KEGG_OLFACTORY_TRANSDUCTION	KEGG_OLFACTORY_TRANSDUCTION	19	0.5336046	1.3650112	0.094752185	0.2294933	1.0	2927	tags=42%, list=23%, signal=54%
HALLMARK_TGF_BETA_SIGNALING	HALLMARK_TGF_BETA_SIGNALING	53	0.43684098	1.3632314	0.06265664	0.22616534	1.0	1961	tags=32%, list=15%, signal=38%
KEGG_SYSTEMIC_LUPUS_ERYTHEMATOSUS	KEGG_SYSTEMIC_LUPUS_ERYTHEMATOSUS	35	0.45960918	1.3513196	0.10455764	0.24065542	1.0	2267	tags=34%, list=17%, signal=41%
KEGG_SNARE_INTERACTIONS_IN_VESICULAR_TRANSPORT	KEGG_SNARE_INTERACTIONS_IN_VESICULAR_TRANSPORT	35	0.46279246	1.3357025	0.08943089	0.26263094	1.0	1249	tags=14%, list=10%, signal=16%
HALLMARK_ESTROGEN_RESPONSE_LATE	HALLMARK_ESTROGEN_RESPONSE_LATE	160	0.37149072	1.3343545	0.042128604	0.25842434	1.0	1501	tags=22%, list=12%, signal=24%
KEGG_MAPK_SIGNALING_PATHWAY	KEGG_MAPK_SIGNALING_PATHWAY	217	0.36622941	1.3330632	0.019128587	0.25449473	1.0	2312	tags=24%, list=18%, signal=29%
HALLMARK_COAGULATION	HALLMARK_COAGULATION	93	0.3946435	1.3212609	0.06035503	0.27047992	1.0	2078	tags=31%, list=16%, signal=37%
HALLMARK_APICAL_SURFACE	HALLMARK_APICAL_SURFACE	36	0.44473395	1.3057905	0.121820614	0.29420203	1.0	3350	tags=47%, list=26%, signal=63%
KEGG_AXON_GUIDANCE	KEGG_AXON_GUIDANCE	118	0.37639517	1.3024471	0.0706278	0.29422164	1.0	2051	tags=29%, list=16%, signal=34%
KEGG_VIBRIO_CHOLERAE_INFECTION	KEGG_VIBRIO_CHOLERAE_INFECTION	47	0.4248958	1.297379	0.11440108	0.29705194	1.0	3180	tags=43%, list=25%, signal=56%
KEGG_ENDOCYTOSIS	KEGG_ENDOCYTOSIS	157	0.3597281	1.2838615	0.05372807	0.31738928	1.0	3480	tags=38%, list=27%, signal=51%
KEGG_COMPLEMENT_AND_COAGULATION_CASCADES	KEGG_COMPLEMENT_AND_COAGULATION_CASCADES	33	0.44410655	1.2685654	0.1587517	0.34224433	1.0	1940	tags=39%, list=15%, signal=46%
KEGG_GLYCEROLIPID_METABOLISM	KEGG_GLYCEROLIPID_METABOLISM	40	0.42192632	1.261203	0.1602649	0.35091972	1.0	2211	tags=28%, list=17%, signal=33%
HALLMARK_ANGIOGENESIS	HALLMARK_ANGIOGENESIS	32	0.4371989	1.2446986	0.17886178	0.38138643	1.0	3204	tags=47%, list=25%, signal=62%
KEGG_ARRHYTHMOGENIC_RIGHT_VENTRICULAR_CARDIOMYOPATHY_ARVC	KEGG_ARRHYTHMOGENIC_RIGHT_VENTRICULAR_CARDIOMYOPATHY_ARVC	60	0.38866824	1.2443968	0.15617129	0.37438464	1.0	2857	tags=38%, list=22%, signal=49%
KEGG_MELANOGENESIS	KEGG_MELANOGENESIS	79	0.372363	1.232645	0.15047394	0.3935502	1.0	2261	tags=29%, list=17%, signal=35%
HALLMARK_APOPTOSIS	HALLMARK_APOPTOSIS	144	0.34228042	1.2188929	0.12013348	0.41847134	1.0	2317	tags=26%, list=18%, signal=31%
KEGG_ALDOSTERONE_REGULATED_SODIUM_REABSORPTION	KEGG_ALDOSTERONE_REGULATED_SODIUM_REABSORPTION	32	0.41376135	1.1908122	0.23410013	0.48178047	1.0	2545	tags=34%, list=20%, signal=43%
KEGG_TYPE_II_DIABETES_MELLITUS	KEGG_TYPE_II_DIABETES_MELLITUS	37	0.39771286	1.1799221	0.21808511	0.5019527	1.0	2953	tags=41%, list=23%, signal=52%
KEGG_RENIN_ANGIOTENSIN_SYSTEM	KEGG_RENIN_ANGIOTENSIN_SYSTEM	11	0.52031505	1.1712993	0.2985782	0.5155104	1.0	1889	tags=36%, list=15%, signal=43%
KEGG_ALANINE_ASPARTATE_AND_GLUTAMATE_METABOLISM	KEGG_ALANINE_ASPARTATE_AND_GLUTAMATE_METABOLISM	27	0.41894054	1.1644251	0.25925925	0.5252526	1.0	2305	tags=37%, list=18%, signal=45%
KEGG_PANTOTHENATE_AND_COA_BIOSYNTHESIS	KEGG_PANTOTHENATE_AND_COA_BIOSYNTHESIS	14	0.4841272	1.1535684	0.29503107	0.54720205	1.0	1258	tags=21%, list=10%, signal=24%
KEGG_INOSITOL_PHOSPHATE_METABOLISM	KEGG_INOSITOL_PHOSPHATE_METABOLISM	49	0.3689039	1.1352171	0.29726207	0.58759373	1.0	3416	tags=37%, list=26%, signal=50%
KEGG_O_GLYCAN_BIOSYNTHESIS	KEGG_O_GLYCAN_BIOSYNTHESIS	20	0.43402502	1.1263562	0.33236995	0.6031577	1.0	2381	tags=35%, list=18%, signal=43%
KEGG_REGULATION_OF_ACTIN_CYTOSKELETON	KEGG_REGULATION_OF_ACTIN_CYTOSKELETON	172	0.31025535	1.1239902	0.25027564	0.59946793	1.0	2271	tags=19%, list=18%, signal=23%
KEGG_GLYCOSAMINOGLYCAN_BIOSYNTHESIS_CHONDROITIN_SULFATE	KEGG_GLYCOSAMINOGLYCAN_BIOSYNTHESIS_CHONDROITIN_SULFATE	20	0.4350537	1.120915	0.30995792	0.59806275	1.0	3189	tags=40%, list=25%, signal=53%
KEGG_ABC_TRANSPORTERS	KEGG_ABC_TRANSPORTERS	30	0.40224037	1.1202093	0.30125523	0.59057003	1.0	673	tags=13%, list=5%, signal=14%
KEGG_TGF_BETA_SIGNALING_PATHWAY	KEGG_TGF_BETA_SIGNALING_PATHWAY	69	0.33954078	1.0991925	0.31218904	0.6420603	1.0	1533	tags=19%, list=12%, signal=21%
KEGG_FOCAL_ADHESION	KEGG_FOCAL_ADHESION	177	0.30761254	1.094887	0.3012959	0.64407265	1.0	2106	tags=21%, list=16%, signal=25%
KEGG_GNRH_SIGNALING_PATHWAY	KEGG_GNRH_SIGNALING_PATHWAY	74	0.3337942	1.0864239	0.3377404	0.6583531	1.0	3135	tags=30%, list=24%, signal=39%
KEGG_GLYCOSPHINGOLIPID_BIOSYNTHESIS_GANGLIO_SERIES	KEGG_GLYCOSPHINGOLIPID_BIOSYNTHESIS_GANGLIO_SERIES	13	0.45132905	1.0606931	0.39384615	0.7257988	1.0	2902	tags=38%, list=22%, signal=50%
HALLMARK_BILE_ACID_METABOLISM	HALLMARK_BILE_ACID_METABOLISM	83	0.30967638	1.039236	0.40361446	0.7803341	1.0	2980	tags=29%, list=23%, signal=37%
KEGG_GLYCOSAMINOGLYCAN_BIOSYNTHESIS_KERATAN_SULFATE	KEGG_GLYCOSAMINOGLYCAN_BIOSYNTHESIS_KERATAN_SULFATE	11	0.46058387	1.0379974	0.43561208	0.7727877	1.0	2767	tags=36%, list=21%, signal=46%
KEGG_BUTANOATE_METABOLISM	KEGG_BUTANOATE_METABOLISM	28	0.36901125	1.0345138	0.42797202	0.771563	1.0	1944	tags=18%, list=15%, signal=21%
HALLMARK_P53_PATHWAY	HALLMARK_P53_PATHWAY	188	0.2843412	1.0297258	0.40860215	0.7747313	1.0	2109	tags=22%, list=16%, signal=26%
HALLMARK_WNT_BETA_CATENIN_SIGNALING	HALLMARK_WNT_BETA_CATENIN_SIGNALING	38	0.34325212	1.0260527	0.4361413	0.77471876	1.0	907	tags=16%, list=7%, signal=17%
HALLMARK_TNFA_SIGNALING_VIA_NFKB	HALLMARK_TNFA_SIGNALING_VIA_NFKB	182	0.28076997	1.0156443	0.45659164	0.79512054	1.0	1770	tags=21%, list=14%, signal=24%
HALLMARK_UV_RESPONSE_DN	HALLMARK_UV_RESPONSE_DN	141	0.28530535	1.0154532	0.4394111	0.78478646	1.0	1770	tags=19%, list=14%, signal=22%
KEGG_PATHWAYS_IN_CANCER	KEGG_PATHWAYS_IN_CANCER	281	0.26921213	0.9971571	0.48033127	0.82758796	1.0	1247	tags=13%, list=10%, signal=14%
KEGG_GLYCOLYSIS_GLUCONEOGENESIS	KEGG_GLYCOLYSIS_GLUCONEOGENESIS	42	0.33072862	0.98956186	0.49612403	0.8387485	1.0	1717	tags=17%, list=13%, signal=19%
KEGG_INSULIN_SIGNALING_PATHWAY	KEGG_INSULIN_SIGNALING_PATHWAY	115	0.2816547	0.9857899	0.4860789	0.8384374	1.0	3092	tags=25%, list=24%, signal=33%
KEGG_PPAR_SIGNALING_PATHWAY	KEGG_PPAR_SIGNALING_PATHWAY	44	0.32511643	0.9838374	0.47663552	0.832771	1.0	1317	tags=18%, list=10%, signal=20%
KEGG_RIBOFLAVIN_METABOLISM	KEGG_RIBOFLAVIN_METABOLISM	13	0.40247628	0.9720222	0.49246988	0.8558893	1.0	2024	tags=31%, list=16%, signal=36%
HALLMARK_CHOLESTEROL_HOMEOSTASIS	HALLMARK_CHOLESTEROL_HOMEOSTASIS	71	0.29766786	0.96664274	0.51707315	0.8598033	1.0	2198	tags=24%, list=17%, signal=29%
KEGG_TIGHT_JUNCTION	KEGG_TIGHT_JUNCTION	97	0.2826018	0.96226007	0.54415274	0.8606175	1.0	1299	tags=15%, list=10%, signal=17%
HALLMARK_INFLAMMATORY_RESPONSE	HALLMARK_INFLAMMATORY_RESPONSE	137	0.27417785	0.96195525	0.56207675	0.8507871	1.0	1726	tags=20%, list=13%, signal=22%
KEGG_NOTCH_SIGNALING_PATHWAY	KEGG_NOTCH_SIGNALING_PATHWAY	40	0.32351285	0.96009797	0.52272725	0.8454449	1.0	2855	tags=23%, list=22%, signal=29%
KEGG_PRIMARY_IMMUNODEFICIENCY	KEGG_PRIMARY_IMMUNODEFICIENCY	13	0.40486762	0.95834434	0.52431613	0.83975816	1.0	2002	tags=31%, list=15%, signal=36%
KEGG_SPHINGOLIPID_METABOLISM	KEGG_SPHINGOLIPID_METABOLISM	31	0.33964258	0.952735	0.55133617	0.84420776	1.0	2717	tags=29%, list=21%, signal=37%
KEGG_ETHER_LIPID_METABOLISM	KEGG_ETHER_LIPID_METABOLISM	20	0.36849385	0.94735056	0.5640288	0.8488053	1.0	685	tags=15%, list=5%, signal=16%
KEGG_LEUKOCYTE_TRANSENDOTHELIAL_MIGRATION	KEGG_LEUKOCYTE_TRANSENDOTHELIAL_MIGRATION	79	0.28518215	0.94535583	0.5592186	0.84413034	1.0	1214	tags=18%, list=9%, signal=19%
KEGG_BETA_ALANINE_METABOLISM	KEGG_BETA_ALANINE_METABOLISM	20	0.35642612	0.93864864	0.5410072	0.8508714	1.0	670	tags=15%, list=5%, signal=16%
KEGG_NICOTINATE_AND_NICOTINAMIDE_METABOLISM	KEGG_NICOTINATE_AND_NICOTINAMIDE_METABOLISM	21	0.35822564	0.9355149	0.5550725	0.84883136	1.0	2383	tags=24%, list=18%, signal=29%
KEGG_RENAL_CELL_CARCINOMA	KEGG_RENAL_CELL_CARCINOMA	67	0.29046708	0.93270653	0.57760817	0.84623325	1.0	1247	tags=12%, list=10%, signal=13%
KEGG_REGULATION_OF_AUTOPHAGY	KEGG_REGULATION_OF_AUTOPHAGY	19	0.35534	0.9320866	0.54531723	0.8383137	1.0	3916	tags=37%, list=30%, signal=53%
KEGG_MELANOMA	KEGG_MELANOMA	57	0.29278192	0.93058354	0.58193547	0.83261955	1.0	1644	tags=19%, list=13%, signal=22%
HALLMARK_NOTCH_SIGNALING	HALLMARK_NOTCH_SIGNALING	30	0.32887536	0.91404384	0.5800562	0.8629104	1.0	2855	tags=37%, list=22%, signal=47%
KEGG_HEMATOPOIETIC_CELL_LINEAGE	KEGG_HEMATOPOIETIC_CELL_LINEAGE	38	0.30906388	0.908493	0.6043956	0.8665089	1.0	1602	tags=21%, list=12%, signal=24%
KEGG_GLYCEROPHOSPHOLIPID_METABOLISM	KEGG_GLYCEROPHOSPHOLIPID_METABOLISM	61	0.28539294	0.9039177	0.635324	0.8677435	1.0	2211	tags=18%, list=17%, signal=22%
KEGG_GLYCOSAMINOGLYCAN_BIOSYNTHESIS_HEPARAN_SULFATE	KEGG_GLYCOSAMINOGLYCAN_BIOSYNTHESIS_HEPARAN_SULFATE	21	0.34839976	0.9014511	0.5769806	0.86442983	1.0	3376	tags=38%, list=26%, signal=51%
KEGG_ADHERENS_JUNCTION	KEGG_ADHERENS_JUNCTION	69	0.2744981	0.9004443	0.6492083	0.8576887	1.0	2892	tags=25%, list=22%, signal=32%
KEGG_VASOPRESSIN_REGULATED_WATER_REABSORPTION	KEGG_VASOPRESSIN_REGULATED_WATER_REABSORPTION	40	0.3007723	0.8885843	0.6398363	0.87479967	1.0	2927	tags=25%, list=23%, signal=32%
KEGG_ARGININE_AND_PROLINE_METABOLISM	KEGG_ARGININE_AND_PROLINE_METABOLISM	41	0.30005965	0.8877581	0.64986736	0.8676438	1.0	2037	tags=24%, list=16%, signal=29%
KEGG_ERBB_SIGNALING_PATHWAY	KEGG_ERBB_SIGNALING_PATHWAY	81	0.2668739	0.87782776	0.69129914	0.8801072	1.0	3135	tags=27%, list=24%, signal=36%
HALLMARK_HEME_METABOLISM	HALLMARK_HEME_METABOLISM	166	0.24238677	0.87135774	0.7284483	0.8850792	1.0	2833	tags=23%, list=22%, signal=30%
KEGG_STEROID_BIOSYNTHESIS	KEGG_STEROID_BIOSYNTHESIS	16	0.3455207	0.8638383	0.6884273	0.891754	1.0	3237	tags=31%, list=25%, signal=42%
KEGG_FRUCTOSE_AND_MANNOSE_METABOLISM	KEGG_FRUCTOSE_AND_MANNOSE_METABOLISM	30	0.30472308	0.8625695	0.6638889	0.8855252	1.0	1728	tags=17%, list=13%, signal=19%
HALLMARK_IL6_JAK_STAT3_SIGNALING	HALLMARK_IL6_JAK_STAT3_SIGNALING	63	0.26467228	0.8470828	0.750306	0.9083929	1.0	3204	tags=32%, list=25%, signal=42%
KEGG_BIOSYNTHESIS_OF_UNSATURATED_FATTY_ACIDS	KEGG_BIOSYNTHESIS_OF_UNSATURATED_FATTY_ACIDS	18	0.32311326	0.8357059	0.68154764	0.9216393	1.0	2198	tags=22%, list=17%, signal=27%
KEGG_FC_GAMMA_R_MEDIATED_PHAGOCYTOSIS	KEGG_FC_GAMMA_R_MEDIATED_PHAGOCYTOSIS	79	0.25199214	0.82472026	0.7663782	0.9334226	1.0	2545	tags=22%, list=20%, signal=27%
KEGG_PROPANOATE_METABOLISM	KEGG_PROPANOATE_METABOLISM	30	0.29351696	0.81974286	0.739369	0.93415684	1.0	2155	tags=17%, list=17%, signal=20%
KEGG_NATURAL_KILLER_CELL_MEDIATED_CYTOTOXICITY	KEGG_NATURAL_KILLER_CELL_MEDIATED_CYTOTOXICITY	70	0.25036114	0.8191658	0.77926826	0.92650247	1.0	2764	tags=24%, list=21%, signal=31%
KEGG_CHEMOKINE_SIGNALING_PATHWAY	KEGG_CHEMOKINE_SIGNALING_PATHWAY	123	0.23576054	0.8181161	0.8265896	0.9197318	1.0	3104	tags=28%, list=24%, signal=37%
KEGG_GLIOMA	KEGG_GLIOMA	59	0.25842205	0.81194603	0.80509555	0.9220597	1.0	1393	tags=14%, list=11%, signal=15%
KEGG_DORSO_VENTRAL_AXIS_FORMATION	KEGG_DORSO_VENTRAL_AXIS_FORMATION	20	0.31755883	0.804844	0.7219796	0.9256729	1.0	2005	tags=25%, list=15%, signal=30%
KEGG_ADIPOCYTOKINE_SIGNALING_PATHWAY	KEGG_ADIPOCYTOKINE_SIGNALING_PATHWAY	51	0.2551093	0.7856406	0.8010204	0.9485319	1.0	2338	tags=16%, list=18%, signal=19%
HALLMARK_MITOTIC_SPINDLE	HALLMARK_MITOTIC_SPINDLE	196	0.21382543	0.7728695	0.9110629	0.9597573	1.0	4337	tags=31%, list=33%, signal=45%
KEGG_PATHOGENIC_ESCHERICHIA_COLI_INFECTION	KEGG_PATHOGENIC_ESCHERICHIA_COLI_INFECTION	44	0.25409305	0.7654153	0.8148148	0.9621618	1.0	1201	tags=11%, list=9%, signal=12%
KEGG_LEISHMANIA_INFECTION	KEGG_LEISHMANIA_INFECTION	41	0.25419506	0.7518333	0.82896554	0.9725747	1.0	3160	tags=29%, list=24%, signal=39%
KEGG_AMINO_SUGAR_AND_NUCLEOTIDE_SUGAR_METABOLISM	KEGG_AMINO_SUGAR_AND_NUCLEOTIDE_SUGAR_METABOLISM	39	0.24722625	0.73872167	0.86585367	0.9809657	1.0	3091	tags=31%, list=24%, signal=40%
HALLMARK_PROTEIN_SECRETION	HALLMARK_PROTEIN_SECRETION	93	0.21291748	0.7132617	0.9304556	1.0	1.0	3477	tags=20%, list=27%, signal=28%
KEGG_PANCREATIC_CANCER	KEGG_PANCREATIC_CANCER	68	0.21207757	0.6951915	0.932266	1.0	1.0	2707	tags=21%, list=21%, signal=26%
KEGG_TOLL_LIKE_RECEPTOR_SIGNALING_PATHWAY	KEGG_TOLL_LIKE_RECEPTOR_SIGNALING_PATHWAY	72	0.2141955	0.69400644	0.92753625	1.0	1.0	678	tags=7%, list=5%, signal=7%
HALLMARK_GLYCOLYSIS	HALLMARK_GLYCOLYSIS	181	0.18561879	0.6747594	0.98582333	1.0	1.0	2578	tags=19%, list=20%, signal=24%
KEGG_PROSTATE_CANCER	KEGG_PROSTATE_CANCER	84	0.19913508	0.67311066	0.95346063	1.0	1.0	2707	tags=19%, list=21%, signal=24%
KEGG_PROGESTERONE_MEDIATED_OOCYTE_MATURATION	KEGG_PROGESTERONE_MEDIATED_OOCYTE_MATURATION	76	0.20189777	0.6622597	0.95487803	1.0	1.0	2580	tags=18%, list=20%, signal=23%
KEGG_ANTIGEN_PROCESSING_AND_PRESENTATION	KEGG_ANTIGEN_PROCESSING_AND_PRESENTATION	35	0.2297654	0.6591412	0.9427793	0.99638885	1.0	2267	tags=23%, list=17%, signal=28%
KEGG_FC_EPSILON_RI_SIGNALING_PATHWAY	KEGG_FC_EPSILON_RI_SIGNALING_PATHWAY	54	0.20630439	0.6496739	0.9602564	0.9938693	1.0	2764	tags=22%, list=21%, signal=28%
KEGG_PYRUVATE_METABOLISM	KEGG_PYRUVATE_METABOLISM	34	0.22738244	0.647643	0.92493296	0.9870139	1.0	1717	tags=12%, list=13%, signal=14%
KEGG_T_CELL_RECEPTOR_SIGNALING_PATHWAY	KEGG_T_CELL_RECEPTOR_SIGNALING_PATHWAY	78	0.19371273	0.64075756	0.98536587	0.9829241	1.0	2275	tags=14%, list=18%, signal=17%
KEGG_OOCYTE_MEIOSIS	KEGG_OOCYTE_MEIOSIS	95	0.17137411	0.58019555	0.998818	0.9986714	1.0	2580	tags=13%, list=20%, signal=16%
KEGG_N_GLYCAN_BIOSYNTHESIS	KEGG_N_GLYCAN_BIOSYNTHESIS	45	0.16227202	0.48993275	0.99740934	1.0	1.0	4854	tags=38%, list=37%, signal=60%
KEGG_LYSINE_DEGRADATION	KEGG_LYSINE_DEGRADATION	40	0.14260769	0.42607483	0.9986702	0.99910873	1.0	4599	tags=38%, list=35%, signal=58%

## Sheet: mPSC monospheroid
NAME	GS<br> follow link to MSigDB	SIZE	ES	NES	NOM p-val	FDR q-val	FWER p-val	RANK AT MAX	LEADING EDGE
KEGG_RIBOSOME	KEGG_RIBOSOME	80	-0.7766312	-3.2029312	0.0	0.0	0.0	2466	tags=89%, list=19%, signal=109%
HALLMARK_MYC_TARGETS_V1	HALLMARK_MYC_TARGETS_V1	200	-0.6449803	-3.0303447	0.0	0.0	0.0	3831	tags=78%, list=30%, signal=109%
HALLMARK_MYC_TARGETS_V2	HALLMARK_MYC_TARGETS_V2	57	-0.69260794	-2.6834378	0.0	0.0	0.0	2062	tags=65%, list=16%, signal=77%
KEGG_PROTEASOME	KEGG_PROTEASOME	41	-0.70527154	-2.6005366	0.0	0.0	0.0	2573	tags=80%, list=20%, signal=100%
KEGG_PYRIMIDINE_METABOLISM	KEGG_PYRIMIDINE_METABOLISM	87	-0.55014724	-2.2937057	0.0	0.0	0.0	3353	tags=56%, list=26%, signal=75%
KEGG_SPLICEOSOME	KEGG_SPLICEOSOME	121	-0.5142613	-2.2605586	0.0	3.3680556E-4	0.001	4042	tags=57%, list=31%, signal=82%
HALLMARK_OXIDATIVE_PHOSPHORYLATION	HALLMARK_OXIDATIVE_PHOSPHORYLATION	196	-0.46729574	-2.2503922	0.0	2.886905E-4	0.001	4203	tags=63%, list=32%, signal=92%
KEGG_RNA_POLYMERASE	KEGG_RNA_POLYMERASE	27	-0.6472559	-2.1083708	0.0	0.0013189162	0.005	2204	tags=56%, list=17%, signal=67%
KEGG_DNA_REPLICATION	KEGG_DNA_REPLICATION	35	-0.5996519	-2.094779	0.0	0.0013879255	0.006	5132	tags=91%, list=40%, signal=151%
KEGG_TRYPTOPHAN_METABOLISM	KEGG_TRYPTOPHAN_METABOLISM	25	-0.63823867	-2.0184948	0.0	0.0031140002	0.015	2243	tags=40%, list=17%, signal=48%
HALLMARK_DNA_REPAIR	HALLMARK_DNA_REPAIR	143	-0.4237638	-1.9287134	0.0	0.0058545875	0.032	3921	tags=46%, list=30%, signal=65%
KEGG_STEROID_HORMONE_BIOSYNTHESIS	KEGG_STEROID_HORMONE_BIOSYNTHESIS	15	-0.6838032	-1.9130932	0.0	0.0072561516	0.043	171	tags=20%, list=1%, signal=20%
KEGG_NUCLEOTIDE_EXCISION_REPAIR	KEGG_NUCLEOTIDE_EXCISION_REPAIR	42	-0.52611226	-1.8823025	0.0	0.010978136	0.071	4234	tags=62%, list=33%, signal=92%
KEGG_AMINOACYL_TRNA_BIOSYNTHESIS	KEGG_AMINOACYL_TRNA_BIOSYNTHESIS	41	-0.5184886	-1.8443539	0.003968254	0.012948249	0.088	4623	tags=76%, list=36%, signal=117%
HALLMARK_E2F_TARGETS	HALLMARK_E2F_TARGETS	200	-0.39385086	-1.8351227	0.0	0.012669188	0.092	4677	tags=49%, list=36%, signal=75%
KEGG_BASE_EXCISION_REPAIR	KEGG_BASE_EXCISION_REPAIR	32	-0.5413334	-1.8186747	0.0	0.013840768	0.106	3288	tags=56%, list=25%, signal=75%
KEGG_MISMATCH_REPAIR	KEGG_MISMATCH_REPAIR	22	-0.578242	-1.7875717	0.009771987	0.017989118	0.142	5353	tags=86%, list=41%, signal=147%
HALLMARK_REACTIVE_OXYGEN_SPECIES_PATHWAY	HALLMARK_REACTIVE_OXYGEN_SPECIES_PATHWAY	47	-0.46237034	-1.693913	0.008403362	0.040214214	0.31	2224	tags=49%, list=17%, signal=59%
KEGG_PARKINSONS_DISEASE	KEGG_PARKINSONS_DISEASE	107	-0.39096653	-1.6729275	0.0	0.04516605	0.361	3073	tags=58%, list=24%, signal=75%
KEGG_SMALL_CELL_LUNG_CANCER	KEGG_SMALL_CELL_LUNG_CANCER	78	-0.39407542	-1.6559031	0.0067114094	0.048322435	0.393	2292	tags=33%, list=18%, signal=40%
KEGG_GLUTATHIONE_METABOLISM	KEGG_GLUTATHIONE_METABOLISM	37	-0.45925173	-1.6046243	0.020242915	0.06803877	0.519	2347	tags=43%, list=18%, signal=53%
KEGG_METABOLISM_OF_XENOBIOTICS_BY_CYTOCHROME_P450	KEGG_METABOLISM_OF_XENOBIOTICS_BY_CYTOCHROME_P450	26	-0.5115487	-1.5966473	0.021352313	0.06891374	0.542	1241	tags=42%, list=10%, signal=47%
KEGG_PENTOSE_AND_GLUCURONATE_INTERCONVERSIONS	KEGG_PENTOSE_AND_GLUCURONATE_INTERCONVERSIONS	10	-0.6545868	-1.5840017	0.035230353	0.071950585	0.571	425	tags=30%, list=3%, signal=31%
HALLMARK_INTERFERON_ALPHA_RESPONSE	HALLMARK_INTERFERON_ALPHA_RESPONSE	89	-0.36893308	-1.540586	0.0064102565	0.092214525	0.675	2147	tags=33%, list=17%, signal=39%
KEGG_CYTOSOLIC_DNA_SENSING_PATHWAY	KEGG_CYTOSOLIC_DNA_SENSING_PATHWAY	35	-0.44202158	-1.5256166	0.021052632	0.09917088	0.718	2323	tags=46%, list=18%, signal=56%
KEGG_DRUG_METABOLISM_OTHER_ENZYMES	KEGG_DRUG_METABOLISM_OTHER_ENZYMES	25	-0.47463334	-1.509451	0.029411765	0.1067359	0.757	1437	tags=36%, list=11%, signal=40%
HALLMARK_XENOBIOTIC_METABOLISM	HALLMARK_XENOBIOTIC_METABOLISM	151	-0.33727843	-1.4826175	0.009345794	0.12075538	0.82	2256	tags=34%, list=17%, signal=40%
KEGG_RETINOL_METABOLISM	KEGG_RETINOL_METABOLISM	20	-0.48147893	-1.4380661	0.093939394	0.15765287	0.902	850	tags=25%, list=7%, signal=27%
KEGG_TERPENOID_BACKBONE_BIOSYNTHESIS	KEGG_TERPENOID_BACKBONE_BIOSYNTHESIS	14	-0.52345675	-1.4336051	0.112391934	0.15615112	0.908	2964	tags=43%, list=23%, signal=55%
KEGG_CITRATE_CYCLE_TCA_CYCLE	KEGG_CITRATE_CYCLE_TCA_CYCLE	28	-0.4407049	-1.4169432	0.06312292	0.16460125	0.925	4232	tags=54%, list=33%, signal=79%
KEGG_GLYOXYLATE_AND_DICARBOXYLATE_METABOLISM	KEGG_GLYOXYLATE_AND_DICARBOXYLATE_METABOLISM	15	-0.5086215	-1.4127066	0.07602339	0.1634527	0.933	4980	tags=73%, list=38%, signal=119%
KEGG_RNA_DEGRADATION	KEGG_RNA_DEGRADATION	56	-0.3708511	-1.404368	0.033333335	0.16589954	0.943	3875	tags=61%, list=30%, signal=86%
KEGG_PURINE_METABOLISM	KEGG_PURINE_METABOLISM	128	-0.31113377	-1.3765509	0.007936508	0.19257669	0.964	3288	tags=48%, list=25%, signal=64%
HALLMARK_MTORC1_SIGNALING	HALLMARK_MTORC1_SIGNALING	198	-0.29436007	-1.3612717	0.037037037	0.20412798	0.977	2792	tags=33%, list=22%, signal=41%
KEGG_CYTOKINE_CYTOKINE_RECEPTOR_INTERACTION	KEGG_CYTOKINE_CYTOKINE_RECEPTOR_INTERACTION	126	-0.31004837	-1.3526472	0.007575758	0.20787826	0.98	763	tags=20%, list=6%, signal=21%
KEGG_SELENOAMINO_ACID_METABOLISM	KEGG_SELENOAMINO_ACID_METABOLISM	21	-0.44652346	-1.3442631	0.09198813	0.21091582	0.982	2680	tags=48%, list=21%, signal=60%
KEGG_HUNTINGTONS_DISEASE	KEGG_HUNTINGTONS_DISEASE	157	-0.29008406	-1.3325582	0.011363637	0.21944986	0.987	3073	tags=44%, list=24%, signal=57%
HALLMARK_INTERFERON_GAMMA_RESPONSE	HALLMARK_INTERFERON_GAMMA_RESPONSE	169	-0.2920473	-1.3279583	0.025641026	0.21942121	0.989	885	tags=18%, list=7%, signal=19%
KEGG_OXIDATIVE_PHOSPHORYLATION	KEGG_OXIDATIVE_PHOSPHORYLATION	108	-0.30507126	-1.3252563	0.02962963	0.21664421	0.989	3073	tags=52%, list=24%, signal=67%
HALLMARK_UNFOLDED_PROTEIN_RESPONSE	HALLMARK_UNFOLDED_PROTEIN_RESPONSE	110	-0.30283603	-1.3128892	0.03649635	0.22611488	0.994	3552	tags=38%, list=27%, signal=52%
KEGG_RIG_I_LIKE_RECEPTOR_SIGNALING_PATHWAY	KEGG_RIG_I_LIKE_RECEPTOR_SIGNALING_PATHWAY	49	-0.34979045	-1.30669	0.075	0.22793446	0.995	4964	tags=63%, list=38%, signal=102%
HALLMARK_FATTY_ACID_METABOLISM	HALLMARK_FATTY_ACID_METABOLISM	139	-0.29227757	-1.3021094	0.056074765	0.2288443	0.995	2599	tags=29%, list=20%, signal=36%
KEGG_PROTEIN_EXPORT	KEGG_PROTEIN_EXPORT	23	-0.4102158	-1.3000157	0.11764706	0.22641839	0.995	4633	tags=57%, list=36%, signal=88%
KEGG_UBIQUITIN_MEDIATED_PROTEOLYSIS	KEGG_UBIQUITIN_MEDIATED_PROTEOLYSIS	127	-0.29162577	-1.2780629	0.037593983	0.24840191	0.999	4059	tags=41%, list=31%, signal=59%
KEGG_BLADDER_CANCER	KEGG_BLADDER_CANCER	39	-0.35979006	-1.2667785	0.152	0.2592599	0.999	1879	tags=28%, list=14%, signal=33%
KEGG_NOD_LIKE_RECEPTOR_SIGNALING_PATHWAY	KEGG_NOD_LIKE_RECEPTOR_SIGNALING_PATHWAY	46	-0.34132278	-1.2597604	0.12015504	0.2636709	0.999	1980	tags=28%, list=15%, signal=33%
HALLMARK_G2M_CHECKPOINT	HALLMARK_G2M_CHECKPOINT	196	-0.26937053	-1.2523664	0.031746034	0.26927242	0.999	4871	tags=45%, list=38%, signal=72%
KEGG_NON_SMALL_CELL_LUNG_CANCER	KEGG_NON_SMALL_CELL_LUNG_CANCER	51	-0.32944435	-1.2445408	0.106796116	0.2746862	0.999	2776	tags=31%, list=21%, signal=40%
KEGG_DRUG_METABOLISM_CYTOCHROME_P450	KEGG_DRUG_METABOLISM_CYTOCHROME_P450	27	-0.39221978	-1.2433279	0.15737705	0.27057022	0.999	2385	tags=59%, list=18%, signal=72%
KEGG_CYSTEINE_AND_METHIONINE_METABOLISM	KEGG_CYSTEINE_AND_METHIONINE_METABOLISM	27	-0.38052624	-1.2356327	0.18518518	0.27595735	0.999	1409	tags=33%, list=11%, signal=37%
KEGG_TYROSINE_METABOLISM	KEGG_TYROSINE_METABOLISM	26	-0.38632143	-1.2314497	0.17142858	0.2764703	0.999	2589	tags=58%, list=20%, signal=72%
KEGG_HEDGEHOG_SIGNALING_PATHWAY	KEGG_HEDGEHOG_SIGNALING_PATHWAY	37	-0.3544937	-1.2310574	0.1254902	0.27178392	0.999	854	tags=19%, list=7%, signal=20%
KEGG_ARACHIDONIC_ACID_METABOLISM	KEGG_ARACHIDONIC_ACID_METABOLISM	22	-0.40135917	-1.2299522	0.19354838	0.2681865	0.999	2250	tags=36%, list=17%, signal=44%
KEGG_PHENYLALANINE_METABOLISM	KEGG_PHENYLALANINE_METABOLISM	13	-0.47043929	-1.2120192	0.22255193	0.28846514	1.0	1746	tags=62%, list=13%, signal=71%
KEGG_PORPHYRIN_AND_CHLOROPHYLL_METABOLISM	KEGG_PORPHYRIN_AND_CHLOROPHYLL_METABOLISM	23	-0.38898242	-1.2073144	0.19764012	0.29039007	1.0	2602	tags=39%, list=20%, signal=49%
KEGG_APOPTOSIS	KEGG_APOPTOSIS	71	-0.29688412	-1.2072471	0.11363637	0.28527394	1.0	2292	tags=25%, list=18%, signal=31%
HALLMARK_IL2_STAT5_SIGNALING	HALLMARK_IL2_STAT5_SIGNALING	169	-0.25595334	-1.1771849	0.04347826	0.32841867	1.0	1679	tags=22%, list=13%, signal=25%
HALLMARK_ALLOGRAFT_REJECTION	HALLMARK_ALLOGRAFT_REJECTION	122	-0.26524332	-1.1410801	0.14563107	0.38804436	1.0	804	tags=17%, list=6%, signal=18%
KEGG_GALACTOSE_METABOLISM	KEGG_GALACTOSE_METABOLISM	21	-0.3706602	-1.1314484	0.27540985	0.40101984	1.0	155	tags=10%, list=1%, signal=10%
HALLMARK_PEROXISOME	HALLMARK_PEROXISOME	88	-0.26714295	-1.1213185	0.2112676	0.41456223	1.0	3731	tags=40%, list=29%, signal=55%
KEGG_HISTIDINE_METABOLISM	KEGG_HISTIDINE_METABOLISM	19	-0.38138252	-1.1191113	0.28664497	0.41240826	1.0	1430	tags=37%, list=11%, signal=41%
KEGG_MTOR_SIGNALING_PATHWAY	KEGG_MTOR_SIGNALING_PATHWAY	49	-0.29315835	-1.1000452	0.28512397	0.44645712	1.0	3374	tags=43%, list=26%, signal=58%
KEGG_WNT_SIGNALING_PATHWAY	KEGG_WNT_SIGNALING_PATHWAY	126	-0.24468566	-1.0706774	0.29166666	0.50641793	1.0	1410	tags=17%, list=11%, signal=19%
KEGG_PENTOSE_PHOSPHATE_PATHWAY	KEGG_PENTOSE_PHOSPHATE_PATHWAY	20	-0.35707197	-1.0689222	0.34983498	0.50265896	1.0	2070	tags=40%, list=16%, signal=48%
KEGG_P53_SIGNALING_PATHWAY	KEGG_P53_SIGNALING_PATHWAY	62	-0.2790246	-1.0587295	0.32	0.5167502	1.0	726	tags=11%, list=6%, signal=12%
KEGG_ENDOMETRIAL_CANCER	KEGG_ENDOMETRIAL_CANCER	50	-0.2815051	-1.0575707	0.3448276	0.5112627	1.0	2292	tags=28%, list=18%, signal=34%
KEGG_PEROXISOME	KEGG_PEROXISOME	68	-0.26247895	-1.04936	0.3314917	0.5235683	1.0	2028	tags=19%, list=16%, signal=23%
KEGG_VIRAL_MYOCARDITIS	KEGG_VIRAL_MYOCARDITIS	35	-0.300898	-1.0475534	0.3503937	0.52008194	1.0	688	tags=14%, list=5%, signal=15%
KEGG_ALZHEIMERS_DISEASE	KEGG_ALZHEIMERS_DISEASE	141	-0.23179975	-1.0438409	0.30555555	0.5218177	1.0	3073	tags=43%, list=24%, signal=55%
KEGG_VALINE_LEUCINE_AND_ISOLEUCINE_BIOSYNTHESIS	KEGG_VALINE_LEUCINE_AND_ISOLEUCINE_BIOSYNTHESIS	10	-0.42870936	-1.0421376	0.39637306	0.51851386	1.0	3306	tags=70%, list=25%, signal=94%
KEGG_GLYCOSPHINGOLIPID_BIOSYNTHESIS_LACTO_AND_NEOLACTO_SERIES	KEGG_GLYCOSPHINGOLIPID_BIOSYNTHESIS_LACTO_AND_NEOLACTO_SERIES	16	-0.3710099	-1.0411898	0.42993632	0.5133819	1.0	787	tags=19%, list=6%, signal=20%
KEGG_CHRONIC_MYELOID_LEUKEMIA	KEGG_CHRONIC_MYELOID_LEUKEMIA	70	-0.26021293	-1.0333147	0.3877551	0.52541375	1.0	2596	tags=27%, list=20%, signal=34%
KEGG_EPITHELIAL_CELL_SIGNALING_IN_HELICOBACTER_PYLORI_INFECTION	KEGG_EPITHELIAL_CELL_SIGNALING_IN_HELICOBACTER_PYLORI_INFECTION	58	-0.26651242	-1.029111	0.41025642	0.52757573	1.0	863	tags=17%, list=7%, signal=18%
KEGG_BASAL_CELL_CARCINOMA	KEGG_BASAL_CELL_CARCINOMA	44	-0.27895093	-1.027564	0.4233871	0.52411044	1.0	2059	tags=32%, list=16%, signal=38%
HALLMARK_ADIPOGENESIS	HALLMARK_ADIPOGENESIS	187	-0.22292475	-1.0238334	0.35211268	0.52480847	1.0	1968	tags=23%, list=15%, signal=27%
KEGG_ACUTE_MYELOID_LEUKEMIA	KEGG_ACUTE_MYELOID_LEUKEMIA	54	-0.26774123	-1.0172721	0.42574257	0.53226763	1.0	2292	tags=28%, list=18%, signal=34%
KEGG_INTESTINAL_IMMUNE_NETWORK_FOR_IGA_PRODUCTION	KEGG_INTESTINAL_IMMUNE_NETWORK_FOR_IGA_PRODUCTION	20	-0.3290681	-1.0117749	0.428115	0.53874236	1.0	1461	tags=35%, list=11%, signal=39%
KEGG_GLYCOSYLPHOSPHATIDYLINOSITOL_GPI_ANCHOR_BIOSYNTHESIS	KEGG_GLYCOSYLPHOSPHATIDYLINOSITOL_GPI_ANCHOR_BIOSYNTHESIS	24	-0.32124287	-1.0061921	0.44408944	0.54438007	1.0	4256	tags=46%, list=33%, signal=68%
HALLMARK_UV_RESPONSE_UP	HALLMARK_UV_RESPONSE_UP	145	-0.2262496	-1.0055935	0.39805827	0.53884834	1.0	1963	tags=21%, list=15%, signal=24%
KEGG_ONE_CARBON_POOL_BY_FOLATE	KEGG_ONE_CARBON_POOL_BY_FOLATE	14	-0.38196954	-1.0047807	0.48367953	0.53366715	1.0	2630	tags=43%, list=20%, signal=54%
KEGG_GLYCINE_SERINE_AND_THREONINE_METABOLISM	KEGG_GLYCINE_SERINE_AND_THREONINE_METABOLISM	21	-0.32882112	-0.99553347	0.4471299	0.54882264	1.0	1746	tags=43%, list=13%, signal=49%
KEGG_VALINE_LEUCINE_AND_ISOLEUCINE_DEGRADATION	KEGG_VALINE_LEUCINE_AND_ISOLEUCINE_DEGRADATION	43	-0.27164662	-0.9772027	0.4806867	0.5861898	1.0	4528	tags=44%, list=35%, signal=68%
KEGG_JAK_STAT_SIGNALING_PATHWAY	KEGG_JAK_STAT_SIGNALING_PATHWAY	91	-0.23726876	-0.9767585	0.5263158	0.5806135	1.0	1461	tags=16%, list=11%, signal=18%
HALLMARK_ANDROGEN_RESPONSE	HALLMARK_ANDROGEN_RESPONSE	88	-0.23061316	-0.9659207	0.55421686	0.5986511	1.0	2340	tags=28%, list=18%, signal=34%
KEGG_FATTY_ACID_METABOLISM	KEGG_FATTY_ACID_METABOLISM	35	-0.27452138	-0.9383086	0.562724	0.6566924	1.0	2366	tags=26%, list=18%, signal=31%
KEGG_STARCH_AND_SUCROSE_METABOLISM	KEGG_STARCH_AND_SUCROSE_METABOLISM	25	-0.29254788	-0.93795294	0.54915255	0.6499632	1.0	171	tags=8%, list=1%, signal=8%
KEGG_CELL_CYCLE	KEGG_CELL_CYCLE	119	-0.2170784	-0.92689204	0.6363636	0.66659707	1.0	4102	tags=34%, list=32%, signal=49%
KEGG_VEGF_SIGNALING_PATHWAY	KEGG_VEGF_SIGNALING_PATHWAY	59	-0.23944761	-0.92367697	0.6199095	0.66647893	1.0	2292	tags=27%, list=18%, signal=33%
HALLMARK_PI3K_AKT_MTOR_SIGNALING	HALLMARK_PI3K_AKT_MTOR_SIGNALING	97	-0.2141567	-0.92056376	0.6785714	0.6653115	1.0	3869	tags=37%, list=30%, signal=53%
KEGG_NEUROTROPHIN_SIGNALING_PATHWAY	KEGG_NEUROTROPHIN_SIGNALING_PATHWAY	115	-0.21007757	-0.90662366	0.6985294	0.68808085	1.0	2588	tags=24%, list=20%, signal=30%
KEGG_THYROID_CANCER	KEGG_THYROID_CANCER	26	-0.2814204	-0.89140576	0.5760518	0.71303046	1.0	1879	tags=27%, list=14%, signal=31%
KEGG_BASAL_TRANSCRIPTION_FACTORS	KEGG_BASAL_TRANSCRIPTION_FACTORS	29	-0.23489058	-0.7841625	0.84175086	0.8924158	1.0	2669	tags=28%, list=21%, signal=35%
KEGG_COLORECTAL_CANCER	KEGG_COLORECTAL_CANCER	59	-0.20540386	-0.78110904	0.90612245	0.8869083	1.0	2373	tags=25%, list=18%, signal=31%
KEGG_B_CELL_RECEPTOR_SIGNALING_PATHWAY	KEGG_B_CELL_RECEPTOR_SIGNALING_PATHWAY	60	-0.19899277	-0.77309924	0.9234043	0.88792866	1.0	1934	tags=22%, list=15%, signal=25%
KEGG_HOMOLOGOUS_RECOMBINATION	KEGG_HOMOLOGOUS_RECOMBINATION	27	-0.21547668	-0.70179427	0.89250815	0.9487775	1.0	4429	tags=37%, list=34%, signal=56%
KEGG_LIMONENE_AND_PINENE_DEGRADATION	KEGG_LIMONENE_AND_PINENE_DEGRADATION	10	-0.2601139	-0.63877946	0.9079602	0.9750203	1.0	1986	tags=20%, list=15%, signal=24%
KEGG_NON_HOMOLOGOUS_END_JOINING	KEGG_NON_HOMOLOGOUS_END_JOINING	12	-0.21161123	-0.54817855	0.9705882	0.9899875	1.0	10225	tags=100%, list=79%, signal=473%
